# Supplementary material for: Cysteine redoxome landscape in the liver of male mice fed a high-fat high-sucrose diet
Source: J Biol Chem. 2025 Sep 16;301(10):110730. doi: 10.1016/j.jbc.2025.110730 (PMC12547247; doi:10.1016/j.jbc.2025.110730)
Supplement: Supplementary Table 1 [file mmc2.xlsx]

## Sheet: Supplementary_Table_1. Upergula
Supplementary Table 1. Upregulated proteins in HFHSD group
Protein accession	Symbol	Ratio	Log2 Fold Change	p.Value Adj	Expression
Q3TVZ1	Cat	10.723	3.42264	1.66e-06	Upregulated
A0A087WR50	Fn1	3.926	1.97306	0.0334356	Upregulated
E9PZ16	Hspg2	3.612	1.8528	0.0441779	Upregulated
P05784	Krt18	5.156	2.36625	0.00492366	Upregulated
Q3TGR2	Fgb	4.282	2.09828	0.0231111	Upregulated
E9PZD8	Cp	11.149	3.47884	0.0084703	Upregulated
P43883	Plin2	4.971	2.31354	0.00678972	Upregulated
E9PVD2	Itih4	5.287	2.40245	0.00389959	Upregulated
A6X935	Itih4	10.357	3.37253	0.000319532	Upregulated
A0A7N9VRC4	Eppk1	6.606	2.72378	0.000567111	Upregulated
Q8BLD7	Acaa1a	13.562	3.7615	0.000366376	Upregulated
O35728	Cyp4a14	7.46	2.89918	0.000113361	Upregulated
P06728	Apoa4	7.923	2.98605	5.62e-05	Upregulated
Q91X72	Hpx	4.524	2.1776	0.0150033	Upregulated
Q8VCP4	Cyp2c68	10.454	3.38598	2.31e-06	Upregulated
P48678	Lmna	7.802	2.96384	8.22e-05	Upregulated
Q3TIQ5	P4hb	12.304	3.62106	0.00524548	Upregulated
Q9JMA7	Cyp3a41a; Cyp3a41b	4.158	2.05589	0.0353245	Upregulated
B2RXZ2	Cyp2a22	34.227	5.09706	3.99E-14	Upregulated
Q9QYR9	Acot2	9.927	3.31136	2.82e-07	Upregulated
Q53YL1	Acot3	10.717	3.42183	1.89e-07	Upregulated
O88833	Cyp4a10	6.208	2.63413	0.000877704	Upregulated
Q3UBK2	Hmgb1	7.484	2.90381	0.000111193	Upregulated
Q9WUD0	Cyp2b10	13.882	3.79514	3.27E-08	Upregulated
Q3TDI5	Pex19	4.738	2.24428	0.0339331	Upregulated
P15392	Cyp2a4	32.203	5.00912	1.54E-13	Upregulated
P09528	Fth1	8.293	3.05189	3.33e-05	Upregulated
Q8BK99	Opa1	17.363	4.11794	9.48e-05	Upregulated
H3BLL4	Hnrnpk	100	6.64386	2.3E-16	Upregulated
Q62452	Ugt1a9	5.435	2.44228	0.0018037	Upregulated
P12790	Cyp2b9	34.016	5.08814	2.3E-16	Upregulated
Q3UFX6	Mgll	4.809	2.26574	0.00492111	Upregulated
Q5FWJ3	Vim	5.586	2.48182	0.000533593	Upregulated
Q99JW2	Acy1	7.445	2.89627	0.000183174	Upregulated
Q03734	Serpina3m	7.481	2.90323	0.00101354	Upregulated
Q9CPX4	Ftl1	4.37	2.12763	0.019724	Upregulated
Q61646	Hp	6.961	2.79929	0.000243892	Upregulated
E9Q3V6	Septin2	8.577	3.10047	0.0232623	Upregulated
Q3TNH0	Tmpo	100	6.64386	2.3E-16	Upregulated
Q3TKR5	Rpl5	17.347	4.11661	0.000315679	Upregulated
Q3TWV0	Vim	35.436	5.14714	1.5e-08	Upregulated
E9PXC3	Cyp2c69	7.82	2.96717	0.00017807	Upregulated
Q8BSE0	Rmdn2	3.682	1.88049	0.0394894	Upregulated
A6H6J2	Cyp2b13	19.08	4.25399	1.81E-09	Upregulated
Q0VG22	Stard10	9.089	3.18412	0.000203408	Upregulated
B2RXT5	Gpi1	100	6.64386	2.3E-16	Upregulated
Q923B6	Steap4	4.107	2.03808	0.0232368	Upregulated
P47934	Crat	4.372	2.12829	0.0229339	Upregulated
P27786	Cyp17a1	5.487	2.45602	0.00571353	Upregulated
Q14DI6	Acot4	4.986	2.31788	0.00389061	Upregulated
Q9D154	Serpinb1a	3.875	1.9542	0.0217848	Upregulated
F8VQN6	Arhgef12	100	6.64386	2.3E-16	Upregulated
A0A0R4IZZ5	Clec4f	4.353	2.12201	0.0123421	Upregulated
P21550	Eno3	6.165	2.6241	0.0355801	Upregulated
Q61704	Itih3	4.427	2.14633	0.0355912	Upregulated
Q9D791	Eif2s3y	79.418	6.31139	2.42E-10	Upregulated
Q9EQW4	Cyp3a44	100	6.64386	2.3E-16	Upregulated
O55222	Ilk	3.678	1.87892	0.0424982	Upregulated
Q8BGG9	Acnat2	10.535	3.39712	3.9e-06	Upregulated
P52843	Sult2a1	40.73	5.34802	2.3E-16	Upregulated
Q3UEN4	Fmo3	11.58	3.53356	2.2e-05	Upregulated
P62715	Ppp2cb	100	6.64386	2.3E-16	Upregulated
A0A494B912	Pcx	27.311	4.77141	3.13e-07	Upregulated
O88492	Plin4	5.543	2.47067	0.0121856	Upregulated
P61750	Arf4	75.872	6.2455	2.3E-16	Upregulated
Q61285	Abcd2	9.682	3.27531	6.61e-07	Upregulated
O88958	Gnpda1	4.933	2.30247	0.0257363	Upregulated
P31001	Des	4.955	2.30889	0.0229999	Upregulated
G3XA66	Mtx1	15.406	3.94542	0.000752519	Upregulated
P62827	Ran	3.955	1.98368	0.0232255	Upregulated
Q8BVJ9	Trip11	100	6.64386	2.3E-16	Upregulated
Q9QZQ8	Macroh2a1	15.29	3.93452	4.52e-07	Upregulated
Q9D7I5	Lhpp	8.405	3.07125	0.00053177	Upregulated
Q0VEE0	Nt5e	4.649	2.21692	0.0150252	Upregulated
Q9CQX8	Kgd4	5.362	2.42277	0.0457113	Upregulated
Q3UER4	Pex11a	3.932	1.97526	0.0439749	Upregulated
Q9D517	Agpat3	5.852	2.54893	0.00169258	Upregulated
Q91WJ2	Slc22a26	16.004	4.00036	2.24e-07	Upregulated
Q9D8X1	Cutc	4.358	2.12367	0.0384084	Upregulated
G3X8T3	Ctsa	5.908	2.56267	0.00696464	Upregulated
P15864	H1-2	8.481	3.08423	3e-05	Upregulated
Q01339	Apoh	4.752	2.24853	0.0275477	Upregulated
Q8VC19	Alas1	7.217	2.8514	0.000253539	Upregulated
Q6PIP8	Igh	5.784	2.53207	0.0215704	Upregulated
Q19LI2	A1bg	6.219	2.63668	0.00207773	Upregulated
P97315	Csrp1	3.679	1.87931	0.0437857	Upregulated
B1AZ26	Cobll1	13.639	3.76967	3.95e-05	Upregulated
Q3TNP1	Huwe1	100	6.64386	2.3E-16	Upregulated
P43274	H1-4	4.127	2.04509	0.0152922	Upregulated
P62806	H4c1	19.985	4.32085	4.68E-11	Upregulated
Q3UJ44	Capg	3.802	1.92676	0.0316105	Upregulated
Q9D2M8	Ube2v2	8.71	3.12267	0.00119488	Upregulated
F8WGU9	Cyp4a31	100	6.64386	2.3E-16	Upregulated
Q921L4	LOC665622	15.085	3.91504	6.36E-09	Upregulated
Q9Z0K8	Vnn1	7.657	2.93678	0.000365041	Upregulated
A0A1Y7VJN6	Ighg3	5.86	2.5509	0.00191757	Upregulated
Q6PDL0	Dync1li2	3.919	1.97049	0.0280736	Upregulated
Q8JZX7	Sult1e1	16.31	4.02768	3.26E-08	Upregulated
Q3U254	Emilin1	5.681	2.50614	0.0129178	Upregulated
E9QNP0	Kxd1	62.307	5.96132	2.3E-16	Upregulated
A0A087WNT1	Eloc	4.778	2.25641	0.0305639	Upregulated
Q9DCW5	Cox6a1	8.591	3.10283	1.6e-05	Upregulated
P11087	Col1a1	18.681	4.2235	7.26E-08	Upregulated
Q99JR5	Tinagl1	10.42	3.38128	4.21e-05	Upregulated
P56389	Cda	5.349	2.41927	0.00581276	Upregulated
Q545T7	Myl1	91.451	6.51493	2.3E-16	Upregulated
P62075	Timm13	3.774	1.91609	0.0383032	Upregulated
A0A0N4SWD1	Suclg2	21.664	4.43723	1.08E-09	Upregulated
Q01149	Col1a2	4.23	2.08066	0.0453139	Upregulated
Q3TCR9	Zyx	4.387	2.13323	0.0474385	Upregulated
P53996	Cnbp	4.884	2.28806	0.0134871	Upregulated
Q5XK33	Sdhc	3.997	1.99892	0.0496164	Upregulated
P56391	Cox6b1	4.782	2.25761	0.0108186	Upregulated
A0A0J9YV30	Pxn	100	6.64386	2.3E-16	Upregulated
O08997	Atox1	9.513	3.2499	3.93e-06	Upregulated
P10922	H1-0	5.815	2.53978	0.00131605	Upregulated
Q9D820	Prorsd1	9.682	3.27531	1.65e-05	Upregulated
G3UVW1	Mpv17	3.851	1.94523	0.0455154	Upregulated
Q9WUB3	Pygm	100	6.64386	2.3E-16	Upregulated
Q6XPS7	Tha1	3.967	1.98805	0.0406467	Upregulated
O55229	Chkb	4.155	2.05485	0.0417806	Upregulated
E9PX89	Bola3	6.332	2.66266	0.00131202	Upregulated
Q5BLK2	Rps20	7.171	2.84217	0.000167098	Upregulated
Q6KAR6	Exoc3	4.392	2.13488	0.0363505	Upregulated
Q6TCG2	Paqr9	20.279	4.34191	8.35E-08	Upregulated
Q60590	Orm1	11.954	3.57942	1.13e-05	Upregulated
P18419	Svs4	100	6.64386	2.3E-16	Upregulated
A0A991EQV1	Rptor	6.929	2.79265	0.0251147	Upregulated
Q6IFZ6	Krt77	14.627	3.87056	7.64E-08	Upregulated
P02301	H3-5	100	6.64386	2.3E-16	Upregulated
Q3ULZ3	Psat1	7.948	2.99059	6.25e-05	Upregulated
Q4JFI8	Apcs	13.662	3.7721	3.95e-07	Upregulated
A0A5F8MPH8	Tnxb	5.954	2.57386	0.00985976	Upregulated
Q9ES97	Rtn3	24.616	4.62152	1.34E-11	Upregulated
P11672	Lcn2	7.155	2.83895	0.00144781	Upregulated
P40630	Tfam	4.538	2.18206	0.00748987	Upregulated
P04104	Krt1	5.924	2.56657	0.00369589	Upregulated
Q8K0C9	Gmds	4.154	2.0545	0.0407597	Upregulated
A0A0A6YXD3	Ndufs2	29.277	4.8717	3.37e-05	Upregulated
A0A494B9E6	Tjp2	30.531	4.9322	3.08e-06	Upregulated
Q08ED5	Ces2f	16.681	4.06013	4.74e-07	Upregulated
P43275	H1-1	7.201	2.8482	0.00497224	Upregulated
Q08857	Cd36	8.967	3.16463	2.49e-05	Upregulated
Q8VCL2	Sco2	9.753	3.28585	5.96e-05	Upregulated
A0A0R4J0E1	Fgl1	6.181	2.62784	0.00123672	Upregulated
P27661	H2ax	6.974	2.80199	0.0105759	Upregulated
Q2T9H5	Vnn3	18.357	4.19826	9.94E-09	Upregulated
Q6WG34		100	6.64386	2.3E-16	Upregulated
O08800	Serpinb8	5.191	2.37601	0.0498739	Upregulated
O88322	Nid2	13.782	3.78471	0.000678789	Upregulated
Q3TJG2	Ndufab1	9.035	3.17552	5.87e-05	Upregulated
Q6ZQK4	Ppp2r5c	100	6.64386	2.3E-16	Upregulated
P16294	F9	6.125	2.61471	0.000924807	Upregulated
Q9CPU4	Mgst3	3.849	1.94448	0.049226	Upregulated
G5E884	Pak1	10.652	3.41305	0.00664307	Upregulated
B1AQ77	Krt15	100	6.64386	2.3E-16	Upregulated
Q53X15	S100a8	7.441	2.8955	0.00339607	Upregulated
O35403	Sult3a1	18.029	4.17225	6.99e-05	Upregulated
Q64426	H2A	10.411	3.38004	1.72e-06	Upregulated
Q1WWK3	H1f5	4.956	2.30918	0.0122059	Upregulated
Q9DBX3	Susd2	8.758	3.1306	0.00380943	Upregulated
Q91XB7	Yif1a	10.023	3.32524	1.95e-06	Upregulated
Q91XL1	Lrg1	5.509	2.46179	0.00124679	Upregulated
Q2NL51	Gsk3a	6.657	2.73487	0.00967663	Upregulated
O70423	Aoc3	24.364	4.60668	4.25E-12	Upregulated
O55142	Rpl35a	4.328	2.1137	0.00876347	Upregulated
A0A5F8MQ25	Ppp6r2	100	6.64386	2.3E-16	Upregulated
Q5I940	Use1	8.933	3.15914	0.026856	Upregulated
Q8VC49	Ifi27l2b	19.099	4.25543	5.67E-11	Upregulated
A0A2R8VHP3	Gm5478	8.052	3.00935	0.0189288	Upregulated
Q80ZM8	Crls1	12.532	3.64754	7.72e-07	Upregulated
Q4FJP3	Nras	100	6.64386	2.3E-16	Upregulated
P98064	Masp1	100	6.64386	2.3E-16	Upregulated
Q8CEW9	Sf3b5	9.296	3.21661	0.00431859	Upregulated
P0C0S6	H2az1	12.491	3.64282	5.27e-07	Upregulated
Q5U452	Trp53rka	8.567	3.09879	7.4e-05	Upregulated
P84089	Erh	7.468	2.90072	0.000886424	Upregulated
Q8R3R9	Pfdn1	11.646	3.54176	8.33e-07	Upregulated
P97333	Nrp1	7.844	2.97159	0.0348609	Upregulated
Q9JJU9	Crybb3	5.801	2.5363	0.000731709	Upregulated
E9PZS8	Cox7a2l	15.77	3.97911	1.71e-05	Upregulated
Q3TMC4	Slc25a44	7.922	2.98586	0.0305639	Upregulated
A0A140T8M2	Igkv12-44	5.5	2.45943	0.0113832	Upregulated
Q9DCV7	Krt7	100	6.64386	2.3E-16	Upregulated
A1L353	Tgfbi	3.707	1.89025	0.0498712	Upregulated
A0A1B0GR85	2900026A02Rik	100	6.64386	2.3E-16	Upregulated
P01887	B2m	20.724	4.37323	1.84E-10	Upregulated
A0A2Z4SYY7	H2-D1	12.468	3.64016	0.00875594	Upregulated
E9QM19	Tm6sf2	4.639	2.21381	0.0312563	Upregulated
Q3U829	Ap5z1	100	6.64386	2.3E-16	Upregulated
Q9CQS8	Sec61b	5.769	2.52832	0.00178397	Upregulated
Q8QZY9	Sf3b4	13.76	3.78241	4.02e-07	Upregulated
Q8BHI7	Elovl5	5.316	2.41034	0.00412919	Upregulated
Q99JH8	Kdelr1	10.681	3.41697	7.37e-05	Upregulated
G3X9D6	Apon	5.861	2.55115	0.017622	Upregulated
Q64356	Svs6	59.639	5.89818	2.01E-14	Upregulated
Q9QXS6	Dbn1	100	6.64386	2.3E-16	Upregulated
A0A023J659	COX3	32.711	5.0317	3.99E-14	Upregulated
Q9JIX0	Eny2	4.012	2.00432	0.0375937	Upregulated
Q9D2E2	Toe1	100	6.64386	2.3E-16	Upregulated
Q5GQ64	Sncg	100	6.64386	2.3E-16	Upregulated
P08607	C4bpa	30.199	4.91643	3.08E-09	Upregulated
Q9D3U0	Pus10	25.906	4.69521	0.000108524	Upregulated
Q9D4F2	Plpp6	100	6.64386	2.3E-16	Upregulated
Q9CPZ6	Ormdl3	6.848	2.77568	0.00119488	Upregulated
E9Q317	Sap18b	10.108	3.33743	3.27e-06	Upregulated
Q61469	Plpp1	100	6.64386	2.3E-16	Upregulated
A0A0U1RPF4	Hamp2	25.667	4.68184	5.72e-05	Upregulated
P62274	Rps29	9.331	3.22203	4.72e-05	Upregulated
B7ZMW6	Cd163	20.437	4.35311	0.000297371	Upregulated
Q3UT19	Prpf3	8.4	3.07039	0.0190447	Upregulated
Q9WV96	Timm10b	100	6.64386	2.3E-16	Upregulated
Q9DCS1	Tmem176a	26.326	4.71842	1.22e-05	Upregulated
E9Q1W7	Tbck	18.3	4.19377	0.00155857	Upregulated
Q8BHC0	Lyve1	8.681	3.11786	0.0032933	Upregulated
A0A0R4J0E4	Ints7	100	6.64386	2.3E-16	Upregulated
Q61621	Gnb1	100	6.64386	2.3E-16	Upregulated
Q6GQT1	A2m	32.66	5.02945	3.91e-05	Upregulated
Q8K1A5	Tmem41b	57.255	5.83933	2.3E-16	Upregulated
Q9D6T0	Nosip	100	6.64386	2.3E-16	Upregulated
Q9JMG7	Hdgfl3	100	6.64386	2.3E-16	Upregulated
A0A140T8Q3	Igkv6-17	100	6.64386	2.3E-16	Upregulated
B7ZMZ7	Dip2c	40.217	5.32973	2.15e-06	Upregulated
P97287	Mcl1	10.07	3.33199	0.000749358	Upregulated
F8WIP8	Spp1	100	6.64386	2.3E-16	Upregulated
Q6NXX2	Rnase4	8.067	3.01203	0.00371884	Upregulated
Q9DB43	Zfpl1	6.862	2.77863	0.0439322	Upregulated
Q543Z5	Map2k6	12.366	3.62831	0.00157022	Upregulated
P0DN89	Tmem254	5.818	2.54052	0.00283323	Upregulated
Q3UDY2	Sgpp1	9.12	3.18903	0.00165864	Upregulated
A0A3B2WCR6	Snrpc	5.642	2.49621	0.0441779	Upregulated
A2AEY2	Fhl1	12.811	3.67931	0.000591717	Upregulated
Q8BZN6	Dock10	100	6.64386	2.3E-16	Upregulated
Q922R1	Phaf1	6.947	2.79639	0.0242767	Upregulated
Q61907	Pemt	81.007	6.33997	3.11E-08	Upregulated
P62996	Tra2b	100	6.64386	2.3E-16	Upregulated
P56387	Dynlt3	100	6.64386	2.3E-16	Upregulated
O88822	Sc5d	25.488	4.67175	4.09E-08	Upregulated
Q0VE46	Myadm	28.612	4.83855	1.35E-08	Upregulated
P62313	Lsm6	10.541	3.39794	0.00100013	Upregulated
Q8BXC0	Ptgis	100	6.64386	2.3E-16	Upregulated
Q8R0L1	Stap2	7.205	2.849	0.0474385	Upregulated
Q9CQL7	Mrfap1	15.523	3.95634	3.94e-05	Upregulated
Q8R1N0	Znf830	100	6.64386	2.3E-16	Upregulated
Q60772	Cdkn2c	19.596	4.29249	3.86e-05	Upregulated
E9Q0H6	Fabp7	7.848	2.97233	0.00490583	Upregulated
Q564E7	Tia1	100	6.64386	2.3E-16	Upregulated
O35874	Slc1a4	100	6.64386	2.3E-16	Upregulated
D3YWD3	Tmem245	5.912	2.56365	0.0326978	Upregulated
Q9D061	Acbd6	100	6.64386	2.3E-16	Upregulated
Q3UH60	Dip2b	100	6.64386	2.3E-16	Upregulated
A0A0A6YXZ4	Ighv1-62-2	100	6.64386	2.3E-16	Upregulated
G3UZA7	Sumo3	4.275	2.09592	0.0355801	Upregulated
Q3TMX7	Qsox2	100	6.64386	2.3E-16	Upregulated
P0DN34	Ndufb1	5.088	2.3471	0.0257363	Upregulated
Q8VE80	Thoc3	100	6.64386	2.3E-16	Upregulated
P62309	Snrpg	5.388	2.42975	0.0129001	Upregulated
B2RQQ8	Col4a2	22.673	4.5029	5.74E-10	Upregulated
Q3TCX3	Khdc4	100	6.64386	2.3E-16	Upregulated
Q3TWA8	Rnf115	100	6.64386	2.3E-16	Upregulated
Q61782		100	6.64386	2.3E-16	Upregulated
Q3U4D5	Prkag2	7.541	2.91476	0.035353	Upregulated
Q8R480	Nup85	100	6.64386	2.3E-16	Upregulated
Q8VBX0	Asb13	100	6.64386	2.3E-16	Upregulated
A0A0F6PZ10	ATP6	14.409	3.8489	0.0038017	Upregulated
A0A1W2P7K6	Rab3ip	6.701	2.74438	0.0131139	Upregulated
Q9JHP7	Poglut2	100	6.64386	2.3E-16	Upregulated
F6WMJ3	Arhgef6	100	6.64386	2.3E-16	Upregulated
Q9EQ28	Pold3	100	6.64386	2.3E-16	Upregulated
Q8C5P5	Nt5dc1	100	6.64386	2.3E-16	Upregulated
Q3THR3	Arl6ip1	4.533	2.18047	0.0172161	Upregulated
Q80XK6	Atg2b	6.346	2.66585	0.00116393	Upregulated
Q8K190	Saysd1	26.768	4.74244	1.59e-05	Upregulated
P56382	Atp5f1e	5.791	2.53381	0.00682244	Upregulated
Q5SXA9	Wwc1	100	6.64386	2.3E-16	Upregulated
A0A068BFS0	Wdr46	100	6.64386	2.3E-16	Upregulated
Q8C9M6		11.825	3.56377	0.00657567	Upregulated
Q6P9S0	Mtss2	100	6.64386	2.3E-16	Upregulated
Q91V16	Etfrf1	3.819	1.93319	0.0466259	Upregulated
Q9CPS7	Pno1	100	6.64386	2.3E-16	Upregulated
Q9EQQ2	Yipf5	75.667	6.24159	1.07e-07	Upregulated
P0C7N9	Psmg4	100	6.64386	2.3E-16	Upregulated
Q3U2V3	Nudt18	100	6.64386	2.3E-16	Upregulated
Q9DCL8	Ppp1r2	100	6.64386	2.3E-16	Upregulated
Q8C163	Exog	100	6.64386	2.3E-16	Upregulated
Q8CGC6	Rbm28	100	6.64386	2.3E-16	Upregulated
A2AJ15	Man1b1	24.703	4.62661	1.28e-06	Upregulated
Q9CXT7	Tmem192	11.386	3.50919	0.0056656	Upregulated
Q9WTZ1	Rnf7	100	6.64386	2.3E-16	Upregulated
Q3UFY7	Nt5c3b	8.37	3.06523	0.0345583	Upregulated
Q8C4Q6	Aida	100	6.64386	2.3E-16	Upregulated
P97784	Cry1	100	6.64386	2.3E-16	Upregulated
Q3ULN2	Gtf2b	100	6.64386	2.3E-16	Upregulated
Q91YZ5	Pex2	8.52	3.09085	0.0209871	Upregulated
Q9CR02	Tma16	100	6.64386	2.3E-16	Upregulated
Q8K0D0	Cdk17	9.494	3.24702	0.0163583	Upregulated
A0A1S6GWI5	Rtca	100	6.64386	2.3E-16	Upregulated
Q62283	Tspan7	7.483	2.90362	0.0290249	Upregulated
A0A0R4J0G1	Ceacam10	100	6.64386	2.3E-16	Upregulated
E9Q3H6	Coq10a	15.169	3.92305	0.000731423	Upregulated
Q4QQL3	Ctso	6.475	2.69488	0.0103626	Upregulated
Q9DB94	Wdr53	100	6.64386	2.3E-16	Upregulated
Q8BGK6	Slc7a6	100	6.64386	2.3E-16	Upregulated
Q3UWE6	Wdr20	100	6.64386	2.3E-16	Upregulated
Q9D823	Rpl37	6.377	2.67288	0.00118728	Upregulated
Q80U38	Khnyn	100	6.64386	2.3E-16	Upregulated
Q9D902	Gtf2e2	7.655	2.9364	0.000371278	Upregulated
Q99L27	Gmpr2	100	6.64386	2.3E-16	Upregulated
Q3TWI9	Tmem63b	16.957	4.08381	0.000567111	Upregulated
Q80YA7	Dpp8	100	6.64386	2.3E-16	Upregulated
Q8R3R8	Gabarapl1	5.913	2.56389	0.00699101	Upregulated
Q3TZT4	Inpp5a	100	6.64386	2.3E-16	Upregulated
Q6WKZ7	Nostrin	100	6.64386	2.3E-16	Upregulated
A2N1N1		100	6.64386	2.3E-16	Upregulated
A0A0R4J1C8	Cd68	4.534	2.18078	0.0125309	Upregulated
Q6PAR0	Klhdc10	100	6.64386	2.3E-16	Upregulated
Q8CJ40	Crocc	100	6.64386	2.3E-16	Upregulated
G5E904	Sult3a2	100	6.64386	2.3E-16	Upregulated
F8WHW6	Pip5k1c	100	6.64386	2.3E-16	Upregulated
A0A1S6GWJ6	Cnot2	100	6.64386	2.3E-16	Upregulated
P03995	Gfap	7.164	2.84077	0.0493961	Upregulated
E9Q2W8	Borcs5	100	6.64386	2.3E-16	Upregulated
A0A0G2JEU7	Ighv1-82	100	6.64386	2.3E-16	Upregulated
Q5DU30	Apaf1	100	6.64386	2.3E-16	Upregulated
Q3TW77	Grn	16.704	4.06212	0.000908374	Upregulated
Q61878	Prg2	7.289	2.86572	0.0440957	Upregulated
Q9CPV7	Zdhhc6	100	6.64386	2.3E-16	Upregulated
P56379	Atp5mj	21.379	4.41812	2.03E-08	Upregulated
A0A3B0ITG8	Adia	12.279	3.61812	5.9e-05	Upregulated
Q9CPX8	Uqcr11	7.055	2.81865	0.000395259	Upregulated
Q8R033	Lyrm2	100	6.64386	2.3E-16	Upregulated
O70546	Kdm6a	100	6.64386	2.3E-16	Upregulated
A0A0R4J0D1	Saraf	100	6.64386	2.3E-16	Upregulated
Q69ZS0	Pdzrn3	100	6.64386	2.3E-16	Upregulated
Q62179	Sema4b	100	6.64386	2.3E-16	Upregulated
P35459	Ly6d	100	6.64386	2.3E-16	Upregulated
Q9CYL5	Glipr2	100	6.64386	2.3E-16	Upregulated
E9QN31	Nop2	100	6.64386	2.3E-16	Upregulated
Q3U399	Slc35b2	26.89	4.749	2.72e-06	Upregulated
Q8BGA7	Ints15	100	6.64386	2.3E-16	Upregulated
E9Q3E2	Synpo	100	6.64386	2.3E-16	Upregulated
Q8CCK0	Macroh2a2	100	6.64386	2.3E-16	Upregulated
Q5FW98	Cox7b	3.918	1.97012	0.0453223	Upregulated
Q3TZ80	Tmem199	19.787	4.30648	0.000219274	Upregulated
F6TQD1	Rnf212	100	6.64386	2.3E-16	Upregulated
Q8BJL0	Smarcal1	9.381	3.22974	0.0187472	Upregulated
Q9CSV6	Sft2d3	100	6.64386	2.3E-16	Upregulated
Q3U1L8	Sidt2	7.86	2.97453	0.0102956	Upregulated
P62700	Ypel5	100	6.64386	2.3E-16	Upregulated
Q91YT8	Tmem63a	100	6.64386	2.3E-16	Upregulated
A0A5K1VVQ9	Ttn	21.292	4.41224	1.41e-06	Upregulated
Q8R0G7	Spns1	100	6.64386	2.3E-16	Upregulated
Q8VCH5	Rabepk	100	6.64386	2.3E-16	Upregulated
Q8BJT9	Edem2	36.101	5.17397	2.3E-16	Upregulated
A0A068BD34	Rgl2	100	6.64386	2.3E-16	Upregulated
Q8BWG9	Orai1	8.566	3.09862	0.0257192	Upregulated
Q3TGX0	Scamp4	100	6.64386	2.3E-16	Upregulated
Q8VEK6	Ing3	100	6.64386	2.3E-16	Upregulated
Q8K304	Tmem129	10.385	3.37643	0.0151724	Upregulated
Q8C4I7	Fbxw9	100	6.64386	2.3E-16	Upregulated
B7ZW94	Fam120c	9.983	3.31947	0.013588	Upregulated
Q149L0	Dhrs2	32.304	5.01364	1.14e-05	Upregulated
Q3U9B2	Sgk3	100	6.64386	2.3E-16	Upregulated
Q8BLX4	Slc35c1	100	6.64386	2.3E-16	Upregulated
A2AQU8	Srxn1	78.824	6.30056	5.33E-11	Upregulated
A2VDH4	Kat5	100	6.64386	2.3E-16	Upregulated
Q3U5Y3	Lcp2	100	6.64386	2.3E-16	Upregulated
B2RV77	Cstdc4	10.514	3.39424	0.0033285	Upregulated
Q9JHH6	Cpb2	22.9	4.51728	7.6e-06	Upregulated
Q61753	Phgdh	100	6.64386	2.3E-16	Upregulated
E9PX96	Sva	100	6.64386	2.3E-16	Upregulated
P07310	Ckm	25.505	4.67271	2.26E-08	Upregulated
P97499	Tep1	100	6.64386	2.3E-16	Upregulated
Q9DCV3	Dgat2	18.528	4.21164	0.000520645	Upregulated
E9PVG8	Fcgbpl1	36.232	5.17919	5.48E-08	Upregulated
A2AKX3	Setx	100	6.64386	2.3E-16	Upregulated
A0A0G2JGQ8	Iglc3	100	6.64386	2.3E-16	Upregulated
Q5SX19	Pigl	100	6.64386	2.3E-16	Upregulated
P97793	Alk	100	6.64386	2.3E-16	Upregulated
Q3TN28	Xrcc1	100	6.64386	2.3E-16	Upregulated
Q8BV49	Pyhin1	100	6.64386	2.3E-16	Upregulated
P55284	Cdh5	7.877	2.97765	0.0296891	Upregulated
A0A1S6GWJ4	Ddx41	44.656	5.48078	2.64e-06	Upregulated
Q9Z0H4	Celf2	100	6.64386	2.3E-16	Upregulated
Q80ZU0	Arl5a	19.74	4.30305	0.000432185	Upregulated
Q91W39	Ncoa5	100	6.64386	2.3E-16	Upregulated
Q05020	Apoc2	37.989	5.24751	1.96e-06	Upregulated
Q3TXV4	Rab31	100	6.64386	2.3E-16	Upregulated
Q99NA9	Pcgf6	100	6.64386	2.3E-16	Upregulated
A0A087WR34	Gm20379	100	6.64386	2.3E-16	Upregulated
F6YWB5	Tmem256	8.464	3.08134	0.00185559	Upregulated
D3YXK0	Jakmip2	100	6.64386	2.3E-16	Upregulated
S4R196	Cyp2ab1	16.739	4.06514	1.36E-08	Upregulated
Q99KS6	Adprm	100	6.64386	2.3E-16	Upregulated
Q9DAM7	Tmem263	100	6.64386	2.3E-16	Upregulated
Q9D9G7	Prss59	5.198	2.37796	0.00746627	Upregulated
Q7M0D9		100	6.64386	2.3E-16	Upregulated
Q6UAE3	Olfr118	6.736	2.75189	0.0280736	Upregulated
Q7TQF2	Fbxo10	21.95	4.45615	0.000222917	Upregulated
Q3UDB5	Ext2	54.322	5.76346	2.3E-16	Upregulated
Q8JZU0	Nudt13	9.148	3.19346	0.0201177	Upregulated
Q8BTC1	Uqcc6	23.125	4.53138	0.000301751	Upregulated
Q61549	Adgre1	11.915	3.57471	0.00325801	Upregulated
Q62210	Birc2	100	6.64386	2.3E-16	Upregulated
Q3TZ21	Aurkaip1	17.179	4.10257	0.000392392	Upregulated
Q571F4	Ikzf1	100	6.64386	2.3E-16	Upregulated
D3Z6E3	Chst13	100	6.64386	2.3E-16	Upregulated
Q80TF4	Klhl13	22.581	4.49704	0.000202296	Upregulated
Q64676	Ugt8	10.75	3.42626	0.0160662	Upregulated
Q8BT06	Cd63	100	6.64386	2.3E-16	Upregulated
E0CXC6	4930558K02Rik	7.942	2.9895	0.044577	Upregulated
Q61406	Cfhr1	100	6.64386	2.3E-16	Upregulated
A0A0R4J1E4	Smoc1	100	6.64386	2.3E-16	Upregulated
Q9CZ57	Nsun4	100	6.64386	2.3E-16	Upregulated
Q8BY35	Fgd2	100	6.64386	2.3E-16	Upregulated
P43346	Dck	100	6.64386	2.3E-16	Upregulated
Z4YMP4	Hacd4	100	6.64386	2.3E-16	Upregulated
P07091	S100a4	100	6.64386	2.3E-16	Upregulated
Q02614	Sap30bp	100	6.64386	2.3E-16	Upregulated
A0A1D5RLN7	Mt1	100	6.64386	2.3E-16	Upregulated
A0A1Y7VNL1	Zyg11a	100	6.64386	2.3E-16	Upregulated
Q60949	Tbc1d1	100	6.64386	2.3E-16	Upregulated
Q3USY2	Gm10468	16.606	4.05363	0.00137239	Upregulated
Q3TEZ2	Wdr6	6.678	2.73942	0.00020891	Upregulated
Q3UVU3	Slc30a10	100	6.64386	2.3E-16	Upregulated
Q8BK35	Nop53	100	6.64386	2.3E-16	Upregulated
Q9D180	Cfap57	28.243	4.81982	0.000118175	Upregulated
P97452	Bop1	100	6.64386	2.3E-16	Upregulated
Q32MT0	Mefv	100	6.64386	2.3E-16	Upregulated
A2AF53	Tmem185a	100	6.64386	2.3E-16	Upregulated
J3QNR8		9.758	3.28659	0.0123007	Upregulated
E9Q3D4	Hsd17b14	100	6.64386	2.3E-16	Upregulated
Q9CQY7	Mmd	8.75	3.12928	0.00123269	Upregulated
P60603	Romo1	11.685	3.54659	0.00361419	Upregulated
Q9CPU2	Ndufb2	4.963	2.31121	0.0164587	Upregulated
Q3UN81	Gcgr	100	6.64386	2.3E-16	Upregulated
E9QPR6	Tmprss13	12.67	3.66334	4.04E-08	Upregulated
Z4YK56	AU040320	100	6.64386	2.3E-16	Upregulated
A0A1G5SJ67	OTTMUSCASG00059402	15.539	3.95782	0.000100937	Upregulated
Q9D478	Odf2l	7.416	2.89064	0.0123856	Upregulated
O35632	Hyal2	11.756	3.55533	0.00428658	Upregulated
P97463	Nrtn	100	6.64386	2.3E-16	Upregulated
Q70IV5	Synm	100	6.64386	2.3E-16	Upregulated
Q8K3Z0	Nod2	8.597	3.10383	0.00153616	Upregulated
A0A0R4J2A3	Tktl2	100	6.64386	2.3E-16	Upregulated
Q5DTK1	Chsy3	16.019	4.00171	0.00017536	Upregulated
A2AG30	Dnajb5	8.796	3.13685	0.0187624	Upregulated
Q61809	Lrrn1	100	6.64386	2.3E-16	Upregulated
B2RWY2	Arid3b	100	6.64386	2.3E-16	Upregulated
Q8BIZ1	Anks1b	5.479	2.45391	0.00321776	Upregulated
E9Q3P4	Cenpf	10.079	3.33328	0.0255651	Upregulated
Q810V9	Aldh1a3	24.352	4.60597	1.4E-09	Upregulated
O35451	Atf6b	29.686	4.89171	4.29E-08	Upregulated
Q9JI13	Utp3	100	6.64386	2.3E-16	Upregulated
B2RXY0	Katnip	100	6.64386	2.3E-16	Upregulated
Q91YT2	Rnf185	100	6.64386	2.3E-16	Upregulated
A0A286YDM6	Kcnma1	18.6	4.21723	4.72e-05	Upregulated
O35930	Gp1ba	100	6.64386	2.3E-16	Upregulated
S4R2Q9	Ank2	10.764	3.42814	0.00814313	Upregulated
Q8BG75	Tmem198	100	6.64386	2.3E-16	Upregulated
B0QZV7	Rassf1	48.361	5.59577	6.37E-08	Upregulated
Q3UN04	Usp30	100	6.64386	2.3E-16	Upregulated
Q6IQX7	Chpf	19.023	4.24967	4.78e-05	Upregulated
D3Z4A3	Zfp740	50.793	5.66656	4.19e-07	Upregulated
P23949	Zfp36l2	100	6.64386	2.3E-16	Upregulated
Q499C9	Rhobtb1	6.85	2.7761	0.023677	Upregulated
Q3UFM5	Nom1	100	6.64386	2.3E-16	Upregulated
Q3UN44	Gm10493	13.668	3.77273	0.00333587	Upregulated
Q8NHF8	AID	7.787	2.96107	0.00615658	Upregulated
A0A0J9YUX7	Slc23a4	9.791	3.29146	0.0247691	Upregulated
Q9D4U4	H2al3	100	6.64386	2.3E-16	Upregulated
Q8BZX4	Srek1	100	6.64386	2.3E-16	Upregulated
Q61025	Ift20	100	6.64386	2.3E-16	Upregulated
E9Q1I3	Zc3h12c	100	6.64386	2.3E-16	Upregulated
B1AUC7	Arhgap36	100	6.64386	2.3E-16	Upregulated
