# Supplementary material for: Cysteine redoxome landscape in the liver of male mice fed a high-fat high-sucrose diet
Source: J Biol Chem. 2025 Sep 16;301(10):110730. doi: 10.1016/j.jbc.2025.110730 (PMC12547247; doi:10.1016/j.jbc.2025.110730)
Supplement: Supplementary Table 2 [file mmc3.xlsx]

## Sheet: GOCC_cysteines_oxidation
Supplementary Table 10. Gene Ontology analysis: Cellular compartment in reactive cysteines sensitive to HFHSD-induced oxidation
GO_CC	Name	Function	Ensembl	Protein Name	Gene Name	Uniprot	Query	Term frequency within the dataset (%)	Term frequency within the genome (%)	P-value (fdr)	Parents term
GO:0005737	cytoplasm	The contents of a cell excluding the plasma membrane and nucleus, but including other subcellular structures.	ENSMUSG00000026202 ENSMUSG00000026003 ENSMUSG00000020741 ENSMUSG00000038650 ENSMUSG00000061983 ENSMUSG00000030246 ENSMUSG00000003814 ENSMUSG00000028001 ENSMUSG00000026365 ENSMUSG00000019428 ENSMUSG00000074207 ENSMUSG00000061232 ENSMUSG00000054422 ENSMUSG00000046364 ENSMUSG00000026473 ENSMUSG00000076441 ENSMUSG00000028494 ENSMUSG00000004897 ENSMUSG00000044986 ENSMUSG00000030057 ENSMUSG00000027875 …	'Tubulin alpha chain'; 'Long-chain specific acyl-CoA dehydrogenase, mitochondrial'; 'Clustered mitochondria protein homolog'; 'Ribonuclease inhibitor'; '40S ribosomal protein S12'; 'L-lactate dehydrogenase'; 'Calreticulin'; 'Fibrinogen alpha chain'; 'Complement component factor h'; 'Peptidyl-prolyl cis-trans isomerase FKBP8'; 'Alcohol dehydrogenase 1'; 'H-2 class I histocompatibility antigen, K-B…	Tuba4a Acadl Cluh Rnh1 Rps12 Ldhb Calr Fga Cfh Fkbp8 Adh1 H2-K1 Fabp1 Rpl27a Glul Ass1 Plin2 Hdgf Tst Cnbp Hmgcs2 Eef2 Rpl23 Tuba1a Isoc2a Gclc Cyp2e1 Gclm Ppia Ahcy Decr2 Iqgap2 Rpl24 Dstn Cfl1 Alb Rplp1 Pfn1 Slc25a20 Tomm70a Bdh1 Hadha Acaa2 Cps1 Idh1 Tkfc Cbs Etfdh Tf Hibadh Fam136a Manf Aldh7a1 Tmt1b Ndrg2 Prodh Gapdhrt	A0A0A0MQA5 A0A0R4J083 A0A0R4J140 A0A1B0GSG5 A0A1W2P7A1 A0A6I8MX27 B2MWM9 E9PV24 E9Q8I0 O35465 P00329 P01901 P12710 P14115 P15105 P16460 P43883 P51859 P52196 P53996 P54869 P58252 P62830 P68369 P85094 P97494 Q05421 Q3T9P2 Q3TE63 Q3TF14 Q3TR93 Q3UQ44 Q3UW40 Q4FK36 Q544Y7 Q546G4 Q58E35 Q5SX50 Q7TPW6 Q80TT4 Q80XN0 Q8BMS1 Q8BWT1 Q8C196 Q8C338 Q8VC30 Q91WT9 Q921G7 Q921I1 Q99L13 Q9CR98 Q9CXI5 Q9DBF1 Q9DD…	A0A0A0MQA5 A0A0R4J083 A0A0R4J140 A0A1B0GSG5 A0A1W2P7A1 A0A6I8MX27 B2MWM9 E9PV24 E9Q8I0 O35465 P00329 P01901 P12710 P14115 P15105 P16460 P43883 P51859 P52196 P53996 P54869 P58252 P62830 P68369 P85094 P97494 Q05421 Q3T9P2 Q3TE63 Q3TF14 Q3TR93 Q3UQ44 Q3UW40 Q4FK36 Q544Y7 Q546G4 Q58E35 Q5SX50 Q7TPW6 Q80TT4 Q80XN0 Q8BMS1 Q8BWT1 Q8C196 Q8C338 Q8VC30 Q91WT9 Q921G7 Q921I1 Q99L13 Q9CR98 Q9CXI5 Q9DBF1 Q9DD…	95.08 58/61	0.50 58/11561	7.3131e-16	GO:0110165;GO:0005622
GO:0005739	mitochondrion	A semiautonomous, self replicating organelle that occurs in varying numbers, shapes, and sizes in the cytoplasm of virtually all eukaryotic cells. It is notably the site of tissue respiration.	ENSMUSG00000026003 ENSMUSG00000030246 ENSMUSG00000026365 ENSMUSG00000019428 ENSMUSG00000074207 ENSMUSG00000026473 ENSMUSG00000076441 ENSMUSG00000044986 ENSMUSG00000027875 ENSMUSG00000086784 ENSMUSG00000032350 ENSMUSG00000025479 ENSMUSG00000056201 ENSMUSG00000032602 ENSMUSG00000022752 ENSMUSG00000046598 ENSMUSG00000025745 ENSMUSG00000036880 ENSMUSG00000025991 ENSMUSG00000025950 ENSMUSG00000027809 …	'Long-chain specific acyl-CoA dehydrogenase, mitochondrial'; 'L-lactate dehydrogenase'; 'Complement component factor h'; 'Peptidyl-prolyl cis-trans isomerase FKBP8'; 'Alcohol dehydrogenase 1'; 'Glutamine synthetase'; 'Argininosuccinate synthase'; 'Thiosulfate sulfurtransferase'; 'Hydroxymethylglutaryl-CoA synthase, mitochondrial'; 'Isochorismatase domain-containing protein 2A'; 'Glutamate--cystei…	Acadl Ldhb Cfh Fkbp8 Adh1 Glul Ass1 Tst Hmgcs2 Isoc2a Gclc Cyp2e1 Cfl1 Slc25a20 Tomm70a Bdh1 Hadha Acaa2 Cps1 Idh1 Etfdh Hibadh Fam136a Aldh7a1 Prodh	A0A0R4J083 A0A6I8MX27 E9Q8I0 O35465 P00329 P15105 P16460 P52196 P54869 P85094 P97494 Q05421 Q544Y7 Q7TPW6 Q80TT4 Q80XN0 Q8BMS1 Q8BWT1 Q8C196 Q8C338 Q921G7 Q99L13 Q9CR98 Q9DBF1 Q9WU79	A0A0R4J083 A0A6I8MX27 E9Q8I0 O35465 P00329 P15105 P16460 P52196 P54869 P85094 P97494 Q05421 Q544Y7 Q7TPW6 Q80TT4 Q80XN0 Q8BMS1 Q8BWT1 Q8C196 Q8C338 Q921G7 Q99L13 Q9CR98 Q9DBF1 Q9WU79	40.98 25/61	1.32 25/1895	1.18383e-11	GO:0005737;GO:0043231
GO:0031966	mitochondrial membrane	Either of the lipid bilayers that surround the mitochondrion and form the mitochondrial envelope.	ENSMUSG00000026003 ENSMUSG00000030246 ENSMUSG00000019428 ENSMUSG00000076441 ENSMUSG00000044986 ENSMUSG00000027875 ENSMUSG00000025479 ENSMUSG00000056201 ENSMUSG00000032602 ENSMUSG00000022752 ENSMUSG00000046598 ENSMUSG00000025745 ENSMUSG00000036880 ENSMUSG00000025991 ENSMUSG00000027809 ENSMUSG00000003526	'Long-chain specific acyl-CoA dehydrogenase, mitochondrial'; 'L-lactate dehydrogenase'; 'Peptidyl-prolyl cis-trans isomerase FKBP8'; 'Argininosuccinate synthase'; 'Thiosulfate sulfurtransferase'; 'Hydroxymethylglutaryl-CoA synthase, mitochondrial'; 'Cytochrome P450 2E1'; 'Cofilin-1'; 'Solute carrier family 25'; 'MKIAA0719 protein'; 'D-beta-hydroxybutyrate dehydrogenase, mitochondrial'; 'Trifuncti…	Acadl Ldhb Fkbp8 Ass1 Tst Hmgcs2 Cyp2e1 Cfl1 Slc25a20 Tomm70a Bdh1 Hadha Acaa2 Cps1 Etfdh Prodh	A0A0R4J083 A0A6I8MX27 O35465 P16460 P52196 P54869 Q05421 Q544Y7 Q7TPW6 Q80TT4 Q80XN0 Q8BMS1 Q8BWT1 Q8C196 Q921G7 Q9WU79	A0A0R4J083 A0A6I8MX27 O35465 P16460 P52196 P54869 Q05421 Q544Y7 Q7TPW6 Q80TT4 Q80XN0 Q8BMS1 Q8BWT1 Q8C196 Q921G7 Q9WU79	26.23 16/61	2.02 16/791	1.30103e-09	GO:0005740;GO:0031090
GO:0005740	mitochondrial envelope	The double lipid bilayer enclosing the mitochondrion and separating its contents from the cell cytoplasm; includes the intermembrane space.	ENSMUSG00000026003 ENSMUSG00000030246 ENSMUSG00000019428 ENSMUSG00000076441 ENSMUSG00000044986 ENSMUSG00000027875 ENSMUSG00000025479 ENSMUSG00000056201 ENSMUSG00000032602 ENSMUSG00000022752 ENSMUSG00000046598 ENSMUSG00000025745 ENSMUSG00000036880 ENSMUSG00000025991 ENSMUSG00000027809 ENSMUSG00000003526	'Long-chain specific acyl-CoA dehydrogenase, mitochondrial'; 'L-lactate dehydrogenase'; 'Peptidyl-prolyl cis-trans isomerase FKBP8'; 'Argininosuccinate synthase'; 'Thiosulfate sulfurtransferase'; 'Hydroxymethylglutaryl-CoA synthase, mitochondrial'; 'Cytochrome P450 2E1'; 'Cofilin-1'; 'Solute carrier family 25'; 'MKIAA0719 protein'; 'D-beta-hydroxybutyrate dehydrogenase, mitochondrial'; 'Trifuncti…	Acadl Ldhb Fkbp8 Ass1 Tst Hmgcs2 Cyp2e1 Cfl1 Slc25a20 Tomm70a Bdh1 Hadha Acaa2 Cps1 Etfdh Prodh	A0A0R4J083 A0A6I8MX27 O35465 P16460 P52196 P54869 Q05421 Q544Y7 Q7TPW6 Q80TT4 Q80XN0 Q8BMS1 Q8BWT1 Q8C196 Q921G7 Q9WU79	A0A0R4J083 A0A6I8MX27 O35465 P16460 P52196 P54869 Q05421 Q544Y7 Q7TPW6 Q80TT4 Q80XN0 Q8BMS1 Q8BWT1 Q8C196 Q921G7 Q9WU79	26.23 16/61	1.90 16/843	2.50933e-09	GO:0005739;GO:0031967
GO:0031967	organelle envelope	A double membrane structure enclosing an organelle, including two lipid bilayers and the region between them. In some cases, an organelle envelope may have more than two membranes.	ENSMUSG00000026003 ENSMUSG00000030246 ENSMUSG00000003814 ENSMUSG00000019428 ENSMUSG00000076441 ENSMUSG00000044986 ENSMUSG00000027875 ENSMUSG00000025479 ENSMUSG00000056201 ENSMUSG00000032602 ENSMUSG00000022752 ENSMUSG00000046598 ENSMUSG00000025745 ENSMUSG00000036880 ENSMUSG00000025991 ENSMUSG00000027809 ENSMUSG00000003526 ENSMUSG00000097148	'Long-chain specific acyl-CoA dehydrogenase, mitochondrial'; 'L-lactate dehydrogenase'; 'Calreticulin'; 'Peptidyl-prolyl cis-trans isomerase FKBP8'; 'Argininosuccinate synthase'; 'Thiosulfate sulfurtransferase'; 'Hydroxymethylglutaryl-CoA synthase, mitochondrial'; 'Cytochrome P450 2E1'; 'Cofilin-1'; 'Solute carrier family 25'; 'MKIAA0719 protein'; 'D-beta-hydroxybutyrate dehydrogenase, mitochondr…	Acadl Ldhb Calr Fkbp8 Ass1 Tst Hmgcs2 Cyp2e1 Cfl1 Slc25a20 Tomm70a Bdh1 Hadha Acaa2 Cps1 Etfdh Prodh Gapdhrt	A0A0R4J083 A0A6I8MX27 B2MWM9 O35465 P16460 P52196 P54869 Q05421 Q544Y7 Q7TPW6 Q80TT4 Q80XN0 Q8BMS1 Q8BWT1 Q8C196 Q921G7 Q9WU79 S4R1W1	A0A0R4J083 A0A6I8MX27 B2MWM9 O35465 P16460 P52196 P54869 Q05421 Q544Y7 Q7TPW6 Q80TT4 Q80XN0 Q8BMS1 Q8BWT1 Q8C196 Q921G7 Q9WU79 S4R1W1	29.51 18/61	1.38 18/1305	1.44751e-08	GO:0043229;GO:0043227;GO:0031975
GO:0031975	envelope	A multilayered structure surrounding all or part of a cell; encompasses one or more lipid bilayers, and may include a cell wall layer; also includes the space between layers.	ENSMUSG00000026003 ENSMUSG00000030246 ENSMUSG00000003814 ENSMUSG00000019428 ENSMUSG00000076441 ENSMUSG00000044986 ENSMUSG00000027875 ENSMUSG00000025479 ENSMUSG00000056201 ENSMUSG00000032602 ENSMUSG00000022752 ENSMUSG00000046598 ENSMUSG00000025745 ENSMUSG00000036880 ENSMUSG00000025991 ENSMUSG00000027809 ENSMUSG00000003526 ENSMUSG00000097148	'Long-chain specific acyl-CoA dehydrogenase, mitochondrial'; 'L-lactate dehydrogenase'; 'Calreticulin'; 'Peptidyl-prolyl cis-trans isomerase FKBP8'; 'Argininosuccinate synthase'; 'Thiosulfate sulfurtransferase'; 'Hydroxymethylglutaryl-CoA synthase, mitochondrial'; 'Cytochrome P450 2E1'; 'Cofilin-1'; 'Solute carrier family 25'; 'MKIAA0719 protein'; 'D-beta-hydroxybutyrate dehydrogenase, mitochondr…	Acadl Ldhb Calr Fkbp8 Ass1 Tst Hmgcs2 Cyp2e1 Cfl1 Slc25a20 Tomm70a Bdh1 Hadha Acaa2 Cps1 Etfdh Prodh Gapdhrt	A0A0R4J083 A0A6I8MX27 B2MWM9 O35465 P16460 P52196 P54869 Q05421 Q544Y7 Q7TPW6 Q80TT4 Q80XN0 Q8BMS1 Q8BWT1 Q8C196 Q921G7 Q9WU79 S4R1W1	A0A0R4J083 A0A6I8MX27 B2MWM9 O35465 P16460 P52196 P54869 Q05421 Q544Y7 Q7TPW6 Q80TT4 Q80XN0 Q8BMS1 Q8BWT1 Q8C196 Q921G7 Q9WU79 S4R1W1	29.51 18/61	1.38 18/1305	1.44751e-08	GO:0110165
GO:0005622	intracellular anatomical structure	A component of a cell contained within (but not including) the plasma membrane. In eukaryotes it includes the nucleus and cytoplasm.	ENSMUSG00000026202 ENSMUSG00000026003 ENSMUSG00000020741 ENSMUSG00000038650 ENSMUSG00000061983 ENSMUSG00000030246 ENSMUSG00000003814 ENSMUSG00000028001 ENSMUSG00000026365 ENSMUSG00000019428 ENSMUSG00000074207 ENSMUSG00000061232 ENSMUSG00000054422 ENSMUSG00000046364 ENSMUSG00000026473 ENSMUSG00000076441 ENSMUSG00000028494 ENSMUSG00000004897 ENSMUSG00000044986 ENSMUSG00000030057 ENSMUSG00000027875 …	'Tubulin alpha chain'; 'Long-chain specific acyl-CoA dehydrogenase, mitochondrial'; 'Clustered mitochondria protein homolog'; 'Ribonuclease inhibitor'; '40S ribosomal protein S12'; 'L-lactate dehydrogenase'; 'Calreticulin'; 'Fibrinogen alpha chain'; 'Complement component factor h'; 'Peptidyl-prolyl cis-trans isomerase FKBP8'; 'Alcohol dehydrogenase 1'; 'H-2 class I histocompatibility antigen, K-B…	Tuba4a Acadl Cluh Rnh1 Rps12 Ldhb Calr Fga Cfh Fkbp8 Adh1 H2-K1 Fabp1 Rpl27a Glul Ass1 Plin2 Hdgf Tst Cnbp Hmgcs2 Eef2 Rpl23 Tuba1a Isoc2a Gclc Cyp2e1 Gclm Ppia Ahcy Decr2 Iqgap2 Rpl24 Dstn Cfl1 Alb Rplp1 Pfn1 Slc25a20 Tomm70a Bdh1 Hadha Acaa2 Cps1 Idh1 Tkfc No gene name for Q91V76 Cbs Etfdh Tf Hibadh Fam136a Manf Aldh7a1 Tmt1b Ndrg2 Prodh Gapdhrt	A0A0A0MQA5 A0A0R4J083 A0A0R4J140 A0A1B0GSG5 A0A1W2P7A1 A0A6I8MX27 B2MWM9 E9PV24 E9Q8I0 O35465 P00329 P01901 P12710 P14115 P15105 P16460 P43883 P51859 P52196 P53996 P54869 P58252 P62830 P68369 P85094 P97494 Q05421 Q3T9P2 Q3TE63 Q3TF14 Q3TR93 Q3UQ44 Q3UW40 Q4FK36 Q544Y7 Q546G4 Q58E35 Q5SX50 Q7TPW6 Q80TT4 Q80XN0 Q8BMS1 Q8BWT1 Q8C196 Q8C338 Q8VC30 Q91V76 Q91WT9 Q921G7 Q921I1 Q99L13 Q9CR98 Q9CXI5 Q9DB…	A0A0A0MQA5 A0A0R4J083 A0A0R4J140 A0A1B0GSG5 A0A1W2P7A1 A0A6I8MX27 B2MWM9 E9PV24 E9Q8I0 O35465 P00329 P01901 P12710 P14115 P15105 P16460 P43883 P51859 P52196 P53996 P54869 P58252 P62830 P68369 P85094 P97494 Q05421 Q3T9P2 Q3TE63 Q3TF14 Q3TR93 Q3UQ44 Q3UW40 Q4FK36 Q544Y7 Q546G4 Q58E35 Q5SX50 Q7TPW6 Q80TT4 Q80XN0 Q8BMS1 Q8BWT1 Q8C196 Q8C338 Q8VC30 Q91V76 Q91WT9 Q921G7 Q921I1 Q99L13 Q9CR98 Q9CXI5 Q9DB…	96.72 59/61	0.34 59/17412	5.10889e-08	GO:0110165
GO:0005829	cytosol	The part of the cytoplasm that does not contain organelles but which does contain other particulate matter, such as protein complexes.	ENSMUSG00000038650 ENSMUSG00000061983 ENSMUSG00000030246 ENSMUSG00000003814 ENSMUSG00000019428 ENSMUSG00000074207 ENSMUSG00000054422 ENSMUSG00000046364 ENSMUSG00000026473 ENSMUSG00000076441 ENSMUSG00000028494 ENSMUSG00000030057 ENSMUSG00000034994 ENSMUSG00000071415 ENSMUSG00000072235 ENSMUSG00000032350 ENSMUSG00000071866 ENSMUSG00000048087 ENSMUSG00000027597 ENSMUSG00000098274 ENSMUSG00000056201 …	'Ribonuclease inhibitor'; '40S ribosomal protein S12'; 'L-lactate dehydrogenase'; 'Calreticulin'; 'Peptidyl-prolyl cis-trans isomerase FKBP8'; 'Alcohol dehydrogenase 1'; 'Fatty acid-binding protein, liver'; 'Large ribosomal subunit protein uL15'; 'Glutamine synthetase'; 'Argininosuccinate synthase'; 'Perilipin-2'; 'CCHC-type zinc finger nucleic acid binding protein'; 'Elongation factor 2'; 'Large…	Rnh1 Rps12 Ldhb Calr Fkbp8 Adh1 Fabp1 Rpl27a Glul Ass1 Plin2 Cnbp Eef2 Rpl23 Tuba1a Gclc Ppia Ahcy Rpl24 Cfl1 Rplp1 Pfn1 Slc25a20 Idh1 Tkfc Aldh7a1 Gapdhrt	A0A1B0GSG5 A0A1W2P7A1 A0A6I8MX27 B2MWM9 O35465 P00329 P12710 P14115 P15105 P16460 P43883 P53996 P58252 P62830 P68369 P97494 Q3TE63 Q3TF14 Q3UW40 Q544Y7 Q58E35 Q5SX50 Q7TPW6 Q8C338 Q8VC30 Q9DBF1 S4R1W1	A0A1B0GSG5 A0A1W2P7A1 A0A6I8MX27 B2MWM9 O35465 P00329 P12710 P14115 P15105 P16460 P43883 P53996 P58252 P62830 P68369 P97494 Q3TE63 Q3TF14 Q3UW40 Q544Y7 Q58E35 Q5SX50 Q7TPW6 Q8C338 Q8VC30 Q9DBF1 S4R1W1	45.90 28/61	0.68 28/4105	3.99841e-07	GO:0005737;GO:0110165
GO:0005743	mitochondrial inner membrane	The inner, i.e. lumen-facing, lipid bilayer of the mitochondrial envelope. It is highly folded to form cristae.	ENSMUSG00000030246 ENSMUSG00000044986 ENSMUSG00000027875 ENSMUSG00000025479 ENSMUSG00000032602 ENSMUSG00000046598 ENSMUSG00000025745 ENSMUSG00000036880 ENSMUSG00000025991 ENSMUSG00000027809 ENSMUSG00000003526	'L-lactate dehydrogenase'; 'Thiosulfate sulfurtransferase'; 'Hydroxymethylglutaryl-CoA synthase, mitochondrial'; 'Cytochrome P450 2E1'; 'Solute carrier family 25'; 'D-beta-hydroxybutyrate dehydrogenase, mitochondrial'; 'Trifunctional enzyme subunit alpha, mitochondrial'; '3-ketoacyl-CoA thiolase, mitochondrial'; 'Carbamoyl-phosphate synthase'; 'Electron transfer flavoprotein-ubiquinone oxidoreduc…	Ldhb Tst Hmgcs2 Cyp2e1 Slc25a20 Bdh1 Hadha Acaa2 Cps1 Etfdh Prodh	A0A6I8MX27 P52196 P54869 Q05421 Q7TPW6 Q80XN0 Q8BMS1 Q8BWT1 Q8C196 Q921G7 Q9WU79	A0A6I8MX27 P52196 P54869 Q05421 Q7TPW6 Q80XN0 Q8BMS1 Q8BWT1 Q8C196 Q921G7 Q9WU79	18.03 11/61	2.04 11/539	8.86969e-07	GO:0019866;GO:0031966
GO:0043229	intracellular organelle	Organized structure of distinctive morphology and function, occurring within the cell. Includes the nucleus, mitochondria, plastids, vacuoles, vesicles, ribosomes and the cytoskeleton. Excludes the plasma membrane.	ENSMUSG00000026202 ENSMUSG00000026003 ENSMUSG00000038650 ENSMUSG00000061983 ENSMUSG00000030246 ENSMUSG00000003814 ENSMUSG00000028001 ENSMUSG00000026365 ENSMUSG00000019428 ENSMUSG00000074207 ENSMUSG00000061232 ENSMUSG00000054422 ENSMUSG00000046364 ENSMUSG00000026473 ENSMUSG00000076441 ENSMUSG00000028494 ENSMUSG00000004897 ENSMUSG00000044986 ENSMUSG00000030057 ENSMUSG00000027875 ENSMUSG00000071415 …	'Tubulin alpha chain'; 'Long-chain specific acyl-CoA dehydrogenase, mitochondrial'; 'Ribonuclease inhibitor'; '40S ribosomal protein S12'; 'L-lactate dehydrogenase'; 'Calreticulin'; 'Fibrinogen alpha chain'; 'Complement component factor h'; 'Peptidyl-prolyl cis-trans isomerase FKBP8'; 'Alcohol dehydrogenase 1'; 'H-2 class I histocompatibility antigen, K-B alpha chain'; 'Fatty acid-binding protein…	Tuba4a Acadl Rnh1 Rps12 Ldhb Calr Fga Cfh Fkbp8 Adh1 H2-K1 Fabp1 Rpl27a Glul Ass1 Plin2 Hdgf Tst Cnbp Hmgcs2 Rpl23 Tuba1a Isoc2a Gclc Cyp2e1 Ppia Ahcy Decr2 Iqgap2 Rpl24 Dstn Cfl1 Alb Rplp1 Pfn1 Slc25a20 Tomm70a Bdh1 Hadha Acaa2 Cps1 Idh1 No gene name for Q91V76 Cbs Etfdh Tf Hibadh Fam136a Manf Aldh7a1 Tmt1b Ndrg2 Prodh Gapdhrt	A0A0A0MQA5 A0A0R4J083 A0A1B0GSG5 A0A1W2P7A1 A0A6I8MX27 B2MWM9 E9PV24 E9Q8I0 O35465 P00329 P01901 P12710 P14115 P15105 P16460 P43883 P51859 P52196 P53996 P54869 P62830 P68369 P85094 P97494 Q05421 Q3TE63 Q3TF14 Q3TR93 Q3UQ44 Q3UW40 Q4FK36 Q544Y7 Q546G4 Q58E35 Q5SX50 Q7TPW6 Q80TT4 Q80XN0 Q8BMS1 Q8BWT1 Q8C196 Q8C338 Q91V76 Q91WT9 Q921G7 Q921I1 Q99L13 Q9CR98 Q9CXI5 Q9DBF1 Q9DD20 Q9QYG0 Q9WU79 S4R1W1	A0A0A0MQA5 A0A0R4J083 A0A1B0GSG5 A0A1W2P7A1 A0A6I8MX27 B2MWM9 E9PV24 E9Q8I0 O35465 P00329 P01901 P12710 P14115 P15105 P16460 P43883 P51859 P52196 P53996 P54869 P62830 P68369 P85094 P97494 Q05421 Q3TE63 Q3TF14 Q3TR93 Q3UQ44 Q3UW40 Q4FK36 Q544Y7 Q546G4 Q58E35 Q5SX50 Q7TPW6 Q80TT4 Q80XN0 Q8BMS1 Q8BWT1 Q8C196 Q8C338 Q91V76 Q91WT9 Q921G7 Q921I1 Q99L13 Q9CR98 Q9CXI5 Q9DBF1 Q9DD20 Q9QYG0 Q9WU79 S4R1W1	90.16 55/61	0.35 55/15836	1.48914e-06	GO:0005622;GO:0043226
GO:0019866	organelle inner membrane	The inner, i.e. lumen-facing, lipid bilayer of an organelle envelope; usually highly selective to most ions and metabolites.	ENSMUSG00000030246 ENSMUSG00000044986 ENSMUSG00000027875 ENSMUSG00000025479 ENSMUSG00000032602 ENSMUSG00000046598 ENSMUSG00000025745 ENSMUSG00000036880 ENSMUSG00000025991 ENSMUSG00000027809 ENSMUSG00000003526	'L-lactate dehydrogenase'; 'Thiosulfate sulfurtransferase'; 'Hydroxymethylglutaryl-CoA synthase, mitochondrial'; 'Cytochrome P450 2E1'; 'Solute carrier family 25'; 'D-beta-hydroxybutyrate dehydrogenase, mitochondrial'; 'Trifunctional enzyme subunit alpha, mitochondrial'; '3-ketoacyl-CoA thiolase, mitochondrial'; 'Carbamoyl-phosphate synthase'; 'Electron transfer flavoprotein-ubiquinone oxidoreduc…	Ldhb Tst Hmgcs2 Cyp2e1 Slc25a20 Bdh1 Hadha Acaa2 Cps1 Etfdh Prodh	A0A6I8MX27 P52196 P54869 Q05421 Q7TPW6 Q80XN0 Q8BMS1 Q8BWT1 Q8C196 Q921G7 Q9WU79	A0A6I8MX27 P52196 P54869 Q05421 Q7TPW6 Q80XN0 Q8BMS1 Q8BWT1 Q8C196 Q921G7 Q9WU79	18.03 11/61	1.85 11/593	1.90821e-06	GO:0031090;GO:0031967
GO:0005759	mitochondrial matrix	The gel-like material, with considerable fine structure, that lies in the matrix space, or lumen, of a mitochondrion. It contains the enzymes of the tricarboxylic acid cycle and, in some organisms, the enzymes concerned with fatty acid oxidation.	ENSMUSG00000026003 ENSMUSG00000044986 ENSMUSG00000027875 ENSMUSG00000046598 ENSMUSG00000025745 ENSMUSG00000036880 ENSMUSG00000025991 ENSMUSG00000027809 ENSMUSG00000003526	'Long-chain specific acyl-CoA dehydrogenase, mitochondrial'; 'Thiosulfate sulfurtransferase'; 'Hydroxymethylglutaryl-CoA synthase, mitochondrial'; 'D-beta-hydroxybutyrate dehydrogenase, mitochondrial'; 'Trifunctional enzyme subunit alpha, mitochondrial'; '3-ketoacyl-CoA thiolase, mitochondrial'; 'Carbamoyl-phosphate synthase'; 'Electron transfer flavoprotein-ubiquinone oxidoreductase, mitochondri…	Acadl Tst Hmgcs2 Bdh1 Hadha Acaa2 Cps1 Etfdh Prodh	A0A0R4J083 P52196 P54869 Q80XN0 Q8BMS1 Q8BWT1 Q8C196 Q921G7 Q9WU79	A0A0R4J083 P52196 P54869 Q80XN0 Q8BMS1 Q8BWT1 Q8C196 Q921G7 Q9WU79	14.75 9/61	2.50 9/360	2.45403e-06	GO:0005739;GO:0070013
GO:0043226	organelle	Organized structure of distinctive morphology and function. Includes the nucleus, mitochondria, plastids, vacuoles, vesicles, ribosomes and the cytoskeleton, and prokaryotic structures such as anammoxosomes and pirellulosomes. Excludes the plasma membrane.	ENSMUSG00000026202 ENSMUSG00000026003 ENSMUSG00000038650 ENSMUSG00000061983 ENSMUSG00000030246 ENSMUSG00000003814 ENSMUSG00000028001 ENSMUSG00000026365 ENSMUSG00000019428 ENSMUSG00000074207 ENSMUSG00000061232 ENSMUSG00000054422 ENSMUSG00000046364 ENSMUSG00000026473 ENSMUSG00000076441 ENSMUSG00000028494 ENSMUSG00000004897 ENSMUSG00000044986 ENSMUSG00000030057 ENSMUSG00000027875 ENSMUSG00000071415 …	'Tubulin alpha chain'; 'Long-chain specific acyl-CoA dehydrogenase, mitochondrial'; 'Ribonuclease inhibitor'; '40S ribosomal protein S12'; 'L-lactate dehydrogenase'; 'Calreticulin'; 'Fibrinogen alpha chain'; 'Complement component factor h'; 'Peptidyl-prolyl cis-trans isomerase FKBP8'; 'Alcohol dehydrogenase 1'; 'H-2 class I histocompatibility antigen, K-B alpha chain'; 'Fatty acid-binding protein…	Tuba4a Acadl Rnh1 Rps12 Ldhb Calr Fga Cfh Fkbp8 Adh1 H2-K1 Fabp1 Rpl27a Glul Ass1 Plin2 Hdgf Tst Cnbp Hmgcs2 Rpl23 Tuba1a Isoc2a Gclc Cyp2e1 Ppia Ahcy Decr2 Iqgap2 Rpl24 Dstn Cfl1 Alb Rplp1 Pfn1 Slc25a20 Tomm70a Bdh1 Hadha Acaa2 Cps1 Idh1 No gene name for Q91V76 Cbs Etfdh Tf Hibadh Fam136a Manf Aldh7a1 Tmt1b Ndrg2 Prodh Gapdhrt	A0A0A0MQA5 A0A0R4J083 A0A1B0GSG5 A0A1W2P7A1 A0A6I8MX27 B2MWM9 E9PV24 E9Q8I0 O35465 P00329 P01901 P12710 P14115 P15105 P16460 P43883 P51859 P52196 P53996 P54869 P62830 P68369 P85094 P97494 Q05421 Q3TE63 Q3TF14 Q3TR93 Q3UQ44 Q3UW40 Q4FK36 Q544Y7 Q546G4 Q58E35 Q5SX50 Q7TPW6 Q80TT4 Q80XN0 Q8BMS1 Q8BWT1 Q8C196 Q8C338 Q91V76 Q91WT9 Q921G7 Q921I1 Q99L13 Q9CR98 Q9CXI5 Q9DBF1 Q9DD20 Q9QYG0 Q9WU79 S4R1W1	A0A0A0MQA5 A0A0R4J083 A0A1B0GSG5 A0A1W2P7A1 A0A6I8MX27 B2MWM9 E9PV24 E9Q8I0 O35465 P00329 P01901 P12710 P14115 P15105 P16460 P43883 P51859 P52196 P53996 P54869 P62830 P68369 P85094 P97494 Q05421 Q3TE63 Q3TF14 Q3TR93 Q3UQ44 Q3UW40 Q4FK36 Q544Y7 Q546G4 Q58E35 Q5SX50 Q7TPW6 Q80TT4 Q80XN0 Q8BMS1 Q8BWT1 Q8C196 Q8C338 Q91V76 Q91WT9 Q921G7 Q921I1 Q99L13 Q9CR98 Q9CXI5 Q9DBF1 Q9DD20 Q9QYG0 Q9WU79 S4R1W1	90.16 55/61	0.34 55/16169	3.03215e-06	GO:0110165
GO:0022625	cytosolic large ribosomal subunit	The large subunit of a ribosome located in the cytosol.	ENSMUSG00000061983 ENSMUSG00000046364 ENSMUSG00000071415 ENSMUSG00000098274 ENSMUSG00000007892	'40S ribosomal protein S12'; 'Large ribosomal subunit protein uL15'; 'Large ribosomal subunit protein uL14'; 'Large ribosomal subunit protein eL24'; 'Large ribosomal subunit protein P1'	Rps12 Rpl27a Rpl23 Rpl24 Rplp1	A0A1W2P7A1 P14115 P62830 Q3UW40 Q58E35	A0A1W2P7A1 P14115 P62830 Q3UW40 Q58E35	8.20 5/61	7.46 5/67	7.99563e-06	GO:0022626;GO:0015934
GO:0043231	intracellular membrane-bounded organelle	Organized structure of distinctive morphology and function, bounded by a single or double lipid bilayer membrane and occurring within the cell. Includes the nucleus, mitochondria, plastids, vacuoles, and vesicles. Excludes the plasma membrane.	ENSMUSG00000026003 ENSMUSG00000038650 ENSMUSG00000061983 ENSMUSG00000030246 ENSMUSG00000003814 ENSMUSG00000028001 ENSMUSG00000026365 ENSMUSG00000019428 ENSMUSG00000074207 ENSMUSG00000061232 ENSMUSG00000054422 ENSMUSG00000046364 ENSMUSG00000026473 ENSMUSG00000076441 ENSMUSG00000028494 ENSMUSG00000004897 ENSMUSG00000044986 ENSMUSG00000030057 ENSMUSG00000027875 ENSMUSG00000071415 ENSMUSG00000072235 …	'Long-chain specific acyl-CoA dehydrogenase, mitochondrial'; 'Ribonuclease inhibitor'; '40S ribosomal protein S12'; 'L-lactate dehydrogenase'; 'Calreticulin'; 'Fibrinogen alpha chain'; 'Complement component factor h'; 'Peptidyl-prolyl cis-trans isomerase FKBP8'; 'Alcohol dehydrogenase 1'; 'H-2 class I histocompatibility antigen, K-B alpha chain'; 'Fatty acid-binding protein, liver'; 'Large riboso…	Acadl Rnh1 Rps12 Ldhb Calr Fga Cfh Fkbp8 Adh1 H2-K1 Fabp1 Rpl27a Glul Ass1 Plin2 Hdgf Tst Cnbp Hmgcs2 Rpl23 Tuba1a Isoc2a Gclc Cyp2e1 Ppia Ahcy Decr2 Rpl24 Cfl1 Alb Pfn1 Slc25a20 Tomm70a Bdh1 Hadha Acaa2 Cps1 Idh1 No gene name for Q91V76 Cbs Etfdh Tf Hibadh Fam136a Manf Aldh7a1 Tmt1b Ndrg2 Prodh Gapdhrt	A0A0R4J083 A0A1B0GSG5 A0A1W2P7A1 A0A6I8MX27 B2MWM9 E9PV24 E9Q8I0 O35465 P00329 P01901 P12710 P14115 P15105 P16460 P43883 P51859 P52196 P53996 P54869 P62830 P68369 P85094 P97494 Q05421 Q3TE63 Q3TF14 Q3TR93 Q3UW40 Q544Y7 Q546G4 Q5SX50 Q7TPW6 Q80TT4 Q80XN0 Q8BMS1 Q8BWT1 Q8C196 Q8C338 Q91V76 Q91WT9 Q921G7 Q921I1 Q99L13 Q9CR98 Q9CXI5 Q9DBF1 Q9DD20 Q9QYG0 Q9WU79 S4R1W1	A0A0R4J083 A0A1B0GSG5 A0A1W2P7A1 A0A6I8MX27 B2MWM9 E9PV24 E9Q8I0 O35465 P00329 P01901 P12710 P14115 P15105 P16460 P43883 P51859 P52196 P53996 P54869 P62830 P68369 P85094 P97494 Q05421 Q3TE63 Q3TF14 Q3TR93 Q3UW40 Q544Y7 Q546G4 Q5SX50 Q7TPW6 Q80TT4 Q80XN0 Q8BMS1 Q8BWT1 Q8C196 Q8C338 Q91V76 Q91WT9 Q921G7 Q921I1 Q99L13 Q9CR98 Q9CXI5 Q9DBF1 Q9DD20 Q9QYG0 Q9WU79 S4R1W1	83.61 51/61	0.35 51/14435	1.25338e-05	GO:0043229;GO:0043227
GO:0031090	organelle membrane	A membrane that is one of the two lipid bilayers of an organelle envelope or the outermost membrane of single membrane bound organelle.	ENSMUSG00000026003 ENSMUSG00000030246 ENSMUSG00000003814 ENSMUSG00000019428 ENSMUSG00000061232 ENSMUSG00000076441 ENSMUSG00000044986 ENSMUSG00000027875 ENSMUSG00000025479 ENSMUSG00000036775 ENSMUSG00000056201 ENSMUSG00000032602 ENSMUSG00000022752 ENSMUSG00000046598 ENSMUSG00000025745 ENSMUSG00000036880 ENSMUSG00000025991 ENSMUSG00000027809 ENSMUSG00000032554 ENSMUSG00000025347 ENSMUSG00000003526 …	'Long-chain specific acyl-CoA dehydrogenase, mitochondrial'; 'L-lactate dehydrogenase'; 'Calreticulin'; 'Peptidyl-prolyl cis-trans isomerase FKBP8'; 'H-2 class I histocompatibility antigen, K-B alpha chain'; 'Argininosuccinate synthase'; 'Thiosulfate sulfurtransferase'; 'Hydroxymethylglutaryl-CoA synthase, mitochondrial'; 'Cytochrome P450 2E1'; 'Peroxisomal 2,4-dienoyl-CoA reductase'; 'Cofilin-1'…	Acadl Ldhb Calr Fkbp8 H2-K1 Ass1 Tst Hmgcs2 Cyp2e1 Decr2 Cfl1 Slc25a20 Tomm70a Bdh1 Hadha Acaa2 Cps1 Etfdh Tf Tmt1b Prodh Gapdhrt	A0A0R4J083 A0A6I8MX27 B2MWM9 O35465 P01901 P16460 P52196 P54869 Q05421 Q3TR93 Q544Y7 Q7TPW6 Q80TT4 Q80XN0 Q8BMS1 Q8BWT1 Q8C196 Q921G7 Q921I1 Q9DD20 Q9WU79 S4R1W1	A0A0R4J083 A0A6I8MX27 B2MWM9 O35465 P01901 P16460 P52196 P54869 Q05421 Q3TR93 Q544Y7 Q7TPW6 Q80TT4 Q80XN0 Q8BMS1 Q8BWT1 Q8C196 Q921G7 Q921I1 Q9DD20 Q9WU79 S4R1W1	36.07 22/61	0.65 22/3365	3.21682e-05	GO:0043227;GO:0016020
GO:0043227	membrane-bounded organelle	Organized structure of distinctive morphology and function, bounded by a single or double lipid bilayer membrane. Includes the nucleus, mitochondria, plastids, vacuoles, and vesicles. Excludes the plasma membrane.	ENSMUSG00000026003 ENSMUSG00000038650 ENSMUSG00000061983 ENSMUSG00000030246 ENSMUSG00000003814 ENSMUSG00000028001 ENSMUSG00000026365 ENSMUSG00000019428 ENSMUSG00000074207 ENSMUSG00000061232 ENSMUSG00000054422 ENSMUSG00000046364 ENSMUSG00000026473 ENSMUSG00000076441 ENSMUSG00000028494 ENSMUSG00000004897 ENSMUSG00000044986 ENSMUSG00000030057 ENSMUSG00000027875 ENSMUSG00000071415 ENSMUSG00000072235 …	'Long-chain specific acyl-CoA dehydrogenase, mitochondrial'; 'Ribonuclease inhibitor'; '40S ribosomal protein S12'; 'L-lactate dehydrogenase'; 'Calreticulin'; 'Fibrinogen alpha chain'; 'Complement component factor h'; 'Peptidyl-prolyl cis-trans isomerase FKBP8'; 'Alcohol dehydrogenase 1'; 'H-2 class I histocompatibility antigen, K-B alpha chain'; 'Fatty acid-binding protein, liver'; 'Large riboso…	Acadl Rnh1 Rps12 Ldhb Calr Fga Cfh Fkbp8 Adh1 H2-K1 Fabp1 Rpl27a Glul Ass1 Plin2 Hdgf Tst Cnbp Hmgcs2 Rpl23 Tuba1a Isoc2a Gclc Cyp2e1 Ppia Ahcy Decr2 Rpl24 Cfl1 Alb Pfn1 Slc25a20 Tomm70a Bdh1 Hadha Acaa2 Cps1 Idh1 No gene name for Q91V76 Cbs Etfdh Tf Hibadh Fam136a Manf Aldh7a1 Tmt1b Ndrg2 Prodh Gapdhrt	A0A0R4J083 A0A1B0GSG5 A0A1W2P7A1 A0A6I8MX27 B2MWM9 E9PV24 E9Q8I0 O35465 P00329 P01901 P12710 P14115 P15105 P16460 P43883 P51859 P52196 P53996 P54869 P62830 P68369 P85094 P97494 Q05421 Q3TE63 Q3TF14 Q3TR93 Q3UW40 Q544Y7 Q546G4 Q5SX50 Q7TPW6 Q80TT4 Q80XN0 Q8BMS1 Q8BWT1 Q8C196 Q8C338 Q91V76 Q91WT9 Q921G7 Q921I1 Q99L13 Q9CR98 Q9CXI5 Q9DBF1 Q9DD20 Q9QYG0 Q9WU79 S4R1W1	A0A0R4J083 A0A1B0GSG5 A0A1W2P7A1 A0A6I8MX27 B2MWM9 E9PV24 E9Q8I0 O35465 P00329 P01901 P12710 P14115 P15105 P16460 P43883 P51859 P52196 P53996 P54869 P62830 P68369 P85094 P97494 Q05421 Q3TE63 Q3TF14 Q3TR93 Q3UW40 Q544Y7 Q546G4 Q5SX50 Q7TPW6 Q80TT4 Q80XN0 Q8BMS1 Q8BWT1 Q8C196 Q8C338 Q91V76 Q91WT9 Q921G7 Q921I1 Q99L13 Q9CR98 Q9CXI5 Q9DBF1 Q9DD20 Q9QYG0 Q9WU79 S4R1W1	83.61 51/61	0.34 51/14934	4.27056e-05	GO:0043226
GO:0017109	glutamate-cysteine ligase complex	An enzyme complex that catalyzes the ligation of glutamate to cysteine, forming glutamylcysteine.	ENSMUSG00000032350 ENSMUSG00000028124	'Glutamate--cysteine ligase catalytic subunit'; 'GCS light chain'	Gclc Gclm	P97494 Q3T9P2	P97494 Q3T9P2	3.28 2/61	100.00 2/2	7.227e-05	GO:1902494;GO:0005737
GO:0043209	myelin sheath	An electrically insulating fatty layer that surrounds the axons of many neurons. It is an outgrowth of glial cells: Schwann cells supply the myelin for peripheral neurons while oligodendrocytes supply it to those of the central nervous system.	ENSMUSG00000030246 ENSMUSG00000026473 ENSMUSG00000076441 ENSMUSG00000072235 ENSMUSG00000071866 ENSMUSG00000029368	'L-lactate dehydrogenase'; 'Glutamine synthetase'; 'Argininosuccinate synthase'; 'Tubulin alpha-1A chain'; 'Peptidyl-prolyl cis-trans isomerase'; 'Albumin'	Ldhb Glul Ass1 Tuba1a Ppia Alb	A0A6I8MX27 P15105 P16460 P68369 Q3TE63 Q546G4	A0A6I8MX27 P15105 P16460 P68369 Q3TE63 Q546G4	9.84 6/61	2.97 6/202	8.75788e-05	GO:0110165
GO:0015934	large ribosomal subunit	The larger of the two subunits of a ribosome. Two sites on the ribosomal large subunit are involved in translation, namely the aminoacyl site (A site) and peptidyl site (P site).	ENSMUSG00000061983 ENSMUSG00000046364 ENSMUSG00000071415 ENSMUSG00000098274 ENSMUSG00000007892	'40S ribosomal protein S12'; 'Large ribosomal subunit protein uL15'; 'Large ribosomal subunit protein uL14'; 'Large ribosomal subunit protein eL24'; 'Large ribosomal subunit protein P1'	Rps12 Rpl27a Rpl23 Rpl24 Rplp1	A0A1W2P7A1 P14115 P62830 Q3UW40 Q58E35	A0A1W2P7A1 P14115 P62830 Q3UW40 Q58E35	8.20 5/61	3.94 5/127	0.000132829	GO:0044391
GO:0022626	cytosolic ribosome	A ribosome located in the cytosol.	ENSMUSG00000061983 ENSMUSG00000046364 ENSMUSG00000071415 ENSMUSG00000098274 ENSMUSG00000007892	'40S ribosomal protein S12'; 'Large ribosomal subunit protein uL15'; 'Large ribosomal subunit protein uL14'; 'Large ribosomal subunit protein eL24'; 'Large ribosomal subunit protein P1'	Rps12 Rpl27a Rpl23 Rpl24 Rplp1	A0A1W2P7A1 P14115 P62830 Q3UW40 Q58E35	A0A1W2P7A1 P14115 P62830 Q3UW40 Q58E35	8.20 5/61	3.85 5/130	0.000141697	GO:0005829;GO:0005840
GO:0110165	cellular anatomical entity	A part of a cellular organism that is either an immaterial entity or a material entity with granularity above the level of a protein complex but below that of an anatomical system. Or, a substance produced by a cellular organism with granularity above the level of a protein complex.	ENSMUSG00000026202 ENSMUSG00000026003 ENSMUSG00000020741 ENSMUSG00000038650 ENSMUSG00000061983 ENSMUSG00000030246 ENSMUSG00000003814 ENSMUSG00000028001 ENSMUSG00000026365 ENSMUSG00000019428 ENSMUSG00000074207 ENSMUSG00000061232 ENSMUSG00000054422 ENSMUSG00000046364 ENSMUSG00000026473 ENSMUSG00000076441 ENSMUSG00000028494 ENSMUSG00000004897 ENSMUSG00000044986 ENSMUSG00000030057 ENSMUSG00000027875 …	'Tubulin alpha chain'; 'Long-chain specific acyl-CoA dehydrogenase, mitochondrial'; 'Clustered mitochondria protein homolog'; 'Ribonuclease inhibitor'; '40S ribosomal protein S12'; 'L-lactate dehydrogenase'; 'Calreticulin'; 'Fibrinogen alpha chain'; 'Complement component factor h'; 'Peptidyl-prolyl cis-trans isomerase FKBP8'; 'Alcohol dehydrogenase 1'; 'H-2 class I histocompatibility antigen, K-B…	Tuba4a Acadl Cluh Rnh1 Rps12 Ldhb Calr Fga Cfh Fkbp8 Adh1 H2-K1 Fabp1 Rpl27a Glul Ass1 Plin2 Hdgf Tst Cnbp Hmgcs2 Eef2 Rpl23 Tuba1a Isoc2a Gclc Apoh Cyp2e1 Gclm Ppia Ahcy Decr2 Iqgap2 Rpl24 Dstn Cfl1 Alb Rplp1 Pfn1 Slc25a20 Tomm70a Bdh1 Hadha Acaa2 Cps1 Idh1 Tkfc No gene name for Q91V76 Cbs Etfdh Tf Hibadh Fam136a Manf Aldh7a1 Slc38a3 Tmt1b Ndrg2 Prodh Gapdhrt	A0A0A0MQA5 A0A0R4J083 A0A0R4J140 A0A1B0GSG5 A0A1W2P7A1 A0A6I8MX27 B2MWM9 E9PV24 E9Q8I0 O35465 P00329 P01901 P12710 P14115 P15105 P16460 P43883 P51859 P52196 P53996 P54869 P58252 P62830 P68369 P85094 P97494 Q01339 Q05421 Q3T9P2 Q3TE63 Q3TF14 Q3TR93 Q3UQ44 Q3UW40 Q4FK36 Q544Y7 Q546G4 Q58E35 Q5SX50 Q7TPW6 Q80TT4 Q80XN0 Q8BMS1 Q8BWT1 Q8C196 Q8C338 Q8VC30 Q91V76 Q91WT9 Q921G7 Q921I1 Q99L13 Q9CR98 Q9CX…	A0A0A0MQA5 A0A0R4J083 A0A0R4J140 A0A1B0GSG5 A0A1W2P7A1 A0A6I8MX27 B2MWM9 E9PV24 E9Q8I0 O35465 P00329 P01901 P12710 P14115 P15105 P16460 P43883 P51859 P52196 P53996 P54869 P58252 P62830 P68369 P85094 P97494 Q01339 Q05421 Q3T9P2 Q3TE63 Q3TF14 Q3TR93 Q3UQ44 Q3UW40 Q4FK36 Q544Y7 Q546G4 Q58E35 Q5SX50 Q7TPW6 Q80TT4 Q80XN0 Q8BMS1 Q8BWT1 Q8C196 Q8C338 Q8VC30 Q91V76 Q91WT9 Q921G7 Q921I1 Q99L13 Q9CR98 Q9CX…	100.00 61/61	0.27 61/22653	0.000262791	GO:0005575
GO:0005783	endoplasmic reticulum	The irregular network of unit membranes, visible only by electron microscopy, that occurs in the cytoplasm of many eukaryotic cells. The membranes form a complex meshwork of tubular channels, which are often expanded into slitlike cavities called cisternae. The ER takes two forms, rough (or granular), with ribosomes adhering to the outer surface, and smooth (with no ribosomes attached).	ENSMUSG00000003814 ENSMUSG00000028001 ENSMUSG00000019428 ENSMUSG00000061232 ENSMUSG00000046364 ENSMUSG00000026473 ENSMUSG00000030057 ENSMUSG00000025479 ENSMUSG00000048087 ENSMUSG00000027597 ENSMUSG00000098274 ENSMUSG00000029368 ENSMUSG00000032575 ENSMUSG00000025347	'Calreticulin'; 'Fibrinogen alpha chain'; 'Peptidyl-prolyl cis-trans isomerase FKBP8'; 'H-2 class I histocompatibility antigen, K-B alpha chain'; 'Large ribosomal subunit protein uL15'; 'Glutamine synthetase'; 'CCHC-type zinc finger nucleic acid binding protein'; 'Cytochrome P450 2E1'; 'Adenosylhomocysteinase'; 'Large ribosomal subunit protein eL24'; 'Albumin'; 'Mesencephalic astrocyte-derived ne…	Calr Fga Fkbp8 H2-K1 Rpl27a Glul Cnbp Cyp2e1 Ahcy Rpl24 Alb Manf Tmt1b	B2MWM9 E9PV24 O35465 P01901 P14115 P15105 P53996 Q05421 Q3TF14 Q3UW40 Q546G4 Q9CXI5 Q9DD20	B2MWM9 E9PV24 O35465 P01901 P14115 P15105 P53996 Q05421 Q3TF14 Q3UW40 Q546G4 Q9CXI5 Q9DD20	22.95 14/61	0.75 14/1861	0.000609366	GO:0005737;GO:0043231;GO:0012505
GO:0044391	ribosomal subunit	Either of the two subunits of a ribosome: the ribosomal large subunit or the ribosomal small subunit.	ENSMUSG00000061983 ENSMUSG00000046364 ENSMUSG00000071415 ENSMUSG00000098274 ENSMUSG00000007892	'40S ribosomal protein S12'; 'Large ribosomal subunit protein uL15'; 'Large ribosomal subunit protein uL14'; 'Large ribosomal subunit protein eL24'; 'Large ribosomal subunit protein P1'	Rps12 Rpl27a Rpl23 Rpl24 Rplp1	A0A1W2P7A1 P14115 P62830 Q3UW40 Q58E35	A0A1W2P7A1 P14115 P62830 Q3UW40 Q58E35	8.20 5/61	2.48 5/202	0.00102001	GO:0005840;GO:1990904
GO:0033018	sarcoplasmic reticulum lumen	The volume enclosed by the membranes of the sarcoplasmic reticulum.	ENSMUSG00000003814 ENSMUSG00000032575	'Calreticulin'; 'Mesencephalic astrocyte-derived neurotrophic factor'	Calr Manf	B2MWM9 Q9CXI5	B2MWM9 Q9CXI5	3.28 2/61	28.57 2/7	0.00108479	GO:0016529;GO:0005788
GO:0098794	postsynapse	The part of a synapse that is part of the post-synaptic cell.	ENSMUSG00000061983 ENSMUSG00000046364 ENSMUSG00000034994 ENSMUSG00000071415 ENSMUSG00000098274 ENSMUSG00000056201 ENSMUSG00000007892 ENSMUSG00000018293 ENSMUSG00000097148	'40S ribosomal protein S12'; 'Large ribosomal subunit protein uL15'; 'Elongation factor 2'; 'Large ribosomal subunit protein uL14'; 'Large ribosomal subunit protein eL24'; 'Cofilin-1'; 'Large ribosomal subunit protein P1'; 'Profilin'; 'Glyceraldehyde-3-phosphate dehydrogenase'	Rps12 Rpl27a Eef2 Rpl23 Rpl24 Cfl1 Rplp1 Pfn1 Gapdhrt	A0A1W2P7A1 P14115 P58252 P62830 Q3UW40 Q544Y7 Q58E35 Q5SX50 S4R1W1	A0A1W2P7A1 P14115 P58252 P62830 Q3UW40 Q544Y7 Q58E35 Q5SX50 S4R1W1	14.75 9/61	1.06 9/847	0.00111753	GO:0110165;GO:0045202
GO:0005938	cell cortex	The region of a cell that lies just beneath the plasma membrane and often, but not always, contains a network of actin filaments and associated proteins.	ENSMUSG00000028001 ENSMUSG00000054422 ENSMUSG00000021676 ENSMUSG00000015932 ENSMUSG00000056201 ENSMUSG00000018293	'Fibrinogen alpha chain'; 'Fatty acid-binding protein, liver'; 'Ras GTPase-activating-like protein IQGAP2'; 'Destrin'; 'Cofilin-1'; 'Profilin'	Fga Fabp1 Iqgap2 Dstn Cfl1 Pfn1	E9PV24 P12710 Q3UQ44 Q4FK36 Q544Y7 Q5SX50	E9PV24 P12710 Q3UQ44 Q4FK36 Q544Y7 Q5SX50	9.84 6/61	1.77 6/339	0.00111753	GO:0071944;GO:0005737
GO:0045202	synapse	The junction between an axon of one neuron and a dendrite of another neuron, a muscle fiber or a glial cell. As the axon approaches the synapse it enlarges into a specialized structure, the presynaptic terminal bouton, which contains mitochondria and synaptic vesicles. At the tip of the terminal bouton is the presynaptic membrane; facing it, and separated from it by a minute cleft (the synaptic c…	ENSMUSG00000061983 ENSMUSG00000028001 ENSMUSG00000046364 ENSMUSG00000026473 ENSMUSG00000034994 ENSMUSG00000071415 ENSMUSG00000072235 ENSMUSG00000098274 ENSMUSG00000056201 ENSMUSG00000007892 ENSMUSG00000018293 ENSMUSG00000097148	'40S ribosomal protein S12'; 'Fibrinogen alpha chain'; 'Large ribosomal subunit protein uL15'; 'Glutamine synthetase'; 'Elongation factor 2'; 'Large ribosomal subunit protein uL14'; 'Tubulin alpha-1A chain'; 'Large ribosomal subunit protein eL24'; 'Cofilin-1'; 'Large ribosomal subunit protein P1'; 'Profilin'; 'Glyceraldehyde-3-phosphate dehydrogenase'	Rps12 Fga Rpl27a Glul Eef2 Rpl23 Tuba1a Rpl24 Cfl1 Rplp1 Pfn1 Gapdhrt	A0A1W2P7A1 E9PV24 P14115 P15105 P58252 P62830 P68369 Q3UW40 Q544Y7 Q58E35 Q5SX50 S4R1W1	A0A1W2P7A1 E9PV24 P14115 P15105 P58252 P62830 P68369 Q3UW40 Q544Y7 Q58E35 Q5SX50 S4R1W1	19.67 12/61	0.73 12/1641	0.00243975	GO:0030054
GO:0042824	MHC class I peptide loading complex	A large, multisubunit complex which consists of the MHC class I-beta 2 microglobulin dimer, the transporter associated with antigen presentation (TAP), tapasin (an MHC-encoded membrane protein), the chaperone calreticulin and the thiol oxidoreductase ERp57. Functions in the assembly of peptides with newly synthesized MHC class I molecules.	ENSMUSG00000003814 ENSMUSG00000061232	'Calreticulin'; 'H-2 class I histocompatibility antigen, K-B alpha chain'	Calr H2-K1	B2MWM9 P01901	B2MWM9 P01901	3.28 2/61	11.76 2/17	0.00596873	GO:0140534;GO:0005789;GO:0098796
GO:0098576	lumenal side of membrane	Any side (leaflet) of a membrane that faces the lumen of an organelle.	ENSMUSG00000061232 ENSMUSG00000046598	'H-2 class I histocompatibility antigen, K-B alpha chain'; 'D-beta-hydroxybutyrate dehydrogenase, mitochondrial'	H2-K1 Bdh1	P01901 Q80XN0	P01901 Q80XN0	3.28 2/61	8.00 2/25	0.0125802	GO:0031090;GO:0098552
GO:0005811	lipid droplet	An intracellular non-membrane-bounded organelle comprising a matrix of coalesced lipids surrounded by a phospholipid monolayer. May include associated proteins.	ENSMUSG00000028494 ENSMUSG00000025347 ENSMUSG00000097148	'Perilipin-2'; 'Thiol S-methyltransferase TMT1B'; 'Glyceraldehyde-3-phosphate dehydrogenase'	Plin2 Tmt1b Gapdhrt	P43883 Q9DD20 S4R1W1	P43883 Q9DD20 S4R1W1	4.92 3/61	2.68 3/112	0.0172134	GO:0043232
GO:0012505	endomembrane system	A collection of membranous structures involved in transport within the cell. The main components of the endomembrane system are endoplasmic reticulum, Golgi bodies, vesicles, cell membrane and nuclear envelope. Members of the endomembrane system pass materials through each other or though the use of vesicles.	ENSMUSG00000061983 ENSMUSG00000003814 ENSMUSG00000028001 ENSMUSG00000019428 ENSMUSG00000061232 ENSMUSG00000046364 ENSMUSG00000026473 ENSMUSG00000030057 ENSMUSG00000072235 ENSMUSG00000025479 ENSMUSG00000048087 ENSMUSG00000027597 ENSMUSG00000098274 ENSMUSG00000029368 ENSMUSG00000032554 ENSMUSG00000032575 ENSMUSG00000025347 ENSMUSG00000004558 ENSMUSG00000097148	'40S ribosomal protein S12'; 'Calreticulin'; 'Fibrinogen alpha chain'; 'Peptidyl-prolyl cis-trans isomerase FKBP8'; 'H-2 class I histocompatibility antigen, K-B alpha chain'; 'Large ribosomal subunit protein uL15'; 'Glutamine synthetase'; 'CCHC-type zinc finger nucleic acid binding protein'; 'Tubulin alpha-1A chain'; 'Cytochrome P450 2E1'; 'Adenosylhomocysteinase'; 'Large ribosomal subunit protei…	Rps12 Calr Fga Fkbp8 H2-K1 Rpl27a Glul Cnbp Tuba1a Cyp2e1 Ahcy Rpl24 Alb Tf Manf Tmt1b Ndrg2 Gapdhrt	A0A1W2P7A1 B2MWM9 E9PV24 O35465 P01901 P14115 P15105 P53996 P68369 Q05421 Q3TF14 Q3UW40 Q546G4 Q921I1 Q9CXI5 Q9DD20 Q9QYG0 S4R1W1	A0A1W2P7A1 B2MWM9 E9PV24 O35465 P01901 P14115 P15105 P53996 P68369 Q05421 Q3TF14 Q3UW40 Q546G4 Q921I1 Q9CXI5 Q9DD20 Q9QYG0 S4R1W1	31.15 19/61	0.44 19/4287	0.0172134	GO:0110165
GO:0090732	cofilin-actin rod	A cellular structure consisting of parallel, hexagonally arranged actin tubules, comprising filamentous actin and disulfide cross-linked cofilin multimers.	ENSMUSG00000056201	'Cofilin-1'	Cfl1	Q544Y7	Q544Y7	1.64 1/61	100.00 1/1	0.0172134	GO:0031002
GO:0031002	actin rod	A cellular structure consisting of parallel, hexagonally arranged actin tubules, comprising filamentous actin and associated proteins. Actin rod structures are found in diverse organisms, having been observed in spores of Dictyostelium discoideum, Drosophila melanogaster oocytes, as well as in numerous animal cells under stress conditions.	ENSMUSG00000056201	'Cofilin-1'	Cfl1	Q544Y7	Q544Y7	1.64 1/61	100.00 1/1	0.0172134	GO:0032432
GO:0005840	ribosome	An intracellular organelle, about 200 A in diameter, consisting of RNA and protein. It is the site of protein biosynthesis resulting from translation of messenger RNA (mRNA). It consists of two subunits, one large and one small, each containing only protein and RNA. Both the ribosome and its subunits are characterized by their sedimentation coefficients, expressed in Svedberg units (symbol: S). H…	ENSMUSG00000061983 ENSMUSG00000046364 ENSMUSG00000071415 ENSMUSG00000098274 ENSMUSG00000007892	'40S ribosomal protein S12'; 'Large ribosomal subunit protein uL15'; 'Large ribosomal subunit protein uL14'; 'Large ribosomal subunit protein eL24'; 'Large ribosomal subunit protein P1'	Rps12 Rpl27a Rpl23 Rpl24 Rplp1	A0A1W2P7A1 P14115 P62830 Q3UW40 Q58E35	A0A1W2P7A1 P14115 P62830 Q3UW40 Q58E35	8.20 5/61	1.19 5/420	0.0191764	GO:0043232
GO:0005576	extracellular region	The space external to the outermost structure of a cell. For cells without external protective or external encapsulating structures this refers to space outside of the plasma membrane. This term covers the host cell environment outside an intracellular parasite.	ENSMUSG00000038650 ENSMUSG00000003814 ENSMUSG00000028001 ENSMUSG00000026365 ENSMUSG00000061232 ENSMUSG00000004897 ENSMUSG00000000049 ENSMUSG00000071866 ENSMUSG00000056201 ENSMUSG00000029368 ENSMUSG00000018293 ENSMUSG00000032554 ENSMUSG00000032575	'Ribonuclease inhibitor'; 'Calreticulin'; 'Fibrinogen alpha chain'; 'Complement component factor h'; 'H-2 class I histocompatibility antigen, K-B alpha chain'; 'Hepatoma-derived growth factor'; 'Beta-2-glycoprotein 1'; 'Peptidyl-prolyl cis-trans isomerase'; 'Cofilin-1'; 'Albumin'; 'Profilin'; 'Serotransferrin'; 'Mesencephalic astrocyte-derived neurotrophic factor'	Rnh1 Calr Fga Cfh H2-K1 Hdgf Apoh Ppia Cfl1 Alb Pfn1 Tf Manf	A0A1B0GSG5 B2MWM9 E9PV24 E9Q8I0 P01901 P51859 Q01339 Q3TE63 Q544Y7 Q546G4 Q5SX50 Q921I1 Q9CXI5	A0A1B0GSG5 B2MWM9 E9PV24 E9Q8I0 P01901 P51859 Q01339 Q3TE63 Q544Y7 Q546G4 Q5SX50 Q921I1 Q9CXI5	21.31 13/61	0.51 13/2554	0.0293726	GO:0110165
GO:0030054	cell junction	A cellular component that forms a specialized region of connection between two or more cells, or between a cell and the extracellular matrix, or between two membrane-bound components of a cell, such as flagella.	ENSMUSG00000061983 ENSMUSG00000028001 ENSMUSG00000046364 ENSMUSG00000026473 ENSMUSG00000034994 ENSMUSG00000071415 ENSMUSG00000072235 ENSMUSG00000098274 ENSMUSG00000056201 ENSMUSG00000007892 ENSMUSG00000018293 ENSMUSG00000097148	'40S ribosomal protein S12'; 'Fibrinogen alpha chain'; 'Large ribosomal subunit protein uL15'; 'Glutamine synthetase'; 'Elongation factor 2'; 'Large ribosomal subunit protein uL14'; 'Tubulin alpha-1A chain'; 'Large ribosomal subunit protein eL24'; 'Cofilin-1'; 'Large ribosomal subunit protein P1'; 'Profilin'; 'Glyceraldehyde-3-phosphate dehydrogenase'	Rps12 Fga Rpl27a Glul Eef2 Rpl23 Tuba1a Rpl24 Cfl1 Rplp1 Pfn1 Gapdhrt	A0A1W2P7A1 E9PV24 P14115 P15105 P58252 P62830 P68369 Q3UW40 Q544Y7 Q58E35 Q5SX50 S4R1W1	A0A1W2P7A1 E9PV24 P14115 P15105 P58252 P62830 P68369 Q3UW40 Q544Y7 Q58E35 Q5SX50 S4R1W1	19.67 12/61	0.53 12/2260	0.0294526	GO:0110165
GO:0032311	angiogenin-PRI complex	A stable heterodimer of angiogenin and placental ribonuclease inhibitor; interaction between angiogenin and PRI prevents angiogenin binding to its receptor to stimulate angiogenesis.	ENSMUSG00000038650	'Ribonuclease inhibitor'	Rnh1	A0A1B0GSG5	A0A1B0GSG5	1.64 1/61	50.00 1/2	0.0307687	GO:0032991;GO:0005576
GO:0042579	microbody	Cytoplasmic organelles, spherical or oval in shape, that are bounded by a single membrane and contain oxidative enzymes, especially those utilizing hydrogen peroxide (H2O2).	ENSMUSG00000054422 ENSMUSG00000036775 ENSMUSG00000025950	'Fatty acid-binding protein, liver'; 'Peroxisomal 2,4-dienoyl-CoA reductase'; 'Isocitrate dehydrogenase'	Fabp1 Decr2 Idh1	P12710 Q3TR93 Q8C338	P12710 Q3TR93 Q8C338	4.92 3/61	1.99 3/151	0.0313621	GO:0043231;GO:0005737
GO:0009295	nucleoid	The region of a virus, bacterial cell, mitochondrion or chloroplast to which the nucleic acid is confined.	ENSMUSG00000025745 ENSMUSG00000025991	'Trifunctional enzyme subunit alpha, mitochondrial'; 'Carbamoyl-phosphate synthase'	Hadha Cps1	Q8BMS1 Q8C196	Q8BMS1 Q8C196	3.28 2/61	4.26 2/47	0.0313621	GO:0110165
GO:0005777	peroxisome	A small organelle enclosed by a single membrane, and found in most eukaryotic cells. Contains peroxidases and other enzymes involved in a variety of metabolic processes including free radical detoxification, lipid catabolism and biosynthesis, and hydrogen peroxide metabolism.	ENSMUSG00000054422 ENSMUSG00000036775 ENSMUSG00000025950	'Fatty acid-binding protein, liver'; 'Peroxisomal 2,4-dienoyl-CoA reductase'; 'Isocitrate dehydrogenase'	Fabp1 Decr2 Idh1	P12710 Q3TR93 Q8C338	P12710 Q3TR93 Q8C338	4.92 3/61	1.99 3/151	0.0313621	GO:0042579
GO:0042645	mitochondrial nucleoid	The region of a mitochondrion to which the DNA is confined.	ENSMUSG00000025745 ENSMUSG00000025991	'Trifunctional enzyme subunit alpha, mitochondrial'; 'Carbamoyl-phosphate synthase'	Hadha Cps1	Q8BMS1 Q8C196	Q8BMS1 Q8C196	3.28 2/61	4.26 2/47	0.0313621	GO:0043232;GO:0005759;GO:0009295
GO:0017133	mitochondrial electron transfer flavoprotein complex	A protein complex located in the mitochondrion. It contains flavin adenine dinucleotide (FAD) that, together with an acyl-CoA dehydrogenase, forms a system that oxidizes an acyl-CoA molecule and reduces ubiquinone and other acceptors in the mitochondrial electron transport system.	ENSMUSG00000027809	'Electron transfer flavoprotein-ubiquinone oxidoreductase, mitochondrial'	Etfdh	Q921G7	Q921G7	1.64 1/61	33.33 1/3	0.0379748	GO:0098798;GO:0045251;GO:0005759
GO:0045251	electron transfer flavoprotein complex	A protein complex facilitating the electron transfer from an acyl-CoA molecule to ubiquinone via its flavin adenine dinucleotide (FAD) cofactor. Usually contains an alpha and a beta subunit and the structural cofactor adenosine monophosphate (AMP). Part of a system that oxidizes an acyl-CoA molecule and reduces ubiquinone and other acceptors in the electron transport system.	ENSMUSG00000027809	'Electron transfer flavoprotein-ubiquinone oxidoreductase, mitochondrial'	Etfdh	Q921G7	Q921G7	1.64 1/61	33.33 1/3	0.0379748	GO:0032991;GO:0005737
GO:0016507	mitochondrial fatty acid beta-oxidation multienzyme complex	A complex that includes the long-chain 3-hydroxyacyl-CoA dehydrogenase and long-chain enoyl-CoA hydratase activities in two subunits (alpha and beta), catalyzing two steps of the fatty acid beta-oxidation cycle within the mitochondrial matrix.	ENSMUSG00000025745	'Trifunctional enzyme subunit alpha, mitochondrial'	Hadha	Q8BMS1	Q8BMS1	1.64 1/61	33.33 1/3	0.0379748	GO:0098798;GO:0036125;GO:0005759
GO:0098793	presynapse	The part of a synapse that is part of the presynaptic cell.	ENSMUSG00000061983 ENSMUSG00000046364 ENSMUSG00000026473 ENSMUSG00000071415 ENSMUSG00000098274 ENSMUSG00000018293	'40S ribosomal protein S12'; 'Large ribosomal subunit protein uL15'; 'Glutamine synthetase'; 'Large ribosomal subunit protein uL14'; 'Large ribosomal subunit protein eL24'; 'Profilin'	Rps12 Rpl27a Glul Rpl23 Rpl24 Pfn1	A0A1W2P7A1 P14115 P15105 P62830 Q3UW40 Q5SX50	A0A1W2P7A1 P14115 P15105 P62830 Q3UW40 Q5SX50	9.84 6/61	0.80 6/751	0.0379748	GO:0110165;GO:0045202
GO:0036125	fatty acid beta-oxidation multienzyme complex	A multienzyme complex possessing three kinds of enzymes that catalyze the chain reactions in the fatty acid beta-oxidation cycle, enoyl-CoA hydratase (ECH), 3-hydroxyacyl-CoA dehydrogenase (HACD), and acetyl-CoA C-acyltransferase (KACT).	ENSMUSG00000025745	'Trifunctional enzyme subunit alpha, mitochondrial'	Hadha	Q8BMS1	Q8BMS1	1.64 1/61	33.33 1/3	0.0379748	GO:1902494
GO:0005615	extracellular space	That part of a multicellular organism outside the cells proper, usually taken to be outside the plasma membranes, and occupied by fluid.	ENSMUSG00000003814 ENSMUSG00000028001 ENSMUSG00000026365 ENSMUSG00000061232 ENSMUSG00000004897 ENSMUSG00000000049 ENSMUSG00000071866 ENSMUSG00000029368 ENSMUSG00000032554 ENSMUSG00000032575	'Calreticulin'; 'Fibrinogen alpha chain'; 'Complement component factor h'; 'H-2 class I histocompatibility antigen, K-B alpha chain'; 'Hepatoma-derived growth factor'; 'Beta-2-glycoprotein 1'; 'Peptidyl-prolyl cis-trans isomerase'; 'Albumin'; 'Serotransferrin'; 'Mesencephalic astrocyte-derived neurotrophic factor'	Calr Fga Cfh H2-K1 Hdgf Apoh Ppia Alb Tf Manf	B2MWM9 E9PV24 E9Q8I0 P01901 P51859 Q01339 Q3TE63 Q546G4 Q921I1 Q9CXI5	B2MWM9 E9PV24 E9Q8I0 P01901 P51859 Q01339 Q3TE63 Q546G4 Q921I1 Q9CXI5	16.39 10/61	0.54 10/1836	0.0413338	GO:0005576;GO:0110165
GO:0032991	protein-containing complex	A stable assembly of two or more macromolecules, i.e. proteins, nucleic acids, carbohydrates or lipids, in which at least one component is a protein and the constituent parts function together.	ENSMUSG00000038650 ENSMUSG00000061983 ENSMUSG00000030246 ENSMUSG00000003814 ENSMUSG00000028001 ENSMUSG00000026365 ENSMUSG00000019428 ENSMUSG00000061232 ENSMUSG00000054422 ENSMUSG00000046364 ENSMUSG00000026473 ENSMUSG00000004897 ENSMUSG00000034994 ENSMUSG00000071415 ENSMUSG00000032350 ENSMUSG00000000049 ENSMUSG00000028124 ENSMUSG00000071866 ENSMUSG00000098274 ENSMUSG00000029368 ENSMUSG00000007892 …	'Ribonuclease inhibitor'; '40S ribosomal protein S12'; 'L-lactate dehydrogenase'; 'Calreticulin'; 'Fibrinogen alpha chain'; 'Complement component factor h'; 'Peptidyl-prolyl cis-trans isomerase FKBP8'; 'H-2 class I histocompatibility antigen, K-B alpha chain'; 'Fatty acid-binding protein, liver'; 'Large ribosomal subunit protein uL15'; 'Glutamine synthetase'; 'Hepatoma-derived growth factor'; 'El…	Rnh1 Rps12 Ldhb Calr Fga Cfh Fkbp8 H2-K1 Fabp1 Rpl27a Glul Hdgf Eef2 Rpl23 Gclc Apoh Gclm Ppia Rpl24 Alb Rplp1 Hadha Cps1 Etfdh Tf Gapdhrt	A0A1B0GSG5 A0A1W2P7A1 A0A6I8MX27 B2MWM9 E9PV24 E9Q8I0 O35465 P01901 P12710 P14115 P15105 P51859 P58252 P62830 P97494 Q01339 Q3T9P2 Q3TE63 Q3UW40 Q546G4 Q58E35 Q8BMS1 Q8C196 Q921G7 Q921I1 S4R1W1	A0A1B0GSG5 A0A1W2P7A1 A0A6I8MX27 B2MWM9 E9PV24 E9Q8I0 O35465 P01901 P12710 P14115 P15105 P51859 P58252 P62830 P97494 Q01339 Q3T9P2 Q3TE63 Q3UW40 Q546G4 Q58E35 Q8BMS1 Q8C196 Q921G7 Q921I1 S4R1W1	42.62 26/61	0.35 26/7427	0.0413338	GO:0005575
GO:0009986	cell surface	The external part of the cell wall and/or plasma membrane.	ENSMUSG00000003814 ENSMUSG00000028001 ENSMUSG00000026365 ENSMUSG00000061232 ENSMUSG00000000049 ENSMUSG00000021676 ENSMUSG00000032554	'Calreticulin'; 'Fibrinogen alpha chain'; 'Complement component factor h'; 'H-2 class I histocompatibility antigen, K-B alpha chain'; 'Beta-2-glycoprotein 1'; 'Ras GTPase-activating-like protein IQGAP2'; 'Serotransferrin'	Calr Fga Cfh H2-K1 Apoh Iqgap2 Tf	B2MWM9 E9PV24 E9Q8I0 P01901 Q01339 Q3UQ44 Q921I1	B2MWM9 E9PV24 E9Q8I0 P01901 Q01339 Q3UQ44 Q921I1	11.48 7/61	0.68 7/1037	0.0449724	GO:0110165
