# Supplementary material for: Cysteine redoxome landscape in the liver of male mice fed a high-fat high-sucrose diet
Source: J Biol Chem. 2025 Sep 16;301(10):110730. doi: 10.1016/j.jbc.2025.110730 (PMC12547247; doi:10.1016/j.jbc.2025.110730)
Supplement: Supplementary Table 3 [file mmc4.xlsx]

## Sheet: GOBP_Cys_reduction
Supplementary Table 11. Gene ontology analysis: Biological processes in reactive cysteines sensitive to HFHSD-induced reduction
GO_BP	Name	Function	Ensembl	Protein Name	Gene Name	Uniprot	Query	Term frequency within the dataset (%)	Term frequency within the genome (%)	P-value (fdr)	Parents term
GO:0009636	response to toxic substance	Any process that results in a change in state or activity of a cell or an organism (in terms of movement, secretion, enzyme production, gene expression, etc.) as a result of a toxic stimulus.	ENSMUSG00000030711 ENSMUSG00000024997 ENSMUSG00000002588 ENSMUSG00000024953 ENSMUSG00000031722 ENSMUSG00000025991 ENSMUSG00000056973	'Sulfotransferase'; 'Thioredoxin-dependent peroxide reductase, mitochondrial'; 'Serum paraoxonase/arylesterase 1'; 'Peroxiredoxin-5, mitochondrial'; 'Haptoglobin'; 'Carbamoyl-phosphate synthase'; 'Carboxylesterase 1D'	Sult1a1 Prdx3 Pon1 Prdx5 Hp Cps1 Ces1d	E9QNL5 P20108 P52430 P99029 Q61646 Q8C196 Q8VCT4	E9QNL5 P20108 P52430 P99029 Q61646 Q8C196 Q8VCT4	22.58 7/31	2.77 7/253	1.50487e-05	GO:0042221
GO:1901564	organonitrogen compound metabolic process	The chemical reactions and pathways involving organonitrogen compound.	ENSMUSG00000022875 ENSMUSG00000030711 ENSMUSG00000024164 ENSMUSG00000021939 ENSMUSG00000002588 ENSMUSG00000034994 ENSMUSG00000051695 ENSMUSG00000024953 ENSMUSG00000033831 ENSMUSG00000028495 ENSMUSG00000031722 ENSMUSG00000073838 ENSMUSG00000025991 ENSMUSG00000056973 ENSMUSG00000038991 ENSMUSG00000030895 ENSMUSG00000003429 ENSMUSG00000028792 ENSMUSG00000061838	'Kininogen 1'; 'Sulfotransferase'; 'Complement C3'; 'Cathepsin B'; 'Serum paraoxonase/arylesterase 1'; 'Elongation factor 2'; 'Poly'; 'Peroxiredoxin-5, mitochondrial'; 'Fibrinogen C-terminal domain-containing protein'; '40S ribosomal protein S6'; 'Haptoglobin'; 'Elongation factor Tu, mitochondrial'; 'Carbamoyl-phosphate synthase'; 'Carboxylesterase 1D'; 'Thioredoxin domain-containing protein 5'; …	Kng1 Sult1a1 C3 Ctsb Pon1 Eef2 Pcbp1 Prdx5 Fgb Rps6 Hp Tufm Cps1 Ces1d Txndc5 Hpx Rps11 Ak2 Suclg2	A0A0R4J038 E9QNL5 P01027 P10605 P52430 P58252 P60335 P99029 Q3TGR2 Q5BLK1 Q61646 Q8BFR5 Q8C196 Q8VCT4 Q91W90 Q91X72 Q9DB79 Q9WTP6 Q9Z2I8	A0A0R4J038 E9QNL5 P01027 P10605 P52430 P58252 P60335 P99029 Q3TGR2 Q5BLK1 Q61646 Q8BFR5 Q8C196 Q8VCT4 Q91W90 Q91X72 Q9DB79 Q9WTP6 Q9Z2I8	61.29 19/31	0.33 19/5744	0.000959372	GO:0006807;GO:0071704
GO:0070887	cellular response to chemical stimulus	Any process that results in a change in state or activity of a cell (in terms of movement, secretion, enzyme production, gene expression, etc.) as a result of a chemical stimulus.	ENSMUSG00000030711 ENSMUSG00000021939 ENSMUSG00000024997 ENSMUSG00000022868 ENSMUSG00000024953 ENSMUSG00000033831 ENSMUSG00000010651 ENSMUSG00000028495 ENSMUSG00000031722 ENSMUSG00000025991 ENSMUSG00000056973 ENSMUSG00000030895 ENSMUSG00000032554	'Sulfotransferase'; 'Cathepsin B'; 'Thioredoxin-dependent peroxide reductase, mitochondrial'; 'Alpha-2-HS-glycoprotein'; 'Peroxiredoxin-5, mitochondrial'; 'Fibrinogen C-terminal domain-containing protein'; 'Uncharacterized protein'; '40S ribosomal protein S6'; 'Haptoglobin'; 'Carbamoyl-phosphate synthase'; 'Carboxylesterase 1D'; 'Hemopexin'; 'Serotransferrin'	Sult1a1 Ctsb Prdx3 Ahsg Prdx5 Fgb Acaa1b Rps6 Hp Cps1 Ces1d Hpx Tf	E9QNL5 P10605 P20108 P29699 P99029 Q3TGR2 Q3UKM0 Q5BLK1 Q61646 Q8C196 Q8VCT4 Q91X72 Q921I1	E9QNL5 P10605 P20108 P29699 P99029 Q3TGR2 Q3UKM0 Q5BLK1 Q61646 Q8C196 Q8VCT4 Q91X72 Q921I1	41.94 13/31	0.41 13/3162	0.00628773	GO:0051716;GO:0042221
GO:0006959	humoral immune response	An immune response mediated through a body fluid.	ENSMUSG00000022875 ENSMUSG00000024164 ENSMUSG00000033831 ENSMUSG00000030895 ENSMUSG00000032554	'Kininogen 1'; 'Complement C3'; 'Fibrinogen C-terminal domain-containing protein'; 'Hemopexin'; 'Serotransferrin'	Kng1 C3 Fgb Hpx Tf	A0A0R4J038 P01027 Q3TGR2 Q91X72 Q921I1	A0A0R4J038 P01027 Q3TGR2 Q91X72 Q921I1	16.13 5/31	1.68 5/298	0.00628773	GO:0006955
GO:0043603	amide metabolic process	The chemical reactions and pathways involving an amide, any derivative of an oxoacid in which an acidic hydroxy group has been replaced by an amino or substituted amino group, as carried out by individual cells.	ENSMUSG00000034994 ENSMUSG00000051695 ENSMUSG00000028495 ENSMUSG00000073838 ENSMUSG00000025991 ENSMUSG00000056973 ENSMUSG00000003429 ENSMUSG00000061838	'Elongation factor 2'; 'Poly'; '40S ribosomal protein S6'; 'Elongation factor Tu, mitochondrial'; 'Carbamoyl-phosphate synthase'; 'Carboxylesterase 1D'; 'Small ribosomal subunit protein uS17'; 'Succinate--CoA ligase'	Eef2 Pcbp1 Rps6 Tufm Cps1 Ces1d Rps11 Suclg2	P58252 P60335 Q5BLK1 Q8BFR5 Q8C196 Q8VCT4 Q9DB79 Q9Z2I8	P58252 P60335 Q5BLK1 Q8BFR5 Q8C196 Q8VCT4 Q9DB79 Q9Z2I8	25.81 8/31	0.67 8/1186	0.0102779	GO:0006807
GO:0019752	carboxylic acid metabolic process	The chemical reactions and pathways involving carboxylic acids, any organic acid containing one or more carboxyl (COOH) groups or anions (COO-).	ENSMUSG00000024164 ENSMUSG00000002588 ENSMUSG00000010651 ENSMUSG00000025991 ENSMUSG00000056973 ENSMUSG00000061838	'Complement C3'; 'Serum paraoxonase/arylesterase 1'; 'Uncharacterized protein'; 'Carbamoyl-phosphate synthase'; 'Carboxylesterase 1D'; 'Succinate--CoA ligase'	C3 Pon1 Acaa1b Cps1 Ces1d Suclg2	P01027 P52430 Q3UKM0 Q8C196 Q8VCT4 Q9Z2I8	P01027 P52430 Q3UKM0 Q8C196 Q8VCT4 Q9Z2I8	19.35 6/31	0.63 6/945	0.0230601	GO:0043436
GO:0006796	phosphate-containing compound metabolic process	The chemical reactions and pathways involving the phosphate group, the anion or salt of any phosphoric acid.	ENSMUSG00000024164 ENSMUSG00000002588 ENSMUSG00000024953 ENSMUSG00000025991 ENSMUSG00000056973 ENSMUSG00000030895 ENSMUSG00000032554 ENSMUSG00000028792 ENSMUSG00000061838	'Complement C3'; 'Serum paraoxonase/arylesterase 1'; 'Peroxiredoxin-5, mitochondrial'; 'Carbamoyl-phosphate synthase'; 'Carboxylesterase 1D'; 'Hemopexin'; 'Serotransferrin'; 'Adenylate kinase 2, mitochondrial'; 'Succinate--CoA ligase'	C3 Pon1 Prdx5 Cps1 Ces1d Hpx Tf Ak2 Suclg2	P01027 P52430 P99029 Q8C196 Q8VCT4 Q91X72 Q921I1 Q9WTP6 Q9Z2I8	P01027 P52430 P99029 Q8C196 Q8VCT4 Q91X72 Q921I1 Q9WTP6 Q9Z2I8	29.03 9/31	0.37 9/2428	0.0230601	GO:0006793
GO:1905952	regulation of lipid localization	Any process that modulates the frequency, rate or extent of lipid localization.	ENSMUSG00000024164 ENSMUSG00000002588 ENSMUSG00000056973	'Complement C3'; 'Serum paraoxonase/arylesterase 1'; 'Carboxylesterase 1D'	C3 Pon1 Ces1d	P01027 P52430 Q8VCT4	P01027 P52430 Q8VCT4	9.68 3/31	1.60 3/188	0.0230601	GO:0010876;GO:0032879
GO:0045124	regulation of bone resorption	Any process that modulates the frequency, rate or extent of bone tissue loss (resorption).	ENSMUSG00000022868 ENSMUSG00000032554	'Alpha-2-HS-glycoprotein'; 'Serotransferrin'	Ahsg Tf	P29699 Q921I1	P29699 Q921I1	6.45 2/31	4.17 2/48	0.0230601	GO:0046850;GO:0045453
GO:0006793	phosphorus metabolic process	The chemical reactions and pathways involving the nonmetallic element phosphorus or compounds that contain phosphorus, usually in the form of a phosphate group (PO4).	ENSMUSG00000024164 ENSMUSG00000002588 ENSMUSG00000024953 ENSMUSG00000025991 ENSMUSG00000056973 ENSMUSG00000030895 ENSMUSG00000032554 ENSMUSG00000028792 ENSMUSG00000061838	'Complement C3'; 'Serum paraoxonase/arylesterase 1'; 'Peroxiredoxin-5, mitochondrial'; 'Carbamoyl-phosphate synthase'; 'Carboxylesterase 1D'; 'Hemopexin'; 'Serotransferrin'; 'Adenylate kinase 2, mitochondrial'; 'Succinate--CoA ligase'	C3 Pon1 Prdx5 Cps1 Ces1d Hpx Tf Ak2 Suclg2	P01027 P52430 P99029 Q8C196 Q8VCT4 Q91X72 Q921I1 Q9WTP6 Q9Z2I8	P01027 P52430 P99029 Q8C196 Q8VCT4 Q91X72 Q921I1 Q9WTP6 Q9Z2I8	29.03 9/31	0.37 9/2450	0.0230601	GO:0044237
GO:0002526	acute inflammatory response	Inflammation which comprises a rapid, short-lived, relatively uniform response to acute injury or antigenic challenge and is characterized by accumulations of fluid, plasma proteins, and granulocytic leukocytes. An acute inflammatory response occurs within a matter of minutes or hours, and either resolves within a few days or becomes a chronic inflammatory response.	ENSMUSG00000024164 ENSMUSG00000022868 ENSMUSG00000031722	'Complement C3'; 'Alpha-2-HS-glycoprotein'; 'Haptoglobin'	C3 Ahsg Hp	P01027 P29699 Q61646	P01027 P29699 Q61646	9.68 3/31	2.27 3/132	0.0230601	GO:0006954
GO:0030195	negative regulation of blood coagulation	Any process that stops, prevents, or reduces the frequency, rate or extent of blood coagulation.	ENSMUSG00000022875 ENSMUSG00000033831	'Kininogen 1'; 'Fibrinogen C-terminal domain-containing protein'	Kng1 Fgb	A0A0R4J038 Q3TGR2	A0A0R4J038 Q3TGR2	6.45 2/31	4.44 2/45	0.0230601	GO:0050819;GO:0007596;GO:0061045;GO:0030193;GO:1900047
GO:0045454	cell redox homeostasis	Any process that maintains the redox environment of a cell or compartment within a cell.	ENSMUSG00000024997 ENSMUSG00000024953	'Thioredoxin-dependent peroxide reductase, mitochondrial'; 'Peroxiredoxin-5, mitochondrial'	Prdx3 Prdx5	P20108 P99029	P20108 P99029	6.45 2/31	6.67 2/30	0.0230601	GO:0019725
GO:0006790	sulfur compound metabolic process	The chemical reactions and pathways involving the nonmetallic element sulfur or compounds that contain sulfur, such as the amino acids methionine and cysteine or the tripeptide glutathione.	ENSMUSG00000030711 ENSMUSG00000025991 ENSMUSG00000056973 ENSMUSG00000061838	'Sulfotransferase'; 'Carbamoyl-phosphate synthase'; 'Carboxylesterase 1D'; 'Succinate--CoA ligase'	Sult1a1 Cps1 Ces1d Suclg2	E9QNL5 Q8C196 Q8VCT4 Q9Z2I8	E9QNL5 Q8C196 Q8VCT4 Q9Z2I8	12.90 4/31	1.21 4/330	0.0230601	GO:0044237
GO:0055086	nucleobase-containing small molecule metabolic process	The cellular chemical reactions and pathways involving a nucleobase-containing small molecule: a nucleobase, a nucleoside, or a nucleotide.	ENSMUSG00000024953 ENSMUSG00000025991 ENSMUSG00000056973 ENSMUSG00000028792 ENSMUSG00000061838	'Peroxiredoxin-5, mitochondrial'; 'Carbamoyl-phosphate synthase'; 'Carboxylesterase 1D'; 'Adenylate kinase 2, mitochondrial'; 'Succinate--CoA ligase'	Prdx5 Cps1 Ces1d Ak2 Suclg2	P99029 Q8C196 Q8VCT4 Q9WTP6 Q9Z2I8	P99029 Q8C196 Q8VCT4 Q9WTP6 Q9Z2I8	16.13 5/31	0.74 5/674	0.0230601	GO:0006139;GO:0044281
GO:0001890	placenta development	The process whose specific outcome is the progression of the placenta over time, from its formation to the mature structure. The placenta is an organ of metabolic interchange between fetus and mother, partly of embryonic origin and partly of maternal origin.	ENSMUSG00000021939 ENSMUSG00000024997 ENSMUSG00000028495	'Cathepsin B'; 'Thioredoxin-dependent peroxide reductase, mitochondrial'; '40S ribosomal protein S6'	Ctsb Prdx3 Rps6	P10605 P20108 Q5BLK1	P10605 P20108 Q5BLK1	9.68 3/31	1.68 3/179	0.0230601	GO:0048513
GO:0002181	cytoplasmic translation	The chemical reactions and pathways resulting in the formation of a protein in the cytoplasm. This is a ribosome-mediated process in which the information in messenger RNA (mRNA) is used to specify the sequence of amino acids in the protein.	ENSMUSG00000034994 ENSMUSG00000028495 ENSMUSG00000003429	'Elongation factor 2'; '40S ribosomal protein S6'; 'Small ribosomal subunit protein uS17'	Eef2 Rps6 Rps11	P58252 Q5BLK1 Q9DB79	P58252 Q5BLK1 Q9DB79	9.68 3/31	1.90 3/158	0.0230601	GO:0006412
GO:0044281	small molecule metabolic process	The chemical reactions and pathways involving small molecules, any low molecular weight, monomeric, non-encoded molecule.	ENSMUSG00000024164 ENSMUSG00000002588 ENSMUSG00000024953 ENSMUSG00000010651 ENSMUSG00000025991 ENSMUSG00000056973 ENSMUSG00000028792 ENSMUSG00000061838	'Complement C3'; 'Serum paraoxonase/arylesterase 1'; 'Peroxiredoxin-5, mitochondrial'; 'Uncharacterized protein'; 'Carbamoyl-phosphate synthase'; 'Carboxylesterase 1D'; 'Adenylate kinase 2, mitochondrial'; 'Succinate--CoA ligase'	C3 Pon1 Prdx5 Acaa1b Cps1 Ces1d Ak2 Suclg2	P01027 P52430 P99029 Q3UKM0 Q8C196 Q8VCT4 Q9WTP6 Q9Z2I8	P01027 P52430 P99029 Q3UKM0 Q8C196 Q8VCT4 Q9WTP6 Q9Z2I8	25.81 8/31	0.44 8/1836	0.0230601	GO:0008152
GO:0035150	regulation of tube size	Ensuring that a tube is of the correct length and diameter. Tube size must be maintained not only during tube formation, but also throughout development and in some physiological processes.	ENSMUSG00000022875 ENSMUSG00000033831 ENSMUSG00000025991	'Kininogen 1'; 'Fibrinogen C-terminal domain-containing protein'; 'Carbamoyl-phosphate synthase'	Kng1 Fgb Cps1	A0A0R4J038 Q3TGR2 Q8C196	A0A0R4J038 Q3TGR2 Q8C196	9.68 3/31	1.66 3/181	0.0230601	GO:0090066
GO:0043207	response to external biotic stimulus	Any process that results in a change in state or activity of a cell or an organism (in terms of movement, secretion, enzyme production, gene expression, etc.) as a result of an external biotic stimulus, an external stimulus caused by, or produced by living things.	ENSMUSG00000022875 ENSMUSG00000024164 ENSMUSG00000024997 ENSMUSG00000033831 ENSMUSG00000031722 ENSMUSG00000025991 ENSMUSG00000030895 ENSMUSG00000032554	'Kininogen 1'; 'Complement C3'; 'Thioredoxin-dependent peroxide reductase, mitochondrial'; 'Fibrinogen C-terminal domain-containing protein'; 'Haptoglobin'; 'Carbamoyl-phosphate synthase'; 'Hemopexin'; 'Serotransferrin'	Kng1 C3 Prdx3 Fgb Hp Cps1 Hpx Tf	A0A0R4J038 P01027 P20108 Q3TGR2 Q61646 Q8C196 Q91X72 Q921I1	A0A0R4J038 P01027 P20108 Q3TGR2 Q61646 Q8C196 Q91X72 Q921I1	25.81 8/31	0.45 8/1782	0.0230601	GO:0009607;GO:0009605
GO:0044706	multi-multicellular organism process	A multicellular organism process which involves another multicellular organism of the same or different species.	ENSMUSG00000021939 ENSMUSG00000024997 ENSMUSG00000059908 ENSMUSG00000030359	'Cathepsin B'; 'Thioredoxin-dependent peroxide reductase, mitochondrial'; 'Murinoglobulin-1'; 'Pregnancy zone protein'	Ctsb Prdx3 Mug1 Pzp	P10605 P20108 P28665 Q61838	P10605 P20108 P28665 Q61838	12.90 4/31	1.49 4/268	0.0230601	GO:0032501
GO:0070408	carbamoyl phosphate metabolic process	The chemical reactions and pathways involving carbamoyl phosphate, an intermediate in the urea cycle and other nitrogen compound metabolic pathways.	ENSMUSG00000025991	'Carbamoyl-phosphate synthase'	Cps1	Q8C196	Q8C196	3.23 1/31	100.00 1/1	0.0230601	GO:0019637;GO:0006796;GO:0034641
GO:0070409	carbamoyl phosphate biosynthetic process	The chemical reactions and pathways resulting in the formation of carbamoyl phosphate, an intermediate in the urea cycle and other nitrogen compound metabolic pathways.	ENSMUSG00000025991	'Carbamoyl-phosphate synthase'	Cps1	Q8C196	Q8C196	3.23 1/31	100.00 1/1	0.0230601	GO:0090407;GO:0070408;GO:0044271
GO:0044703	multi-organism reproductive process	A biological process that directly contributes to the process of producing new individuals, involving another organism.	ENSMUSG00000021939 ENSMUSG00000024997 ENSMUSG00000059908 ENSMUSG00000030359	'Cathepsin B'; 'Thioredoxin-dependent peroxide reductase, mitochondrial'; 'Murinoglobulin-1'; 'Pregnancy zone protein'	Ctsb Prdx3 Mug1 Pzp	P10605 P20108 P28665 Q61838	P10605 P20108 P28665 Q61838	12.90 4/31	1.53 4/262	0.0230601	GO:0022414
GO:0044419	biological process involved in interspecies interaction between organisms	Any process evolved to enable an interaction with an organism of a different species.	ENSMUSG00000022875 ENSMUSG00000024164 ENSMUSG00000021939 ENSMUSG00000024997 ENSMUSG00000033831 ENSMUSG00000031722 ENSMUSG00000025991 ENSMUSG00000030895 ENSMUSG00000032554	'Kininogen 1'; 'Complement C3'; 'Cathepsin B'; 'Thioredoxin-dependent peroxide reductase, mitochondrial'; 'Fibrinogen C-terminal domain-containing protein'; 'Haptoglobin'; 'Carbamoyl-phosphate synthase'; 'Hemopexin'; 'Serotransferrin'	Kng1 C3 Ctsb Prdx3 Fgb Hp Cps1 Hpx Tf	A0A0R4J038 P01027 P10605 P20108 Q3TGR2 Q61646 Q8C196 Q91X72 Q921I1	A0A0R4J038 P01027 P10605 P20108 Q3TGR2 Q61646 Q8C196 Q91X72 Q921I1	29.03 9/31	0.46 9/1940	0.0230601	GO:0008150
GO:0010035	response to inorganic substance	Any process that results in a change in state or activity of a cell or an organism (in terms of movement, secretion, enzyme production, gene expression, etc.) as a result of an inorganic substance stimulus.	ENSMUSG00000024997 ENSMUSG00000002588 ENSMUSG00000033831 ENSMUSG00000025991 ENSMUSG00000032554	'Thioredoxin-dependent peroxide reductase, mitochondrial'; 'Serum paraoxonase/arylesterase 1'; 'Fibrinogen C-terminal domain-containing protein'; 'Carbamoyl-phosphate synthase'; 'Serotransferrin'	Prdx3 Pon1 Fgb Cps1 Tf	P20108 P52430 Q3TGR2 Q8C196 Q921I1	P20108 P52430 Q3TGR2 Q8C196 Q921I1	16.13 5/31	0.77 5/651	0.0230601	GO:0042221
GO:0035296	regulation of tube diameter	Any process that modulates the diameter of a tube.	ENSMUSG00000022875 ENSMUSG00000033831 ENSMUSG00000025991	'Kininogen 1'; 'Fibrinogen C-terminal domain-containing protein'; 'Carbamoyl-phosphate synthase'	Kng1 Fgb Cps1	A0A0R4J038 Q3TGR2 Q8C196	A0A0R4J038 Q3TGR2 Q8C196	9.68 3/31	1.67 3/180	0.0230601	GO:0035150
GO:0001893	maternal placenta development	Maternally driven process whose specific outcome is the progression of the placenta over time, from its formation to the mature structure. The placenta is an organ of metabolic interchange between fetus and mother, partly of embryonic origin and partly of maternal origin.	ENSMUSG00000021939 ENSMUSG00000024997	'Cathepsin B'; 'Thioredoxin-dependent peroxide reductase, mitochondrial'	Ctsb Prdx3	P10605 P20108	P10605 P20108	6.45 2/31	4.55 2/44	0.0230601	GO:0003006;GO:0001890;GO:0060135;GO:0048856
GO:0046486	glycerolipid metabolic process	The chemical reactions and pathways involving glycerolipids, any lipid with a glycerol backbone. Diacylglycerol and phosphatidate are key lipid intermediates of glycerolipid biosynthesis.	ENSMUSG00000024164 ENSMUSG00000002588 ENSMUSG00000025991 ENSMUSG00000056973	'Complement C3'; 'Serum paraoxonase/arylesterase 1'; 'Carbamoyl-phosphate synthase'; 'Carboxylesterase 1D'	C3 Pon1 Cps1 Ces1d	P01027 P52430 Q8C196 Q8VCT4	P01027 P52430 Q8C196 Q8VCT4	12.90 4/31	1.05 4/381	0.0230601	GO:0044255
GO:0042221	response to chemical	Any process that results in a change in state or activity of a cell or an organism (in terms of movement, secretion, enzyme production, gene expression, etc.) as a result of a chemical stimulus.	ENSMUSG00000030711 ENSMUSG00000021939 ENSMUSG00000024997 ENSMUSG00000022868 ENSMUSG00000002588 ENSMUSG00000024953 ENSMUSG00000033831 ENSMUSG00000010651 ENSMUSG00000028495 ENSMUSG00000031722 ENSMUSG00000073838 ENSMUSG00000025991 ENSMUSG00000056973 ENSMUSG00000030895 ENSMUSG00000032554	'Sulfotransferase'; 'Cathepsin B'; 'Thioredoxin-dependent peroxide reductase, mitochondrial'; 'Alpha-2-HS-glycoprotein'; 'Serum paraoxonase/arylesterase 1'; 'Peroxiredoxin-5, mitochondrial'; 'Fibrinogen C-terminal domain-containing protein'; 'Uncharacterized protein'; '40S ribosomal protein S6'; 'Haptoglobin'; 'Elongation factor Tu, mitochondrial'; 'Carbamoyl-phosphate synthase'; 'Carboxylesteras…	Sult1a1 Ctsb Prdx3 Ahsg Pon1 Prdx5 Fgb Acaa1b Rps6 Hp Tufm Cps1 Ces1d Hpx Tf	E9QNL5 P10605 P20108 P29699 P52430 P99029 Q3TGR2 Q3UKM0 Q5BLK1 Q61646 Q8BFR5 Q8C196 Q8VCT4 Q91X72 Q921I1	E9QNL5 P10605 P20108 P29699 P52430 P99029 Q3TGR2 Q3UKM0 Q5BLK1 Q61646 Q8BFR5 Q8C196 Q8VCT4 Q91X72 Q921I1	48.39 15/31	0.27 15/5561	0.0230601	GO:0050896
GO:0006082	organic acid metabolic process	The chemical reactions and pathways involving organic acids, any acidic compound containing carbon in covalent linkage.	ENSMUSG00000024164 ENSMUSG00000002588 ENSMUSG00000010651 ENSMUSG00000025991 ENSMUSG00000056973 ENSMUSG00000061838	'Complement C3'; 'Serum paraoxonase/arylesterase 1'; 'Uncharacterized protein'; 'Carbamoyl-phosphate synthase'; 'Carboxylesterase 1D'; 'Succinate--CoA ligase'	C3 Pon1 Acaa1b Cps1 Ces1d Suclg2	P01027 P52430 Q3UKM0 Q8C196 Q8VCT4 Q9Z2I8	P01027 P52430 Q3UKM0 Q8C196 Q8VCT4 Q9Z2I8	19.35 6/31	0.62 6/971	0.0230601	GO:0044281;GO:0044237;GO:0071704
GO:0006412	translation	The cellular metabolic process in which a protein is formed, using the sequence of a mature mRNA or circRNA molecule to specify the sequence of amino acids in a polypeptide chain. Translation is mediated by the ribosome, and begins with the formation of a ternary complex between aminoacylated initiator methionine tRNA, GTP, and initiation factor 2, which subsequently associates with the small sub…	ENSMUSG00000034994 ENSMUSG00000051695 ENSMUSG00000028495 ENSMUSG00000073838 ENSMUSG00000003429	'Elongation factor 2'; 'Poly'; '40S ribosomal protein S6'; 'Elongation factor Tu, mitochondrial'; 'Small ribosomal subunit protein uS17'	Eef2 Pcbp1 Rps6 Tufm Rps11	P58252 P60335 Q5BLK1 Q8BFR5 Q9DB79	P58252 P60335 Q5BLK1 Q8BFR5 Q9DB79	16.13 5/31	0.69 5/722	0.0230601	GO:0019538;GO:0043043;GO:0010467;GO:0009059
GO:1901615	organic hydroxy compound metabolic process	The chemical reactions and pathways involving organic hydroxy compound.	ENSMUSG00000030711 ENSMUSG00000021939 ENSMUSG00000002588 ENSMUSG00000010651 ENSMUSG00000056973	'Sulfotransferase'; 'Cathepsin B'; 'Serum paraoxonase/arylesterase 1'; 'Uncharacterized protein'; 'Carboxylesterase 1D'	Sult1a1 Ctsb Pon1 Acaa1b Ces1d	E9QNL5 P10605 P52430 Q3UKM0 Q8VCT4	E9QNL5 P10605 P52430 Q3UKM0 Q8VCT4	16.13 5/31	0.86 5/580	0.0230601	GO:0071704
GO:0097237	cellular response to toxic substance	Any process that results in a change in state or activity of a cell (in terms of movement, secretion, enzyme production, gene expression, etc.) as a result of a toxic stimulus.	ENSMUSG00000024997 ENSMUSG00000024953 ENSMUSG00000031722	'Thioredoxin-dependent peroxide reductase, mitochondrial'; 'Peroxiredoxin-5, mitochondrial'; 'Haptoglobin'	Prdx3 Prdx5 Hp	P20108 P99029 Q61646	P20108 P99029 Q61646	9.68 3/31	2.27 3/132	0.0230601	GO:0070887;GO:0009636
GO:0010874	regulation of cholesterol efflux	Any process that modulates the frequency, rate or extent of cholesterol efflux. Cholesterol efflux is the directed movement of cholesterol, cholest-5-en-3-beta-ol, out of a cell or organelle.	ENSMUSG00000002588 ENSMUSG00000056973	'Serum paraoxonase/arylesterase 1'; 'Carboxylesterase 1D'	Pon1 Ces1d	P52430 Q8VCT4	P52430 Q8VCT4	6.45 2/31	4.65 2/43	0.0230601	GO:0032374;GO:0033344
GO:0045807	positive regulation of endocytosis	Any process that activates or increases the frequency, rate or extent of endocytosis.	ENSMUSG00000024164 ENSMUSG00000022868 ENSMUSG00000032554	'Complement C3'; 'Alpha-2-HS-glycoprotein'; 'Serotransferrin'	C3 Ahsg Tf	P01027 P29699 Q921I1	P01027 P29699 Q921I1	9.68 3/31	1.56 3/192	0.0230601	GO:0006897;GO:0051050;GO:0030100;GO:0051130
GO:0009617	response to bacterium	Any process that results in a change in state or activity of a cell or an organism (in terms of movement, secretion, enzyme production, gene expression, etc.) as a result of a stimulus from a bacterium.	ENSMUSG00000024164 ENSMUSG00000024997 ENSMUSG00000033831 ENSMUSG00000031722 ENSMUSG00000025991 ENSMUSG00000032554	'Complement C3'; 'Thioredoxin-dependent peroxide reductase, mitochondrial'; 'Fibrinogen C-terminal domain-containing protein'; 'Haptoglobin'; 'Carbamoyl-phosphate synthase'; 'Serotransferrin'	C3 Prdx3 Fgb Hp Cps1 Tf	P01027 P20108 Q3TGR2 Q61646 Q8C196 Q921I1	P01027 P20108 Q3TGR2 Q61646 Q8C196 Q921I1	19.35 6/31	0.62 6/968	0.0230601	GO:0051707
GO:0097746	blood vessel diameter maintenance	Any process that modulates the diameter of blood vessels.	ENSMUSG00000022875 ENSMUSG00000033831 ENSMUSG00000025991	'Kininogen 1'; 'Fibrinogen C-terminal domain-containing protein'; 'Carbamoyl-phosphate synthase'	Kng1 Fgb Cps1	A0A0R4J038 Q3TGR2 Q8C196	A0A0R4J038 Q3TGR2 Q8C196	9.68 3/31	1.67 3/180	0.0230601	GO:0035296;GO:0008015;GO:0003018
GO:0019730	antimicrobial humoral response	An immune response against microbes mediated through a body fluid. Examples of this process are seen in the antimicrobial humoral response of Drosophila melanogaster and Mus musculus.	ENSMUSG00000022875 ENSMUSG00000033831 ENSMUSG00000032554	'Kininogen 1'; 'Fibrinogen C-terminal domain-containing protein'; 'Serotransferrin'	Kng1 Fgb Tf	A0A0R4J038 Q3TGR2 Q921I1	A0A0R4J038 Q3TGR2 Q921I1	9.68 3/31	1.61 3/186	0.0230601	GO:0006959;GO:0140546
GO:0051707	response to other organism	Any process that results in a change in state or activity of a cell or an organism (in terms of movement, secretion, enzyme production, gene expression, etc.) as a result of a stimulus from another living organism.	ENSMUSG00000022875 ENSMUSG00000024164 ENSMUSG00000024997 ENSMUSG00000033831 ENSMUSG00000031722 ENSMUSG00000025991 ENSMUSG00000030895 ENSMUSG00000032554	'Kininogen 1'; 'Complement C3'; 'Thioredoxin-dependent peroxide reductase, mitochondrial'; 'Fibrinogen C-terminal domain-containing protein'; 'Haptoglobin'; 'Carbamoyl-phosphate synthase'; 'Hemopexin'; 'Serotransferrin'	Kng1 C3 Prdx3 Fgb Hp Cps1 Hpx Tf	A0A0R4J038 P01027 P20108 Q3TGR2 Q61646 Q8C196 Q91X72 Q921I1	A0A0R4J038 P01027 P20108 Q3TGR2 Q61646 Q8C196 Q91X72 Q921I1	25.81 8/31	0.45 8/1778	0.0230601	GO:0044419;GO:0043207
GO:0010875	positive regulation of cholesterol efflux	Any process that increases the frequency, rate or extent of cholesterol efflux. Cholesterol efflux is the directed movement of cholesterol, cholest-5-en-3-beta-ol, out of a cell or organelle.	ENSMUSG00000002588 ENSMUSG00000056973	'Serum paraoxonase/arylesterase 1'; 'Carboxylesterase 1D'	Pon1 Ces1d	P52430 Q8VCT4	P52430 Q8VCT4	6.45 2/31	6.45 2/31	0.0230601	GO:0032376;GO:0033344;GO:0010874
GO:0098754	detoxification	Any process that reduces or removes the toxicity of a toxic substance. These may include transport of the toxic substance away from sensitive areas and to compartments or complexes whose purpose is sequestration of the toxic substance.	ENSMUSG00000024997 ENSMUSG00000024953 ENSMUSG00000031722	'Thioredoxin-dependent peroxide reductase, mitochondrial'; 'Peroxiredoxin-5, mitochondrial'; 'Haptoglobin'	Prdx3 Prdx5 Hp	P20108 P99029 Q61646	P20108 P99029 Q61646	9.68 3/31	2.14 3/140	0.0230601	GO:0008150;GO:0009636
GO:0009607	response to biotic stimulus	Any process that results in a change in state or activity of a cell or an organism (in terms of movement, secretion, enzyme production, gene expression, etc.) as a result of a biotic stimulus, a stimulus caused or produced by a living organism.	ENSMUSG00000022875 ENSMUSG00000024164 ENSMUSG00000024997 ENSMUSG00000033831 ENSMUSG00000031722 ENSMUSG00000025991 ENSMUSG00000030895 ENSMUSG00000032554	'Kininogen 1'; 'Complement C3'; 'Thioredoxin-dependent peroxide reductase, mitochondrial'; 'Fibrinogen C-terminal domain-containing protein'; 'Haptoglobin'; 'Carbamoyl-phosphate synthase'; 'Hemopexin'; 'Serotransferrin'	Kng1 C3 Prdx3 Fgb Hp Cps1 Hpx Tf	A0A0R4J038 P01027 P20108 Q3TGR2 Q61646 Q8C196 Q91X72 Q921I1	A0A0R4J038 P01027 P20108 Q3TGR2 Q61646 Q8C196 Q91X72 Q921I1	25.81 8/31	0.44 8/1819	0.0230601	GO:0050896
GO:0043436	oxoacid metabolic process	The chemical reactions and pathways involving any oxoacid; an oxoacid is a compound which contains oxygen, at least one other element, and at least one hydrogen bound to oxygen, and which produces a conjugate base by loss of positive hydrogen ion(s) (hydrons).	ENSMUSG00000024164 ENSMUSG00000002588 ENSMUSG00000010651 ENSMUSG00000025991 ENSMUSG00000056973 ENSMUSG00000061838	'Complement C3'; 'Serum paraoxonase/arylesterase 1'; 'Uncharacterized protein'; 'Carbamoyl-phosphate synthase'; 'Carboxylesterase 1D'; 'Succinate--CoA ligase'	C3 Pon1 Acaa1b Cps1 Ces1d Suclg2	P01027 P52430 Q3UKM0 Q8C196 Q8VCT4 Q9Z2I8	P01027 P52430 Q3UKM0 Q8C196 Q8VCT4 Q9Z2I8	19.35 6/31	0.62 6/965	0.0230601	GO:0006082
GO:0006638	neutral lipid metabolic process	The chemical reactions and pathways involving neutral lipids, lipids only soluble in solvents of very low polarity.	ENSMUSG00000024164 ENSMUSG00000025991 ENSMUSG00000056973	'Complement C3'; 'Carbamoyl-phosphate synthase'; 'Carboxylesterase 1D'	C3 Cps1 Ces1d	P01027 Q8C196 Q8VCT4	P01027 Q8C196 Q8VCT4	9.68 3/31	1.99 3/151	0.0230601	GO:0044255
GO:0003013	circulatory system process	A organ system process carried out by any of the organs or tissues of the circulatory system. The circulatory system is an organ system that moves extracellular fluids to and from tissue within a multicellular organism.	ENSMUSG00000022875 ENSMUSG00000030711 ENSMUSG00000002588 ENSMUSG00000033831 ENSMUSG00000025991	'Kininogen 1'; 'Sulfotransferase'; 'Serum paraoxonase/arylesterase 1'; 'Fibrinogen C-terminal domain-containing protein'; 'Carbamoyl-phosphate synthase'	Kng1 Sult1a1 Pon1 Fgb Cps1	A0A0R4J038 E9QNL5 P52430 Q3TGR2 Q8C196	A0A0R4J038 E9QNL5 P52430 Q3TGR2 Q8C196	16.13 5/31	0.89 5/559	0.0230601	GO:0003008
GO:0019637	organophosphate metabolic process	The chemical reactions and pathways involving organophosphates, any phosphate-containing organic compound.	ENSMUSG00000002588 ENSMUSG00000024953 ENSMUSG00000025991 ENSMUSG00000056973 ENSMUSG00000028792 ENSMUSG00000061838	'Serum paraoxonase/arylesterase 1'; 'Peroxiredoxin-5, mitochondrial'; 'Carbamoyl-phosphate synthase'; 'Carboxylesterase 1D'; 'Adenylate kinase 2, mitochondrial'; 'Succinate--CoA ligase'	Pon1 Prdx5 Cps1 Ces1d Ak2 Suclg2	P52430 P99029 Q8C196 Q8VCT4 Q9WTP6 Q9Z2I8	P52430 P99029 Q8C196 Q8VCT4 Q9WTP6 Q9Z2I8	19.35 6/31	0.59 6/1017	0.0230601	GO:0006793;GO:0071704
GO:0043604	amide biosynthetic process	The chemical reactions and pathways resulting in the formation of an amide, any derivative of an oxoacid in which an acidic hydroxy group has been replaced by an amino or substituted amino group.	ENSMUSG00000034994 ENSMUSG00000051695 ENSMUSG00000028495 ENSMUSG00000073838 ENSMUSG00000025991 ENSMUSG00000003429	'Elongation factor 2'; 'Poly'; '40S ribosomal protein S6'; 'Elongation factor Tu, mitochondrial'; 'Carbamoyl-phosphate synthase'; 'Small ribosomal subunit protein uS17'	Eef2 Pcbp1 Rps6 Tufm Cps1 Rps11	P58252 P60335 Q5BLK1 Q8BFR5 Q8C196 Q9DB79	P58252 P60335 Q5BLK1 Q8BFR5 Q8C196 Q9DB79	19.35 6/31	0.69 6/868	0.0230601	GO:0043603;GO:0044271
GO:0098869	cellular oxidant detoxification	Any process carried out at the cellular level that reduces or removes the toxicity superoxide radicals or hydrogen peroxide.	ENSMUSG00000024997 ENSMUSG00000024953 ENSMUSG00000031722	'Thioredoxin-dependent peroxide reductase, mitochondrial'; 'Peroxiredoxin-5, mitochondrial'; 'Haptoglobin'	Prdx3 Prdx5 Hp	P20108 P99029 Q61646	P20108 P99029 Q61646	9.68 3/31	3.09 3/97	0.0230601	GO:1990748
GO:0002922	positive regulation of humoral immune response	Any process that activates or increases the frequency, rate, or extent of a humoral immune response.	ENSMUSG00000024164 ENSMUSG00000030895	'Complement C3'; 'Hemopexin'	C3 Hpx	P01027 Q91X72	P01027 Q91X72	6.45 2/31	9.09 2/22	0.0230601	GO:0002920;GO:0006959;GO:0050778
GO:0006950	response to stress	Any process that results in a change in state or activity of a cell or an organism (in terms of movement, secretion, enzyme production, gene expression, etc.) as a result of a disturbance in organismal or cellular homeostasis, usually, but not necessarily, exogenous (e.g. temperature, humidity, ionizing radiation).	ENSMUSG00000022875 ENSMUSG00000024164 ENSMUSG00000024997 ENSMUSG00000022868 ENSMUSG00000024953 ENSMUSG00000033831 ENSMUSG00000029368 ENSMUSG00000031722 ENSMUSG00000025991 ENSMUSG00000056973 ENSMUSG00000030895 ENSMUSG00000032554	'Kininogen 1'; 'Complement C3'; 'Thioredoxin-dependent peroxide reductase, mitochondrial'; 'Alpha-2-HS-glycoprotein'; 'Peroxiredoxin-5, mitochondrial'; 'Fibrinogen C-terminal domain-containing protein'; 'Albumin'; 'Haptoglobin'; 'Carbamoyl-phosphate synthase'; 'Carboxylesterase 1D'; 'Hemopexin'; 'Serotransferrin'	Kng1 C3 Prdx3 Ahsg Prdx5 Fgb Alb Hp Cps1 Ces1d Hpx Tf	A0A0R4J038 P01027 P20108 P29699 P99029 Q3TGR2 Q546G4 Q61646 Q8C196 Q8VCT4 Q91X72 Q921I1	A0A0R4J038 P01027 P20108 P29699 P99029 Q3TGR2 Q546G4 Q61646 Q8C196 Q8VCT4 Q91X72 Q921I1	38.71 12/31	0.30 12/3936	0.0230601	GO:0050896
GO:0046461	neutral lipid catabolic process	The chemical reactions and pathways resulting in the breakdown of neutral lipids, lipids only soluble in solvents of very low polarity.	ENSMUSG00000025991 ENSMUSG00000056973	'Carbamoyl-phosphate synthase'; 'Carboxylesterase 1D'	Cps1 Ces1d	Q8C196 Q8VCT4	Q8C196 Q8VCT4	6.45 2/31	5.13 2/39	0.0230601	GO:0006638;GO:0044242
GO:0046464	acylglycerol catabolic process	The chemical reactions and pathways resulting in the breakdown of acylglycerol, any mono-, di- or triester of glycerol with (one or more) fatty acids.	ENSMUSG00000025991 ENSMUSG00000056973	'Carbamoyl-phosphate synthase'; 'Carboxylesterase 1D'	Cps1 Ces1d	Q8C196 Q8VCT4	Q8C196 Q8VCT4	6.45 2/31	5.13 2/39	0.0230601	GO:0046461;GO:0046503;GO:0006639
GO:0002920	regulation of humoral immune response	Any process that modulates the frequency, rate, or extent of a humoral immune response.	ENSMUSG00000024164 ENSMUSG00000030895	'Complement C3'; 'Hemopexin'	C3 Hpx	P01027 Q91X72	P01027 Q91X72	6.45 2/31	4.35 2/46	0.0230601	GO:0050776;GO:0006959
GO:0072732	cellular response to calcium ion starvation	Any process that results in a change in state or activity of a cell (in terms of movement, secretion, enzyme production, gene expression, etc.) as a result of deprivation of calcium ions.	ENSMUSG00000029368	'Albumin'	Alb	Q546G4	Q546G4	3.23 1/31	100.00 1/1	0.0230601	GO:0009267
GO:0008202	steroid metabolic process	The chemical reactions and pathways involving steroids, compounds with a 1,2,cyclopentanoperhydrophenanthrene nucleus.	ENSMUSG00000030711 ENSMUSG00000002588 ENSMUSG00000010651 ENSMUSG00000056973	'Sulfotransferase'; 'Serum paraoxonase/arylesterase 1'; 'Uncharacterized protein'; 'Carboxylesterase 1D'	Sult1a1 Pon1 Acaa1b Ces1d	E9QNL5 P52430 Q3UKM0 Q8VCT4	E9QNL5 P52430 Q3UKM0 Q8VCT4	12.90 4/31	1.18 4/340	0.0230601	GO:0006629;GO:1901360
GO:0006639	acylglycerol metabolic process	The chemical reactions and pathways involving acylglycerol, any mono-, di- or triester of glycerol with (one or more) fatty acids.	ENSMUSG00000024164 ENSMUSG00000025991 ENSMUSG00000056973	'Complement C3'; 'Carbamoyl-phosphate synthase'; 'Carboxylesterase 1D'	C3 Cps1 Ces1d	P01027 Q8C196 Q8VCT4	P01027 Q8C196 Q8VCT4	9.68 3/31	2.01 3/149	0.0230601	GO:0006638;GO:0046486
GO:0045780	positive regulation of bone resorption	Any process that activates or increases the frequency, rate or extent of bone resorption.	ENSMUSG00000022868 ENSMUSG00000032554	'Alpha-2-HS-glycoprotein'; 'Serotransferrin'	Ahsg Tf	P29699 Q921I1	P29699 Q921I1	6.45 2/31	8.70 2/23	0.0230601	GO:0051240;GO:0045124;GO:0045453
GO:0008015	blood circulation	The flow of blood through the body of an animal, enabling the transport of nutrients to the tissues and the removal of waste products.	ENSMUSG00000022875 ENSMUSG00000030711 ENSMUSG00000002588 ENSMUSG00000033831 ENSMUSG00000025991	'Kininogen 1'; 'Sulfotransferase'; 'Serum paraoxonase/arylesterase 1'; 'Fibrinogen C-terminal domain-containing protein'; 'Carbamoyl-phosphate synthase'	Kng1 Sult1a1 Pon1 Fgb Cps1	A0A0R4J038 E9QNL5 P52430 Q3TGR2 Q8C196	A0A0R4J038 E9QNL5 P52430 Q3TGR2 Q8C196	16.13 5/31	0.94 5/530	0.0230601	GO:0003013
GO:0032373	positive regulation of sterol transport	Any process that activates or increases the frequency, rate or extent of the directed movement of sterols into, out of or within a cell, or between cells, by means of some agent such as a transporter or pore.	ENSMUSG00000002588 ENSMUSG00000056973	'Serum paraoxonase/arylesterase 1'; 'Carboxylesterase 1D'	Pon1 Ces1d	P52430 Q8VCT4	P52430 Q8VCT4	6.45 2/31	4.65 2/43	0.0230601	GO:0032370;GO:0032371;GO:0015918
GO:0032376	positive regulation of cholesterol transport	Any process that activates or increases the frequency, rate or extent of the directed movement of cholesterol into, out of or within a cell, or between cells, by means of some agent such as a transporter or pore.	ENSMUSG00000002588 ENSMUSG00000056973	'Serum paraoxonase/arylesterase 1'; 'Carboxylesterase 1D'	Pon1 Ces1d	P52430 Q8VCT4	P52430 Q8VCT4	6.45 2/31	4.65 2/43	0.0230601	GO:0030301;GO:0032373;GO:0032374
GO:0007565	female pregnancy	The set of physiological processes that allow an embryo or foetus to develop within the body of a female animal. It covers the time from fertilization of a female ovum by a male spermatozoon until birth.	ENSMUSG00000021939 ENSMUSG00000024997 ENSMUSG00000059908 ENSMUSG00000030359	'Cathepsin B'; 'Thioredoxin-dependent peroxide reductase, mitochondrial'; 'Murinoglobulin-1'; 'Pregnancy zone protein'	Ctsb Prdx3 Mug1 Pzp	P10605 P20108 P28665 Q61838	P10605 P20108 P28665 Q61838	12.90 4/31	1.69 4/236	0.0230601	GO:0044706;GO:0044703
GO:0008206	bile acid metabolic process	The chemical reactions and pathways involving bile acids, a group of steroid carboxylic acids occurring in bile, where they are present as the sodium salts of their amides with glycine or taurine.	ENSMUSG00000010651 ENSMUSG00000056973	'Uncharacterized protein'; 'Carboxylesterase 1D'	Acaa1b Ces1d	Q3UKM0 Q8VCT4	Q3UKM0 Q8VCT4	6.45 2/31	4.26 2/47	0.0230601	GO:0008202;GO:1901615;GO:0032787
GO:0042744	hydrogen peroxide catabolic process	The chemical reactions and pathways resulting in the breakdown of hydrogen peroxide (H2O2).	ENSMUSG00000024997 ENSMUSG00000024953	'Thioredoxin-dependent peroxide reductase, mitochondrial'; 'Peroxiredoxin-5, mitochondrial'	Prdx3 Prdx5	P20108 P99029	P20108 P99029	6.45 2/31	7.69 2/26	0.0230601	GO:0042743;GO:0044248
GO:0042592	homeostatic process	Any biological process involved in the maintenance of an internal steady state.	ENSMUSG00000024997 ENSMUSG00000022868 ENSMUSG00000024953 ENSMUSG00000028495 ENSMUSG00000025991 ENSMUSG00000056973 ENSMUSG00000030895 ENSMUSG00000032554	'Thioredoxin-dependent peroxide reductase, mitochondrial'; 'Alpha-2-HS-glycoprotein'; 'Peroxiredoxin-5, mitochondrial'; '40S ribosomal protein S6'; 'Carbamoyl-phosphate synthase'; 'Carboxylesterase 1D'; 'Hemopexin'; 'Serotransferrin'	Prdx3 Ahsg Prdx5 Rps6 Cps1 Ces1d Hpx Tf	P20108 P29699 P99029 Q5BLK1 Q8C196 Q8VCT4 Q91X72 Q921I1	P20108 P29699 P99029 Q5BLK1 Q8C196 Q8VCT4 Q91X72 Q921I1	25.81 8/31	0.44 8/1835	0.0230601	GO:0008150
GO:0050819	negative regulation of coagulation	Any process that stops, prevents, or reduces the frequency, rate or extent of coagulation.	ENSMUSG00000022875 ENSMUSG00000033831	'Kininogen 1'; 'Fibrinogen C-terminal domain-containing protein'	Kng1 Fgb	A0A0R4J038 Q3TGR2	A0A0R4J038 Q3TGR2	6.45 2/31	4.17 2/48	0.0230601	GO:0050817;GO:0051241;GO:0050818
GO:0009725	response to hormone	Any process that results in a change in state or activity of a cell or an organism (in terms of movement, secretion, enzyme production, gene expression, etc.) as a result of a hormone stimulus.	ENSMUSG00000030711 ENSMUSG00000021939 ENSMUSG00000022868 ENSMUSG00000033831 ENSMUSG00000028495 ENSMUSG00000025991	'Sulfotransferase'; 'Cathepsin B'; 'Alpha-2-HS-glycoprotein'; 'Fibrinogen C-terminal domain-containing protein'; '40S ribosomal protein S6'; 'Carbamoyl-phosphate synthase'	Sult1a1 Ctsb Ahsg Fgb Rps6 Cps1	E9QNL5 P10605 P29699 Q3TGR2 Q5BLK1 Q8C196	E9QNL5 P10605 P29699 Q3TGR2 Q5BLK1 Q8C196	19.35 6/31	0.60 6/1008	0.0230601	GO:0010033;GO:0009719
GO:1990748	cellular detoxification	Any process carried out at the cellular level that reduces or removes the toxicity of a toxic substance. These may include transport of the toxic substance away from sensitive areas and to compartments or complexes whose purpose is sequestration of the toxic substance.	ENSMUSG00000024997 ENSMUSG00000024953 ENSMUSG00000031722	'Thioredoxin-dependent peroxide reductase, mitochondrial'; 'Peroxiredoxin-5, mitochondrial'; 'Haptoglobin'	Prdx3 Prdx5 Hp	P20108 P99029 Q61646	P20108 P99029 Q61646	9.68 3/31	2.48 3/121	0.0230601	GO:0009987;GO:0098754;GO:0097237
GO:1900047	negative regulation of hemostasis	Any process that stops, prevents or reduces the frequency, rate or extent of hemostasis.	ENSMUSG00000022875 ENSMUSG00000033831	'Kininogen 1'; 'Fibrinogen C-terminal domain-containing protein'	Kng1 Fgb	A0A0R4J038 Q3TGR2	A0A0R4J038 Q3TGR2	6.45 2/31	4.35 2/46	0.0230601	GO:0048519;GO:0007599;GO:1900046
GO:1905954	positive regulation of lipid localization	Any process that activates or increases the frequency, rate or extent of lipid localization.	ENSMUSG00000024164 ENSMUSG00000002588 ENSMUSG00000056973	'Complement C3'; 'Serum paraoxonase/arylesterase 1'; 'Carboxylesterase 1D'	C3 Pon1 Ces1d	P01027 P52430 Q8VCT4	P01027 P52430 Q8VCT4	9.68 3/31	2.52 3/119	0.0230601	GO:0048518;GO:0010876;GO:1905952
GO:0051050	positive regulation of transport	Any process that activates or increases the frequency, rate or extent of the directed movement of substances (such as macromolecules, small molecules, ions) into, out of or within a cell, or between cells, by means of some agent such as a transporter or pore.	ENSMUSG00000024164 ENSMUSG00000022868 ENSMUSG00000002588 ENSMUSG00000033831 ENSMUSG00000056973 ENSMUSG00000032554	'Complement C3'; 'Alpha-2-HS-glycoprotein'; 'Serum paraoxonase/arylesterase 1'; 'Fibrinogen C-terminal domain-containing protein'; 'Carboxylesterase 1D'; 'Serotransferrin'	C3 Ahsg Pon1 Fgb Ces1d Tf	P01027 P29699 P52430 Q3TGR2 Q8VCT4 Q921I1	P01027 P29699 P52430 Q3TGR2 Q8VCT4 Q921I1	19.35 6/31	0.62 6/975	0.0230601	GO:0048518;GO:0051049;GO:0006810
GO:0006953	acute-phase response	An acute inflammatory response that involves non-antibody proteins whose concentrations in the plasma increase in response to infection or injury of homeothermic animals.	ENSMUSG00000022868 ENSMUSG00000031722	'Alpha-2-HS-glycoprotein'; 'Haptoglobin'	Ahsg Hp	P29699 Q61646	P29699 Q61646	6.45 2/31	4.08 2/49	0.0236905	GO:0002526
GO:0043043	peptide biosynthetic process	The chemical reactions and pathways resulting in the formation of peptides, compounds of 2 or more (but usually less than 100) amino acids where the alpha carboxyl group of one is bound to the alpha amino group of another. This may include the translation of a precursor protein and its subsequent processing into a functional peptide.	ENSMUSG00000034994 ENSMUSG00000051695 ENSMUSG00000028495 ENSMUSG00000073838 ENSMUSG00000003429	'Elongation factor 2'; 'Poly'; '40S ribosomal protein S6'; 'Elongation factor Tu, mitochondrial'; 'Small ribosomal subunit protein uS17'	Eef2 Pcbp1 Rps6 Tufm Rps11	P58252 P60335 Q5BLK1 Q8BFR5 Q9DB79	P58252 P60335 Q5BLK1 Q8BFR5 Q9DB79	16.13 5/31	0.67 5/746	0.0240728	GO:0006518;GO:1901566;GO:0043604
GO:0009605	response to external stimulus	Any process that results in a change in state or activity of a cell or an organism (in terms of movement, secretion, enzyme production, gene expression, etc.) as a result of an external stimulus.	ENSMUSG00000022875 ENSMUSG00000024164 ENSMUSG00000024997 ENSMUSG00000022868 ENSMUSG00000033831 ENSMUSG00000029368 ENSMUSG00000031722 ENSMUSG00000025991 ENSMUSG00000030895 ENSMUSG00000032554	'Kininogen 1'; 'Complement C3'; 'Thioredoxin-dependent peroxide reductase, mitochondrial'; 'Alpha-2-HS-glycoprotein'; 'Fibrinogen C-terminal domain-containing protein'; 'Albumin'; 'Haptoglobin'; 'Carbamoyl-phosphate synthase'; 'Hemopexin'; 'Serotransferrin'	Kng1 C3 Prdx3 Ahsg Fgb Alb Hp Cps1 Hpx Tf	A0A0R4J038 P01027 P20108 P29699 Q3TGR2 Q546G4 Q61646 Q8C196 Q91X72 Q921I1	A0A0R4J038 P01027 P20108 P29699 Q3TGR2 Q546G4 Q61646 Q8C196 Q91X72 Q921I1	32.26 10/31	0.33 10/3042	0.0246046	GO:0050896
GO:0032501	multicellular organismal process	Any biological process, occurring at the level of a multicellular organism, pertinent to its function.	ENSMUSG00000022875 ENSMUSG00000038650 ENSMUSG00000030711 ENSMUSG00000024164 ENSMUSG00000021939 ENSMUSG00000024997 ENSMUSG00000059908 ENSMUSG00000022868 ENSMUSG00000002588 ENSMUSG00000024953 ENSMUSG00000033831 ENSMUSG00000029368 ENSMUSG00000028495 ENSMUSG00000031722 ENSMUSG00000030359 ENSMUSG00000058672 ENSMUSG00000025991 ENSMUSG00000056973 ENSMUSG00000032554	'Kininogen 1'; 'Ribonuclease inhibitor'; 'Sulfotransferase'; 'Complement C3'; 'Cathepsin B'; 'Thioredoxin-dependent peroxide reductase, mitochondrial'; 'Murinoglobulin-1'; 'Alpha-2-HS-glycoprotein'; 'Serum paraoxonase/arylesterase 1'; 'Peroxiredoxin-5, mitochondrial'; 'Fibrinogen C-terminal domain-containing protein'; 'Albumin'; '40S ribosomal protein S6'; 'Haptoglobin'; 'Pregnancy zone protein';…	Kng1 Rnh1 Sult1a1 C3 Ctsb Prdx3 Mug1 Ahsg Pon1 Prdx5 Fgb Alb Rps6 Hp Pzp Tubb2a Cps1 Ces1d Tf	A0A0R4J038 A0A1B0GSG5 E9QNL5 P01027 P10605 P20108 P28665 P29699 P52430 P99029 Q3TGR2 Q546G4 Q5BLK1 Q61646 Q61838 Q7TMM9 Q8C196 Q8VCT4 Q921I1	A0A0R4J038 A0A1B0GSG5 E9QNL5 P01027 P10605 P20108 P28665 P29699 P52430 P99029 Q3TGR2 Q546G4 Q5BLK1 Q61646 Q61838 Q7TMM9 Q8C196 Q8VCT4 Q921I1	61.29 19/31	0.21 19/9132	0.0246046	GO:0008150
GO:0002455	humoral immune response mediated by circulating immunoglobulin	An immune response dependent upon secreted immunoglobulin. An example of this process is found in Mus musculus.	ENSMUSG00000024164 ENSMUSG00000030895	'Complement C3'; 'Hemopexin'	C3 Hpx	P01027 Q91X72	P01027 Q91X72	6.45 2/31	3.92 2/51	0.0246046	GO:0006959;GO:0016064
GO:0140241	translation at synapse	Translation that occurs at the synapse.	ENSMUSG00000034994 ENSMUSG00000003429	'Elongation factor 2'; 'Small ribosomal subunit protein uS17'	Eef2 Rps11	P58252 Q9DB79	P58252 Q9DB79	6.45 2/31	3.85 2/52	0.0246046	GO:0006412
GO:0140242	translation at postsynapse	Translation that occurs at the postsynapse.	ENSMUSG00000034994 ENSMUSG00000003429	'Elongation factor 2'; 'Small ribosomal subunit protein uS17'	Eef2 Rps11	P58252 Q9DB79	P58252 Q9DB79	6.45 2/31	3.85 2/52	0.0246046	GO:0140241
GO:0042743	hydrogen peroxide metabolic process	The chemical reactions and pathways involving hydrogen peroxide (H2O2), a potentially harmful byproduct of aerobic cellular respiration which can cause damage to DNA.	ENSMUSG00000024997 ENSMUSG00000024953	'Thioredoxin-dependent peroxide reductase, mitochondrial'; 'Peroxiredoxin-5, mitochondrial'	Prdx3 Prdx5	P20108 P99029	P20108 P99029	6.45 2/31	3.70 2/54	0.0261793	GO:0072593
GO:0046850	regulation of bone remodeling	Any process that modulates the frequency, rate or extent of bone remodeling, the processes of bone formation and resorption that combine to maintain skeletal integrity.	ENSMUSG00000022868 ENSMUSG00000032554	'Alpha-2-HS-glycoprotein'; 'Serotransferrin'	Ahsg Tf	P29699 Q921I1	P29699 Q921I1	6.45 2/31	3.51 2/57	0.0287711	GO:0046849;GO:0034103
GO:0042311	vasodilation	An increase in the internal diameter of blood vessels, especially arterioles or capillaries, due to relaxation of smooth muscle cells that line the vessels, and usually resulting in a decrease in blood pressure.	ENSMUSG00000022875 ENSMUSG00000025991	'Kininogen 1'; 'Carbamoyl-phosphate synthase'	Kng1 Cps1	A0A0R4J038 Q8C196	A0A0R4J038 Q8C196	6.45 2/31	3.17 2/63	0.0311609	GO:0097746
GO:0001970	positive regulation of activation of membrane attack complex	Any process that activates, maintains or increases the frequency, rate or extent of the activation of the membrane attack complex components of the complement cascade.	ENSMUSG00000024164	'Complement C3'	C3	P01027	P01027	3.23 1/31	50.00 1/2	0.0311609	GO:0045917;GO:0001905;GO:0001969
GO:0051659	maintenance of mitochondrion location	Any process in which a mitochondrion is maintained in a specific location within a cell and prevented from moving elsewhere.	ENSMUSG00000029368	'Albumin'	Alb	Q546G4	Q546G4	3.23 1/31	50.00 1/2	0.0311609	GO:0051646;GO:0051657
GO:0150064	vertebrate eye-specific patterning	Early postnatal vertebrate developmental process, during which axons of retinal ganglion cells (RGCs), transmitting overlapping inputs from both eyes, segregate into distinct eye-specific non-overlapping regions in the dorsal lateral geniculate nucleus (dLGN) of the thalamus.	ENSMUSG00000024164	'Complement C3'	C3	P01027	P01027	3.23 1/31	50.00 1/2	0.0311609	GO:0150063;GO:0007417;GO:0003002
GO:0018960	4-nitrophenol metabolic process	The chemical reactions and pathways involving 4-nitrophenol, a nitroaromatic compound which is used in the production of dyes, leather treatment agents, fungicides and as an intermediate in the production of the insecticide parathion.	ENSMUSG00000030711	'Sulfotransferase'	Sult1a1	E9QNL5	E9QNL5	3.23 1/31	50.00 1/2	0.0311609	GO:0006807;GO:0018958
GO:0033344	cholesterol efflux	The directed movement of cholesterol, cholest-5-en-3-beta-ol, out of a cell or organelle.	ENSMUSG00000002588 ENSMUSG00000056973	'Serum paraoxonase/arylesterase 1'; 'Carboxylesterase 1D'	Pon1 Ces1d	P52430 Q8VCT4	P52430 Q8VCT4	6.45 2/31	3.17 2/63	0.0311609	GO:0030301
GO:0061045	negative regulation of wound healing	Any process that decreases the rate, frequency, or extent of the series of events that restore integrity to a damaged tissue, following an injury.	ENSMUSG00000022875 ENSMUSG00000033831	'Kininogen 1'; 'Fibrinogen C-terminal domain-containing protein'	Kng1 Fgb	A0A0R4J038 Q3TGR2	A0A0R4J038 Q3TGR2	6.45 2/31	3.17 2/63	0.0311609	GO:1903035;GO:0032102;GO:0042060;GO:0061041
GO:0060785	regulation of apoptosis involved in tissue homeostasis	Any process that modulates the occurrence or rate of cell death by apoptosis that results in the maintenance of the steady-state number of cells within a tissue.	ENSMUSG00000024953	'Peroxiredoxin-5, mitochondrial'	Prdx5	P99029	P99029	3.23 1/31	50.00 1/2	0.0311609	GO:0048873;GO:0042981
GO:0061725	cytosolic lipolysis	The chemical reactions and pathways resulting in the breakdown of lipid droplets and hydrolysis of stored triglycerides occurring through the orchestrated activation of cytosolic lipases.	ENSMUSG00000056973	'Carboxylesterase 1D'	Ces1d	Q8VCT4	Q8VCT4	3.23 1/31	50.00 1/2	0.0311609	GO:0044242
GO:0048260	positive regulation of receptor-mediated endocytosis	Any process that activates or increases the frequency, rate or extent of receptor mediated endocytosis, the uptake of external materials by cells, utilizing receptors to ensure specificity of transport.	ENSMUSG00000024164 ENSMUSG00000032554	'Complement C3'; 'Serotransferrin'	C3 Tf	P01027 Q921I1	P01027 Q921I1	6.45 2/31	3.17 2/63	0.0311609	GO:0006898;GO:0045807;GO:0048259
GO:0046503	glycerolipid catabolic process	The chemical reactions and pathways resulting in the breakdown of glycerolipids, any lipid with a glycerol backbone.	ENSMUSG00000025991 ENSMUSG00000056973	'Carbamoyl-phosphate synthase'; 'Carboxylesterase 1D'	Cps1 Ces1d	Q8C196 Q8VCT4	Q8C196 Q8VCT4	6.45 2/31	3.12 2/64	0.0314443	GO:0044242;GO:0046486
GO:0010883	regulation of lipid storage	Any process that modulates the rate, frequency or extent of lipid storage. Lipid storage is the accumulation and maintenance in cells or tissues of lipids, compounds soluble in organic solvents but insoluble or sparingly soluble in aqueous solvents. Lipid reserves can be accumulated during early developmental stages for mobilization and utilization at later stages of development.	ENSMUSG00000024164 ENSMUSG00000056973	'Complement C3'; 'Carboxylesterase 1D'	C3 Ces1d	P01027 Q8VCT4	P01027 Q8VCT4	6.45 2/31	3.12 2/64	0.0314443	GO:0032879;GO:0019915
GO:0003018	vascular process in circulatory system	A circulatory process that occurs at the level of the vasculature.	ENSMUSG00000022875 ENSMUSG00000033831 ENSMUSG00000025991	'Kininogen 1'; 'Fibrinogen C-terminal domain-containing protein'; 'Carbamoyl-phosphate synthase'	Kng1 Fgb Cps1	A0A0R4J038 Q3TGR2 Q8C196	A0A0R4J038 Q3TGR2 Q8C196	9.68 3/31	1.27 3/237	0.0317077	GO:0003013
GO:0030193	regulation of blood coagulation	Any process that modulates the frequency, rate or extent of blood coagulation.	ENSMUSG00000022875 ENSMUSG00000033831	'Kininogen 1'; 'Fibrinogen C-terminal domain-containing protein'	Kng1 Fgb	A0A0R4J038 Q3TGR2	A0A0R4J038 Q3TGR2	6.45 2/31	3.03 2/66	0.0323536	GO:0061041;GO:0032101;GO:1900046;GO:0050818;GO:0007596
GO:0044242	cellular lipid catabolic process	The chemical reactions and pathways resulting in the breakdown of lipids, as carried out by individual cells.	ENSMUSG00000010651 ENSMUSG00000025991 ENSMUSG00000056973	'Uncharacterized protein'; 'Carbamoyl-phosphate synthase'; 'Carboxylesterase 1D'	Acaa1b Cps1 Ces1d	Q3UKM0 Q8C196 Q8VCT4	Q3UKM0 Q8C196 Q8VCT4	9.68 3/31	1.25 3/240	0.0323536	GO:0044248;GO:0044255;GO:0016042
GO:1901566	organonitrogen compound biosynthetic process	The chemical reactions and pathways resulting in the formation of organonitrogen compound.	ENSMUSG00000034994 ENSMUSG00000051695 ENSMUSG00000028495 ENSMUSG00000073838 ENSMUSG00000025991 ENSMUSG00000003429 ENSMUSG00000028792	'Elongation factor 2'; 'Poly'; '40S ribosomal protein S6'; 'Elongation factor Tu, mitochondrial'; 'Carbamoyl-phosphate synthase'; 'Small ribosomal subunit protein uS17'; 'Adenylate kinase 2, mitochondrial'	Eef2 Pcbp1 Rps6 Tufm Cps1 Rps11 Ak2	P58252 P60335 Q5BLK1 Q8BFR5 Q8C196 Q9DB79 Q9WTP6	P58252 P60335 Q5BLK1 Q8BFR5 Q8C196 Q9DB79 Q9WTP6	22.58 7/31	0.41 7/1707	0.032595	GO:1901576;GO:1901564
GO:0032374	regulation of cholesterol transport	Any process that modulates the frequency, rate or extent of the directed movement of cholesterol into, out of or within a cell, or between cells, by means of some agent such as a transporter or pore.	ENSMUSG00000002588 ENSMUSG00000056973	'Serum paraoxonase/arylesterase 1'; 'Carboxylesterase 1D'	Pon1 Ces1d	P52430 Q8VCT4	P52430 Q8VCT4	6.45 2/31	2.94 2/68	0.032595	GO:0030301;GO:0032371
GO:1900046	regulation of hemostasis	Any process that modulates the frequency, rate or extent of hemostasis.	ENSMUSG00000022875 ENSMUSG00000033831	'Kininogen 1'; 'Fibrinogen C-terminal domain-containing protein'	Kng1 Fgb	A0A0R4J038 Q3TGR2	A0A0R4J038 Q3TGR2	6.45 2/31	2.94 2/68	0.032595	GO:0007599;GO:0050878;GO:0050789
GO:0032371	regulation of sterol transport	Any process that modulates the frequency, rate or extent of the directed movement of sterols into, out of or within a cell, or between cells, by means of some agent such as a transporter or pore.	ENSMUSG00000002588 ENSMUSG00000056973	'Serum paraoxonase/arylesterase 1'; 'Carboxylesterase 1D'	Pon1 Ces1d	P52430 Q8VCT4	P52430 Q8VCT4	6.45 2/31	2.94 2/68	0.032595	GO:0032368;GO:0015918
GO:0006826	iron ion transport	The directed movement of iron (Fe) ions into, out of or within a cell, or between cells, by means of some agent such as a transporter or pore.	ENSMUSG00000030895 ENSMUSG00000032554	'Hemopexin'; 'Serotransferrin'	Hpx Tf	Q91X72 Q921I1	Q91X72 Q921I1	6.45 2/31	2.94 2/68	0.032595	GO:0000041
GO:0060135	maternal process involved in female pregnancy	A reproductive process occurring in the mother that allows an embryo or fetus to develop within it.	ENSMUSG00000021939 ENSMUSG00000024997	'Cathepsin B'; 'Thioredoxin-dependent peroxide reductase, mitochondrial'	Ctsb Prdx3	P10605 P20108	P10605 P20108	6.45 2/31	2.90 2/69	0.0332119	GO:0048609;GO:0007565
GO:0050818	regulation of coagulation	Any process that modulates the frequency, rate or extent of coagulation, the process in which a fluid solution, or part of it, changes into a solid or semisolid mass.	ENSMUSG00000022875 ENSMUSG00000033831	'Kininogen 1'; 'Fibrinogen C-terminal domain-containing protein'	Kng1 Fgb	A0A0R4J038 Q3TGR2	A0A0R4J038 Q3TGR2	6.45 2/31	2.86 2/70	0.0338293	GO:0051239;GO:0050817
GO:0006879	intracellular iron ion homeostasis	A homeostatic process involved in the maintenance of a steady state level of iron ions within a cell.	ENSMUSG00000030895 ENSMUSG00000032554	'Hemopexin'; 'Serotransferrin'	Hpx Tf	Q91X72 Q921I1	Q91X72 Q921I1	6.45 2/31	2.82 2/71	0.0341161	GO:0030003;GO:0098771
GO:0098542	defense response to other organism	Reactions triggered in response to the presence of another organism that act to protect the cell or organism from damage caused by that organism.	ENSMUSG00000022875 ENSMUSG00000024164 ENSMUSG00000033831 ENSMUSG00000031722 ENSMUSG00000030895 ENSMUSG00000032554	'Kininogen 1'; 'Complement C3'; 'Fibrinogen C-terminal domain-containing protein'; 'Haptoglobin'; 'Hemopexin'; 'Serotransferrin'	Kng1 C3 Fgb Hp Hpx Tf	A0A0R4J038 P01027 Q3TGR2 Q61646 Q91X72 Q921I1	A0A0R4J038 P01027 Q3TGR2 Q61646 Q91X72 Q921I1	19.35 6/31	0.47 6/1281	0.0341161	GO:0051707;GO:0006952
GO:0002714	positive regulation of B cell mediated immunity	Any process that activates or increases the frequency, rate, or extent of B cell mediated immunity.	ENSMUSG00000024164 ENSMUSG00000030895	'Complement C3'; 'Hemopexin'	C3 Hpx	P01027 Q91X72	P01027 Q91X72	6.45 2/31	2.78 2/72	0.0344041	GO:0002824;GO:0019724;GO:0002708;GO:0002712
GO:0002891	positive regulation of immunoglobulin mediated immune response	Any process that activates or increases the frequency, rate, or extent of an immunoglobulin mediated immune response.	ENSMUSG00000024164 ENSMUSG00000030895	'Complement C3'; 'Hemopexin'	C3 Hpx	P01027 Q91X72	P01027 Q91X72	6.45 2/31	2.78 2/72	0.0344041	GO:0016064;GO:0002714;GO:0002889
GO:0150062	complement-mediated synapse pruning	Synaptic pruning mediated by complement system signaling.	ENSMUSG00000024164	'Complement C3'	C3	P01027	P01027	3.23 1/31	33.33 1/3	0.0350006	GO:0098883
GO:0042445	hormone metabolic process	The chemical reactions and pathways involving any hormone, naturally occurring substances secreted by specialized cells that affects the metabolism or behavior of other cells possessing functional receptors for the hormone.	ENSMUSG00000030711 ENSMUSG00000021939 ENSMUSG00000056973	'Sulfotransferase'; 'Cathepsin B'; 'Carboxylesterase 1D'	Sult1a1 Ctsb Ces1d	E9QNL5 P10605 Q8VCT4	E9QNL5 P10605 Q8VCT4	9.68 3/31	1.16 3/259	0.0350006	GO:0010817;GO:0008152
GO:0045453	bone resorption	The process in which specialized cells known as osteoclasts degrade the organic and inorganic portions of bone, and endocytose and transport the degradation products.	ENSMUSG00000022868 ENSMUSG00000032554	'Alpha-2-HS-glycoprotein'; 'Serotransferrin'	Ahsg Tf	P29699 Q921I1	P29699 Q921I1	6.45 2/31	2.70 2/74	0.0350006	GO:0001894;GO:0046849
GO:0006163	purine nucleotide metabolic process	The chemical reactions and pathways involving a purine nucleotide, a compound consisting of nucleoside (a purine base linked to a deoxyribose or ribose sugar) esterified with a phosphate group at either the 3' or 5'-hydroxyl group of the sugar.	ENSMUSG00000024953 ENSMUSG00000056973 ENSMUSG00000028792 ENSMUSG00000061838	'Peroxiredoxin-5, mitochondrial'; 'Carboxylesterase 1D'; 'Adenylate kinase 2, mitochondrial'; 'Succinate--CoA ligase'	Prdx5 Ces1d Ak2 Suclg2	P99029 Q8VCT4 Q9WTP6 Q9Z2I8	P99029 Q8VCT4 Q9WTP6 Q9Z2I8	12.90 4/31	0.73 4/549	0.0350006	GO:0072521;GO:0009117
GO:0016054	organic acid catabolic process	The chemical reactions and pathways resulting in the breakdown of organic acids, any acidic compound containing carbon in covalent linkage.	ENSMUSG00000002588 ENSMUSG00000010651 ENSMUSG00000056973	'Serum paraoxonase/arylesterase 1'; 'Uncharacterized protein'; 'Carboxylesterase 1D'	Pon1 Acaa1b Ces1d	P52430 Q3UKM0 Q8VCT4	P52430 Q3UKM0 Q8VCT4	9.68 3/31	1.15 3/262	0.0350006	GO:1901575;GO:0006082;GO:0044282;GO:0044248
GO:0043152	induction of bacterial agglutination	Any process in which infecting bacteria are clumped together by a host organism.	ENSMUSG00000033831	'Fibrinogen C-terminal domain-containing protein'	Fgb	Q3TGR2	Q3TGR2	3.23 1/31	33.33 1/3	0.0350006	GO:0019731
GO:0034103	regulation of tissue remodeling	Any process that modulates the frequency, rate, or extent of tissue remodeling.	ENSMUSG00000022868 ENSMUSG00000032554	'Alpha-2-HS-glycoprotein'; 'Serotransferrin'	Ahsg Tf	P29699 Q921I1	P29699 Q921I1	6.45 2/31	2.67 2/75	0.0350006	GO:0048771;GO:0051239
GO:0010124	phenylacetate catabolic process	The chemical reactions and pathways resulting in the breakdown of phenylacetate.	ENSMUSG00000010651	'Uncharacterized protein'	Acaa1b	Q3UKM0	Q3UKM0	3.23 1/31	33.33 1/3	0.0350006	GO:0042178;GO:0019439;GO:0072329;GO:0042537;GO:1901361
GO:0071400	cellular response to oleic acid	Any process that results in a change in state or activity of a cell (in terms of movement, secretion, enzyme production, gene expression, etc.) as a result of an oleic acid stimulus.	ENSMUSG00000025991	'Carbamoyl-phosphate synthase'	Cps1	Q8C196	Q8C196	3.23 1/31	33.33 1/3	0.0350006	GO:0034201;GO:0071398
GO:0046395	carboxylic acid catabolic process	The chemical reactions and pathways resulting in the breakdown of carboxylic acids, any organic acid containing one or more carboxyl (-COOH) groups.	ENSMUSG00000002588 ENSMUSG00000010651 ENSMUSG00000056973	'Serum paraoxonase/arylesterase 1'; 'Uncharacterized protein'; 'Carboxylesterase 1D'	Pon1 Acaa1b Ces1d	P52430 Q3UKM0 Q8VCT4	P52430 Q3UKM0 Q8VCT4	9.68 3/31	1.15 3/262	0.0350006	GO:0016054;GO:0019752
GO:0006518	peptide metabolic process	The chemical reactions and pathways involving peptides, compounds of two or more amino acids where the alpha carboxyl group of one is bound to the alpha amino group of another.	ENSMUSG00000034994 ENSMUSG00000051695 ENSMUSG00000028495 ENSMUSG00000073838 ENSMUSG00000003429	'Elongation factor 2'; 'Poly'; '40S ribosomal protein S6'; 'Elongation factor Tu, mitochondrial'; 'Small ribosomal subunit protein uS17'	Eef2 Pcbp1 Rps6 Tufm Rps11	P58252 P60335 Q5BLK1 Q8BFR5 Q9DB79	P58252 P60335 Q5BLK1 Q8BFR5 Q9DB79	16.13 5/31	0.55 5/912	0.0356454	GO:1901564;GO:0043603
GO:0048871	multicellular organismal-level homeostasis	Any process involved in the maintenance of an internal steady state at the level of the multicellular organism.	ENSMUSG00000022868 ENSMUSG00000024953 ENSMUSG00000028495 ENSMUSG00000056973 ENSMUSG00000032554	'Alpha-2-HS-glycoprotein'; 'Peroxiredoxin-5, mitochondrial'; '40S ribosomal protein S6'; 'Carboxylesterase 1D'; 'Serotransferrin'	Ahsg Prdx5 Rps6 Ces1d Tf	P29699 P99029 Q5BLK1 Q8VCT4 Q921I1	P29699 P99029 Q5BLK1 Q8VCT4 Q921I1	16.13 5/31	0.55 5/912	0.0356454	GO:0032501;GO:0042592
GO:0060249	anatomical structure homeostasis	A homeostatic process involved in the maintenance of an internal steady state within a defined anatomical structure of an organism, including control of cellular proliferation and death and control of metabolic function. An anatomical structure is any biological entity that occupies space and is distinguished from its surroundings. Anatomical structures can be macroscopic such as a carpel, or mic…	ENSMUSG00000022868 ENSMUSG00000024953 ENSMUSG00000032554	'Alpha-2-HS-glycoprotein'; 'Peroxiredoxin-5, mitochondrial'; 'Serotransferrin'	Ahsg Prdx5 Tf	P29699 P99029 Q921I1	P29699 P99029 Q921I1	9.68 3/31	1.11 3/271	0.035841	GO:0048871
GO:0001894	tissue homeostasis	A homeostatic process involved in the maintenance of an internal steady state within a defined tissue of an organism, including control of cellular proliferation and death and control of metabolic function.	ENSMUSG00000022868 ENSMUSG00000024953 ENSMUSG00000032554	'Alpha-2-HS-glycoprotein'; 'Peroxiredoxin-5, mitochondrial'; 'Serotransferrin'	Ahsg Prdx5 Tf	P29699 P99029 Q921I1	P29699 P99029 Q921I1	9.68 3/31	1.11 3/271	0.035841	GO:0060249;GO:0048871
GO:0007566	embryo implantation	Attachment of the blastocyst to the uterine lining.	ENSMUSG00000059908 ENSMUSG00000030359	'Murinoglobulin-1'; 'Pregnancy zone protein'	Mug1 Pzp	P28665 Q61838	P28665 Q61838	6.45 2/31	2.53 2/79	0.0361485	GO:0007275;GO:0022414;GO:0007565
GO:0006952	defense response	Reactions, triggered in response to the presence of a foreign body or the occurrence of an injury, which result in restriction of damage to the organism attacked or prevention/recovery from the infection caused by the attack.	ENSMUSG00000022875 ENSMUSG00000024164 ENSMUSG00000022868 ENSMUSG00000033831 ENSMUSG00000031722 ENSMUSG00000030895 ENSMUSG00000032554	'Kininogen 1'; 'Complement C3'; 'Alpha-2-HS-glycoprotein'; 'Fibrinogen C-terminal domain-containing protein'; 'Haptoglobin'; 'Hemopexin'; 'Serotransferrin'	Kng1 C3 Ahsg Fgb Hp Hpx Tf	A0A0R4J038 P01027 P29699 Q3TGR2 Q61646 Q91X72 Q921I1	A0A0R4J038 P01027 P29699 Q3TGR2 Q61646 Q91X72 Q921I1	22.58 7/31	0.39 7/1812	0.0370717	GO:0006950
GO:0010033	response to organic substance	Any process that results in a change in state or activity of a cell or an organism (in terms of movement, secretion, enzyme production, gene expression, etc.) as a result of an organic substance stimulus.	ENSMUSG00000030711 ENSMUSG00000021939 ENSMUSG00000024997 ENSMUSG00000022868 ENSMUSG00000033831 ENSMUSG00000028495 ENSMUSG00000073838 ENSMUSG00000025991 ENSMUSG00000056973 ENSMUSG00000030895	'Sulfotransferase'; 'Cathepsin B'; 'Thioredoxin-dependent peroxide reductase, mitochondrial'; 'Alpha-2-HS-glycoprotein'; 'Fibrinogen C-terminal domain-containing protein'; '40S ribosomal protein S6'; 'Elongation factor Tu, mitochondrial'; 'Carbamoyl-phosphate synthase'; 'Carboxylesterase 1D'; 'Hemopexin'	Sult1a1 Ctsb Prdx3 Ahsg Fgb Rps6 Tufm Cps1 Ces1d Hpx	E9QNL5 P10605 P20108 P29699 Q3TGR2 Q5BLK1 Q8BFR5 Q8C196 Q8VCT4 Q91X72	E9QNL5 P10605 P20108 P29699 Q3TGR2 Q5BLK1 Q8BFR5 Q8C196 Q8VCT4 Q91X72	32.26 10/31	0.29 10/3435	0.0370717	GO:0042221
GO:0019538	protein metabolic process	The chemical reactions and pathways involving a protein. Includes protein modification.	ENSMUSG00000022875 ENSMUSG00000024164 ENSMUSG00000021939 ENSMUSG00000034994 ENSMUSG00000051695 ENSMUSG00000033831 ENSMUSG00000028495 ENSMUSG00000031722 ENSMUSG00000073838 ENSMUSG00000038991 ENSMUSG00000030895 ENSMUSG00000003429	'Kininogen 1'; 'Complement C3'; 'Cathepsin B'; 'Elongation factor 2'; 'Poly'; 'Fibrinogen C-terminal domain-containing protein'; '40S ribosomal protein S6'; 'Haptoglobin'; 'Elongation factor Tu, mitochondrial'; 'Thioredoxin domain-containing protein 5'; 'Hemopexin'; 'Small ribosomal subunit protein uS17'	Kng1 C3 Ctsb Eef2 Pcbp1 Fgb Rps6 Hp Tufm Txndc5 Hpx Rps11	A0A0R4J038 P01027 P10605 P58252 P60335 Q3TGR2 Q5BLK1 Q61646 Q8BFR5 Q91W90 Q91X72 Q9DB79	A0A0R4J038 P01027 P10605 P58252 P60335 Q3TGR2 Q5BLK1 Q61646 Q8BFR5 Q91W90 Q91X72 Q9DB79	38.71 12/31	0.26 12/4698	0.0389463	GO:0043170;GO:1901564;GO:0044238
GO:0050766	positive regulation of phagocytosis	Any process that activates or increases the frequency, rate or extent of phagocytosis.	ENSMUSG00000024164 ENSMUSG00000022868	'Complement C3'; 'Alpha-2-HS-glycoprotein'	C3 Ahsg	P01027 P29699	P01027 P29699	6.45 2/31	2.38 2/84	0.0394503	GO:0050764;GO:0006909;GO:0045807
GO:0070125	mitochondrial translational elongation	The successive addition of amino acid residues to a nascent polypeptide chain during protein biosynthesis in a mitochondrion.	ENSMUSG00000073838	'Elongation factor Tu, mitochondrial'	Tufm	Q8BFR5	Q8BFR5	3.23 1/31	25.00 1/4	0.0395596	GO:0032543;GO:0006414
GO:0006172	ADP biosynthetic process	The chemical reactions and pathways resulting in the formation of ADP, adenosine 5'-diphosphate.	ENSMUSG00000028792	'Adenylate kinase 2, mitochondrial'	Ak2	Q9WTP6	Q9WTP6	3.23 1/31	25.00 1/4	0.0395596	GO:0009152;GO:0009180;GO:0046031
GO:0060627	regulation of vesicle-mediated transport	Any process that modulates the rate, frequency, or extent of vesicle-mediated transport, the directed movement of substances, either within a vesicle or in the vesicle membrane, into, out of or within a cell.	ENSMUSG00000024164 ENSMUSG00000022868 ENSMUSG00000033831 ENSMUSG00000032554	'Complement C3'; 'Alpha-2-HS-glycoprotein'; 'Fibrinogen C-terminal domain-containing protein'; 'Serotransferrin'	C3 Ahsg Fgb Tf	P01027 P29699 Q3TGR2 Q921I1	P01027 P29699 Q3TGR2 Q921I1	12.90 4/31	0.68 4/587	0.0395596	GO:0016192;GO:0050794;GO:0051049
GO:0060086	circadian temperature homeostasis	Any homeostatic process in which an organism modulates its internal body temperature at different values with a regularity of approximately 24 hours.	ENSMUSG00000056973	'Carboxylesterase 1D'	Ces1d	Q8VCT4	Q8VCT4	3.23 1/31	25.00 1/4	0.0395596	GO:0001659;GO:0007623
GO:0001969	regulation of activation of membrane attack complex	Any process that modulates the frequency, rate or extent of the activation of the membrane attack complex components of the complement cascade.	ENSMUSG00000024164	'Complement C3'	C3	P01027	P01027	3.23 1/31	25.00 1/4	0.0395596	GO:0001905;GO:0030449
GO:0000003	reproduction	The production of new individuals that contain some portion of genetic material inherited from one or more parent organisms.	ENSMUSG00000024164 ENSMUSG00000021939 ENSMUSG00000024997 ENSMUSG00000059908 ENSMUSG00000022868 ENSMUSG00000028495 ENSMUSG00000030359	'Complement C3'; 'Cathepsin B'; 'Thioredoxin-dependent peroxide reductase, mitochondrial'; 'Murinoglobulin-1'; 'Alpha-2-HS-glycoprotein'; '40S ribosomal protein S6'; 'Pregnancy zone protein'	C3 Ctsb Prdx3 Mug1 Ahsg Rps6 Pzp	P01027 P10605 P20108 P28665 P29699 Q5BLK1 Q61838	P01027 P10605 P20108 P28665 P29699 Q5BLK1 Q61838	22.58 7/31	0.38 7/1859	0.0395596	GO:0008150
GO:0072521	purine-containing compound metabolic process	The chemical reactions and pathways involving a purine-containing compound, i.e. any compound that contains purine or a formal derivative thereof.	ENSMUSG00000024953 ENSMUSG00000056973 ENSMUSG00000028792 ENSMUSG00000061838	'Peroxiredoxin-5, mitochondrial'; 'Carboxylesterase 1D'; 'Adenylate kinase 2, mitochondrial'; 'Succinate--CoA ligase'	Prdx5 Ces1d Ak2 Suclg2	P99029 Q8VCT4 Q9WTP6 Q9Z2I8	P99029 Q8VCT4 Q9WTP6 Q9Z2I8	12.90 4/31	0.69 4/583	0.0395596	GO:1901564;GO:0034641;GO:1901360;GO:0046483;GO:0006725
GO:0022414	reproductive process	A biological process that directly contributes to the process of producing new individuals by one or two organisms. The new individuals inherit some proportion of their genetic material from the parent or parents.	ENSMUSG00000024164 ENSMUSG00000021939 ENSMUSG00000024997 ENSMUSG00000059908 ENSMUSG00000022868 ENSMUSG00000028495 ENSMUSG00000030359	'Complement C3'; 'Cathepsin B'; 'Thioredoxin-dependent peroxide reductase, mitochondrial'; 'Murinoglobulin-1'; 'Alpha-2-HS-glycoprotein'; '40S ribosomal protein S6'; 'Pregnancy zone protein'	C3 Ctsb Prdx3 Mug1 Ahsg Rps6 Pzp	P01027 P10605 P20108 P28665 P29699 Q5BLK1 Q61838	P01027 P10605 P20108 P28665 P29699 Q5BLK1 Q61838	22.58 7/31	0.38 7/1850	0.0395596	GO:0008150;GO:0000003
GO:0016480	negative regulation of transcription by RNA polymerase III	Any process that stops, prevents, or reduces the frequency, rate or extent of transcription mediated by RNA polymerase III.	ENSMUSG00000024953	'Peroxiredoxin-5, mitochondrial'	Prdx5	P99029	P99029	3.23 1/31	25.00 1/4	0.0395596	GO:0006383;GO:0006359;GO:0045892
GO:1903035	negative regulation of response to wounding	Any process that stops, prevents or reduces the frequency, rate or extent of response to wounding.	ENSMUSG00000022875 ENSMUSG00000033831	'Kininogen 1'; 'Fibrinogen C-terminal domain-containing protein'	Kng1 Fgb	A0A0R4J038 Q3TGR2	A0A0R4J038 Q3TGR2	6.45 2/31	2.33 2/86	0.0395596	GO:0009611;GO:1903034;GO:0048585
GO:0035846	oviduct epithelium development	The progression of the oviduct epithelium over time from its initial formation to the mature structure. An oviduct is a tube through which an ova passes from the ovary to the uterus, or from the ovary to the outside of the organism. The oviduct epithelium is the specialized epithelium that lines the oviduct.	ENSMUSG00000024164	'Complement C3'	C3	P01027	P01027	3.23 1/31	25.00 1/4	0.0395596	GO:0060066;GO:0003006;GO:0060429
GO:0009117	nucleotide metabolic process	The chemical reactions and pathways involving a nucleotide, a nucleoside that is esterified with (ortho)phosphate or an oligophosphate at any hydroxyl group on the glycose moiety; may be mono-, di- or triphosphate; this definition includes cyclic nucleotides (nucleoside cyclic phosphates).	ENSMUSG00000024953 ENSMUSG00000056973 ENSMUSG00000028792 ENSMUSG00000061838	'Peroxiredoxin-5, mitochondrial'; 'Carboxylesterase 1D'; 'Adenylate kinase 2, mitochondrial'; 'Succinate--CoA ligase'	Prdx5 Ces1d Ak2 Suclg2	P99029 Q8VCT4 Q9WTP6 Q9Z2I8	P99029 Q8VCT4 Q9WTP6 Q9Z2I8	12.90 4/31	0.66 4/605	0.0411707	GO:0006753
GO:0051881	regulation of mitochondrial membrane potential	Any process that modulates the establishment or extent of the mitochondrial membrane potential, the electric potential existing across the mitochondrial membrane arising from charges in the membrane itself and from the charges present in the media on either side of the membrane.	ENSMUSG00000024997 ENSMUSG00000029368	'Thioredoxin-dependent peroxide reductase, mitochondrial'; 'Albumin'	Prdx3 Alb	P20108 Q546G4	P20108 Q546G4	6.45 2/31	2.20 2/91	0.0411707	GO:0042391
GO:0002889	regulation of immunoglobulin mediated immune response	Any process that modulates the frequency, rate, or extent of an immunoglobulin mediated immune response.	ENSMUSG00000024164 ENSMUSG00000030895	'Complement C3'; 'Hemopexin'	C3 Hpx	P01027 Q91X72	P01027 Q91X72	6.45 2/31	2.20 2/91	0.0411707	GO:0002712;GO:0016064
GO:0002712	regulation of B cell mediated immunity	Any process that modulates the frequency, rate, or extent of B cell mediated immunity.	ENSMUSG00000024164 ENSMUSG00000030895	'Complement C3'; 'Hemopexin'	C3 Hpx	P01027 Q91X72	P01027 Q91X72	6.45 2/31	2.20 2/91	0.0411707	GO:0019724;GO:0002822;GO:0002706
GO:0006629	lipid metabolic process	The chemical reactions and pathways involving lipids, compounds soluble in an organic solvent but not, or sparingly, in an aqueous solvent. Includes fatty acids; neutral fats, other fatty-acid esters, and soaps; long-chain (fatty) alcohols and waxes; sphingoids and other long-chain bases; glycolipids, phospholipids and sphingolipids; and carotenes, polyprenols, sterols, terpenes and other isopren…	ENSMUSG00000030711 ENSMUSG00000024164 ENSMUSG00000002588 ENSMUSG00000010651 ENSMUSG00000025991 ENSMUSG00000056973	'Sulfotransferase'; 'Complement C3'; 'Serum paraoxonase/arylesterase 1'; 'Uncharacterized protein'; 'Carbamoyl-phosphate synthase'; 'Carboxylesterase 1D'	Sult1a1 C3 Pon1 Acaa1b Cps1 Ces1d	E9QNL5 P01027 P52430 Q3UKM0 Q8C196 Q8VCT4	E9QNL5 P01027 P52430 Q3UKM0 Q8C196 Q8VCT4	19.35 6/31	0.42 6/1417	0.0412046	GO:0044238;GO:0071704
GO:2001057	reactive nitrogen species metabolic process	The chemical reactions and pathways involving a reactive nitrogen species.	ENSMUSG00000024953 ENSMUSG00000025991	'Peroxiredoxin-5, mitochondrial'; 'Carbamoyl-phosphate synthase'	Prdx5 Cps1	P99029 Q8C196	P99029 Q8C196	6.45 2/31	2.17 2/92	0.0414632	GO:0006807
GO:0006753	nucleoside phosphate metabolic process	The chemical reactions and pathways involving any phosphorylated nucleoside.	ENSMUSG00000024953 ENSMUSG00000056973 ENSMUSG00000028792 ENSMUSG00000061838	'Peroxiredoxin-5, mitochondrial'; 'Carboxylesterase 1D'; 'Adenylate kinase 2, mitochondrial'; 'Succinate--CoA ligase'	Prdx5 Ces1d Ak2 Suclg2	P99029 Q8VCT4 Q9WTP6 Q9Z2I8	P99029 Q8VCT4 Q9WTP6 Q9Z2I8	12.90 4/31	0.65 4/614	0.0419263	GO:0055086;GO:0019637;GO:0006796
GO:0006414	translational elongation	The successive addition of amino acid residues to a nascent polypeptide chain during protein biosynthesis.	ENSMUSG00000034994 ENSMUSG00000073838	'Elongation factor 2'; 'Elongation factor Tu, mitochondrial'	Eef2 Tufm	P58252 Q8BFR5	P58252 Q8BFR5	6.45 2/31	2.15 2/93	0.0419263	GO:0009059;GO:0006412
GO:0009136	purine nucleoside diphosphate biosynthetic process	The chemical reactions and pathways resulting in the formation of purine nucleoside diphosphate, a compound consisting of a purine base linked to a ribose or deoxyribose sugar esterified with diphosphate on the sugar.	ENSMUSG00000028792	'Adenylate kinase 2, mitochondrial'	Ak2	Q9WTP6	Q9WTP6	3.23 1/31	20.00 1/5	0.0440852	GO:0009135;GO:0009133
GO:0001905	activation of membrane attack complex	The activation of the membrane attack complex components of the complement cascade which can result in death of a target cell through cytolysis.	ENSMUSG00000024164	'Complement C3'	C3	P01027	P01027	3.23 1/31	20.00 1/5	0.0440852	GO:0006956
GO:0006637	acyl-CoA metabolic process	The chemical reactions and pathways involving acyl-CoA, any derivative of coenzyme A in which the sulfhydryl group is in thiolester linkage with an acyl group.	ENSMUSG00000056973 ENSMUSG00000061838	'Carboxylesterase 1D'; 'Succinate--CoA ligase'	Ces1d Suclg2	Q8VCT4 Q9Z2I8	Q8VCT4 Q9Z2I8	6.45 2/31	2.02 2/99	0.0440852	GO:0009150;GO:0033875;GO:0043603;GO:0034032;GO:0035383
GO:0009719	response to endogenous stimulus	Any process that results in a change in state or activity of a cell or an organism (in terms of movement, secretion, enzyme production, gene expression, etc.) as a result of a stimulus arising within the organism.	ENSMUSG00000030711 ENSMUSG00000021939 ENSMUSG00000022868 ENSMUSG00000033831 ENSMUSG00000028495 ENSMUSG00000025991 ENSMUSG00000056973	'Sulfotransferase'; 'Cathepsin B'; 'Alpha-2-HS-glycoprotein'; 'Fibrinogen C-terminal domain-containing protein'; '40S ribosomal protein S6'; 'Carbamoyl-phosphate synthase'; 'Carboxylesterase 1D'	Sult1a1 Ctsb Ahsg Fgb Rps6 Cps1 Ces1d	E9QNL5 P10605 P29699 Q3TGR2 Q5BLK1 Q8C196 Q8VCT4	E9QNL5 P10605 P29699 Q3TGR2 Q5BLK1 Q8C196 Q8VCT4	22.58 7/31	0.36 7/1935	0.0440852	GO:0050896
GO:0035383	thioester metabolic process	The chemical reactions and pathways involving a thioester, a compound of general formula RC(=O)SR' in which the linking oxygen in an ester is replaced by a sulfur atom. They are the product of esterification between a carboxylic acid and a thiol.	ENSMUSG00000056973 ENSMUSG00000061838	'Carboxylesterase 1D'; 'Succinate--CoA ligase'	Ces1d Suclg2	Q8VCT4 Q9Z2I8	Q8VCT4 Q9Z2I8	6.45 2/31	2.02 2/99	0.0440852	GO:0006790;GO:0071704
GO:1903347	negative regulation of bicellular tight junction assembly	Any process that stops, prevents or reduces the frequency, rate or extent of tight junction assembly.	ENSMUSG00000028495	'40S ribosomal protein S6'	Rps6	Q5BLK1	Q5BLK1	3.23 1/31	20.00 1/5	0.0440852	GO:1901889;GO:2000810;GO:0070830
GO:0032370	positive regulation of lipid transport	Any process that activates or increases the frequency, rate or extent of the directed movement of lipids into, out of or within a cell, or between cells, by means of some agent such as a transporter or pore.	ENSMUSG00000002588 ENSMUSG00000056973	'Serum paraoxonase/arylesterase 1'; 'Carboxylesterase 1D'	Pon1 Ces1d	P52430 Q8VCT4	P52430 Q8VCT4	6.45 2/31	2.06 2/97	0.0440852	GO:0051050;GO:0032368;GO:1905954;GO:0006869
GO:0009180	purine ribonucleoside diphosphate biosynthetic process	The chemical reactions and pathways resulting in the formation of purine ribonucleoside diphosphate, a compound consisting of a purine base linked to a ribose sugar esterified with diphosphate on the sugar.	ENSMUSG00000028792	'Adenylate kinase 2, mitochondrial'	Ak2	Q9WTP6	Q9WTP6	3.23 1/31	20.00 1/5	0.0440852	GO:0009136;GO:0009188;GO:0009179
GO:0002309	T cell proliferation involved in immune response	The expansion of a T cell population by cell division as part of an immune response.	ENSMUSG00000028495	'40S ribosomal protein S6'	Rps6	Q5BLK1	Q5BLK1	3.23 1/31	20.00 1/5	0.0440852	GO:0042098;GO:0002286
GO:0034201	response to oleic acid	Any process that results in a change in state or activity of a cell or an organism (in terms of movement, secretion, enzyme production, gene expression, etc.) as a result of an oleic acid stimulus.	ENSMUSG00000025991	'Carbamoyl-phosphate synthase'	Cps1	Q8C196	Q8C196	3.23 1/31	20.00 1/5	0.0440852	GO:0070542
GO:0048856	anatomical structure development	The biological process whose specific outcome is the progression of an anatomical structure from an initial condition to its mature state. This process begins with the formation of the structure and ends with the mature structure, whatever form that may be including its natural destruction. An anatomical structure is any biological entity that occupies space and is distinguished from its surround…	ENSMUSG00000038650 ENSMUSG00000024164 ENSMUSG00000021939 ENSMUSG00000024997 ENSMUSG00000059908 ENSMUSG00000022868 ENSMUSG00000034994 ENSMUSG00000028495 ENSMUSG00000031722 ENSMUSG00000030359 ENSMUSG00000058672 ENSMUSG00000025991 ENSMUSG00000056973 ENSMUSG00000032554	'Ribonuclease inhibitor'; 'Complement C3'; 'Cathepsin B'; 'Thioredoxin-dependent peroxide reductase, mitochondrial'; 'Murinoglobulin-1'; 'Alpha-2-HS-glycoprotein'; 'Elongation factor 2'; '40S ribosomal protein S6'; 'Haptoglobin'; 'Pregnancy zone protein'; 'Tubulin beta-2A chain'; 'Carbamoyl-phosphate synthase'; 'Carboxylesterase 1D'; 'Serotransferrin'	Rnh1 C3 Ctsb Prdx3 Mug1 Ahsg Eef2 Rps6 Hp Pzp Tubb2a Cps1 Ces1d Tf	A0A1B0GSG5 P01027 P10605 P20108 P28665 P29699 P58252 Q5BLK1 Q61646 Q61838 Q7TMM9 Q8C196 Q8VCT4 Q921I1	A0A1B0GSG5 P01027 P10605 P20108 P28665 P29699 P58252 Q5BLK1 Q61646 Q61838 Q7TMM9 Q8C196 Q8VCT4 Q921I1	45.16 14/31	0.22 14/6269	0.0442351	GO:0032502
GO:0010817	regulation of hormone levels	Any process that modulates the levels of hormone within an organism or a tissue. A hormone is any substance formed in very small amounts in one specialized organ or group of cells and carried (sometimes in the bloodstream) to another organ or group of cells in the same organism, upon which it has a specific regulatory action.	ENSMUSG00000030711 ENSMUSG00000021939 ENSMUSG00000033831 ENSMUSG00000056973	'Sulfotransferase'; 'Cathepsin B'; 'Fibrinogen C-terminal domain-containing protein'; 'Carboxylesterase 1D'	Sult1a1 Ctsb Fgb Ces1d	E9QNL5 P10605 Q3TGR2 Q8VCT4	E9QNL5 P10605 Q3TGR2 Q8VCT4	12.90 4/31	0.63 4/639	0.0442351	GO:0065008
GO:0046849	bone remodeling	The continuous turnover of bone matrix and mineral that involves first, an increase in resorption (osteoclastic activity) and later, reactive bone formation (osteoblastic activity). The process of bone remodeling takes place in the adult skeleton at discrete foci. The process ensures the mechanical integrity of the skeleton throughout life and plays an important role in calcium homeostasis. An im…	ENSMUSG00000022868 ENSMUSG00000032554	'Alpha-2-HS-glycoprotein'; 'Serotransferrin'	Ahsg Tf	P29699 Q921I1	P29699 Q921I1	6.45 2/31	2.00 2/100	0.0442351	GO:0048771
GO:0042274	ribosomal small subunit biogenesis	A cellular process that results in the biosynthesis of constituent macromolecules, assembly, and arrangement of constituent parts of a small ribosomal subunit; includes transport to the sites of protein synthesis.	ENSMUSG00000028495 ENSMUSG00000003429	'40S ribosomal protein S6'; 'Small ribosomal subunit protein uS17'	Rps6 Rps11	Q5BLK1 Q9DB79	Q5BLK1 Q9DB79	6.45 2/31	1.98 2/101	0.044668	GO:0042254;GO:0022613
GO:0030100	regulation of endocytosis	Any process that modulates the frequency, rate or extent of endocytosis.	ENSMUSG00000024164 ENSMUSG00000022868 ENSMUSG00000032554	'Complement C3'; 'Alpha-2-HS-glycoprotein'; 'Serotransferrin'	C3 Ahsg Tf	P01027 P29699 Q921I1	P01027 P29699 Q921I1	9.68 3/31	0.92 3/327	0.0455852	GO:0006897;GO:0060627;GO:0051128
GO:0043066	negative regulation of apoptotic process	Any process that stops, prevents, or reduces the frequency, rate or extent of cell death by apoptotic process.	ENSMUSG00000024997 ENSMUSG00000024953 ENSMUSG00000033831 ENSMUSG00000029368 ENSMUSG00000028495	'Thioredoxin-dependent peroxide reductase, mitochondrial'; 'Peroxiredoxin-5, mitochondrial'; 'Fibrinogen C-terminal domain-containing protein'; 'Albumin'; '40S ribosomal protein S6'	Prdx3 Prdx5 Fgb Alb Rps6	P20108 P99029 Q3TGR2 Q546G4 Q5BLK1	P20108 P99029 Q3TGR2 Q546G4 Q5BLK1	16.13 5/31	0.48 5/1039	0.0455852	GO:0043069;GO:0006915;GO:0042981
GO:0044255	cellular lipid metabolic process	The chemical reactions and pathways involving lipids, as carried out by individual cells.	ENSMUSG00000024164 ENSMUSG00000002588 ENSMUSG00000010651 ENSMUSG00000025991 ENSMUSG00000056973	'Complement C3'; 'Serum paraoxonase/arylesterase 1'; 'Uncharacterized protein'; 'Carbamoyl-phosphate synthase'; 'Carboxylesterase 1D'	C3 Pon1 Acaa1b Cps1 Ces1d	P01027 P52430 Q3UKM0 Q8C196 Q8VCT4	P01027 P52430 Q3UKM0 Q8C196 Q8VCT4	16.13 5/31	0.48 5/1041	0.0456666	GO:0044237;GO:0006629
GO:1901701	cellular response to oxygen-containing compound	Any process that results in a change in state or activity of a cell (in terms of movement, secretion, enzyme production, gene expression, etc.) as a result of an oxygen-containing compound stimulus.	ENSMUSG00000024997 ENSMUSG00000022868 ENSMUSG00000024953 ENSMUSG00000028495 ENSMUSG00000025991 ENSMUSG00000056973	'Thioredoxin-dependent peroxide reductase, mitochondrial'; 'Alpha-2-HS-glycoprotein'; 'Peroxiredoxin-5, mitochondrial'; '40S ribosomal protein S6'; 'Carbamoyl-phosphate synthase'; 'Carboxylesterase 1D'	Prdx3 Ahsg Prdx5 Rps6 Cps1 Ces1d	P20108 P29699 P99029 Q5BLK1 Q8C196 Q8VCT4	P20108 P29699 P99029 Q5BLK1 Q8C196 Q8VCT4	19.35 6/31	0.40 6/1497	0.0467558	GO:1901700;GO:0070887
GO:0019915	lipid storage	The accumulation and maintenance in cells or tissues of lipids, compounds soluble in organic solvents but insoluble or sparingly soluble in aqueous solvents. Lipid reserves can be accumulated during early developmental stages for mobilization and utilization at later stages of development.	ENSMUSG00000024164 ENSMUSG00000056973	'Complement C3'; 'Carboxylesterase 1D'	C3 Ces1d	P01027 Q8VCT4	P01027 Q8VCT4	6.45 2/31	1.87 2/107	0.0471414	GO:0010876;GO:0051235
GO:0060066	oviduct development	The reproductive developmental process whose specific outcome is the progression of an oviduct over time, from its formation to the mature structure. An oviduct is a tube through which an ova passes from the ovary to the uterus, or from the ovary to the outside of the organism.	ENSMUSG00000024164	'Complement C3'	C3	P01027	P01027	3.23 1/31	16.67 1/6	0.0471414	GO:0048608;GO:0035295
GO:2000427	positive regulation of apoptotic cell clearance	Any process that activates or increases the frequency, rate or extent of apoptotic cell clearance.	ENSMUSG00000024164	'Complement C3'	C3	P01027	P01027	3.23 1/31	16.67 1/6	0.0471414	GO:2000425;GO:0043277;GO:0050766
GO:0006207	'de novo' pyrimidine nucleobase biosynthetic process	The chemical reactions and pathways resulting in the formation of pyrimidine nucleobases, 1,3-diazine, organic nitrogenous bases, beginning with the synthesis of a pyrimidine ring from simpler precursors.	ENSMUSG00000025991	'Carbamoyl-phosphate synthase'	Cps1	Q8C196	Q8C196	3.23 1/31	16.67 1/6	0.0471414	GO:0019856
GO:0071242	cellular response to ammonium ion	Any process that results in a change in state or activity of a cell (in terms of movement, secretion, enzyme production, gene expression, etc.) as a result of an ammonium stimulus.	ENSMUSG00000025991	'Carbamoyl-phosphate synthase'	Cps1	Q8C196	Q8C196	3.23 1/31	16.67 1/6	0.0471414	GO:0060359;GO:1901699
GO:0045917	positive regulation of complement activation	Any process that activates or increases the frequency, rate or extent of complement activation.	ENSMUSG00000024164	'Complement C3'	C3	P01027	P01027	3.23 1/31	16.67 1/6	0.0471414	GO:0006956;GO:0030449;GO:0002699;GO:0002922
GO:1902617	response to fluoride	Any process that results in a change in state or activity of a cell or an organism (in terms of movement, secretion, enzyme production, gene expression, etc.) as a result of a fluoride stimulus.	ENSMUSG00000002588	'Serum paraoxonase/arylesterase 1'	Pon1	P52430	P52430	3.23 1/31	16.67 1/6	0.0471414	GO:0010035
GO:0070447	positive regulation of oligodendrocyte progenitor proliferation	Any process that activates or increases the rate or extent of oligodendrocyte progenitor proliferation.	ENSMUSG00000032554	'Serotransferrin'	Tf	Q921I1	Q921I1	3.23 1/31	16.67 1/6	0.0471414	GO:0070444;GO:0014015;GO:0070445;GO:2000179
GO:0019626	short-chain fatty acid catabolic process	The chemical reactions and pathways resulting in the breakdown of a short-chain fatty acid. A short-chain fatty acid has an aliphatic tail containing fewer than 6 carbons.	ENSMUSG00000056973	'Carboxylesterase 1D'	Ces1d	Q8VCT4	Q8VCT4	3.23 1/31	16.67 1/6	0.0471414	GO:0046459;GO:0009062
GO:0043069	negative regulation of programmed cell death	Any process that stops, prevents, or reduces the frequency, rate or extent of programmed cell death, cell death resulting from activation of endogenous cellular processes.	ENSMUSG00000024997 ENSMUSG00000024953 ENSMUSG00000033831 ENSMUSG00000029368 ENSMUSG00000028495	'Thioredoxin-dependent peroxide reductase, mitochondrial'; 'Peroxiredoxin-5, mitochondrial'; 'Fibrinogen C-terminal domain-containing protein'; 'Albumin'; '40S ribosomal protein S6'	Prdx3 Prdx5 Fgb Alb Rps6	P20108 P99029 Q3TGR2 Q546G4 Q5BLK1	P20108 P99029 Q3TGR2 Q546G4 Q5BLK1	16.13 5/31	0.47 5/1069	0.0476922	GO:0048523;GO:0043067;GO:0012501
GO:0044248	cellular catabolic process	The chemical reactions and pathways resulting in the breakdown of substances, carried out by individual cells.	ENSMUSG00000024997 ENSMUSG00000002588 ENSMUSG00000024953 ENSMUSG00000010651 ENSMUSG00000025991 ENSMUSG00000056973	'Thioredoxin-dependent peroxide reductase, mitochondrial'; 'Serum paraoxonase/arylesterase 1'; 'Peroxiredoxin-5, mitochondrial'; 'Uncharacterized protein'; 'Carbamoyl-phosphate synthase'; 'Carboxylesterase 1D'	Prdx3 Pon1 Prdx5 Acaa1b Cps1 Ces1d	P20108 P52430 P99029 Q3UKM0 Q8C196 Q8VCT4	P20108 P52430 P99029 Q3UKM0 Q8C196 Q8VCT4	19.35 6/31	0.39 6/1524	0.0476922	GO:0009056;GO:0044237
GO:0000041	transition metal ion transport	The directed movement of transition metal ions into, out of or within a cell, or between cells, by means of some agent such as a transporter or pore. A transition metal is an element whose atom has an incomplete d-subshell of extranuclear electrons, or which gives rise to a cation or cations with an incomplete d-subshell. Transition metals often have more than one valency state. Biologically rele…	ENSMUSG00000030895 ENSMUSG00000032554	'Hemopexin'; 'Serotransferrin'	Hpx Tf	Q91X72 Q921I1	Q91X72 Q921I1	6.45 2/31	1.82 2/110	0.0478426	GO:0030001
GO:0032870	cellular response to hormone stimulus	Any process that results in a change in state or activity of a cell (in terms of movement, secretion, enzyme production, gene expression, etc.) as a result of a hormone stimulus.	ENSMUSG00000021939 ENSMUSG00000022868 ENSMUSG00000033831 ENSMUSG00000025991	'Cathepsin B'; 'Alpha-2-HS-glycoprotein'; 'Fibrinogen C-terminal domain-containing protein'; 'Carbamoyl-phosphate synthase'	Ctsb Ahsg Fgb Cps1	P10605 P29699 Q3TGR2 Q8C196	P10605 P29699 Q3TGR2 Q8C196	12.90 4/31	0.59 4/681	0.049251	GO:0071495;GO:0071310;GO:0009725
GO:0019731	antibacterial humoral response	An immune response against bacteria mediated through a body fluid. Examples of this process are the antibacterial humoral responses in Mus musculus and Drosophila melanogaster.	ENSMUSG00000033831 ENSMUSG00000032554	'Fibrinogen C-terminal domain-containing protein'; 'Serotransferrin'	Fgb Tf	Q3TGR2 Q921I1	Q3TGR2 Q921I1	6.45 2/31	1.79 2/112	0.049251	GO:0042742;GO:0019730
GO:0070371	ERK1 and ERK2 cascade	A MAPK cascade containing at least the ERK1 or ERK2 MAP kinases. It starts with the activation of a MAP3K, and the consecutive activation of a MPK2K and of ERK1 or ERK2. The cascade can also contain an additional tier: the upstream MAP4K. The kinases in each tier phosphorylate and activate the kinase in the downstream tier. The ERK1/ERK2 cascade is activated by mitogens, growth factors, G protein…	ENSMUSG00000024164 ENSMUSG00000033831 ENSMUSG00000032554	'Complement C3'; 'Fibrinogen C-terminal domain-containing protein'; 'Serotransferrin'	C3 Fgb Tf	P01027 Q3TGR2 Q921I1	P01027 Q3TGR2 Q921I1	9.68 3/31	0.85 3/352	0.0496181	GO:0000165
GO:0032963	collagen metabolic process	The chemical reactions and pathways involving collagen, any of a group of fibrous proteins of very high tensile strength that form the main component of connective tissue in animals. Collagen is highly enriched in glycine (some regions are 33% glycine) and proline, occurring predominantly as 3-hydroxyproline (about 20%).	ENSMUSG00000021939 ENSMUSG00000024953	'Cathepsin B'; 'Peroxiredoxin-5, mitochondrial'	Ctsb Prdx5	P10605 P99029	P10605 P99029	6.45 2/31	1.75 2/114	0.0496181	GO:0008152
GO:0006641	triglyceride metabolic process	The chemical reactions and pathways involving triglyceride, any triester of glycerol. The three fatty acid residues may all be the same or differ in any permutation. Triglycerides are important components of plant oils, animal fats and animal plasma lipoproteins.	ENSMUSG00000024164 ENSMUSG00000025991	'Complement C3'; 'Carbamoyl-phosphate synthase'	C3 Cps1	P01027 Q8C196	P01027 Q8C196	6.45 2/31	1.75 2/114	0.0496181	GO:0006639
GO:0048878	chemical homeostasis	Any biological process involved in the maintenance of an internal steady state of a chemical.	ENSMUSG00000028495 ENSMUSG00000025991 ENSMUSG00000056973 ENSMUSG00000030895 ENSMUSG00000032554	'40S ribosomal protein S6'; 'Carbamoyl-phosphate synthase'; 'Carboxylesterase 1D'; 'Hemopexin'; 'Serotransferrin'	Rps6 Cps1 Ces1d Hpx Tf	Q5BLK1 Q8C196 Q8VCT4 Q91X72 Q921I1	Q5BLK1 Q8C196 Q8VCT4 Q91X72 Q921I1	16.13 5/31	0.46 5/1091	0.0496181	GO:0042592
