# Supplementary material for: Cysteine redoxome landscape in the liver of male mice fed a high-fat high-sucrose diet
Source: J Biol Chem. 2025 Sep 16;301(10):110730. doi: 10.1016/j.jbc.2025.110730 (PMC12547247; doi:10.1016/j.jbc.2025.110730)
Supplement: Supplementary Table 4 [file mmc5.xlsx]

## Sheet: GOBP_cysteines_oxidation
Supplementary Table 12. Gene Ontology analysis: Biological processes in reactive cysteines sensitive to HFHSD-induced oxidation
GO_BP	Name	Function	Ensembl	Protein Name	Gene Name	Uniprot	Query	Term frequency within the dataset (%)	Term frequency within the genome (%)	P-value (fdr)	Parents term
GO:0043436	oxoacid metabolic process	The chemical reactions and pathways involving any oxoacid; an oxoacid is a compound which contains oxygen, at least one other element, and at least one hydrogen bound to oxygen, and which produces a conjugate base by loss of positive hydrogen ion(s) (hydrons).	ENSMUSG00000026003 ENSMUSG00000030246 ENSMUSG00000074207 ENSMUSG00000054422 ENSMUSG00000026473 ENSMUSG00000076441 ENSMUSG00000032350 ENSMUSG00000025479 ENSMUSG00000028124 ENSMUSG00000048087 ENSMUSG00000027597 ENSMUSG00000036775 ENSMUSG00000025745 ENSMUSG00000036880 ENSMUSG00000025991 ENSMUSG00000025950 ENSMUSG00000034371 ENSMUSG00000024039 ENSMUSG00000027809 ENSMUSG00000029776 ENSMUSG00000003526 …	'Long-chain specific acyl-CoA dehydrogenase, mitochondrial'; 'L-lactate dehydrogenase'; 'Alcohol dehydrogenase 1'; 'Fatty acid-binding protein, liver'; 'Glutamine synthetase'; 'Argininosuccinate synthase'; 'Glutamate--cysteine ligase catalytic subunit'; 'Cytochrome P450 2E1'; 'GCS light chain'; 'Adenosylhomocysteinase'; 'Peroxisomal 2,4-dienoyl-CoA reductase'; 'Trifunctional enzyme subunit alpha,…	Acadl Ldhb Adh1 Fabp1 Glul Ass1 Gclc Cyp2e1 Gclm Ahcy Decr2 Hadha Acaa2 Cps1 Idh1 Tkfc Cbs Etfdh Hibadh Prodh Gapdhrt	A0A0R4J083 A0A6I8MX27 P00329 P12710 P15105 P16460 P97494 Q05421 Q3T9P2 Q3TF14 Q3TR93 Q8BMS1 Q8BWT1 Q8C196 Q8C338 Q8VC30 Q91WT9 Q921G7 Q99L13 Q9WU79 S4R1W1	A0A0R4J083 A0A6I8MX27 P00329 P12710 P15105 P16460 P97494 Q05421 Q3T9P2 Q3TF14 Q3TR93 Q8BMS1 Q8BWT1 Q8C196 Q8C338 Q8VC30 Q91WT9 Q921G7 Q99L13 Q9WU79 S4R1W1	36.67 22/60	2.28 22/965	3.82924e-14	GO:0006082
GO:0006082	organic acid metabolic process	The chemical reactions and pathways involving organic acids, any acidic compound containing carbon in covalent linkage.	ENSMUSG00000026003 ENSMUSG00000030246 ENSMUSG00000074207 ENSMUSG00000054422 ENSMUSG00000026473 ENSMUSG00000076441 ENSMUSG00000032350 ENSMUSG00000025479 ENSMUSG00000028124 ENSMUSG00000048087 ENSMUSG00000027597 ENSMUSG00000036775 ENSMUSG00000025745 ENSMUSG00000036880 ENSMUSG00000025991 ENSMUSG00000025950 ENSMUSG00000034371 ENSMUSG00000024039 ENSMUSG00000027809 ENSMUSG00000029776 ENSMUSG00000003526 …	'Long-chain specific acyl-CoA dehydrogenase, mitochondrial'; 'L-lactate dehydrogenase'; 'Alcohol dehydrogenase 1'; 'Fatty acid-binding protein, liver'; 'Glutamine synthetase'; 'Argininosuccinate synthase'; 'Glutamate--cysteine ligase catalytic subunit'; 'Cytochrome P450 2E1'; 'GCS light chain'; 'Adenosylhomocysteinase'; 'Peroxisomal 2,4-dienoyl-CoA reductase'; 'Trifunctional enzyme subunit alpha,…	Acadl Ldhb Adh1 Fabp1 Glul Ass1 Gclc Cyp2e1 Gclm Ahcy Decr2 Hadha Acaa2 Cps1 Idh1 Tkfc Cbs Etfdh Hibadh Prodh Gapdhrt	A0A0R4J083 A0A6I8MX27 P00329 P12710 P15105 P16460 P97494 Q05421 Q3T9P2 Q3TF14 Q3TR93 Q8BMS1 Q8BWT1 Q8C196 Q8C338 Q8VC30 Q91WT9 Q921G7 Q99L13 Q9WU79 S4R1W1	A0A0R4J083 A0A6I8MX27 P00329 P12710 P15105 P16460 P97494 Q05421 Q3T9P2 Q3TF14 Q3TR93 Q8BMS1 Q8BWT1 Q8C196 Q8C338 Q8VC30 Q91WT9 Q921G7 Q99L13 Q9WU79 S4R1W1	36.67 22/60	2.27 22/971	3.82924e-14	GO:0044237;GO:0044281;GO:0071704
GO:0019752	carboxylic acid metabolic process	The chemical reactions and pathways involving carboxylic acids, any organic acid containing one or more carboxyl (COOH) groups or anions (COO-).	ENSMUSG00000026003 ENSMUSG00000030246 ENSMUSG00000074207 ENSMUSG00000054422 ENSMUSG00000026473 ENSMUSG00000076441 ENSMUSG00000032350 ENSMUSG00000025479 ENSMUSG00000028124 ENSMUSG00000048087 ENSMUSG00000027597 ENSMUSG00000036775 ENSMUSG00000025745 ENSMUSG00000036880 ENSMUSG00000025991 ENSMUSG00000025950 ENSMUSG00000034371 ENSMUSG00000024039 ENSMUSG00000027809 ENSMUSG00000029776 ENSMUSG00000003526 …	'Long-chain specific acyl-CoA dehydrogenase, mitochondrial'; 'L-lactate dehydrogenase'; 'Alcohol dehydrogenase 1'; 'Fatty acid-binding protein, liver'; 'Glutamine synthetase'; 'Argininosuccinate synthase'; 'Glutamate--cysteine ligase catalytic subunit'; 'Cytochrome P450 2E1'; 'GCS light chain'; 'Adenosylhomocysteinase'; 'Peroxisomal 2,4-dienoyl-CoA reductase'; 'Trifunctional enzyme subunit alpha,…	Acadl Ldhb Adh1 Fabp1 Glul Ass1 Gclc Cyp2e1 Gclm Ahcy Decr2 Hadha Acaa2 Cps1 Idh1 Tkfc Cbs Etfdh Hibadh Prodh Gapdhrt	A0A0R4J083 A0A6I8MX27 P00329 P12710 P15105 P16460 P97494 Q05421 Q3T9P2 Q3TF14 Q3TR93 Q8BMS1 Q8BWT1 Q8C196 Q8C338 Q8VC30 Q91WT9 Q921G7 Q99L13 Q9WU79 S4R1W1	A0A0R4J083 A0A6I8MX27 P00329 P12710 P15105 P16460 P97494 Q05421 Q3T9P2 Q3TF14 Q3TR93 Q8BMS1 Q8BWT1 Q8C196 Q8C338 Q8VC30 Q91WT9 Q921G7 Q99L13 Q9WU79 S4R1W1	36.67 22/60	2.33 22/945	3.82924e-14	GO:0043436
GO:0044281	small molecule metabolic process	The chemical reactions and pathways involving small molecules, any low molecular weight, monomeric, non-encoded molecule.	ENSMUSG00000026003 ENSMUSG00000030246 ENSMUSG00000026365 ENSMUSG00000074207 ENSMUSG00000054422 ENSMUSG00000026473 ENSMUSG00000076441 ENSMUSG00000027875 ENSMUSG00000032350 ENSMUSG00000025479 ENSMUSG00000028124 ENSMUSG00000048087 ENSMUSG00000027597 ENSMUSG00000036775 ENSMUSG00000025745 ENSMUSG00000036880 ENSMUSG00000025991 ENSMUSG00000025950 ENSMUSG00000034371 ENSMUSG00000024039 ENSMUSG00000027809 …	'Long-chain specific acyl-CoA dehydrogenase, mitochondrial'; 'L-lactate dehydrogenase'; 'Complement component factor h'; 'Alcohol dehydrogenase 1'; 'Fatty acid-binding protein, liver'; 'Glutamine synthetase'; 'Argininosuccinate synthase'; 'Hydroxymethylglutaryl-CoA synthase, mitochondrial'; 'Glutamate--cysteine ligase catalytic subunit'; 'Cytochrome P450 2E1'; 'GCS light chain'; 'Adenosylhomocyst…	Acadl Ldhb Cfh Adh1 Fabp1 Glul Ass1 Hmgcs2 Gclc Cyp2e1 Gclm Ahcy Decr2 Hadha Acaa2 Cps1 Idh1 Tkfc Cbs Etfdh Hibadh Prodh Gapdhrt	A0A0R4J083 A0A6I8MX27 E9Q8I0 P00329 P12710 P15105 P16460 P54869 P97494 Q05421 Q3T9P2 Q3TF14 Q3TR93 Q8BMS1 Q8BWT1 Q8C196 Q8C338 Q8VC30 Q91WT9 Q921G7 Q99L13 Q9WU79 S4R1W1	A0A0R4J083 A0A6I8MX27 E9Q8I0 P00329 P12710 P15105 P16460 P54869 P97494 Q05421 Q3T9P2 Q3TF14 Q3TR93 Q8BMS1 Q8BWT1 Q8C196 Q8C338 Q8VC30 Q91WT9 Q921G7 Q99L13 Q9WU79 S4R1W1	40.00 24/60	1.31 24/1836	1.51184e-10	GO:0008152
GO:0044282	small molecule catabolic process	The chemical reactions and pathways resulting in the breakdown of small molecules, any low molecular weight, monomeric, non-encoded molecule.	ENSMUSG00000026003 ENSMUSG00000074207 ENSMUSG00000054422 ENSMUSG00000048087 ENSMUSG00000027597 ENSMUSG00000036775 ENSMUSG00000025745 ENSMUSG00000036880 ENSMUSG00000034371 ENSMUSG00000024039 ENSMUSG00000027809 ENSMUSG00000029776 ENSMUSG00000003526	'Long-chain specific acyl-CoA dehydrogenase, mitochondrial'; 'Alcohol dehydrogenase 1'; 'Fatty acid-binding protein, liver'; 'Adenosylhomocysteinase'; 'Peroxisomal 2,4-dienoyl-CoA reductase'; 'Trifunctional enzyme subunit alpha, mitochondrial'; '3-ketoacyl-CoA thiolase, mitochondrial'; 'Triokinase/FMN cyclase'; 'Cystathionine beta-synthase'; 'Electron transfer flavoprotein-ubiquinone oxidoreducta…	Acadl Adh1 Fabp1 Ahcy Decr2 Hadha Acaa2 Tkfc Cbs Etfdh Hibadh Prodh	A0A0R4J083 P00329 P12710 Q3TF14 Q3TR93 Q8BMS1 Q8BWT1 Q8VC30 Q91WT9 Q921G7 Q99L13 Q9WU79	A0A0R4J083 P00329 P12710 Q3TF14 Q3TR93 Q8BMS1 Q8BWT1 Q8VC30 Q91WT9 Q921G7 Q99L13 Q9WU79	21.67 13/60	3.37 13/386	1.04509e-09	GO:0044281;GO:0009056
GO:0016054	organic acid catabolic process	The chemical reactions and pathways resulting in the breakdown of organic acids, any acidic compound containing carbon in covalent linkage.	ENSMUSG00000026003 ENSMUSG00000054422 ENSMUSG00000048087 ENSMUSG00000027597 ENSMUSG00000036775 ENSMUSG00000025745 ENSMUSG00000036880 ENSMUSG00000024039 ENSMUSG00000027809 ENSMUSG00000029776 ENSMUSG00000003526	'Long-chain specific acyl-CoA dehydrogenase, mitochondrial'; 'Fatty acid-binding protein, liver'; 'Adenosylhomocysteinase'; 'Peroxisomal 2,4-dienoyl-CoA reductase'; 'Trifunctional enzyme subunit alpha, mitochondrial'; '3-ketoacyl-CoA thiolase, mitochondrial'; 'Cystathionine beta-synthase'; 'Electron transfer flavoprotein-ubiquinone oxidoreductase, mitochondrial'; '3-hydroxyisobutyrate dehydrogena…	Acadl Fabp1 Ahcy Decr2 Hadha Acaa2 Cbs Etfdh Hibadh Prodh	A0A0R4J083 P12710 Q3TF14 Q3TR93 Q8BMS1 Q8BWT1 Q91WT9 Q921G7 Q99L13 Q9WU79	A0A0R4J083 P12710 Q3TF14 Q3TR93 Q8BMS1 Q8BWT1 Q91WT9 Q921G7 Q99L13 Q9WU79	18.33 11/60	4.20 11/262	4.06268e-09	GO:0044282;GO:0044248;GO:1901575;GO:0006082
GO:0046395	carboxylic acid catabolic process	The chemical reactions and pathways resulting in the breakdown of carboxylic acids, any organic acid containing one or more carboxyl (-COOH) groups.	ENSMUSG00000026003 ENSMUSG00000054422 ENSMUSG00000048087 ENSMUSG00000027597 ENSMUSG00000036775 ENSMUSG00000025745 ENSMUSG00000036880 ENSMUSG00000024039 ENSMUSG00000027809 ENSMUSG00000029776 ENSMUSG00000003526	'Long-chain specific acyl-CoA dehydrogenase, mitochondrial'; 'Fatty acid-binding protein, liver'; 'Adenosylhomocysteinase'; 'Peroxisomal 2,4-dienoyl-CoA reductase'; 'Trifunctional enzyme subunit alpha, mitochondrial'; '3-ketoacyl-CoA thiolase, mitochondrial'; 'Cystathionine beta-synthase'; 'Electron transfer flavoprotein-ubiquinone oxidoreductase, mitochondrial'; '3-hydroxyisobutyrate dehydrogena…	Acadl Fabp1 Ahcy Decr2 Hadha Acaa2 Cbs Etfdh Hibadh Prodh	A0A0R4J083 P12710 Q3TF14 Q3TR93 Q8BMS1 Q8BWT1 Q91WT9 Q921G7 Q99L13 Q9WU79	A0A0R4J083 P12710 Q3TF14 Q3TR93 Q8BMS1 Q8BWT1 Q91WT9 Q921G7 Q99L13 Q9WU79	18.33 11/60	4.20 11/262	4.06268e-09	GO:0019752;GO:0016054
GO:1901605	alpha-amino acid metabolic process	The chemical reactions and pathways involving an alpha-amino acid.	ENSMUSG00000026473 ENSMUSG00000076441 ENSMUSG00000032350 ENSMUSG00000028124 ENSMUSG00000048087 ENSMUSG00000027597 ENSMUSG00000025991 ENSMUSG00000024039 ENSMUSG00000029776 ENSMUSG00000003526	'Glutamine synthetase'; 'Argininosuccinate synthase'; 'Glutamate--cysteine ligase catalytic subunit'; 'GCS light chain'; 'Adenosylhomocysteinase'; 'Carbamoyl-phosphate synthase'; 'Cystathionine beta-synthase'; '3-hydroxyisobutyrate dehydrogenase, mitochondrial'; 'Proline dehydrogenase 1, mitochondrial'	Glul Ass1 Gclc Gclm Ahcy Cps1 Cbs Hibadh Prodh	P15105 P16460 P97494 Q3T9P2 Q3TF14 Q8C196 Q91WT9 Q99L13 Q9WU79	P15105 P16460 P97494 Q3T9P2 Q3TF14 Q8C196 Q91WT9 Q99L13 Q9WU79	16.67 10/60	4.93 10/203	6.79837e-09	GO:1901564;GO:0019752;GO:0006520
GO:0170033	L-amino acid metabolic process	The chemical reactions and pathways involving an L-amino acid.	ENSMUSG00000026473 ENSMUSG00000076441 ENSMUSG00000032350 ENSMUSG00000028124 ENSMUSG00000048087 ENSMUSG00000027597 ENSMUSG00000025991 ENSMUSG00000024039 ENSMUSG00000003526	'Glutamine synthetase'; 'Argininosuccinate synthase'; 'Glutamate--cysteine ligase catalytic subunit'; 'GCS light chain'; 'Adenosylhomocysteinase'; 'Carbamoyl-phosphate synthase'; 'Cystathionine beta-synthase'; 'Proline dehydrogenase 1, mitochondrial'	Glul Ass1 Gclc Gclm Ahcy Cps1 Cbs Prodh	P15105 P16460 P97494 Q3T9P2 Q3TF14 Q8C196 Q91WT9 Q9WU79	P15105 P16460 P97494 Q3T9P2 Q3TF14 Q8C196 Q91WT9 Q9WU79	15.00 9/60	5.92 9/152	1.24282e-08	GO:1901605
GO:0031667	response to nutrient levels	Any process that results in a change in state or activity of a cell or an organism (in terms of movement, secretion, enzyme production, gene expression, etc.) as a result of a stimulus reflecting the presence, absence, or concentration of nutrients.	ENSMUSG00000026365 ENSMUSG00000026473 ENSMUSG00000076441 ENSMUSG00000028494 ENSMUSG00000027875 ENSMUSG00000032350 ENSMUSG00000028124 ENSMUSG00000048087 ENSMUSG00000027597 ENSMUSG00000029368 ENSMUSG00000025991 ENSMUSG00000024039 ENSMUSG00000010064	'Complement component factor h'; 'Glutamine synthetase'; 'Argininosuccinate synthase'; 'Perilipin-2'; 'Hydroxymethylglutaryl-CoA synthase, mitochondrial'; 'Glutamate--cysteine ligase catalytic subunit'; 'GCS light chain'; 'Adenosylhomocysteinase'; 'Albumin'; 'Carbamoyl-phosphate synthase'; 'Cystathionine beta-synthase'; 'Sodium-coupled neutral amino acid transporter 3'	Cfh Glul Ass1 Plin2 Hmgcs2 Gclc Gclm Ahcy Alb Cps1 Cbs Slc38a3	E9Q8I0 P15105 P16460 P43883 P54869 P97494 Q3T9P2 Q3TF14 Q546G4 Q8C196 Q91WT9 Q9DCP2	E9Q8I0 P15105 P16460 P43883 P54869 P97494 Q3T9P2 Q3TF14 Q546G4 Q8C196 Q91WT9 Q9DCP2	21.67 13/60	2.26 13/576	7.44732e-08	GO:0009991
GO:0006520	amino acid metabolic process	The chemical reactions and pathways involving amino acids, carboxylic acids containing one or more amino groups.	ENSMUSG00000026473 ENSMUSG00000076441 ENSMUSG00000032350 ENSMUSG00000028124 ENSMUSG00000048087 ENSMUSG00000027597 ENSMUSG00000025991 ENSMUSG00000024039 ENSMUSG00000029776 ENSMUSG00000003526	'Glutamine synthetase'; 'Argininosuccinate synthase'; 'Glutamate--cysteine ligase catalytic subunit'; 'GCS light chain'; 'Adenosylhomocysteinase'; 'Carbamoyl-phosphate synthase'; 'Cystathionine beta-synthase'; '3-hydroxyisobutyrate dehydrogenase, mitochondrial'; 'Proline dehydrogenase 1, mitochondrial'	Glul Ass1 Gclc Gclm Ahcy Cps1 Cbs Hibadh Prodh	P15105 P16460 P97494 Q3T9P2 Q3TF14 Q8C196 Q91WT9 Q99L13 Q9WU79	P15105 P16460 P97494 Q3T9P2 Q3TF14 Q8C196 Q91WT9 Q99L13 Q9WU79	16.67 10/60	3.64 10/275	9.66783e-08	GO:0071704;GO:0044238
GO:0009991	response to extracellular stimulus	Any process that results in a change in state or activity of a cell or an organism (in terms of movement, secretion, enzyme production, gene expression, etc.) as a result of an extracellular stimulus.	ENSMUSG00000026365 ENSMUSG00000026473 ENSMUSG00000076441 ENSMUSG00000028494 ENSMUSG00000027875 ENSMUSG00000032350 ENSMUSG00000028124 ENSMUSG00000048087 ENSMUSG00000027597 ENSMUSG00000029368 ENSMUSG00000025991 ENSMUSG00000024039 ENSMUSG00000010064	'Complement component factor h'; 'Glutamine synthetase'; 'Argininosuccinate synthase'; 'Perilipin-2'; 'Hydroxymethylglutaryl-CoA synthase, mitochondrial'; 'Glutamate--cysteine ligase catalytic subunit'; 'GCS light chain'; 'Adenosylhomocysteinase'; 'Albumin'; 'Carbamoyl-phosphate synthase'; 'Cystathionine beta-synthase'; 'Sodium-coupled neutral amino acid transporter 3'	Cfh Glul Ass1 Plin2 Hmgcs2 Gclc Gclm Ahcy Alb Cps1 Cbs Slc38a3	E9Q8I0 P15105 P16460 P43883 P54869 P97494 Q3T9P2 Q3TF14 Q546G4 Q8C196 Q91WT9 Q9DCP2	E9Q8I0 P15105 P16460 P43883 P54869 P97494 Q3T9P2 Q3TF14 Q546G4 Q8C196 Q91WT9 Q9DCP2	21.67 13/60	2.13 13/610	1.24632e-07	GO:0009605
GO:0009605	response to external stimulus	Any process that results in a change in state or activity of a cell or an organism (in terms of movement, secretion, enzyme production, gene expression, etc.) as a result of an external stimulus.	ENSMUSG00000003814 ENSMUSG00000028001 ENSMUSG00000026365 ENSMUSG00000061232 ENSMUSG00000026473 ENSMUSG00000076441 ENSMUSG00000028494 ENSMUSG00000027875 ENSMUSG00000072235 ENSMUSG00000032350 ENSMUSG00000000049 ENSMUSG00000025479 ENSMUSG00000028124 ENSMUSG00000071866 ENSMUSG00000048087 ENSMUSG00000027597 ENSMUSG00000056201 ENSMUSG00000029368 ENSMUSG00000022752 ENSMUSG00000025991 ENSMUSG00000034371 …	'Calreticulin'; 'Fibrinogen alpha chain'; 'Complement component factor h'; 'H-2 class I histocompatibility antigen, K-B alpha chain'; 'Glutamine synthetase'; 'Argininosuccinate synthase'; 'Perilipin-2'; 'Hydroxymethylglutaryl-CoA synthase, mitochondrial'; 'Tubulin alpha-1A chain'; 'Glutamate--cysteine ligase catalytic subunit'; 'Beta-2-glycoprotein 1'; 'Cytochrome P450 2E1'; 'GCS light chain'; 'P…	Calr Fga Cfh H2-K1 Glul Ass1 Plin2 Hmgcs2 Tuba1a Gclc Apoh Cyp2e1 Gclm Ppia Ahcy Cfl1 Alb Tomm70a Cps1 Tkfc Cbs Tf Slc38a3 Gapdhrt	B2MWM9 E9PV24 E9Q8I0 P01901 P15105 P16460 P43883 P54869 P68369 P97494 Q01339 Q05421 Q3T9P2 Q3TE63 Q3TF14 Q544Y7 Q546G4 Q80TT4 Q8C196 Q8VC30 Q91WT9 Q921I1 Q9DCP2 S4R1W1	B2MWM9 E9PV24 E9Q8I0 P01901 P15105 P16460 P43883 P54869 P68369 P97494 Q01339 Q05421 Q3T9P2 Q3TE63 Q3TF14 Q544Y7 Q546G4 Q80TT4 Q8C196 Q8VC30 Q91WT9 Q921I1 Q9DCP2 S4R1W1	41.67 25/60	0.82 25/3042	3.01449e-07	GO:0050896
GO:0044242	cellular lipid catabolic process	The chemical reactions and pathways resulting in the breakdown of lipids, as carried out by individual cells.	ENSMUSG00000026003 ENSMUSG00000054422 ENSMUSG00000000049 ENSMUSG00000036775 ENSMUSG00000025745 ENSMUSG00000036880 ENSMUSG00000025991 ENSMUSG00000025950 ENSMUSG00000027809	'Long-chain specific acyl-CoA dehydrogenase, mitochondrial'; 'Fatty acid-binding protein, liver'; 'Beta-2-glycoprotein 1'; 'Peroxisomal 2,4-dienoyl-CoA reductase'; 'Trifunctional enzyme subunit alpha, mitochondrial'; '3-ketoacyl-CoA thiolase, mitochondrial'; 'Carbamoyl-phosphate synthase'; 'Isocitrate dehydrogenase'; 'Electron transfer flavoprotein-ubiquinone oxidoreductase, mitochondrial'	Acadl Fabp1 Apoh Decr2 Hadha Acaa2 Cps1 Idh1 Etfdh	A0A0R4J083 P12710 Q01339 Q3TR93 Q8BMS1 Q8BWT1 Q8C196 Q8C338 Q921G7	A0A0R4J083 P12710 Q01339 Q3TR93 Q8BMS1 Q8BWT1 Q8C196 Q8C338 Q921G7	15.00 9/60	3.75 9/240	4.43302e-07	GO:0044255;GO:0016042;GO:0044248
GO:0006950	response to stress	Any process that results in a change in state or activity of a cell or an organism (in terms of movement, secretion, enzyme production, gene expression, etc.) as a result of a disturbance in organismal or cellular homeostasis, usually, but not necessarily, exogenous (e.g. temperature, humidity, ionizing radiation).	ENSMUSG00000003814 ENSMUSG00000028001 ENSMUSG00000026365 ENSMUSG00000061232 ENSMUSG00000054422 ENSMUSG00000026473 ENSMUSG00000076441 ENSMUSG00000028494 ENSMUSG00000027875 ENSMUSG00000032350 ENSMUSG00000000049 ENSMUSG00000028124 ENSMUSG00000071866 ENSMUSG00000048087 ENSMUSG00000027597 ENSMUSG00000056201 ENSMUSG00000029368 ENSMUSG00000022752 ENSMUSG00000036880 ENSMUSG00000025991 ENSMUSG00000025950 …	'Calreticulin'; 'Fibrinogen alpha chain'; 'Complement component factor h'; 'H-2 class I histocompatibility antigen, K-B alpha chain'; 'Fatty acid-binding protein, liver'; 'Glutamine synthetase'; 'Argininosuccinate synthase'; 'Perilipin-2'; 'Hydroxymethylglutaryl-CoA synthase, mitochondrial'; 'Glutamate--cysteine ligase catalytic subunit'; 'Beta-2-glycoprotein 1'; 'GCS light chain'; 'Peptidyl-prol…	Calr Fga Cfh H2-K1 Fabp1 Glul Ass1 Plin2 Hmgcs2 Gclc Apoh Gclm Ppia Ahcy Cfl1 Alb Tomm70a Acaa2 Cps1 Idh1 Tkfc Cbs Etfdh Tf Manf Slc38a3 Gapdhrt	B2MWM9 E9PV24 E9Q8I0 P01901 P12710 P15105 P16460 P43883 P54869 P97494 Q01339 Q3T9P2 Q3TE63 Q3TF14 Q544Y7 Q546G4 Q80TT4 Q8BWT1 Q8C196 Q8C338 Q8VC30 Q91WT9 Q921G7 Q921I1 Q9CXI5 Q9DCP2 S4R1W1	B2MWM9 E9PV24 E9Q8I0 P01901 P12710 P15105 P16460 P43883 P54869 P97494 Q01339 Q3T9P2 Q3TE63 Q3TF14 Q544Y7 Q546G4 Q80TT4 Q8BWT1 Q8C196 Q8C338 Q8VC30 Q91WT9 Q921G7 Q921I1 Q9CXI5 Q9DCP2 S4R1W1	46.67 28/60	0.71 28/3936	4.43302e-07	GO:0050896
GO:0043603	amide metabolic process	The chemical reactions and pathways involving an amide, any derivative of an oxoacid in which an acidic hydroxy group has been replaced by an amino or substituted amino group, as carried out by individual cells.	ENSMUSG00000061983 ENSMUSG00000003814 ENSMUSG00000046364 ENSMUSG00000076441 ENSMUSG00000030057 ENSMUSG00000027875 ENSMUSG00000034994 ENSMUSG00000071415 ENSMUSG00000032350 ENSMUSG00000028124 ENSMUSG00000098274 ENSMUSG00000007892 ENSMUSG00000036880 ENSMUSG00000025991 ENSMUSG00000025950 ENSMUSG00000097148	'40S ribosomal protein S12'; 'Calreticulin'; 'Large ribosomal subunit protein uL15'; 'Argininosuccinate synthase'; 'CCHC-type zinc finger nucleic acid binding protein'; 'Hydroxymethylglutaryl-CoA synthase, mitochondrial'; 'Elongation factor 2'; 'Large ribosomal subunit protein uL14'; 'Glutamate--cysteine ligase catalytic subunit'; 'GCS light chain'; 'Large ribosomal subunit protein eL24'; 'Large …	Rps12 Calr Rpl27a Ass1 Cnbp Hmgcs2 Eef2 Rpl23 Gclc Gclm Rpl24 Rplp1 Acaa2 Cps1 Idh1 Gapdhrt	A0A1W2P7A1 B2MWM9 P14115 P16460 P53996 P54869 P58252 P62830 P97494 Q3T9P2 Q3UW40 Q58E35 Q8BWT1 Q8C196 Q8C338 S4R1W1	A0A1W2P7A1 B2MWM9 P14115 P16460 P53996 P54869 P58252 P62830 P97494 Q3T9P2 Q3UW40 Q58E35 Q8BWT1 Q8C196 Q8C338 S4R1W1	26.67 16/60	1.35 16/1186	5.72316e-07	GO:0006807
GO:0009064	glutamine family amino acid metabolic process	The chemical reactions and pathways involving amino acids of the glutamine family, comprising arginine, glutamate, glutamine and proline.	ENSMUSG00000026473 ENSMUSG00000076441 ENSMUSG00000032350 ENSMUSG00000028124 ENSMUSG00000025991 ENSMUSG00000003526	'Glutamine synthetase'; 'Argininosuccinate synthase'; 'Glutamate--cysteine ligase catalytic subunit'; 'GCS light chain'; 'Carbamoyl-phosphate synthase'; 'Proline dehydrogenase 1, mitochondrial'	Glul Ass1 Gclc Gclm Cps1 Prodh	P15105 P16460 P97494 Q3T9P2 Q8C196 Q9WU79	P15105 P16460 P97494 Q3T9P2 Q8C196 Q9WU79	10.00 6/60	8.45 6/71	1.5069e-06	GO:0170039;GO:0170033
GO:0044248	cellular catabolic process	The chemical reactions and pathways resulting in the breakdown of substances, carried out by individual cells.	ENSMUSG00000026003 ENSMUSG00000019428 ENSMUSG00000054422 ENSMUSG00000000049 ENSMUSG00000048087 ENSMUSG00000027597 ENSMUSG00000036775 ENSMUSG00000025745 ENSMUSG00000036880 ENSMUSG00000025991 ENSMUSG00000025950 ENSMUSG00000034371 ENSMUSG00000024039 ENSMUSG00000027809 ENSMUSG00000029776 ENSMUSG00000003526 ENSMUSG00000097148	'Long-chain specific acyl-CoA dehydrogenase, mitochondrial'; 'Peptidyl-prolyl cis-trans isomerase FKBP8'; 'Fatty acid-binding protein, liver'; 'Beta-2-glycoprotein 1'; 'Adenosylhomocysteinase'; 'Peroxisomal 2,4-dienoyl-CoA reductase'; 'Trifunctional enzyme subunit alpha, mitochondrial'; '3-ketoacyl-CoA thiolase, mitochondrial'; 'Carbamoyl-phosphate synthase'; 'Isocitrate dehydrogenase'; 'Triokina…	Acadl Fkbp8 Fabp1 Apoh Ahcy Decr2 Hadha Acaa2 Cps1 Idh1 Tkfc Cbs Etfdh Hibadh Prodh Gapdhrt	A0A0R4J083 O35465 P12710 Q01339 Q3TF14 Q3TR93 Q8BMS1 Q8BWT1 Q8C196 Q8C338 Q8VC30 Q91WT9 Q921G7 Q99L13 Q9WU79 S4R1W1	A0A0R4J083 O35465 P12710 Q01339 Q3TF14 Q3TR93 Q8BMS1 Q8BWT1 Q8C196 Q8C338 Q8VC30 Q91WT9 Q921G7 Q99L13 Q9WU79 S4R1W1	28.33 17/60	1.12 17/1524	2.53982e-06	GO:0009056;GO:0044237
GO:0170039	proteinogenic amino acid metabolic process	The chemical reactions and pathways involving any amino acid that is incorporated into protein naturally by ribosomal translation of mRNA, and that has a specific codon for translation from mRNA to protein.	ENSMUSG00000026473 ENSMUSG00000076441 ENSMUSG00000032350 ENSMUSG00000028124 ENSMUSG00000025991 ENSMUSG00000024039 ENSMUSG00000003526	'Glutamine synthetase'; 'Argininosuccinate synthase'; 'Glutamate--cysteine ligase catalytic subunit'; 'GCS light chain'; 'Carbamoyl-phosphate synthase'; 'Cystathionine beta-synthase'; 'Proline dehydrogenase 1, mitochondrial'	Glul Ass1 Gclc Gclm Cps1 Cbs Prodh	P15105 P16460 P97494 Q3T9P2 Q8C196 Q91WT9 Q9WU79	P15105 P16460 P97494 Q3T9P2 Q8C196 Q91WT9 Q9WU79	11.67 7/60	5.04 7/139	2.86778e-06	GO:0006520;GO:0019752;GO:1901564
GO:0032787	monocarboxylic acid metabolic process	The chemical reactions and pathways involving monocarboxylic acids, any organic acid containing one carboxyl (COOH) group or anion (COO-).	ENSMUSG00000026003 ENSMUSG00000030246 ENSMUSG00000074207 ENSMUSG00000054422 ENSMUSG00000025479 ENSMUSG00000036775 ENSMUSG00000025745 ENSMUSG00000036880 ENSMUSG00000025950 ENSMUSG00000034371 ENSMUSG00000027809 ENSMUSG00000097148	'Long-chain specific acyl-CoA dehydrogenase, mitochondrial'; 'L-lactate dehydrogenase'; 'Alcohol dehydrogenase 1'; 'Fatty acid-binding protein, liver'; 'Cytochrome P450 2E1'; 'Peroxisomal 2,4-dienoyl-CoA reductase'; 'Trifunctional enzyme subunit alpha, mitochondrial'; '3-ketoacyl-CoA thiolase, mitochondrial'; 'Isocitrate dehydrogenase'; 'Triokinase/FMN cyclase'; 'Electron transfer flavoprotein-ub…	Acadl Ldhb Adh1 Fabp1 Cyp2e1 Decr2 Hadha Acaa2 Idh1 Tkfc Etfdh Gapdhrt	A0A0R4J083 A0A6I8MX27 P00329 P12710 Q05421 Q3TR93 Q8BMS1 Q8BWT1 Q8C338 Q8VC30 Q921G7 S4R1W1	A0A0R4J083 A0A6I8MX27 P00329 P12710 Q05421 Q3TR93 Q8BMS1 Q8BWT1 Q8C338 Q8VC30 Q921G7 S4R1W1	20.00 12/60	1.72 12/699	4.02074e-06	GO:0019752
GO:0043604	amide biosynthetic process	The chemical reactions and pathways resulting in the formation of an amide, any derivative of an oxoacid in which an acidic hydroxy group has been replaced by an amino or substituted amino group.	ENSMUSG00000061983 ENSMUSG00000003814 ENSMUSG00000046364 ENSMUSG00000076441 ENSMUSG00000030057 ENSMUSG00000034994 ENSMUSG00000071415 ENSMUSG00000032350 ENSMUSG00000028124 ENSMUSG00000098274 ENSMUSG00000007892 ENSMUSG00000025991 ENSMUSG00000097148	'40S ribosomal protein S12'; 'Calreticulin'; 'Large ribosomal subunit protein uL15'; 'Argininosuccinate synthase'; 'CCHC-type zinc finger nucleic acid binding protein'; 'Elongation factor 2'; 'Large ribosomal subunit protein uL14'; 'Glutamate--cysteine ligase catalytic subunit'; 'GCS light chain'; 'Large ribosomal subunit protein eL24'; 'Large ribosomal subunit protein P1'; 'Carbamoyl-phosphate s…	Rps12 Calr Rpl27a Ass1 Cnbp Eef2 Rpl23 Gclc Gclm Rpl24 Rplp1 Cps1 Gapdhrt	A0A1W2P7A1 B2MWM9 P14115 P16460 P53996 P58252 P62830 P97494 Q3T9P2 Q3UW40 Q58E35 Q8C196 S4R1W1	A0A1W2P7A1 B2MWM9 P14115 P16460 P53996 P58252 P62830 P97494 Q3T9P2 Q3UW40 Q58E35 Q8C196 S4R1W1	21.67 13/60	1.50 13/868	4.58112e-06	GO:0043603;GO:0044271
GO:0006790	sulfur compound metabolic process	The chemical reactions and pathways involving the nonmetallic element sulfur or compounds that contain sulfur, such as the amino acids methionine and cysteine or the tripeptide glutathione.	ENSMUSG00000027875 ENSMUSG00000032350 ENSMUSG00000028124 ENSMUSG00000048087 ENSMUSG00000027597 ENSMUSG00000036880 ENSMUSG00000025991 ENSMUSG00000025950 ENSMUSG00000024039	'Hydroxymethylglutaryl-CoA synthase, mitochondrial'; 'Glutamate--cysteine ligase catalytic subunit'; 'GCS light chain'; 'Adenosylhomocysteinase'; '3-ketoacyl-CoA thiolase, mitochondrial'; 'Carbamoyl-phosphate synthase'; 'Isocitrate dehydrogenase'; 'Cystathionine beta-synthase'	Hmgcs2 Gclc Gclm Ahcy Acaa2 Cps1 Idh1 Cbs	P54869 P97494 Q3T9P2 Q3TF14 Q8BWT1 Q8C196 Q8C338 Q91WT9	P54869 P97494 Q3T9P2 Q3TF14 Q8BWT1 Q8C196 Q8C338 Q91WT9	15.00 9/60	2.73 9/330	4.58112e-06	GO:0044237
GO:0043200	response to amino acid	Any process that results in a change in state or activity of a cell or an organism (in terms of movement, secretion, enzyme production, gene expression, etc.) as a result of an amino acid stimulus. An amino acid is a carboxylic acids containing one or more amino groups.	ENSMUSG00000076441 ENSMUSG00000027875 ENSMUSG00000072235 ENSMUSG00000032350 ENSMUSG00000028124 ENSMUSG00000056201 ENSMUSG00000022752 ENSMUSG00000025991	'Argininosuccinate synthase'; 'Hydroxymethylglutaryl-CoA synthase, mitochondrial'; 'Tubulin alpha-1A chain'; 'Glutamate--cysteine ligase catalytic subunit'; 'GCS light chain'; 'Cofilin-1'; 'MKIAA0719 protein'; 'Carbamoyl-phosphate synthase'	Ass1 Hmgcs2 Tuba1a Gclc Gclm Cfl1 Tomm70a Cps1	P16460 P54869 P68369 P97494 Q3T9P2 Q544Y7 Q80TT4 Q8C196	P16460 P54869 P68369 P97494 Q3T9P2 Q544Y7 Q80TT4 Q8C196	13.33 8/60	3.40 8/235	4.74768e-06	GO:0001101;GO:1901700;GO:0010243
GO:0002181	cytoplasmic translation	The chemical reactions and pathways resulting in the formation of a protein in the cytoplasm. This is a ribosome-mediated process in which the information in messenger RNA (mRNA) is used to specify the sequence of amino acids in the protein.	ENSMUSG00000061983 ENSMUSG00000046364 ENSMUSG00000030057 ENSMUSG00000034994 ENSMUSG00000071415 ENSMUSG00000098274 ENSMUSG00000007892	'40S ribosomal protein S12'; 'Large ribosomal subunit protein uL15'; 'CCHC-type zinc finger nucleic acid binding protein'; 'Elongation factor 2'; 'Large ribosomal subunit protein uL14'; 'Large ribosomal subunit protein eL24'; 'Large ribosomal subunit protein P1'	Rps12 Rpl27a Cnbp Eef2 Rpl23 Rpl24 Rplp1	A0A1W2P7A1 P14115 P53996 P58252 P62830 Q3UW40 Q58E35	A0A1W2P7A1 P14115 P53996 P58252 P62830 Q3UW40 Q58E35	11.67 7/60	4.43 7/158	5.26935e-06	GO:0006412
GO:1901575	organic substance catabolic process	The chemical reactions and pathways resulting in the breakdown of an organic substance, any molecular entity containing carbon.	ENSMUSG00000026003 ENSMUSG00000074207 ENSMUSG00000054422 ENSMUSG00000071415 ENSMUSG00000032350 ENSMUSG00000000049 ENSMUSG00000048087 ENSMUSG00000027597 ENSMUSG00000036775 ENSMUSG00000025745 ENSMUSG00000036880 ENSMUSG00000025991 ENSMUSG00000025950 ENSMUSG00000034371 ENSMUSG00000024039 ENSMUSG00000027809 ENSMUSG00000029776 ENSMUSG00000003526 ENSMUSG00000097148	'Long-chain specific acyl-CoA dehydrogenase, mitochondrial'; 'Alcohol dehydrogenase 1'; 'Fatty acid-binding protein, liver'; 'Large ribosomal subunit protein uL14'; 'Glutamate--cysteine ligase catalytic subunit'; 'Beta-2-glycoprotein 1'; 'Adenosylhomocysteinase'; 'Peroxisomal 2,4-dienoyl-CoA reductase'; 'Trifunctional enzyme subunit alpha, mitochondrial'; '3-ketoacyl-CoA thiolase, mitochondrial';…	Acadl Adh1 Fabp1 Rpl23 Gclc Apoh Ahcy Decr2 Hadha Acaa2 Cps1 Idh1 Tkfc Cbs Etfdh Hibadh Prodh Gapdhrt	A0A0R4J083 P00329 P12710 P62830 P97494 Q01339 Q3TF14 Q3TR93 Q8BMS1 Q8BWT1 Q8C196 Q8C338 Q8VC30 Q91WT9 Q921G7 Q99L13 Q9WU79 S4R1W1	A0A0R4J083 P00329 P12710 P62830 P97494 Q01339 Q3TF14 Q3TR93 Q8BMS1 Q8BWT1 Q8C196 Q8C338 Q8VC30 Q91WT9 Q921G7 Q99L13 Q9WU79 S4R1W1	31.67 19/60	0.92 19/2076	5.26935e-06	GO:0071704;GO:0009056
GO:0043648	dicarboxylic acid metabolic process	The chemical reactions and pathways involving dicarboxylic acids, any organic acid containing two carboxyl (COOH) groups or anions (COO-).	ENSMUSG00000026473 ENSMUSG00000076441 ENSMUSG00000032350 ENSMUSG00000028124 ENSMUSG00000025950 ENSMUSG00000003526	'Glutamine synthetase'; 'Argininosuccinate synthase'; 'Glutamate--cysteine ligase catalytic subunit'; 'GCS light chain'; 'Isocitrate dehydrogenase'; 'Proline dehydrogenase 1, mitochondrial'	Glul Ass1 Gclc Gclm Idh1 Prodh	P15105 P16460 P97494 Q3T9P2 Q8C338 Q9WU79	P15105 P16460 P97494 Q3T9P2 Q8C338 Q9WU79	10.00 6/60	6.25 6/96	6.10935e-06	GO:0019752
GO:0001101	response to acid chemical	Any process that results in a change in state or activity of a cell or an organism (in terms of movement, secretion, enzyme production, gene expression, etc.) as a result of a stimulus by the chemical structure of the anion portion of a dissociated acid (rather than the acid acting as a proton donor). The acid chemical may be in gaseous, liquid or solid form.	ENSMUSG00000076441 ENSMUSG00000027875 ENSMUSG00000072235 ENSMUSG00000032350 ENSMUSG00000028124 ENSMUSG00000056201 ENSMUSG00000022752 ENSMUSG00000025991	'Argininosuccinate synthase'; 'Hydroxymethylglutaryl-CoA synthase, mitochondrial'; 'Tubulin alpha-1A chain'; 'Glutamate--cysteine ligase catalytic subunit'; 'GCS light chain'; 'Cofilin-1'; 'MKIAA0719 protein'; 'Carbamoyl-phosphate synthase'	Ass1 Hmgcs2 Tuba1a Gclc Gclm Cfl1 Tomm70a Cps1	P16460 P54869 P68369 P97494 Q3T9P2 Q544Y7 Q80TT4 Q8C196	P16460 P54869 P68369 P97494 Q3T9P2 Q544Y7 Q80TT4 Q8C196	13.33 8/60	3.20 8/250	6.51293e-06	GO:0042221
GO:0016042	lipid catabolic process	The chemical reactions and pathways resulting in the breakdown of lipids, compounds soluble in an organic solvent but not, or sparingly, in an aqueous solvent.	ENSMUSG00000026003 ENSMUSG00000054422 ENSMUSG00000000049 ENSMUSG00000036775 ENSMUSG00000025745 ENSMUSG00000036880 ENSMUSG00000025991 ENSMUSG00000025950 ENSMUSG00000027809	'Long-chain specific acyl-CoA dehydrogenase, mitochondrial'; 'Fatty acid-binding protein, liver'; 'Beta-2-glycoprotein 1'; 'Peroxisomal 2,4-dienoyl-CoA reductase'; 'Trifunctional enzyme subunit alpha, mitochondrial'; '3-ketoacyl-CoA thiolase, mitochondrial'; 'Carbamoyl-phosphate synthase'; 'Isocitrate dehydrogenase'; 'Electron transfer flavoprotein-ubiquinone oxidoreductase, mitochondrial'	Acadl Fabp1 Apoh Decr2 Hadha Acaa2 Cps1 Idh1 Etfdh	A0A0R4J083 P12710 Q01339 Q3TR93 Q8BMS1 Q8BWT1 Q8C196 Q8C338 Q921G7	A0A0R4J083 P12710 Q01339 Q3TR93 Q8BMS1 Q8BWT1 Q8C196 Q8C338 Q921G7	15.00 9/60	2.51 9/359	7.37496e-06	GO:0006629;GO:1901575
GO:0140242	translation at postsynapse	Translation that occurs at the postsynapse.	ENSMUSG00000061983 ENSMUSG00000046364 ENSMUSG00000034994 ENSMUSG00000071415 ENSMUSG00000098274	'40S ribosomal protein S12'; 'Large ribosomal subunit protein uL15'; 'Elongation factor 2'; 'Large ribosomal subunit protein uL14'; 'Large ribosomal subunit protein eL24'	Rps12 Rpl27a Eef2 Rpl23 Rpl24	A0A1W2P7A1 P14115 P58252 P62830 Q3UW40	A0A1W2P7A1 P14115 P58252 P62830 Q3UW40	8.33 5/60	9.62 5/52	7.83474e-06	GO:0140241
GO:0140241	translation at synapse	Translation that occurs at the synapse.	ENSMUSG00000061983 ENSMUSG00000046364 ENSMUSG00000034994 ENSMUSG00000071415 ENSMUSG00000098274	'40S ribosomal protein S12'; 'Large ribosomal subunit protein uL15'; 'Elongation factor 2'; 'Large ribosomal subunit protein uL14'; 'Large ribosomal subunit protein eL24'	Rps12 Rpl27a Eef2 Rpl23 Rpl24	A0A1W2P7A1 P14115 P58252 P62830 Q3UW40	A0A1W2P7A1 P14115 P58252 P62830 Q3UW40	8.33 5/60	9.62 5/52	7.83474e-06	GO:0006412
GO:0006575	cellular modified amino acid metabolic process	The chemical reactions and pathways involving compounds derived from amino acids, organic acids containing one or more amino substituents.	ENSMUSG00000076441 ENSMUSG00000032350 ENSMUSG00000028124 ENSMUSG00000048087 ENSMUSG00000027597 ENSMUSG00000025950 ENSMUSG00000053644	'Argininosuccinate synthase'; 'Glutamate--cysteine ligase catalytic subunit'; 'GCS light chain'; 'Adenosylhomocysteinase'; 'Isocitrate dehydrogenase'; 'Alpha-aminoadipic semialdehyde dehydrogenase'	Ass1 Gclc Gclm Ahcy Idh1 Aldh7a1	P16460 P97494 Q3T9P2 Q3TF14 Q8C338 Q9DBF1	P16460 P97494 Q3T9P2 Q3TF14 Q8C338 Q9DBF1	11.67 7/60	3.87 7/181	1.07595e-05	GO:0044237;GO:1901564
GO:0007584	response to nutrient	Any process that results in a change in state or activity of a cell or an organism (in terms of movement, secretion, enzyme production, gene expression, etc.) as a result of a nutrient stimulus.	ENSMUSG00000076441 ENSMUSG00000027875 ENSMUSG00000032350 ENSMUSG00000028124 ENSMUSG00000048087 ENSMUSG00000027597 ENSMUSG00000024039	'Argininosuccinate synthase'; 'Hydroxymethylglutaryl-CoA synthase, mitochondrial'; 'Glutamate--cysteine ligase catalytic subunit'; 'GCS light chain'; 'Adenosylhomocysteinase'; 'Cystathionine beta-synthase'	Ass1 Hmgcs2 Gclc Gclm Ahcy Cbs	P16460 P54869 P97494 Q3T9P2 Q3TF14 Q91WT9	P16460 P54869 P97494 Q3T9P2 Q3TF14 Q91WT9	11.67 7/60	3.72 7/188	1.32526e-05	GO:0031667;GO:0042221
GO:0009056	catabolic process	The chemical reactions and pathways resulting in the breakdown of substances, including the breakdown of carbon compounds with the liberation of energy for use by the cell or organism.	ENSMUSG00000026003 ENSMUSG00000019428 ENSMUSG00000074207 ENSMUSG00000054422 ENSMUSG00000071415 ENSMUSG00000032350 ENSMUSG00000000049 ENSMUSG00000048087 ENSMUSG00000027597 ENSMUSG00000036775 ENSMUSG00000025745 ENSMUSG00000036880 ENSMUSG00000025991 ENSMUSG00000025950 ENSMUSG00000034371 ENSMUSG00000024039 ENSMUSG00000027809 ENSMUSG00000029776 ENSMUSG00000003526 ENSMUSG00000097148	'Long-chain specific acyl-CoA dehydrogenase, mitochondrial'; 'Peptidyl-prolyl cis-trans isomerase FKBP8'; 'Alcohol dehydrogenase 1'; 'Fatty acid-binding protein, liver'; 'Large ribosomal subunit protein uL14'; 'Glutamate--cysteine ligase catalytic subunit'; 'Beta-2-glycoprotein 1'; 'Adenosylhomocysteinase'; 'Peroxisomal 2,4-dienoyl-CoA reductase'; 'Trifunctional enzyme subunit alpha, mitochondria…	Acadl Fkbp8 Adh1 Fabp1 Rpl23 Gclc Apoh Ahcy Decr2 Hadha Acaa2 Cps1 Idh1 Tkfc Cbs Etfdh Hibadh Prodh Gapdhrt	A0A0R4J083 O35465 P00329 P12710 P62830 P97494 Q01339 Q3TF14 Q3TR93 Q8BMS1 Q8BWT1 Q8C196 Q8C338 Q8VC30 Q91WT9 Q921G7 Q99L13 Q9WU79 S4R1W1	A0A0R4J083 O35465 P00329 P12710 P62830 P97494 Q01339 Q3TF14 Q3TR93 Q8BMS1 Q8BWT1 Q8C196 Q8C338 Q8VC30 Q91WT9 Q921G7 Q99L13 Q9WU79 S4R1W1	33.33 20/60	0.80 20/2495	1.32526e-05	GO:0008152
GO:1901564	organonitrogen compound metabolic process	The chemical reactions and pathways involving organonitrogen compound.	ENSMUSG00000061983 ENSMUSG00000030246 ENSMUSG00000003814 ENSMUSG00000028001 ENSMUSG00000026365 ENSMUSG00000019428 ENSMUSG00000046364 ENSMUSG00000026473 ENSMUSG00000076441 ENSMUSG00000030057 ENSMUSG00000027875 ENSMUSG00000034994 ENSMUSG00000071415 ENSMUSG00000032350 ENSMUSG00000000049 ENSMUSG00000028124 ENSMUSG00000071866 ENSMUSG00000048087 ENSMUSG00000027597 ENSMUSG00000098274 ENSMUSG00000056201 …	'40S ribosomal protein S12'; 'L-lactate dehydrogenase'; 'Calreticulin'; 'Fibrinogen alpha chain'; 'Complement component factor h'; 'Peptidyl-prolyl cis-trans isomerase FKBP8'; 'Large ribosomal subunit protein uL15'; 'Glutamine synthetase'; 'Argininosuccinate synthase'; 'CCHC-type zinc finger nucleic acid binding protein'; 'Hydroxymethylglutaryl-CoA synthase, mitochondrial'; 'Elongation factor 2';…	Rps12 Ldhb Calr Fga Cfh Fkbp8 Rpl27a Glul Ass1 Cnbp Hmgcs2 Eef2 Rpl23 Gclc Apoh Gclm Ppia Ahcy Rpl24 Cfl1 Rplp1 Acaa2 Cps1 Idh1 Tkfc Cbs Hibadh Aldh7a1 Prodh Gapdhrt	A0A1W2P7A1 A0A6I8MX27 B2MWM9 E9PV24 E9Q8I0 O35465 P14115 P15105 P16460 P53996 P54869 P58252 P62830 P97494 Q01339 Q3T9P2 Q3TE63 Q3TF14 Q3UW40 Q544Y7 Q58E35 Q8BWT1 Q8C196 Q8C338 Q8VC30 Q91WT9 Q99L13 Q9DBF1 Q9WU79 S4R1W1	A0A1W2P7A1 A0A6I8MX27 B2MWM9 E9PV24 E9Q8I0 O35465 P14115 P15105 P16460 P53996 P54869 P58252 P62830 P97494 Q01339 Q3T9P2 Q3TE63 Q3TF14 Q3UW40 Q544Y7 Q58E35 Q8BWT1 Q8C196 Q8C338 Q8VC30 Q91WT9 Q99L13 Q9DBF1 Q9WU79 S4R1W1	51.67 31/60	0.54 31/5744	1.32526e-05	GO:0071704;GO:0006807
GO:0097068	response to thyroxine	A change in state or activity of a cell or an organism (in terms of movement, secretion, enzyme production, gene expression, etc.) as a result of a thyroxine stimulus.	ENSMUSG00000032350 ENSMUSG00000028124 ENSMUSG00000022752	'Glutamate--cysteine ligase catalytic subunit'; 'GCS light chain'; 'MKIAA0719 protein'	Gclc Gclm Tomm70a	P97494 Q3T9P2 Q80TT4	P97494 Q3T9P2 Q80TT4	5.00 3/60	50.00 3/6	1.32526e-05	GO:0043200;GO:1904386;GO:0097066;GO:0014070
GO:0009062	fatty acid catabolic process	The chemical reactions and pathways resulting in the breakdown of a fatty acid, any of the aliphatic monocarboxylic acids that can be liberated by hydrolysis from naturally occurring fats and oils. Fatty acids are predominantly straight-chain acids of 4 to 24 carbon atoms, which may be saturated or unsaturated; branched fatty acids and hydroxy fatty acids also occur, and very long chain acids of …	ENSMUSG00000026003 ENSMUSG00000054422 ENSMUSG00000036775 ENSMUSG00000025745 ENSMUSG00000036880 ENSMUSG00000027809	'Long-chain specific acyl-CoA dehydrogenase, mitochondrial'; 'Fatty acid-binding protein, liver'; 'Peroxisomal 2,4-dienoyl-CoA reductase'; 'Trifunctional enzyme subunit alpha, mitochondrial'; '3-ketoacyl-CoA thiolase, mitochondrial'; 'Electron transfer flavoprotein-ubiquinone oxidoreductase, mitochondrial'	Acadl Fabp1 Decr2 Hadha Acaa2 Etfdh	A0A0R4J083 P12710 Q3TR93 Q8BMS1 Q8BWT1 Q921G7	A0A0R4J083 P12710 Q3TR93 Q8BMS1 Q8BWT1 Q921G7	10.00 6/60	4.92 6/122	1.83976e-05	GO:0072329;GO:0044242;GO:0006631
GO:1904386	response to L-phenylalanine derivative	Any process that results in a change in state or activity of a cell or an organism (in terms of movement, secretion, enzyme production, gene expression, etc.) as a result of a L-phenylalanine derivative stimulus.	ENSMUSG00000032350 ENSMUSG00000028124 ENSMUSG00000022752	'Glutamate--cysteine ligase catalytic subunit'; 'GCS light chain'; 'MKIAA0719 protein'	Gclc Gclm Tomm70a	P97494 Q3T9P2 Q80TT4	P97494 Q3T9P2 Q80TT4	5.00 3/60	42.86 3/7	2.09386e-05	GO:0010243
GO:0170041	non-proteinogenic amino acid metabolic process	The chemical reactions and pathways involving non-proteingenic amino acids.	ENSMUSG00000076441 ENSMUSG00000048087 ENSMUSG00000027597 ENSMUSG00000025991 ENSMUSG00000024039	'Argininosuccinate synthase'; 'Adenosylhomocysteinase'; 'Carbamoyl-phosphate synthase'; 'Cystathionine beta-synthase'	Ass1 Ahcy Cps1 Cbs	P16460 Q3TF14 Q8C196 Q91WT9	P16460 Q3TF14 Q8C196 Q91WT9	8.33 5/60	7.25 5/69	2.59843e-05	GO:0006520;GO:0019752;GO:1901564
GO:1901566	organonitrogen compound biosynthetic process	The chemical reactions and pathways resulting in the formation of organonitrogen compound.	ENSMUSG00000061983 ENSMUSG00000003814 ENSMUSG00000046364 ENSMUSG00000026473 ENSMUSG00000076441 ENSMUSG00000030057 ENSMUSG00000034994 ENSMUSG00000071415 ENSMUSG00000032350 ENSMUSG00000028124 ENSMUSG00000098274 ENSMUSG00000007892 ENSMUSG00000025991 ENSMUSG00000024039 ENSMUSG00000053644 ENSMUSG00000097148	'40S ribosomal protein S12'; 'Calreticulin'; 'Large ribosomal subunit protein uL15'; 'Glutamine synthetase'; 'Argininosuccinate synthase'; 'CCHC-type zinc finger nucleic acid binding protein'; 'Elongation factor 2'; 'Large ribosomal subunit protein uL14'; 'Glutamate--cysteine ligase catalytic subunit'; 'GCS light chain'; 'Large ribosomal subunit protein eL24'; 'Large ribosomal subunit protein P1'…	Rps12 Calr Rpl27a Glul Ass1 Cnbp Eef2 Rpl23 Gclc Gclm Rpl24 Rplp1 Cps1 Cbs Aldh7a1 Gapdhrt	A0A1W2P7A1 B2MWM9 P14115 P15105 P16460 P53996 P58252 P62830 P97494 Q3T9P2 Q3UW40 Q58E35 Q8C196 Q91WT9 Q9DBF1 S4R1W1	A0A1W2P7A1 B2MWM9 P14115 P15105 P16460 P53996 P58252 P62830 P97494 Q3T9P2 Q3UW40 Q58E35 Q8C196 Q91WT9 Q9DBF1 S4R1W1	26.67 16/60	0.94 16/1707	3.4991e-05	GO:1901576;GO:1901564
GO:0006518	peptide metabolic process	The chemical reactions and pathways involving peptides, compounds of two or more amino acids where the alpha carboxyl group of one is bound to the alpha amino group of another.	ENSMUSG00000061983 ENSMUSG00000003814 ENSMUSG00000046364 ENSMUSG00000030057 ENSMUSG00000034994 ENSMUSG00000071415 ENSMUSG00000032350 ENSMUSG00000028124 ENSMUSG00000098274 ENSMUSG00000007892 ENSMUSG00000025950 ENSMUSG00000097148	'40S ribosomal protein S12'; 'Calreticulin'; 'Large ribosomal subunit protein uL15'; 'CCHC-type zinc finger nucleic acid binding protein'; 'Elongation factor 2'; 'Large ribosomal subunit protein uL14'; 'Glutamate--cysteine ligase catalytic subunit'; 'GCS light chain'; 'Large ribosomal subunit protein eL24'; 'Large ribosomal subunit protein P1'; 'Isocitrate dehydrogenase'; 'Glyceraldehyde-3-phosph…	Rps12 Calr Rpl27a Cnbp Eef2 Rpl23 Gclc Gclm Rpl24 Rplp1 Idh1 Gapdhrt	A0A1W2P7A1 B2MWM9 P14115 P53996 P58252 P62830 P97494 Q3T9P2 Q3UW40 Q58E35 Q8C338 S4R1W1	A0A1W2P7A1 B2MWM9 P14115 P53996 P58252 P62830 P97494 Q3T9P2 Q3UW40 Q58E35 Q8C338 S4R1W1	20.00 12/60	1.32 12/912	3.4991e-05	GO:0043603;GO:1901564
GO:0043043	peptide biosynthetic process	The chemical reactions and pathways resulting in the formation of peptides, compounds of 2 or more (but usually less than 100) amino acids where the alpha carboxyl group of one is bound to the alpha amino group of another. This may include the translation of a precursor protein and its subsequent processing into a functional peptide.	ENSMUSG00000061983 ENSMUSG00000003814 ENSMUSG00000046364 ENSMUSG00000030057 ENSMUSG00000034994 ENSMUSG00000071415 ENSMUSG00000032350 ENSMUSG00000028124 ENSMUSG00000098274 ENSMUSG00000007892 ENSMUSG00000097148	'40S ribosomal protein S12'; 'Calreticulin'; 'Large ribosomal subunit protein uL15'; 'CCHC-type zinc finger nucleic acid binding protein'; 'Elongation factor 2'; 'Large ribosomal subunit protein uL14'; 'Glutamate--cysteine ligase catalytic subunit'; 'GCS light chain'; 'Large ribosomal subunit protein eL24'; 'Large ribosomal subunit protein P1'; 'Glyceraldehyde-3-phosphate dehydrogenase'	Rps12 Calr Rpl27a Cnbp Eef2 Rpl23 Gclc Gclm Rpl24 Rplp1 Gapdhrt	A0A1W2P7A1 B2MWM9 P14115 P53996 P58252 P62830 P97494 Q3T9P2 Q3UW40 Q58E35 S4R1W1	A0A1W2P7A1 B2MWM9 P14115 P53996 P58252 P62830 P97494 Q3T9P2 Q3UW40 Q58E35 S4R1W1	18.33 11/60	1.47 11/746	3.51202e-05	GO:0006518;GO:0043604;GO:1901566
GO:0000096	sulfur amino acid metabolic process	The chemical reactions and pathways involving amino acids containing sulfur, comprising cysteine, homocysteine, methionine and selenocysteine.	ENSMUSG00000032350 ENSMUSG00000028124 ENSMUSG00000025991 ENSMUSG00000024039	'Glutamate--cysteine ligase catalytic subunit'; 'GCS light chain'; 'Carbamoyl-phosphate synthase'; 'Cystathionine beta-synthase'	Gclc Gclm Cps1 Cbs	P97494 Q3T9P2 Q8C196 Q91WT9	P97494 Q3T9P2 Q8C196 Q91WT9	6.67 4/60	12.50 4/32	3.85161e-05	GO:1901564;GO:0006790;GO:0019752
GO:0006536	glutamate metabolic process	The chemical reactions and pathways involving glutamate, the anion of 2-aminopentanedioic acid.	ENSMUSG00000026473 ENSMUSG00000032350 ENSMUSG00000028124 ENSMUSG00000003526	'Glutamine synthetase'; 'Glutamate--cysteine ligase catalytic subunit'; 'GCS light chain'; 'Proline dehydrogenase 1, mitochondrial'	Glul Gclc Gclm Prodh	P15105 P97494 Q3T9P2 Q9WU79	P15105 P97494 Q3T9P2 Q9WU79	6.67 4/60	11.76 4/34	4.83562e-05	GO:0043648;GO:0009064
GO:0072329	monocarboxylic acid catabolic process	The chemical reactions and pathways resulting in the breakdown of monocarboxylic acids, any organic acid containing one carboxyl (-COOH) group.	ENSMUSG00000026003 ENSMUSG00000054422 ENSMUSG00000036775 ENSMUSG00000025745 ENSMUSG00000036880 ENSMUSG00000027809	'Long-chain specific acyl-CoA dehydrogenase, mitochondrial'; 'Fatty acid-binding protein, liver'; 'Peroxisomal 2,4-dienoyl-CoA reductase'; 'Trifunctional enzyme subunit alpha, mitochondrial'; '3-ketoacyl-CoA thiolase, mitochondrial'; 'Electron transfer flavoprotein-ubiquinone oxidoreductase, mitochondrial'	Acadl Fabp1 Decr2 Hadha Acaa2 Etfdh	A0A0R4J083 P12710 Q3TR93 Q8BMS1 Q8BWT1 Q921G7	A0A0R4J083 P12710 Q3TR93 Q8BMS1 Q8BWT1 Q921G7	10.00 6/60	4.00 6/150	5.07397e-05	GO:0032787;GO:0046395
GO:0006635	fatty acid beta-oxidation	A fatty acid oxidation process that results in the complete oxidation of a long-chain fatty acid. Fatty acid beta-oxidation begins with the addition of coenzyme A to a fatty acid, and occurs by successive cycles of reactions during each of which the fatty acid is shortened by a two-carbon fragment removed as acetyl coenzyme A; the cycle continues until only two or three carbons remain (as acetyl-…	ENSMUSG00000026003 ENSMUSG00000054422 ENSMUSG00000025745 ENSMUSG00000036880 ENSMUSG00000027809	'Long-chain specific acyl-CoA dehydrogenase, mitochondrial'; 'Fatty acid-binding protein, liver'; 'Trifunctional enzyme subunit alpha, mitochondrial'; '3-ketoacyl-CoA thiolase, mitochondrial'; 'Electron transfer flavoprotein-ubiquinone oxidoreductase, mitochondrial'	Acadl Fabp1 Hadha Acaa2 Etfdh	A0A0R4J083 P12710 Q8BMS1 Q8BWT1 Q921G7	A0A0R4J083 P12710 Q8BMS1 Q8BWT1 Q921G7	8.33 5/60	6.10 5/82	5.21076e-05	GO:0019395;GO:0009062
GO:1901606	alpha-amino acid catabolic process	The chemical reactions and pathways resulting in the breakdown of an alpha-amino acid.	ENSMUSG00000048087 ENSMUSG00000027597 ENSMUSG00000024039 ENSMUSG00000029776 ENSMUSG00000003526	'Adenosylhomocysteinase'; 'Cystathionine beta-synthase'; '3-hydroxyisobutyrate dehydrogenase, mitochondrial'; 'Proline dehydrogenase 1, mitochondrial'	Ahcy Cbs Hibadh Prodh	Q3TF14 Q91WT9 Q99L13 Q9WU79	Q3TF14 Q91WT9 Q99L13 Q9WU79	8.33 5/60	5.75 5/87	6.84458e-05	GO:0046395;GO:1901565;GO:1901605
GO:0009410	response to xenobiotic stimulus	Any process that results in a change in state or activity of a cell or an organism (in terms of movement, secretion, enzyme production, gene expression, etc.) as a result of a stimulus from a xenobiotic, a compound foreign to the organim exposed to it. It may be synthesized by another organism (like ampicilin) or it can be a synthetic chemical.	ENSMUSG00000003814 ENSMUSG00000076441 ENSMUSG00000028494 ENSMUSG00000027875 ENSMUSG00000032350 ENSMUSG00000025479 ENSMUSG00000028124 ENSMUSG00000025745 ENSMUSG00000025991	'Calreticulin'; 'Argininosuccinate synthase'; 'Perilipin-2'; 'Hydroxymethylglutaryl-CoA synthase, mitochondrial'; 'Glutamate--cysteine ligase catalytic subunit'; 'Cytochrome P450 2E1'; 'GCS light chain'; 'Trifunctional enzyme subunit alpha, mitochondrial'; 'Carbamoyl-phosphate synthase'	Calr Ass1 Plin2 Hmgcs2 Gclc Cyp2e1 Gclm Hadha Cps1	B2MWM9 P16460 P43883 P54869 P97494 Q05421 Q3T9P2 Q8BMS1 Q8C196	B2MWM9 P16460 P43883 P54869 P97494 Q05421 Q3T9P2 Q8BMS1 Q8C196	15.00 9/60	1.79 9/503	7.19825e-05	GO:0042221
GO:0010035	response to inorganic substance	Any process that results in a change in state or activity of a cell or an organism (in terms of movement, secretion, enzyme production, gene expression, etc.) as a result of an inorganic substance stimulus.	ENSMUSG00000003814 ENSMUSG00000028001 ENSMUSG00000054422 ENSMUSG00000076441 ENSMUSG00000027875 ENSMUSG00000072235 ENSMUSG00000032350 ENSMUSG00000056201 ENSMUSG00000025991 ENSMUSG00000032554	'Calreticulin'; 'Fibrinogen alpha chain'; 'Fatty acid-binding protein, liver'; 'Argininosuccinate synthase'; 'Hydroxymethylglutaryl-CoA synthase, mitochondrial'; 'Tubulin alpha-1A chain'; 'Glutamate--cysteine ligase catalytic subunit'; 'Cofilin-1'; 'Carbamoyl-phosphate synthase'; 'Serotransferrin'	Calr Fga Fabp1 Ass1 Hmgcs2 Tuba1a Gclc Cfl1 Cps1 Tf	B2MWM9 E9PV24 P12710 P16460 P54869 P68369 P97494 Q544Y7 Q8C196 Q921I1	B2MWM9 E9PV24 P12710 P16460 P54869 P68369 P97494 Q544Y7 Q8C196 Q921I1	16.67 10/60	1.54 10/651	7.19825e-05	GO:0042221
GO:0006534	cysteine metabolic process	The chemical reactions and pathways involving cysteine, 2-amino-3-mercaptopropanoic acid.	ENSMUSG00000032350 ENSMUSG00000028124 ENSMUSG00000024039	'Glutamate--cysteine ligase catalytic subunit'; 'GCS light chain'; 'Cystathionine beta-synthase'	Gclc Gclm Cbs	P97494 Q3T9P2 Q91WT9	P97494 Q3T9P2 Q91WT9	5.00 3/60	27.27 3/11	7.40646e-05	GO:0000096;GO:1901605
GO:0065008	regulation of biological quality	Any process that modulates a qualitative or quantitative trait of a biological quality. A biological quality is a measurable attribute of an organism or part of an organism, such as size, mass, shape, color, etc.	ENSMUSG00000003814 ENSMUSG00000028001 ENSMUSG00000026365 ENSMUSG00000074207 ENSMUSG00000026473 ENSMUSG00000071415 ENSMUSG00000072235 ENSMUSG00000086784 ENSMUSG00000032350 ENSMUSG00000000049 ENSMUSG00000028124 ENSMUSG00000071866 ENSMUSG00000015932 ENSMUSG00000056201 ENSMUSG00000029368 ENSMUSG00000018293 ENSMUSG00000036880 ENSMUSG00000025991 ENSMUSG00000024039 ENSMUSG00000032575 ENSMUSG00000097148	'Calreticulin'; 'Fibrinogen alpha chain'; 'Complement component factor h'; 'Alcohol dehydrogenase 1'; 'Glutamine synthetase'; 'Large ribosomal subunit protein uL14'; 'Tubulin alpha-1A chain'; 'Isochorismatase domain-containing protein 2A'; 'Glutamate--cysteine ligase catalytic subunit'; 'Beta-2-glycoprotein 1'; 'GCS light chain'; 'Peptidyl-prolyl cis-trans isomerase'; 'Destrin'; 'Cofilin-1'; 'Alb…	Calr Fga Cfh Adh1 Glul Rpl23 Tuba1a Isoc2a Gclc Apoh Gclm Ppia Dstn Cfl1 Alb Pfn1 Acaa2 Cps1 Cbs Manf Gapdhrt	B2MWM9 E9PV24 E9Q8I0 P00329 P15105 P62830 P68369 P85094 P97494 Q01339 Q3T9P2 Q3TE63 Q4FK36 Q544Y7 Q546G4 Q5SX50 Q8BWT1 Q8C196 Q91WT9 Q9CXI5 S4R1W1	B2MWM9 E9PV24 E9Q8I0 P00329 P15105 P62830 P68369 P85094 P97494 Q01339 Q3T9P2 Q3TE63 Q4FK36 Q544Y7 Q546G4 Q5SX50 Q8BWT1 Q8C196 Q91WT9 Q9CXI5 S4R1W1	35.00 21/60	0.67 21/3134	8.16684e-05	GO:0065007
GO:0055086	nucleobase-containing small molecule metabolic process	The cellular chemical reactions and pathways involving a nucleobase-containing small molecule: a nucleobase, a nucleoside, or a nucleotide.	ENSMUSG00000030246 ENSMUSG00000026365 ENSMUSG00000027875 ENSMUSG00000048087 ENSMUSG00000027597 ENSMUSG00000036880 ENSMUSG00000025991 ENSMUSG00000025950 ENSMUSG00000034371 ENSMUSG00000097148	'L-lactate dehydrogenase'; 'Complement component factor h'; 'Hydroxymethylglutaryl-CoA synthase, mitochondrial'; 'Adenosylhomocysteinase'; '3-ketoacyl-CoA thiolase, mitochondrial'; 'Carbamoyl-phosphate synthase'; 'Isocitrate dehydrogenase'; 'Triokinase/FMN cyclase'; 'Glyceraldehyde-3-phosphate dehydrogenase'	Ldhb Cfh Hmgcs2 Ahcy Acaa2 Cps1 Idh1 Tkfc Gapdhrt	A0A6I8MX27 E9Q8I0 P54869 Q3TF14 Q8BWT1 Q8C196 Q8C338 Q8VC30 S4R1W1	A0A6I8MX27 E9Q8I0 P54869 Q3TF14 Q8BWT1 Q8C196 Q8C338 Q8VC30 S4R1W1	16.67 10/60	1.48 10/674	9.11862e-05	GO:0044281;GO:0006139
GO:0007494	midgut development	The process whose specific outcome is the progression of the midgut over time, from its formation to the mature structure. The midgut is the middle part of the alimentary canal from the stomach, or entrance of the bile duct, to, or including, the large intestine.	ENSMUSG00000076441 ENSMUSG00000027875 ENSMUSG00000025991	'Argininosuccinate synthase'; 'Hydroxymethylglutaryl-CoA synthase, mitochondrial'; 'Carbamoyl-phosphate synthase'	Ass1 Hmgcs2 Cps1	P16460 P54869 Q8C196	P16460 P54869 Q8C196	5.00 3/60	25.00 3/12	9.29079e-05	GO:0048565
GO:0043066	negative regulation of apoptotic process	Any process that stops, prevents, or reduces the frequency, rate or extent of cell death by apoptotic process.	ENSMUSG00000028001 ENSMUSG00000019428 ENSMUSG00000054422 ENSMUSG00000004897 ENSMUSG00000032350 ENSMUSG00000000049 ENSMUSG00000028124 ENSMUSG00000071866 ENSMUSG00000029368 ENSMUSG00000036880 ENSMUSG00000024039 ENSMUSG00000097148	'Fibrinogen alpha chain'; 'Peptidyl-prolyl cis-trans isomerase FKBP8'; 'Fatty acid-binding protein, liver'; 'Hepatoma-derived growth factor'; 'Glutamate--cysteine ligase catalytic subunit'; 'Beta-2-glycoprotein 1'; 'GCS light chain'; 'Peptidyl-prolyl cis-trans isomerase'; 'Albumin'; '3-ketoacyl-CoA thiolase, mitochondrial'; 'Cystathionine beta-synthase'; 'Glyceraldehyde-3-phosphate dehydrogenase'	Fga Fkbp8 Fabp1 Hdgf Gclc Apoh Gclm Ppia Alb Acaa2 Cbs Gapdhrt	E9PV24 O35465 P12710 P51859 P97494 Q01339 Q3T9P2 Q3TE63 Q546G4 Q8BWT1 Q91WT9 S4R1W1	E9PV24 O35465 P12710 P51859 P97494 Q01339 Q3T9P2 Q3TE63 Q546G4 Q8BWT1 Q91WT9 S4R1W1	20.00 12/60	1.15 12/1039	0.000101087	GO:0043069;GO:0042981;GO:0006915
GO:0010038	response to metal ion	Any process that results in a change in state or activity of a cell or an organism (in terms of movement, secretion, enzyme production, gene expression, etc.) as a result of a metal ion stimulus.	ENSMUSG00000003814 ENSMUSG00000028001 ENSMUSG00000076441 ENSMUSG00000027875 ENSMUSG00000072235 ENSMUSG00000032350 ENSMUSG00000025991 ENSMUSG00000032554	'Calreticulin'; 'Fibrinogen alpha chain'; 'Argininosuccinate synthase'; 'Hydroxymethylglutaryl-CoA synthase, mitochondrial'; 'Tubulin alpha-1A chain'; 'Glutamate--cysteine ligase catalytic subunit'; 'Carbamoyl-phosphate synthase'; 'Serotransferrin'	Calr Fga Ass1 Hmgcs2 Tuba1a Gclc Cps1 Tf	B2MWM9 E9PV24 P16460 P54869 P68369 P97494 Q8C196 Q921I1	B2MWM9 E9PV24 P16460 P54869 P68369 P97494 Q8C196 Q921I1	13.33 8/60	2.03 8/395	0.000101087	GO:0010035
GO:0044255	cellular lipid metabolic process	The chemical reactions and pathways involving lipids, as carried out by individual cells.	ENSMUSG00000026003 ENSMUSG00000074207 ENSMUSG00000054422 ENSMUSG00000027875 ENSMUSG00000000049 ENSMUSG00000025479 ENSMUSG00000036775 ENSMUSG00000025745 ENSMUSG00000036880 ENSMUSG00000025991 ENSMUSG00000025950 ENSMUSG00000027809	'Long-chain specific acyl-CoA dehydrogenase, mitochondrial'; 'Alcohol dehydrogenase 1'; 'Fatty acid-binding protein, liver'; 'Hydroxymethylglutaryl-CoA synthase, mitochondrial'; 'Beta-2-glycoprotein 1'; 'Cytochrome P450 2E1'; 'Peroxisomal 2,4-dienoyl-CoA reductase'; 'Trifunctional enzyme subunit alpha, mitochondrial'; '3-ketoacyl-CoA thiolase, mitochondrial'; 'Carbamoyl-phosphate synthase'; 'Isoc…	Acadl Adh1 Fabp1 Hmgcs2 Apoh Cyp2e1 Decr2 Hadha Acaa2 Cps1 Idh1 Etfdh	A0A0R4J083 P00329 P12710 P54869 Q01339 Q05421 Q3TR93 Q8BMS1 Q8BWT1 Q8C196 Q8C338 Q921G7	A0A0R4J083 P00329 P12710 P54869 Q01339 Q05421 Q3TR93 Q8BMS1 Q8BWT1 Q8C196 Q8C338 Q921G7	20.00 12/60	1.15 12/1041	0.000101087	GO:0044237;GO:0006629
GO:0035296	regulation of tube diameter	Any process that modulates the diameter of a tube.	ENSMUSG00000028001 ENSMUSG00000032350 ENSMUSG00000028124 ENSMUSG00000025991 ENSMUSG00000024039 ENSMUSG00000032575	'Fibrinogen alpha chain'; 'Glutamate--cysteine ligase catalytic subunit'; 'GCS light chain'; 'Carbamoyl-phosphate synthase'; 'Cystathionine beta-synthase'; 'Mesencephalic astrocyte-derived neurotrophic factor'	Fga Gclc Gclm Cps1 Cbs Manf	E9PV24 P97494 Q3T9P2 Q8C196 Q91WT9 Q9CXI5	E9PV24 P97494 Q3T9P2 Q8C196 Q91WT9 Q9CXI5	10.00 6/60	3.33 6/180	0.000112987	GO:0035150
GO:0097746	blood vessel diameter maintenance	Any process that modulates the diameter of blood vessels.	ENSMUSG00000028001 ENSMUSG00000032350 ENSMUSG00000028124 ENSMUSG00000025991 ENSMUSG00000024039 ENSMUSG00000032575	'Fibrinogen alpha chain'; 'Glutamate--cysteine ligase catalytic subunit'; 'GCS light chain'; 'Carbamoyl-phosphate synthase'; 'Cystathionine beta-synthase'; 'Mesencephalic astrocyte-derived neurotrophic factor'	Fga Gclc Gclm Cps1 Cbs Manf	E9PV24 P97494 Q3T9P2 Q8C196 Q91WT9 Q9CXI5	E9PV24 P97494 Q3T9P2 Q8C196 Q91WT9 Q9CXI5	10.00 6/60	3.33 6/180	0.000112987	GO:0003018;GO:0008015;GO:0035296
GO:0035150	regulation of tube size	Ensuring that a tube is of the correct length and diameter. Tube size must be maintained not only during tube formation, but also throughout development and in some physiological processes.	ENSMUSG00000028001 ENSMUSG00000032350 ENSMUSG00000028124 ENSMUSG00000025991 ENSMUSG00000024039 ENSMUSG00000032575	'Fibrinogen alpha chain'; 'Glutamate--cysteine ligase catalytic subunit'; 'GCS light chain'; 'Carbamoyl-phosphate synthase'; 'Cystathionine beta-synthase'; 'Mesencephalic astrocyte-derived neurotrophic factor'	Fga Gclc Gclm Cps1 Cbs Manf	E9PV24 P97494 Q3T9P2 Q8C196 Q91WT9 Q9CXI5	E9PV24 P97494 Q3T9P2 Q8C196 Q91WT9 Q9CXI5	10.00 6/60	3.31 6/181	0.000114649	GO:0090066
GO:0043069	negative regulation of programmed cell death	Any process that stops, prevents, or reduces the frequency, rate or extent of programmed cell death, cell death resulting from activation of endogenous cellular processes.	ENSMUSG00000028001 ENSMUSG00000019428 ENSMUSG00000054422 ENSMUSG00000004897 ENSMUSG00000032350 ENSMUSG00000000049 ENSMUSG00000028124 ENSMUSG00000071866 ENSMUSG00000029368 ENSMUSG00000036880 ENSMUSG00000024039 ENSMUSG00000097148	'Fibrinogen alpha chain'; 'Peptidyl-prolyl cis-trans isomerase FKBP8'; 'Fatty acid-binding protein, liver'; 'Hepatoma-derived growth factor'; 'Glutamate--cysteine ligase catalytic subunit'; 'Beta-2-glycoprotein 1'; 'GCS light chain'; 'Peptidyl-prolyl cis-trans isomerase'; 'Albumin'; '3-ketoacyl-CoA thiolase, mitochondrial'; 'Cystathionine beta-synthase'; 'Glyceraldehyde-3-phosphate dehydrogenase'	Fga Fkbp8 Fabp1 Hdgf Gclc Apoh Gclm Ppia Alb Acaa2 Cbs Gapdhrt	E9PV24 O35465 P12710 P51859 P97494 Q01339 Q3T9P2 Q3TE63 Q546G4 Q8BWT1 Q91WT9 S4R1W1	E9PV24 O35465 P12710 P51859 P97494 Q01339 Q3T9P2 Q3TE63 Q546G4 Q8BWT1 Q91WT9 S4R1W1	20.00 12/60	1.12 12/1069	0.000123805	GO:0043067;GO:0048523;GO:0012501
GO:0009063	amino acid catabolic process	The chemical reactions and pathways resulting in the breakdown of amino acids, organic acids containing one or more amino substituents.	ENSMUSG00000048087 ENSMUSG00000027597 ENSMUSG00000024039 ENSMUSG00000029776 ENSMUSG00000003526	'Adenosylhomocysteinase'; 'Cystathionine beta-synthase'; '3-hydroxyisobutyrate dehydrogenase, mitochondrial'; 'Proline dehydrogenase 1, mitochondrial'	Ahcy Cbs Hibadh Prodh	Q3TF14 Q91WT9 Q99L13 Q9WU79	Q3TF14 Q91WT9 Q99L13 Q9WU79	8.33 5/60	4.81 5/104	0.000126882	GO:0046395;GO:1901565
GO:0090066	regulation of anatomical structure size	Any process that modulates the size of an anatomical structure.	ENSMUSG00000028001 ENSMUSG00000032350 ENSMUSG00000028124 ENSMUSG00000015932 ENSMUSG00000056201 ENSMUSG00000018293 ENSMUSG00000025991 ENSMUSG00000024039 ENSMUSG00000032575	'Fibrinogen alpha chain'; 'Glutamate--cysteine ligase catalytic subunit'; 'GCS light chain'; 'Destrin'; 'Cofilin-1'; 'Profilin'; 'Carbamoyl-phosphate synthase'; 'Cystathionine beta-synthase'; 'Mesencephalic astrocyte-derived neurotrophic factor'	Fga Gclc Gclm Dstn Cfl1 Pfn1 Cps1 Cbs Manf	E9PV24 P97494 Q3T9P2 Q4FK36 Q544Y7 Q5SX50 Q8C196 Q91WT9 Q9CXI5	E9PV24 P97494 Q3T9P2 Q4FK36 Q544Y7 Q5SX50 Q8C196 Q91WT9 Q9CXI5	15.00 9/60	1.58 9/571	0.000159121	GO:0065008
GO:0097069	cellular response to thyroxine stimulus	A change in state or activity of a cell (in terms of movement, secretion, enzyme production, gene expression, etc.) as a result of a thyroxine stimulus.	ENSMUSG00000032350 ENSMUSG00000028124	'Glutamate--cysteine ligase catalytic subunit'; 'GCS light chain'	Gclc Gclm	P97494 Q3T9P2	P97494 Q3T9P2	3.33 2/60	100.00 2/2	0.000161682	GO:1904387;GO:0071230;GO:0071407;GO:0097068;GO:0097067
GO:1904387	cellular response to L-phenylalanine derivative	Any process that results in a change in state or activity of a cell (in terms of movement, secretion, enzyme production, gene expression, etc.) as a result of a L-phenylalanine derivative stimulus.	ENSMUSG00000032350 ENSMUSG00000028124	'Glutamate--cysteine ligase catalytic subunit'; 'GCS light chain'	Gclc Gclm	P97494 Q3T9P2	P97494 Q3T9P2	3.33 2/60	100.00 2/2	0.000161682	GO:0071417;GO:1904386
GO:0019510	S-adenosylhomocysteine catabolic process	The chemical reactions and pathways resulting in the breakdown of S-adenosylhomocysteine, forming homocysteine and then methionine.	ENSMUSG00000048087 ENSMUSG00000027597	'Adenosylhomocysteinase'	Ahcy	Q3TF14	Q3TF14	3.33 2/60	100.00 2/2	0.000161682	GO:0046498;GO:0170044;GO:0044273;GO:0046130;GO:0042219;GO:0170035
GO:0140236	translation at presynapse	Translation that occurs at the presynapse.	ENSMUSG00000061983 ENSMUSG00000046364 ENSMUSG00000071415 ENSMUSG00000098274	'40S ribosomal protein S12'; 'Large ribosomal subunit protein uL15'; 'Large ribosomal subunit protein uL14'; 'Large ribosomal subunit protein eL24'	Rps12 Rpl27a Rpl23 Rpl24	A0A1W2P7A1 P14115 P62830 Q3UW40	A0A1W2P7A1 P14115 P62830 Q3UW40	6.67 4/60	7.84 4/51	0.000167576	GO:0140241
GO:0072521	purine-containing compound metabolic process	The chemical reactions and pathways involving a purine-containing compound, i.e. any compound that contains purine or a formal derivative thereof.	ENSMUSG00000030246 ENSMUSG00000026365 ENSMUSG00000027875 ENSMUSG00000048087 ENSMUSG00000027597 ENSMUSG00000036880 ENSMUSG00000025950 ENSMUSG00000034371 ENSMUSG00000097148	'L-lactate dehydrogenase'; 'Complement component factor h'; 'Hydroxymethylglutaryl-CoA synthase, mitochondrial'; 'Adenosylhomocysteinase'; '3-ketoacyl-CoA thiolase, mitochondrial'; 'Isocitrate dehydrogenase'; 'Triokinase/FMN cyclase'; 'Glyceraldehyde-3-phosphate dehydrogenase'	Ldhb Cfh Hmgcs2 Ahcy Acaa2 Idh1 Tkfc Gapdhrt	A0A6I8MX27 E9Q8I0 P54869 Q3TF14 Q8BWT1 Q8C338 Q8VC30 S4R1W1	A0A6I8MX27 E9Q8I0 P54869 Q3TF14 Q8BWT1 Q8C338 Q8VC30 S4R1W1	15.00 9/60	1.54 9/583	0.000173944	GO:1901360;GO:0034641;GO:0006725;GO:1901564;GO:0046483
GO:0042221	response to chemical	Any process that results in a change in state or activity of a cell or an organism (in terms of movement, secretion, enzyme production, gene expression, etc.) as a result of a chemical stimulus.	ENSMUSG00000003814 ENSMUSG00000028001 ENSMUSG00000026365 ENSMUSG00000074207 ENSMUSG00000054422 ENSMUSG00000026473 ENSMUSG00000076441 ENSMUSG00000028494 ENSMUSG00000004897 ENSMUSG00000027875 ENSMUSG00000071415 ENSMUSG00000072235 ENSMUSG00000032350 ENSMUSG00000025479 ENSMUSG00000028124 ENSMUSG00000071866 ENSMUSG00000048087 ENSMUSG00000027597 ENSMUSG00000056201 ENSMUSG00000022752 ENSMUSG00000025745 …	'Calreticulin'; 'Fibrinogen alpha chain'; 'Complement component factor h'; 'Alcohol dehydrogenase 1'; 'Fatty acid-binding protein, liver'; 'Glutamine synthetase'; 'Argininosuccinate synthase'; 'Perilipin-2'; 'Hepatoma-derived growth factor'; 'Hydroxymethylglutaryl-CoA synthase, mitochondrial'; 'Large ribosomal subunit protein uL14'; 'Tubulin alpha-1A chain'; 'Glutamate--cysteine ligase catalytic …	Calr Fga Cfh Adh1 Fabp1 Glul Ass1 Plin2 Hdgf Hmgcs2 Rpl23 Tuba1a Gclc Cyp2e1 Gclm Ppia Ahcy Cfl1 Tomm70a Hadha Acaa2 Cps1 Idh1 Cbs Tf Manf Gapdhrt	B2MWM9 E9PV24 E9Q8I0 P00329 P12710 P15105 P16460 P43883 P51859 P54869 P62830 P68369 P97494 Q05421 Q3T9P2 Q3TE63 Q3TF14 Q544Y7 Q80TT4 Q8BMS1 Q8BWT1 Q8C196 Q8C338 Q91WT9 Q921I1 Q9CXI5 S4R1W1	B2MWM9 E9PV24 E9Q8I0 P00329 P12710 P15105 P16460 P43883 P51859 P54869 P62830 P68369 P97494 Q05421 Q3T9P2 Q3TE63 Q3TF14 Q544Y7 Q80TT4 Q8BMS1 Q8BWT1 Q8C196 Q8C338 Q91WT9 Q921I1 Q9CXI5 S4R1W1	46.67 28/60	0.50 28/5561	0.000176358	GO:0050896
GO:0170044	non-proteinogenic amino acid catabolic process	The chemical reactions and pathways resulting in the breakdown of non-proteinogenic amino acids.	ENSMUSG00000048087 ENSMUSG00000027597 ENSMUSG00000024039	'Adenosylhomocysteinase'; 'Cystathionine beta-synthase'	Ahcy Cbs	Q3TF14 Q91WT9	Q3TF14 Q91WT9	5.00 3/60	17.65 3/17	0.000217865	GO:0170041;GO:0046395;GO:1901565
GO:0030258	lipid modification	The covalent alteration of one or more fatty acids in a lipid, resulting in a change in the properties of the lipid.	ENSMUSG00000026003 ENSMUSG00000054422 ENSMUSG00000025479 ENSMUSG00000025745 ENSMUSG00000036880 ENSMUSG00000027809	'Long-chain specific acyl-CoA dehydrogenase, mitochondrial'; 'Fatty acid-binding protein, liver'; 'Cytochrome P450 2E1'; 'Trifunctional enzyme subunit alpha, mitochondrial'; '3-ketoacyl-CoA thiolase, mitochondrial'; 'Electron transfer flavoprotein-ubiquinone oxidoreductase, mitochondrial'	Acadl Fabp1 Cyp2e1 Hadha Acaa2 Etfdh	A0A0R4J083 P12710 Q05421 Q8BMS1 Q8BWT1 Q921G7	A0A0R4J083 P12710 Q05421 Q8BMS1 Q8BWT1 Q921G7	10.00 6/60	2.86 6/210	0.000226266	GO:0044255
GO:0019395	fatty acid oxidation	The removal of one or more electrons from a fatty acid, with or without the concomitant removal of a proton or protons, by reaction with an electron-accepting substance, by addition of oxygen or by removal of hydrogen.	ENSMUSG00000026003 ENSMUSG00000054422 ENSMUSG00000025745 ENSMUSG00000036880 ENSMUSG00000027809	'Long-chain specific acyl-CoA dehydrogenase, mitochondrial'; 'Fatty acid-binding protein, liver'; 'Trifunctional enzyme subunit alpha, mitochondrial'; '3-ketoacyl-CoA thiolase, mitochondrial'; 'Electron transfer flavoprotein-ubiquinone oxidoreductase, mitochondrial'	Acadl Fabp1 Hadha Acaa2 Etfdh	A0A0R4J083 P12710 Q8BMS1 Q8BWT1 Q921G7	A0A0R4J083 P12710 Q8BMS1 Q8BWT1 Q921G7	8.33 5/60	4.10 5/122	0.000237756	GO:0006631;GO:0034440
GO:0034440	lipid oxidation	The removal of one or more electrons from a lipid, with or without the concomitant removal of a proton or protons, by reaction with an electron-accepting substance, by addition of oxygen or by removal of hydrogen.	ENSMUSG00000026003 ENSMUSG00000054422 ENSMUSG00000025745 ENSMUSG00000036880 ENSMUSG00000027809	'Long-chain specific acyl-CoA dehydrogenase, mitochondrial'; 'Fatty acid-binding protein, liver'; 'Trifunctional enzyme subunit alpha, mitochondrial'; '3-ketoacyl-CoA thiolase, mitochondrial'; 'Electron transfer flavoprotein-ubiquinone oxidoreductase, mitochondrial'	Acadl Fabp1 Hadha Acaa2 Etfdh	A0A0R4J083 P12710 Q8BMS1 Q8BWT1 Q921G7	A0A0R4J083 P12710 Q8BMS1 Q8BWT1 Q921G7	8.33 5/60	3.85 5/130	0.000319322	GO:0030258
GO:0006629	lipid metabolic process	The chemical reactions and pathways involving lipids, compounds soluble in an organic solvent but not, or sparingly, in an aqueous solvent. Includes fatty acids; neutral fats, other fatty-acid esters, and soaps; long-chain (fatty) alcohols and waxes; sphingoids and other long-chain bases; glycolipids, phospholipids and sphingolipids; and carotenes, polyprenols, sterols, terpenes and other isopren…	ENSMUSG00000026003 ENSMUSG00000074207 ENSMUSG00000054422 ENSMUSG00000027875 ENSMUSG00000000049 ENSMUSG00000025479 ENSMUSG00000036775 ENSMUSG00000046598 ENSMUSG00000025745 ENSMUSG00000036880 ENSMUSG00000025991 ENSMUSG00000025950 ENSMUSG00000027809	'Long-chain specific acyl-CoA dehydrogenase, mitochondrial'; 'Alcohol dehydrogenase 1'; 'Fatty acid-binding protein, liver'; 'Hydroxymethylglutaryl-CoA synthase, mitochondrial'; 'Beta-2-glycoprotein 1'; 'Cytochrome P450 2E1'; 'Peroxisomal 2,4-dienoyl-CoA reductase'; 'D-beta-hydroxybutyrate dehydrogenase, mitochondrial'; 'Trifunctional enzyme subunit alpha, mitochondrial'; '3-ketoacyl-CoA thiolase…	Acadl Adh1 Fabp1 Hmgcs2 Apoh Cyp2e1 Decr2 Bdh1 Hadha Acaa2 Cps1 Idh1 Etfdh	A0A0R4J083 P00329 P12710 P54869 Q01339 Q05421 Q3TR93 Q80XN0 Q8BMS1 Q8BWT1 Q8C196 Q8C338 Q921G7	A0A0R4J083 P00329 P12710 P54869 Q01339 Q05421 Q3TR93 Q80XN0 Q8BMS1 Q8BWT1 Q8C196 Q8C338 Q921G7	21.67 13/60	0.92 13/1417	0.000330299	GO:0044238;GO:0071704
GO:0170035	L-amino acid catabolic process	The chemical reactions and pathways resulting in the breakdown of an L-amino acid.	ENSMUSG00000048087 ENSMUSG00000027597 ENSMUSG00000024039 ENSMUSG00000003526	'Adenosylhomocysteinase'; 'Cystathionine beta-synthase'; 'Proline dehydrogenase 1, mitochondrial'	Ahcy Cbs Prodh	Q3TF14 Q91WT9 Q9WU79	Q3TF14 Q91WT9 Q9WU79	6.67 4/60	6.45 4/62	0.000330299	GO:0170033;GO:1901606;GO:0009063
GO:0009725	response to hormone	Any process that results in a change in state or activity of a cell or an organism (in terms of movement, secretion, enzyme production, gene expression, etc.) as a result of a hormone stimulus.	ENSMUSG00000003814 ENSMUSG00000074207 ENSMUSG00000076441 ENSMUSG00000027875 ENSMUSG00000032350 ENSMUSG00000028124 ENSMUSG00000056201 ENSMUSG00000022752 ENSMUSG00000025745 ENSMUSG00000025991 ENSMUSG00000025950	'Calreticulin'; 'Alcohol dehydrogenase 1'; 'Argininosuccinate synthase'; 'Hydroxymethylglutaryl-CoA synthase, mitochondrial'; 'Glutamate--cysteine ligase catalytic subunit'; 'GCS light chain'; 'Cofilin-1'; 'MKIAA0719 protein'; 'Trifunctional enzyme subunit alpha, mitochondrial'; 'Carbamoyl-phosphate synthase'; 'Isocitrate dehydrogenase'	Calr Adh1 Ass1 Hmgcs2 Gclc Gclm Cfl1 Tomm70a Hadha Cps1 Idh1	B2MWM9 P00329 P16460 P54869 P97494 Q3T9P2 Q544Y7 Q80TT4 Q8BMS1 Q8C196 Q8C338	B2MWM9 P00329 P16460 P54869 P97494 Q3T9P2 Q544Y7 Q80TT4 Q8BMS1 Q8C196 Q8C338	18.33 11/60	1.09 11/1008	0.00034835	GO:0010033;GO:0009719
GO:0042981	regulation of apoptotic process	Any process that modulates the occurrence or rate of cell death by apoptotic process.	ENSMUSG00000028001 ENSMUSG00000019428 ENSMUSG00000054422 ENSMUSG00000004897 ENSMUSG00000032350 ENSMUSG00000000049 ENSMUSG00000028124 ENSMUSG00000071866 ENSMUSG00000029368 ENSMUSG00000022752 ENSMUSG00000036880 ENSMUSG00000024039 ENSMUSG00000003526 ENSMUSG00000097148	'Fibrinogen alpha chain'; 'Peptidyl-prolyl cis-trans isomerase FKBP8'; 'Fatty acid-binding protein, liver'; 'Hepatoma-derived growth factor'; 'Glutamate--cysteine ligase catalytic subunit'; 'Beta-2-glycoprotein 1'; 'GCS light chain'; 'Peptidyl-prolyl cis-trans isomerase'; 'Albumin'; 'MKIAA0719 protein'; '3-ketoacyl-CoA thiolase, mitochondrial'; 'Cystathionine beta-synthase'; 'Proline dehydrogenas…	Fga Fkbp8 Fabp1 Hdgf Gclc Apoh Gclm Ppia Alb Tomm70a Acaa2 Cbs Prodh Gapdhrt	E9PV24 O35465 P12710 P51859 P97494 Q01339 Q3T9P2 Q3TE63 Q546G4 Q80TT4 Q8BWT1 Q91WT9 Q9WU79 S4R1W1	E9PV24 O35465 P12710 P51859 P97494 Q01339 Q3T9P2 Q3TE63 Q546G4 Q80TT4 Q8BWT1 Q91WT9 Q9WU79 S4R1W1	23.33 14/60	0.84 14/1658	0.000355926	GO:0006915;GO:0043067
GO:0003018	vascular process in circulatory system	A circulatory process that occurs at the level of the vasculature.	ENSMUSG00000028001 ENSMUSG00000032350 ENSMUSG00000028124 ENSMUSG00000025991 ENSMUSG00000024039 ENSMUSG00000032575	'Fibrinogen alpha chain'; 'Glutamate--cysteine ligase catalytic subunit'; 'GCS light chain'; 'Carbamoyl-phosphate synthase'; 'Cystathionine beta-synthase'; 'Mesencephalic astrocyte-derived neurotrophic factor'	Fga Gclc Gclm Cps1 Cbs Manf	E9PV24 P97494 Q3T9P2 Q8C196 Q91WT9 Q9CXI5	E9PV24 P97494 Q3T9P2 Q8C196 Q91WT9 Q9CXI5	10.00 6/60	2.53 6/237	0.000398106	GO:0003013
GO:0042594	response to starvation	Any process that results in a change in state or activity of a cell or an organism (in terms of movement, secretion, enzyme production, gene expression, etc.) as a result of a starvation stimulus, deprivation of nourishment.	ENSMUSG00000026473 ENSMUSG00000028494 ENSMUSG00000027875 ENSMUSG00000029368 ENSMUSG00000025991 ENSMUSG00000010064	'Glutamine synthetase'; 'Perilipin-2'; 'Hydroxymethylglutaryl-CoA synthase, mitochondrial'; 'Albumin'; 'Carbamoyl-phosphate synthase'; 'Sodium-coupled neutral amino acid transporter 3'	Glul Plin2 Hmgcs2 Alb Cps1 Slc38a3	P15105 P43883 P54869 Q546G4 Q8C196 Q9DCP2	P15105 P43883 P54869 Q546G4 Q8C196 Q9DCP2	10.00 6/60	2.54 6/236	0.000398106	GO:0031667;GO:0006950
GO:0071400	cellular response to oleic acid	Any process that results in a change in state or activity of a cell (in terms of movement, secretion, enzyme production, gene expression, etc.) as a result of an oleic acid stimulus.	ENSMUSG00000076441 ENSMUSG00000025991	'Argininosuccinate synthase'; 'Carbamoyl-phosphate synthase'	Ass1 Cps1	P16460 Q8C196	P16460 Q8C196	3.33 2/60	66.67 2/3	0.000398106	GO:0071398;GO:0034201
GO:0043067	regulation of programmed cell death	Any process that modulates the frequency, rate or extent of programmed cell death, cell death resulting from activation of endogenous cellular processes.	ENSMUSG00000028001 ENSMUSG00000019428 ENSMUSG00000054422 ENSMUSG00000004897 ENSMUSG00000032350 ENSMUSG00000000049 ENSMUSG00000028124 ENSMUSG00000071866 ENSMUSG00000029368 ENSMUSG00000022752 ENSMUSG00000036880 ENSMUSG00000024039 ENSMUSG00000003526 ENSMUSG00000097148	'Fibrinogen alpha chain'; 'Peptidyl-prolyl cis-trans isomerase FKBP8'; 'Fatty acid-binding protein, liver'; 'Hepatoma-derived growth factor'; 'Glutamate--cysteine ligase catalytic subunit'; 'Beta-2-glycoprotein 1'; 'GCS light chain'; 'Peptidyl-prolyl cis-trans isomerase'; 'Albumin'; 'MKIAA0719 protein'; '3-ketoacyl-CoA thiolase, mitochondrial'; 'Cystathionine beta-synthase'; 'Proline dehydrogenas…	Fga Fkbp8 Fabp1 Hdgf Gclc Apoh Gclm Ppia Alb Tomm70a Acaa2 Cbs Prodh Gapdhrt	E9PV24 O35465 P12710 P51859 P97494 Q01339 Q3T9P2 Q3TE63 Q546G4 Q80TT4 Q8BWT1 Q91WT9 Q9WU79 S4R1W1	E9PV24 O35465 P12710 P51859 P97494 Q01339 Q3T9P2 Q3TE63 Q546G4 Q80TT4 Q8BWT1 Q91WT9 Q9WU79 S4R1W1	23.33 14/60	0.82 14/1707	0.0004689	GO:0050794;GO:0012501
GO:0051900	regulation of mitochondrial depolarization	Any process that modulates the frequency, rate or extent of the change in the membrane potential of the mitochondria from negative to positive.	ENSMUSG00000032350 ENSMUSG00000028124 ENSMUSG00000029368	'Glutamate--cysteine ligase catalytic subunit'; 'GCS light chain'; 'Albumin'	Gclc Gclm Alb	P97494 Q3T9P2 Q546G4	P97494 Q3T9P2 Q546G4	5.00 3/60	12.00 3/25	0.000618466	GO:0051882;GO:0003254;GO:0051881
GO:0033762	response to glucagon	Any process that results in a change in state or activity of a cell or an organism (in terms of movement, secretion, enzyme production, gene expression, etc.) as a result of a glucagon stimulus.	ENSMUSG00000076441 ENSMUSG00000027875 ENSMUSG00000025991	'Argininosuccinate synthase'; 'Hydroxymethylglutaryl-CoA synthase, mitochondrial'; 'Carbamoyl-phosphate synthase'	Ass1 Hmgcs2 Cps1	P16460 P54869 Q8C196	P16460 P54869 Q8C196	5.00 3/60	11.54 3/26	0.00068941	GO:0043434
GO:0030043	actin filament fragmentation	The severing of actin filaments into numerous short fragments, usually mediated by actin severing proteins.	ENSMUSG00000015932 ENSMUSG00000056201	'Destrin'; 'Cofilin-1'	Dstn Cfl1	Q4FK36 Q544Y7	Q4FK36 Q544Y7	3.33 2/60	50.00 2/4	0.000754972	GO:0030042
GO:0006412	translation	The cellular metabolic process in which a protein is formed, using the sequence of a mature mRNA or circRNA molecule to specify the sequence of amino acids in a polypeptide chain. Translation is mediated by the ribosome, and begins with the formation of a ternary complex between aminoacylated initiator methionine tRNA, GTP, and initiation factor 2, which subsequently associates with the small sub…	ENSMUSG00000061983 ENSMUSG00000003814 ENSMUSG00000046364 ENSMUSG00000030057 ENSMUSG00000034994 ENSMUSG00000071415 ENSMUSG00000098274 ENSMUSG00000007892 ENSMUSG00000097148	'40S ribosomal protein S12'; 'Calreticulin'; 'Large ribosomal subunit protein uL15'; 'CCHC-type zinc finger nucleic acid binding protein'; 'Elongation factor 2'; 'Large ribosomal subunit protein uL14'; 'Large ribosomal subunit protein eL24'; 'Large ribosomal subunit protein P1'; 'Glyceraldehyde-3-phosphate dehydrogenase'	Rps12 Calr Rpl27a Cnbp Eef2 Rpl23 Rpl24 Rplp1 Gapdhrt	A0A1W2P7A1 B2MWM9 P14115 P53996 P58252 P62830 Q3UW40 Q58E35 S4R1W1	A0A1W2P7A1 B2MWM9 P14115 P53996 P58252 P62830 Q3UW40 Q58E35 S4R1W1	15.00 9/60	1.25 9/722	0.000755053	GO:0019538;GO:0043043;GO:0009059;GO:0010467
GO:0010033	response to organic substance	Any process that results in a change in state or activity of a cell or an organism (in terms of movement, secretion, enzyme production, gene expression, etc.) as a result of an organic substance stimulus.	ENSMUSG00000003814 ENSMUSG00000026365 ENSMUSG00000074207 ENSMUSG00000026473 ENSMUSG00000076441 ENSMUSG00000028494 ENSMUSG00000004897 ENSMUSG00000027875 ENSMUSG00000071415 ENSMUSG00000072235 ENSMUSG00000032350 ENSMUSG00000028124 ENSMUSG00000056201 ENSMUSG00000022752 ENSMUSG00000025745 ENSMUSG00000025991 ENSMUSG00000025950 ENSMUSG00000024039 ENSMUSG00000032575 ENSMUSG00000097148	'Calreticulin'; 'Complement component factor h'; 'Alcohol dehydrogenase 1'; 'Glutamine synthetase'; 'Argininosuccinate synthase'; 'Perilipin-2'; 'Hepatoma-derived growth factor'; 'Hydroxymethylglutaryl-CoA synthase, mitochondrial'; 'Large ribosomal subunit protein uL14'; 'Tubulin alpha-1A chain'; 'Glutamate--cysteine ligase catalytic subunit'; 'GCS light chain'; 'Cofilin-1'; 'MKIAA0719 protein'; …	Calr Cfh Adh1 Glul Ass1 Plin2 Hdgf Hmgcs2 Rpl23 Tuba1a Gclc Gclm Cfl1 Tomm70a Hadha Cps1 Idh1 Cbs Manf Gapdhrt	B2MWM9 E9Q8I0 P00329 P15105 P16460 P43883 P51859 P54869 P62830 P68369 P97494 Q3T9P2 Q544Y7 Q80TT4 Q8BMS1 Q8C196 Q8C338 Q91WT9 Q9CXI5 S4R1W1	B2MWM9 E9Q8I0 P00329 P15105 P16460 P43883 P51859 P54869 P62830 P68369 P97494 Q3T9P2 Q544Y7 Q80TT4 Q8BMS1 Q8C196 Q8C338 Q91WT9 Q9CXI5 S4R1W1	33.33 20/60	0.58 20/3435	0.000779891	GO:0042221
GO:0006915	apoptotic process	A programmed cell death process which begins when a cell receives an internal (e.g. DNA damage) or external signal (e.g. an extracellular death ligand), and proceeds through a series of biochemical events (signaling pathway phase) which trigger an execution phase. The execution phase is the last step of an apoptotic process, and is typically characterized by rounding-up of the cell, retraction of…	ENSMUSG00000028001 ENSMUSG00000019428 ENSMUSG00000054422 ENSMUSG00000004897 ENSMUSG00000072235 ENSMUSG00000032350 ENSMUSG00000000049 ENSMUSG00000028124 ENSMUSG00000071866 ENSMUSG00000029368 ENSMUSG00000022752 ENSMUSG00000036880 ENSMUSG00000024039 ENSMUSG00000003526 ENSMUSG00000097148	'Fibrinogen alpha chain'; 'Peptidyl-prolyl cis-trans isomerase FKBP8'; 'Fatty acid-binding protein, liver'; 'Hepatoma-derived growth factor'; 'Tubulin alpha-1A chain'; 'Glutamate--cysteine ligase catalytic subunit'; 'Beta-2-glycoprotein 1'; 'GCS light chain'; 'Peptidyl-prolyl cis-trans isomerase'; 'Albumin'; 'MKIAA0719 protein'; '3-ketoacyl-CoA thiolase, mitochondrial'; 'Cystathionine beta-syntha…	Fga Fkbp8 Fabp1 Hdgf Tuba1a Gclc Apoh Gclm Ppia Alb Tomm70a Acaa2 Cbs Prodh Gapdhrt	E9PV24 O35465 P12710 P51859 P68369 P97494 Q01339 Q3T9P2 Q3TE63 Q546G4 Q80TT4 Q8BWT1 Q91WT9 Q9WU79 S4R1W1	E9PV24 O35465 P12710 P51859 P68369 P97494 Q01339 Q3T9P2 Q3TE63 Q546G4 Q80TT4 Q8BWT1 Q91WT9 Q9WU79 S4R1W1	25.00 15/60	0.73 15/2050	0.000786747	GO:0012501
GO:0014070	response to organic cyclic compound	Any process that results in a change in state or activity of a cell or an organism (in terms of movement, secretion, enzyme production, gene expression, etc.) as a result of an organic cyclic compound stimulus.	ENSMUSG00000003814 ENSMUSG00000074207 ENSMUSG00000076441 ENSMUSG00000028494 ENSMUSG00000027875 ENSMUSG00000032350 ENSMUSG00000028124 ENSMUSG00000022752 ENSMUSG00000025991 ENSMUSG00000025950 ENSMUSG00000024039	'Calreticulin'; 'Alcohol dehydrogenase 1'; 'Argininosuccinate synthase'; 'Perilipin-2'; 'Hydroxymethylglutaryl-CoA synthase, mitochondrial'; 'Glutamate--cysteine ligase catalytic subunit'; 'GCS light chain'; 'MKIAA0719 protein'; 'Carbamoyl-phosphate synthase'; 'Isocitrate dehydrogenase'; 'Cystathionine beta-synthase'	Calr Adh1 Ass1 Plin2 Hmgcs2 Gclc Gclm Tomm70a Cps1 Idh1 Cbs	B2MWM9 P00329 P16460 P43883 P54869 P97494 Q3T9P2 Q80TT4 Q8C196 Q8C338 Q91WT9	B2MWM9 P00329 P16460 P43883 P54869 P97494 Q3T9P2 Q80TT4 Q8C196 Q8C338 Q91WT9	18.33 11/60	0.97 11/1137	0.000879578	GO:0010033
GO:0097066	response to thyroid hormone	A change in state or activity of a cell or an organism (in terms of movement, secretion, enzyme production, gene expression, etc.) as a result of a thyroid hormone stimulus.	ENSMUSG00000032350 ENSMUSG00000028124 ENSMUSG00000022752	'Glutamate--cysteine ligase catalytic subunit'; 'GCS light chain'; 'MKIAA0719 protein'	Gclc Gclm Tomm70a	P97494 Q3T9P2 Q80TT4	P97494 Q3T9P2 Q80TT4	5.00 3/60	10.34 3/29	0.000879578	GO:0009725
GO:0051882	mitochondrial depolarization	The process in which the potential difference across the mitochondrial membrane is reduced from its steady state level.	ENSMUSG00000032350 ENSMUSG00000028124 ENSMUSG00000029368	'Glutamate--cysteine ligase catalytic subunit'; 'GCS light chain'; 'Albumin'	Gclc Gclm Alb	P97494 Q3T9P2 Q546G4	P97494 Q3T9P2 Q546G4	5.00 3/60	10.34 3/29	0.000879578	GO:0051899;GO:0051881
GO:1901700	response to oxygen-containing compound	Any process that results in a change in state or activity of a cell or an organism (in terms of movement, secretion, enzyme production, gene expression, etc.) as a result of an oxygen-containing compound stimulus.	ENSMUSG00000003814 ENSMUSG00000074207 ENSMUSG00000054422 ENSMUSG00000026473 ENSMUSG00000076441 ENSMUSG00000027875 ENSMUSG00000071415 ENSMUSG00000072235 ENSMUSG00000032350 ENSMUSG00000028124 ENSMUSG00000056201 ENSMUSG00000022752 ENSMUSG00000025745 ENSMUSG00000025991 ENSMUSG00000024039	'Calreticulin'; 'Alcohol dehydrogenase 1'; 'Fatty acid-binding protein, liver'; 'Glutamine synthetase'; 'Argininosuccinate synthase'; 'Hydroxymethylglutaryl-CoA synthase, mitochondrial'; 'Large ribosomal subunit protein uL14'; 'Tubulin alpha-1A chain'; 'Glutamate--cysteine ligase catalytic subunit'; 'GCS light chain'; 'Cofilin-1'; 'MKIAA0719 protein'; 'Trifunctional enzyme subunit alpha, mitochon…	Calr Adh1 Fabp1 Glul Ass1 Hmgcs2 Rpl23 Tuba1a Gclc Gclm Cfl1 Tomm70a Hadha Cps1 Cbs	B2MWM9 P00329 P12710 P15105 P16460 P54869 P62830 P68369 P97494 Q3T9P2 Q544Y7 Q80TT4 Q8BMS1 Q8C196 Q91WT9	B2MWM9 P00329 P12710 P15105 P16460 P54869 P62830 P68369 P97494 Q3T9P2 Q544Y7 Q80TT4 Q8BMS1 Q8C196 Q91WT9	25.00 15/60	0.72 15/2077	0.000879578	GO:0042221
GO:0006979	response to oxidative stress	Any process that results in a change in state or activity of a cell or an organism (in terms of movement, secretion, enzyme production, gene expression, etc.) as a result of oxidative stress, a state often resulting from exposure to high levels of reactive oxygen species, e.g. superoxide anions, hydrogen peroxide (H2O2), and hydroxyl radicals.	ENSMUSG00000054422 ENSMUSG00000032350 ENSMUSG00000028124 ENSMUSG00000071866 ENSMUSG00000056201 ENSMUSG00000025950 ENSMUSG00000027809	'Fatty acid-binding protein, liver'; 'Glutamate--cysteine ligase catalytic subunit'; 'GCS light chain'; 'Peptidyl-prolyl cis-trans isomerase'; 'Cofilin-1'; 'Isocitrate dehydrogenase'; 'Electron transfer flavoprotein-ubiquinone oxidoreductase, mitochondrial'	Fabp1 Gclc Gclm Ppia Cfl1 Idh1 Etfdh	P12710 P97494 Q3T9P2 Q3TE63 Q544Y7 Q8C338 Q921G7	P12710 P97494 Q3T9P2 Q3TE63 Q544Y7 Q8C338 Q921G7	11.67 7/60	1.68 7/417	0.000908496	GO:0006950
GO:0050896	response to stimulus	Any process that results in a change in state or activity of a cell or an organism (in terms of movement, secretion, enzyme production, gene expression, etc.) as a result of a stimulus. The process begins with detection of the stimulus and ends with a change in state or activity or the cell or organism.	ENSMUSG00000061983 ENSMUSG00000003814 ENSMUSG00000028001 ENSMUSG00000026365 ENSMUSG00000019428 ENSMUSG00000074207 ENSMUSG00000061232 ENSMUSG00000054422 ENSMUSG00000026473 ENSMUSG00000076441 ENSMUSG00000028494 ENSMUSG00000004897 ENSMUSG00000027875 ENSMUSG00000071415 ENSMUSG00000072235 ENSMUSG00000032350 ENSMUSG00000000049 ENSMUSG00000025479 ENSMUSG00000028124 ENSMUSG00000071866 ENSMUSG00000048087 …	'40S ribosomal protein S12'; 'Calreticulin'; 'Fibrinogen alpha chain'; 'Complement component factor h'; 'Peptidyl-prolyl cis-trans isomerase FKBP8'; 'Alcohol dehydrogenase 1'; 'H-2 class I histocompatibility antigen, K-B alpha chain'; 'Fatty acid-binding protein, liver'; 'Glutamine synthetase'; 'Argininosuccinate synthase'; 'Perilipin-2'; 'Hepatoma-derived growth factor'; 'Hydroxymethylglutaryl-C…	Rps12 Calr Fga Cfh Fkbp8 Adh1 H2-K1 Fabp1 Glul Ass1 Plin2 Hdgf Hmgcs2 Rpl23 Tuba1a Gclc Apoh Cyp2e1 Gclm Ppia Ahcy Iqgap2 Cfl1 Alb Tomm70a Hadha Acaa2 Cps1 Idh1 Tkfc Cbs Etfdh Tf Manf Slc38a3 Ndrg2 Prodh Gapdhrt	A0A1W2P7A1 B2MWM9 E9PV24 E9Q8I0 O35465 P00329 P01901 P12710 P15105 P16460 P43883 P51859 P54869 P62830 P68369 P97494 Q01339 Q05421 Q3T9P2 Q3TE63 Q3TF14 Q3UQ44 Q544Y7 Q546G4 Q80TT4 Q8BMS1 Q8BWT1 Q8C196 Q8C338 Q8VC30 Q91WT9 Q921G7 Q921I1 Q9CXI5 Q9DCP2 Q9QYG0 Q9WU79 S4R1W1	A0A1W2P7A1 B2MWM9 E9PV24 E9Q8I0 O35465 P00329 P01901 P12710 P15105 P16460 P43883 P51859 P54869 P62830 P68369 P97494 Q01339 Q05421 Q3T9P2 Q3TE63 Q3TF14 Q3UQ44 Q544Y7 Q546G4 Q80TT4 Q8BMS1 Q8BWT1 Q8C196 Q8C338 Q8VC30 Q91WT9 Q921G7 Q921I1 Q9CXI5 Q9DCP2 Q9QYG0 Q9WU79 S4R1W1	65.00 39/60	0.37 39/10506	0.000940818	GO:0008150
GO:0006996	organelle organization	A process that is carried out at the cellular level which results in the assembly, arrangement of constituent parts, or disassembly of an organelle within a cell. An organelle is an organized structure of distinctive morphology and function. Includes the nucleus, mitochondria, plastids, vacuoles, vesicles, ribosomes and the cytoskeleton. Excludes the plasma membrane.	ENSMUSG00000026202 ENSMUSG00000020741 ENSMUSG00000038650 ENSMUSG00000003814 ENSMUSG00000026365 ENSMUSG00000019428 ENSMUSG00000028494 ENSMUSG00000072235 ENSMUSG00000032350 ENSMUSG00000028124 ENSMUSG00000071866 ENSMUSG00000021676 ENSMUSG00000098274 ENSMUSG00000015932 ENSMUSG00000056201 ENSMUSG00000018293 ENSMUSG00000022752 ENSMUSG00000036880 ENSMUSG00000032554 ENSMUSG00000097148	'Tubulin alpha chain'; 'Clustered mitochondria protein homolog'; 'Ribonuclease inhibitor'; 'Calreticulin'; 'Complement component factor h'; 'Peptidyl-prolyl cis-trans isomerase FKBP8'; 'Perilipin-2'; 'Tubulin alpha-1A chain'; 'Glutamate--cysteine ligase catalytic subunit'; 'GCS light chain'; 'Peptidyl-prolyl cis-trans isomerase'; 'Ras GTPase-activating-like protein IQGAP2'; 'Large ribosomal subun…	Tuba4a Cluh Rnh1 Calr Cfh Fkbp8 Plin2 Tuba1a Gclc Gclm Ppia Iqgap2 Rpl24 Dstn Cfl1 Pfn1 Tomm70a Acaa2 Tf Gapdhrt	A0A0A0MQA5 A0A0R4J140 A0A1B0GSG5 B2MWM9 E9Q8I0 O35465 P43883 P68369 P97494 Q3T9P2 Q3TE63 Q3UQ44 Q3UW40 Q4FK36 Q544Y7 Q5SX50 Q80TT4 Q8BWT1 Q921I1 S4R1W1	A0A0A0MQA5 A0A0R4J140 A0A1B0GSG5 B2MWM9 E9Q8I0 O35465 P43883 P68369 P97494 Q3T9P2 Q3TE63 Q3UQ44 Q3UW40 Q4FK36 Q544Y7 Q5SX50 Q80TT4 Q8BWT1 Q921I1 S4R1W1	33.33 20/60	0.57 20/3518	0.00100776	GO:0016043
GO:0010243	response to organonitrogen compound	Any process that results in a change in state or activity of a cell or an organism (in terms of movement, secretion, enzyme production, gene expression, etc.) as a result of an organonitrogen stimulus. An organonitrogen compound is formally a compound containing at least one carbon-nitrogen bond.	ENSMUSG00000076441 ENSMUSG00000027875 ENSMUSG00000071415 ENSMUSG00000072235 ENSMUSG00000032350 ENSMUSG00000028124 ENSMUSG00000056201 ENSMUSG00000022752 ENSMUSG00000025745 ENSMUSG00000025991 ENSMUSG00000024039	'Argininosuccinate synthase'; 'Hydroxymethylglutaryl-CoA synthase, mitochondrial'; 'Large ribosomal subunit protein uL14'; 'Tubulin alpha-1A chain'; 'Glutamate--cysteine ligase catalytic subunit'; 'GCS light chain'; 'Cofilin-1'; 'MKIAA0719 protein'; 'Trifunctional enzyme subunit alpha, mitochondrial'; 'Carbamoyl-phosphate synthase'; 'Cystathionine beta-synthase'	Ass1 Hmgcs2 Rpl23 Tuba1a Gclc Gclm Cfl1 Tomm70a Hadha Cps1 Cbs	P16460 P54869 P62830 P68369 P97494 Q3T9P2 Q544Y7 Q80TT4 Q8BMS1 Q8C196 Q91WT9	P16460 P54869 P62830 P68369 P97494 Q3T9P2 Q544Y7 Q80TT4 Q8BMS1 Q8C196 Q91WT9	18.33 11/60	0.95 11/1161	0.00101765	GO:0010033;GO:1901698
GO:0006839	mitochondrial transport	Transport of substances into, out of or within a mitochondrion.	ENSMUSG00000044986 ENSMUSG00000032350 ENSMUSG00000032602 ENSMUSG00000022752 ENSMUSG00000036880	'Thiosulfate sulfurtransferase'; 'Glutamate--cysteine ligase catalytic subunit'; 'Solute carrier family 25'; 'MKIAA0719 protein'; '3-ketoacyl-CoA thiolase, mitochondrial'	Tst Gclc Slc25a20 Tomm70a Acaa2	P52196 P97494 Q7TPW6 Q80TT4 Q8BWT1	P52196 P97494 Q7TPW6 Q80TT4 Q8BWT1	8.33 5/60	2.84 5/176	0.0010356	GO:0006810
GO:0012501	programmed cell death	A process which begins when a cell receives an internal or external signal and activates a series of biochemical events (signaling pathway). The process ends with the death of the cell.	ENSMUSG00000028001 ENSMUSG00000019428 ENSMUSG00000054422 ENSMUSG00000004897 ENSMUSG00000072235 ENSMUSG00000032350 ENSMUSG00000000049 ENSMUSG00000028124 ENSMUSG00000071866 ENSMUSG00000029368 ENSMUSG00000022752 ENSMUSG00000036880 ENSMUSG00000024039 ENSMUSG00000003526 ENSMUSG00000097148	'Fibrinogen alpha chain'; 'Peptidyl-prolyl cis-trans isomerase FKBP8'; 'Fatty acid-binding protein, liver'; 'Hepatoma-derived growth factor'; 'Tubulin alpha-1A chain'; 'Glutamate--cysteine ligase catalytic subunit'; 'Beta-2-glycoprotein 1'; 'GCS light chain'; 'Peptidyl-prolyl cis-trans isomerase'; 'Albumin'; 'MKIAA0719 protein'; '3-ketoacyl-CoA thiolase, mitochondrial'; 'Cystathionine beta-syntha…	Fga Fkbp8 Fabp1 Hdgf Tuba1a Gclc Apoh Gclm Ppia Alb Tomm70a Acaa2 Cbs Prodh Gapdhrt	E9PV24 O35465 P12710 P51859 P68369 P97494 Q01339 Q3T9P2 Q3TE63 Q546G4 Q80TT4 Q8BWT1 Q91WT9 Q9WU79 S4R1W1	E9PV24 O35465 P12710 P51859 P68369 P97494 Q01339 Q3T9P2 Q3TE63 Q546G4 Q80TT4 Q8BWT1 Q91WT9 Q9WU79 S4R1W1	25.00 15/60	0.71 15/2125	0.00105624	GO:0008219
GO:0008219	cell death	Any biological process that results in permanent cessation of all vital functions of a cell. A cell should be considered dead when any one of the following molecular or morphological criteria is met: (1) the cell has lost the integrity of its plasma membrane; (2) the cell, including its nucleus, has undergone complete fragmentation into discrete bodies (frequently referred to as apoptotic bodies)…	ENSMUSG00000028001 ENSMUSG00000019428 ENSMUSG00000054422 ENSMUSG00000004897 ENSMUSG00000072235 ENSMUSG00000032350 ENSMUSG00000000049 ENSMUSG00000028124 ENSMUSG00000071866 ENSMUSG00000029368 ENSMUSG00000022752 ENSMUSG00000036880 ENSMUSG00000024039 ENSMUSG00000003526 ENSMUSG00000097148	'Fibrinogen alpha chain'; 'Peptidyl-prolyl cis-trans isomerase FKBP8'; 'Fatty acid-binding protein, liver'; 'Hepatoma-derived growth factor'; 'Tubulin alpha-1A chain'; 'Glutamate--cysteine ligase catalytic subunit'; 'Beta-2-glycoprotein 1'; 'GCS light chain'; 'Peptidyl-prolyl cis-trans isomerase'; 'Albumin'; 'MKIAA0719 protein'; '3-ketoacyl-CoA thiolase, mitochondrial'; 'Cystathionine beta-syntha…	Fga Fkbp8 Fabp1 Hdgf Tuba1a Gclc Apoh Gclm Ppia Alb Tomm70a Acaa2 Cbs Prodh Gapdhrt	E9PV24 O35465 P12710 P51859 P68369 P97494 Q01339 Q3T9P2 Q3TE63 Q546G4 Q80TT4 Q8BWT1 Q91WT9 Q9WU79 S4R1W1	E9PV24 O35465 P12710 P51859 P68369 P97494 Q01339 Q3T9P2 Q3TE63 Q546G4 Q80TT4 Q8BWT1 Q91WT9 Q9WU79 S4R1W1	25.00 15/60	0.71 15/2125	0.00105624	GO:0009987
GO:0034201	response to oleic acid	Any process that results in a change in state or activity of a cell or an organism (in terms of movement, secretion, enzyme production, gene expression, etc.) as a result of an oleic acid stimulus.	ENSMUSG00000076441 ENSMUSG00000025991	'Argininosuccinate synthase'; 'Carbamoyl-phosphate synthase'	Ass1 Cps1	P16460 Q8C196	P16460 Q8C196	3.33 2/60	40.00 2/5	0.00106218	GO:0070542
GO:0008152	metabolic process	The chemical reactions and pathways, including anabolism and catabolism, by which living organisms transform chemical substances. Metabolic processes typically transform small molecules, but also include macromolecular processes such as DNA repair and replication, and protein synthesis and degradation.	ENSMUSG00000026003 ENSMUSG00000061983 ENSMUSG00000030246 ENSMUSG00000003814 ENSMUSG00000028001 ENSMUSG00000026365 ENSMUSG00000019428 ENSMUSG00000074207 ENSMUSG00000061232 ENSMUSG00000054422 ENSMUSG00000046364 ENSMUSG00000026473 ENSMUSG00000076441 ENSMUSG00000004897 ENSMUSG00000030057 ENSMUSG00000027875 ENSMUSG00000034994 ENSMUSG00000071415 ENSMUSG00000072235 ENSMUSG00000032350 ENSMUSG00000000049 …	'Long-chain specific acyl-CoA dehydrogenase, mitochondrial'; '40S ribosomal protein S12'; 'L-lactate dehydrogenase'; 'Calreticulin'; 'Fibrinogen alpha chain'; 'Complement component factor h'; 'Peptidyl-prolyl cis-trans isomerase FKBP8'; 'Alcohol dehydrogenase 1'; 'H-2 class I histocompatibility antigen, K-B alpha chain'; 'Fatty acid-binding protein, liver'; 'Large ribosomal subunit protein uL15';…	Acadl Rps12 Ldhb Calr Fga Cfh Fkbp8 Adh1 H2-K1 Fabp1 Rpl27a Glul Ass1 Hdgf Cnbp Hmgcs2 Eef2 Rpl23 Tuba1a Gclc Apoh Cyp2e1 Gclm Ppia Ahcy Decr2 Rpl24 Cfl1 Rplp1 Pfn1 Tomm70a Bdh1 Hadha Acaa2 Cps1 Idh1 Tkfc Cbs Etfdh Tf Hibadh Aldh7a1 Tmt1b Ndrg2 Prodh Gapdhrt	A0A0R4J083 A0A1W2P7A1 A0A6I8MX27 B2MWM9 E9PV24 E9Q8I0 O35465 P00329 P01901 P12710 P14115 P15105 P16460 P51859 P53996 P54869 P58252 P62830 P68369 P97494 Q01339 Q05421 Q3T9P2 Q3TE63 Q3TF14 Q3TR93 Q3UW40 Q544Y7 Q58E35 Q5SX50 Q80TT4 Q80XN0 Q8BMS1 Q8BWT1 Q8C196 Q8C338 Q8VC30 Q91WT9 Q921G7 Q921I1 Q99L13 Q9DBF1 Q9DD20 Q9QYG0 Q9WU79 S4R1W1	A0A0R4J083 A0A1W2P7A1 A0A6I8MX27 B2MWM9 E9PV24 E9Q8I0 O35465 P00329 P01901 P12710 P14115 P15105 P16460 P51859 P53996 P54869 P58252 P62830 P68369 P97494 Q01339 Q05421 Q3T9P2 Q3TE63 Q3TF14 Q3TR93 Q3UW40 Q544Y7 Q58E35 Q5SX50 Q80TT4 Q80XN0 Q8BMS1 Q8BWT1 Q8C196 Q8C338 Q8VC30 Q91WT9 Q921G7 Q921I1 Q99L13 Q9DBF1 Q9DD20 Q9QYG0 Q9WU79 S4R1W1	78.33 47/60	0.33 47/14364	0.0011347	GO:0008150
GO:0044237	cellular metabolic process	The chemical reactions and pathways by which individual cells transform chemical substances.	ENSMUSG00000026003 ENSMUSG00000061983 ENSMUSG00000030246 ENSMUSG00000003814 ENSMUSG00000028001 ENSMUSG00000026365 ENSMUSG00000019428 ENSMUSG00000074207 ENSMUSG00000061232 ENSMUSG00000054422 ENSMUSG00000046364 ENSMUSG00000026473 ENSMUSG00000076441 ENSMUSG00000004897 ENSMUSG00000030057 ENSMUSG00000027875 ENSMUSG00000034994 ENSMUSG00000071415 ENSMUSG00000072235 ENSMUSG00000032350 ENSMUSG00000000049 …	'Long-chain specific acyl-CoA dehydrogenase, mitochondrial'; '40S ribosomal protein S12'; 'L-lactate dehydrogenase'; 'Calreticulin'; 'Fibrinogen alpha chain'; 'Complement component factor h'; 'Peptidyl-prolyl cis-trans isomerase FKBP8'; 'Alcohol dehydrogenase 1'; 'H-2 class I histocompatibility antigen, K-B alpha chain'; 'Fatty acid-binding protein, liver'; 'Large ribosomal subunit protein uL15';…	Acadl Rps12 Ldhb Calr Fga Cfh Fkbp8 Adh1 H2-K1 Fabp1 Rpl27a Glul Ass1 Hdgf Cnbp Hmgcs2 Eef2 Rpl23 Tuba1a Gclc Apoh Cyp2e1 Gclm Ppia Ahcy Decr2 Rpl24 Rplp1 Pfn1 Tomm70a Hadha Acaa2 Cps1 Idh1 Tkfc Cbs Etfdh Tf Hibadh Aldh7a1 Ndrg2 Prodh Gapdhrt	A0A0R4J083 A0A1W2P7A1 A0A6I8MX27 B2MWM9 E9PV24 E9Q8I0 O35465 P00329 P01901 P12710 P14115 P15105 P16460 P51859 P53996 P54869 P58252 P62830 P68369 P97494 Q01339 Q05421 Q3T9P2 Q3TE63 Q3TF14 Q3TR93 Q3UW40 Q58E35 Q5SX50 Q80TT4 Q8BMS1 Q8BWT1 Q8C196 Q8C338 Q8VC30 Q91WT9 Q921G7 Q921I1 Q99L13 Q9DBF1 Q9QYG0 Q9WU79 S4R1W1	A0A0R4J083 A0A1W2P7A1 A0A6I8MX27 B2MWM9 E9PV24 E9Q8I0 O35465 P00329 P01901 P12710 P14115 P15105 P16460 P51859 P53996 P54869 P58252 P62830 P68369 P97494 Q01339 Q05421 Q3T9P2 Q3TE63 Q3TF14 Q3TR93 Q3UW40 Q58E35 Q5SX50 Q80TT4 Q8BMS1 Q8BWT1 Q8C196 Q8C338 Q8VC30 Q91WT9 Q921G7 Q921I1 Q99L13 Q9DBF1 Q9QYG0 Q9WU79 S4R1W1	73.33 44/60	0.34 44/12956	0.00131108	GO:0008152;GO:0009987
GO:0071704	organic substance metabolic process	The chemical reactions and pathways involving an organic substance, any molecular entity containing carbon.	ENSMUSG00000026003 ENSMUSG00000061983 ENSMUSG00000030246 ENSMUSG00000003814 ENSMUSG00000028001 ENSMUSG00000026365 ENSMUSG00000019428 ENSMUSG00000074207 ENSMUSG00000061232 ENSMUSG00000054422 ENSMUSG00000046364 ENSMUSG00000026473 ENSMUSG00000076441 ENSMUSG00000004897 ENSMUSG00000030057 ENSMUSG00000027875 ENSMUSG00000034994 ENSMUSG00000071415 ENSMUSG00000072235 ENSMUSG00000032350 ENSMUSG00000000049 …	'Long-chain specific acyl-CoA dehydrogenase, mitochondrial'; '40S ribosomal protein S12'; 'L-lactate dehydrogenase'; 'Calreticulin'; 'Fibrinogen alpha chain'; 'Complement component factor h'; 'Peptidyl-prolyl cis-trans isomerase FKBP8'; 'Alcohol dehydrogenase 1'; 'H-2 class I histocompatibility antigen, K-B alpha chain'; 'Fatty acid-binding protein, liver'; 'Large ribosomal subunit protein uL15';…	Acadl Rps12 Ldhb Calr Fga Cfh Fkbp8 Adh1 H2-K1 Fabp1 Rpl27a Glul Ass1 Hdgf Cnbp Hmgcs2 Eef2 Rpl23 Tuba1a Gclc Apoh Cyp2e1 Gclm Ppia Ahcy Decr2 Rpl24 Cfl1 Rplp1 Pfn1 Tomm70a Bdh1 Hadha Acaa2 Cps1 Idh1 Tkfc Cbs Etfdh Tf Hibadh Aldh7a1 Ndrg2 Prodh Gapdhrt	A0A0R4J083 A0A1W2P7A1 A0A6I8MX27 B2MWM9 E9PV24 E9Q8I0 O35465 P00329 P01901 P12710 P14115 P15105 P16460 P51859 P53996 P54869 P58252 P62830 P68369 P97494 Q01339 Q05421 Q3T9P2 Q3TE63 Q3TF14 Q3TR93 Q3UW40 Q544Y7 Q58E35 Q5SX50 Q80TT4 Q80XN0 Q8BMS1 Q8BWT1 Q8C196 Q8C338 Q8VC30 Q91WT9 Q921G7 Q921I1 Q99L13 Q9DBF1 Q9QYG0 Q9WU79 S4R1W1	A0A0R4J083 A0A1W2P7A1 A0A6I8MX27 B2MWM9 E9PV24 E9Q8I0 O35465 P00329 P01901 P12710 P14115 P15105 P16460 P51859 P53996 P54869 P58252 P62830 P68369 P97494 Q01339 Q05421 Q3T9P2 Q3TE63 Q3TF14 Q3TR93 Q3UW40 Q544Y7 Q58E35 Q5SX50 Q80TT4 Q80XN0 Q8BMS1 Q8BWT1 Q8C196 Q8C338 Q8VC30 Q91WT9 Q921G7 Q921I1 Q99L13 Q9DBF1 Q9QYG0 Q9WU79 S4R1W1	76.67 46/60	0.33 46/13942	0.00133539	GO:0008152
GO:0060416	response to growth hormone	Any process that results in a change in state or activity of a cell or an organism (in terms of movement, secretion, enzyme production, gene expression, etc.) as a result of a growth hormone stimulus. Growth hormone is a peptide hormone that binds to the growth hormone receptor and stimulates growth.	ENSMUSG00000076441 ENSMUSG00000027875 ENSMUSG00000025991	'Argininosuccinate synthase'; 'Hydroxymethylglutaryl-CoA synthase, mitochondrial'; 'Carbamoyl-phosphate synthase'	Ass1 Hmgcs2 Cps1	P16460 P54869 Q8C196	P16460 P54869 Q8C196	5.00 3/60	8.57 3/35	0.00137209	GO:0043434
GO:0071242	cellular response to ammonium ion	Any process that results in a change in state or activity of a cell (in terms of movement, secretion, enzyme production, gene expression, etc.) as a result of an ammonium stimulus.	ENSMUSG00000076441 ENSMUSG00000025991	'Argininosuccinate synthase'; 'Carbamoyl-phosphate synthase'	Ass1 Cps1	P16460 Q8C196	P16460 Q8C196	3.33 2/60	33.33 2/6	0.00149798	GO:0060359;GO:1901699
GO:0044752	response to human chorionic gonadotropin	Any process that results in a change in state or activity of a cell or organism (in terms of movement, secretion, enzyme production, gene expression, etc.) as a result of a human chorionic gonadotropin stimulus.	ENSMUSG00000032350 ENSMUSG00000028124	'Glutamate--cysteine ligase catalytic subunit'; 'GCS light chain'	Gclc Gclm	P97494 Q3T9P2	P97494 Q3T9P2	3.33 2/60	33.33 2/6	0.00149798	GO:0034698
GO:0006631	fatty acid metabolic process	The chemical reactions and pathways involving fatty acids, aliphatic monocarboxylic acids liberated from naturally occurring fats and oils by hydrolysis.	ENSMUSG00000026003 ENSMUSG00000054422 ENSMUSG00000025479 ENSMUSG00000036775 ENSMUSG00000025745 ENSMUSG00000036880 ENSMUSG00000027809	'Long-chain specific acyl-CoA dehydrogenase, mitochondrial'; 'Fatty acid-binding protein, liver'; 'Cytochrome P450 2E1'; 'Peroxisomal 2,4-dienoyl-CoA reductase'; 'Trifunctional enzyme subunit alpha, mitochondrial'; '3-ketoacyl-CoA thiolase, mitochondrial'; 'Electron transfer flavoprotein-ubiquinone oxidoreductase, mitochondrial'	Acadl Fabp1 Cyp2e1 Decr2 Hadha Acaa2 Etfdh	A0A0R4J083 P12710 Q05421 Q3TR93 Q8BMS1 Q8BWT1 Q921G7	A0A0R4J083 P12710 Q05421 Q3TR93 Q8BMS1 Q8BWT1 Q921G7	11.67 7/60	1.52 7/462	0.00149798	GO:0044255;GO:0032787
GO:0042745	circadian sleep/wake cycle	The cycle from wakefulness through an orderly succession of sleep states and stages that occurs on an approximately 24 hour rhythm.	ENSMUSG00000048087 ENSMUSG00000027597 ENSMUSG00000029368	'Adenosylhomocysteinase'; 'Albumin'	Ahcy Alb	Q3TF14 Q546G4	Q3TF14 Q546G4	5.00 3/60	7.89 3/38	0.00169308	GO:0048512
GO:0044273	sulfur compound catabolic process	The chemical reactions and pathways resulting in the breakdown of compounds that contain sulfur, such as the amino acids methionine and cysteine or the tripeptide glutathione.	ENSMUSG00000048087 ENSMUSG00000027597 ENSMUSG00000024039	'Adenosylhomocysteinase'; 'Cystathionine beta-synthase'	Ahcy Cbs	Q3TF14 Q91WT9	Q3TF14 Q91WT9	5.00 3/60	7.50 3/40	0.00193967	GO:0006790;GO:0044248
GO:0042398	cellular modified amino acid biosynthetic process	The chemical reactions and pathways resulting in the formation of compounds derived from amino acids, organic acids containing one or more amino substituents.	ENSMUSG00000032350 ENSMUSG00000028124 ENSMUSG00000053644	'Glutamate--cysteine ligase catalytic subunit'; 'GCS light chain'; 'Alpha-aminoadipic semialdehyde dehydrogenase'	Gclc Gclm Aldh7a1	P97494 Q3T9P2 Q9DBF1	P97494 Q3T9P2 Q9DBF1	5.00 3/60	7.50 3/40	0.00193967	GO:1901566;GO:0006575
GO:0060359	response to ammonium ion	Any process that results in a change in state or activity of a cell or an organism (in terms of movement, secretion, enzyme production, gene expression, etc.) as a result of an ammonium stimulus.	ENSMUSG00000076441 ENSMUSG00000025991	'Argininosuccinate synthase'; 'Carbamoyl-phosphate synthase'	Ass1 Cps1	P16460 Q8C196	P16460 Q8C196	3.33 2/60	28.57 2/7	0.00194366	GO:0010035;GO:1901698
GO:0002439	chronic inflammatory response to antigenic stimulus	A chronic inflammatory response to an antigenic stimulus. A chronic inflammatory response persists indefinitely during days, weeks, or months in the life of an individual.	ENSMUSG00000048087 ENSMUSG00000027597	'Adenosylhomocysteinase'	Ahcy	Q3TF14	Q3TF14	3.33 2/60	28.57 2/7	0.00194366	GO:0002437;GO:0002544
GO:0033353	S-adenosylmethionine cycle	A cyclic series of interconversions involving S-adenosylmethionine, S-adenosyl-L-homocysteine, L-cysteine, and L-methionine. Couples utilization of the methyl group of SAM with recycling of the homocysteinyl group and regeneration of methionine.	ENSMUSG00000048087 ENSMUSG00000027597	'Adenosylhomocysteinase'	Ahcy	Q3TF14	Q3TF14	3.33 2/60	28.57 2/7	0.00194366	GO:0046500
GO:0046498	S-adenosylhomocysteine metabolic process	The chemical reactions and pathways involving S-adenosylhomocysteine; the L-enantiomer is formed from S-adenosylmethionine and is a strong inhibitor of S-adenosylmethionine-mediated methylation reactions. It can be cleaved to form adenosine and homocysteine.	ENSMUSG00000048087 ENSMUSG00000027597	'Adenosylhomocysteinase'	Ahcy	Q3TF14	Q3TF14	3.33 2/60	28.57 2/7	0.00194366	GO:0046128;GO:0006790;GO:0170041;GO:0170033;GO:0006575
GO:1901698	response to nitrogen compound	Any process that results in a change in state or activity of a cell or an organism (in terms of movement, secretion, enzyme production, gene expression, etc.) as a result of a nitrogen compound stimulus.	ENSMUSG00000076441 ENSMUSG00000027875 ENSMUSG00000071415 ENSMUSG00000072235 ENSMUSG00000032350 ENSMUSG00000028124 ENSMUSG00000056201 ENSMUSG00000022752 ENSMUSG00000025745 ENSMUSG00000025991 ENSMUSG00000024039	'Argininosuccinate synthase'; 'Hydroxymethylglutaryl-CoA synthase, mitochondrial'; 'Large ribosomal subunit protein uL14'; 'Tubulin alpha-1A chain'; 'Glutamate--cysteine ligase catalytic subunit'; 'GCS light chain'; 'Cofilin-1'; 'MKIAA0719 protein'; 'Trifunctional enzyme subunit alpha, mitochondrial'; 'Carbamoyl-phosphate synthase'; 'Cystathionine beta-synthase'	Ass1 Hmgcs2 Rpl23 Tuba1a Gclc Gclm Cfl1 Tomm70a Hadha Cps1 Cbs	P16460 P54869 P62830 P68369 P97494 Q3T9P2 Q544Y7 Q80TT4 Q8BMS1 Q8C196 Q91WT9	P16460 P54869 P62830 P68369 P97494 Q3T9P2 Q544Y7 Q80TT4 Q8BMS1 Q8C196 Q91WT9	18.33 11/60	0.86 11/1283	0.00206787	GO:0042221
GO:0051707	response to other organism	Any process that results in a change in state or activity of a cell or an organism (in terms of movement, secretion, enzyme production, gene expression, etc.) as a result of a stimulus from another living organism.	ENSMUSG00000003814 ENSMUSG00000028001 ENSMUSG00000026365 ENSMUSG00000061232 ENSMUSG00000076441 ENSMUSG00000027875 ENSMUSG00000025479 ENSMUSG00000056201 ENSMUSG00000022752 ENSMUSG00000025991 ENSMUSG00000034371 ENSMUSG00000032554 ENSMUSG00000097148	'Calreticulin'; 'Fibrinogen alpha chain'; 'Complement component factor h'; 'H-2 class I histocompatibility antigen, K-B alpha chain'; 'Argininosuccinate synthase'; 'Hydroxymethylglutaryl-CoA synthase, mitochondrial'; 'Cytochrome P450 2E1'; 'Cofilin-1'; 'MKIAA0719 protein'; 'Carbamoyl-phosphate synthase'; 'Triokinase/FMN cyclase'; 'Serotransferrin'; 'Glyceraldehyde-3-phosphate dehydrogenase'	Calr Fga Cfh H2-K1 Ass1 Hmgcs2 Cyp2e1 Cfl1 Tomm70a Cps1 Tkfc Tf Gapdhrt	B2MWM9 E9PV24 E9Q8I0 P01901 P16460 P54869 Q05421 Q544Y7 Q80TT4 Q8C196 Q8VC30 Q921I1 S4R1W1	B2MWM9 E9PV24 E9Q8I0 P01901 P16460 P54869 Q05421 Q544Y7 Q80TT4 Q8C196 Q8VC30 Q921I1 S4R1W1	21.67 13/60	0.73 13/1778	0.0022434	GO:0043207;GO:0044419
GO:0043207	response to external biotic stimulus	Any process that results in a change in state or activity of a cell or an organism (in terms of movement, secretion, enzyme production, gene expression, etc.) as a result of an external biotic stimulus, an external stimulus caused by, or produced by living things.	ENSMUSG00000003814 ENSMUSG00000028001 ENSMUSG00000026365 ENSMUSG00000061232 ENSMUSG00000076441 ENSMUSG00000027875 ENSMUSG00000025479 ENSMUSG00000056201 ENSMUSG00000022752 ENSMUSG00000025991 ENSMUSG00000034371 ENSMUSG00000032554 ENSMUSG00000097148	'Calreticulin'; 'Fibrinogen alpha chain'; 'Complement component factor h'; 'H-2 class I histocompatibility antigen, K-B alpha chain'; 'Argininosuccinate synthase'; 'Hydroxymethylglutaryl-CoA synthase, mitochondrial'; 'Cytochrome P450 2E1'; 'Cofilin-1'; 'MKIAA0719 protein'; 'Carbamoyl-phosphate synthase'; 'Triokinase/FMN cyclase'; 'Serotransferrin'; 'Glyceraldehyde-3-phosphate dehydrogenase'	Calr Fga Cfh H2-K1 Ass1 Hmgcs2 Cyp2e1 Cfl1 Tomm70a Cps1 Tkfc Tf Gapdhrt	B2MWM9 E9PV24 E9Q8I0 P01901 P16460 P54869 Q05421 Q544Y7 Q80TT4 Q8C196 Q8VC30 Q921I1 S4R1W1	B2MWM9 E9PV24 E9Q8I0 P01901 P16460 P54869 Q05421 Q544Y7 Q80TT4 Q8C196 Q8VC30 Q921I1 S4R1W1	21.67 13/60	0.73 13/1782	0.00227441	GO:0009605;GO:0009607
GO:0048731	system development	The process whose specific outcome is the progression of an organismal system over time, from its formation to the mature structure. A system is a regularly interacting or interdependent group of organs or tissues that work together to carry out a given biological process.	ENSMUSG00000038650 ENSMUSG00000003814 ENSMUSG00000026365 ENSMUSG00000019428 ENSMUSG00000061232 ENSMUSG00000026473 ENSMUSG00000076441 ENSMUSG00000027875 ENSMUSG00000072235 ENSMUSG00000000049 ENSMUSG00000071866 ENSMUSG00000098274 ENSMUSG00000056201 ENSMUSG00000018293 ENSMUSG00000022752 ENSMUSG00000025991 ENSMUSG00000025950 ENSMUSG00000024039 ENSMUSG00000032554 ENSMUSG00000032575 ENSMUSG00000004558	'Ribonuclease inhibitor'; 'Calreticulin'; 'Complement component factor h'; 'Peptidyl-prolyl cis-trans isomerase FKBP8'; 'H-2 class I histocompatibility antigen, K-B alpha chain'; 'Glutamine synthetase'; 'Argininosuccinate synthase'; 'Hydroxymethylglutaryl-CoA synthase, mitochondrial'; 'Tubulin alpha-1A chain'; 'Beta-2-glycoprotein 1'; 'Peptidyl-prolyl cis-trans isomerase'; 'Large ribosomal subuni…	Rnh1 Calr Cfh Fkbp8 H2-K1 Glul Ass1 Hmgcs2 Tuba1a Apoh Ppia Rpl24 Cfl1 Pfn1 Tomm70a Cps1 Idh1 Cbs Tf Manf Ndrg2	A0A1B0GSG5 B2MWM9 E9Q8I0 O35465 P01901 P15105 P16460 P54869 P68369 Q01339 Q3TE63 Q3UW40 Q544Y7 Q5SX50 Q80TT4 Q8C196 Q8C338 Q91WT9 Q921I1 Q9CXI5 Q9QYG0	A0A1B0GSG5 B2MWM9 E9Q8I0 O35465 P01901 P15105 P16460 P54869 P68369 Q01339 Q3TE63 Q3UW40 Q544Y7 Q5SX50 Q80TT4 Q8C196 Q8C338 Q91WT9 Q921I1 Q9CXI5 Q9QYG0	35.00 21/60	0.51 21/4117	0.00239542	GO:0048856;GO:0007275
GO:0051402	neuron apoptotic process	Any apoptotic process in a neuron, the basic cellular unit of nervous tissue. Each neuron consists of a body, an axon, and dendrites. Their purpose is to receive, conduct, and transmit impulses in the nervous system.	ENSMUSG00000004897 ENSMUSG00000072235 ENSMUSG00000032350 ENSMUSG00000028124 ENSMUSG00000003526 ENSMUSG00000097148	'Hepatoma-derived growth factor'; 'Tubulin alpha-1A chain'; 'Glutamate--cysteine ligase catalytic subunit'; 'GCS light chain'; 'Proline dehydrogenase 1, mitochondrial'; 'Glyceraldehyde-3-phosphate dehydrogenase'	Hdgf Tuba1a Gclc Gclm Prodh Gapdhrt	P51859 P68369 P97494 Q3T9P2 Q9WU79 S4R1W1	P51859 P68369 P97494 Q3T9P2 Q9WU79 S4R1W1	10.00 6/60	1.69 6/354	0.00248389	GO:0006915
GO:0007005	mitochondrion organization	A process that is carried out at the cellular level which results in the assembly, arrangement of constituent parts, or disassembly of a mitochondrion; includes mitochondrial morphogenesis and distribution, and replication of the mitochondrial genome as well as synthesis of new mitochondrial components.	ENSMUSG00000020741 ENSMUSG00000026365 ENSMUSG00000019428 ENSMUSG00000032350 ENSMUSG00000028124 ENSMUSG00000022752 ENSMUSG00000036880	'Clustered mitochondria protein homolog'; 'Complement component factor h'; 'Peptidyl-prolyl cis-trans isomerase FKBP8'; 'Glutamate--cysteine ligase catalytic subunit'; 'GCS light chain'; 'MKIAA0719 protein'; '3-ketoacyl-CoA thiolase, mitochondrial'	Cluh Cfh Fkbp8 Gclc Gclm Tomm70a Acaa2	A0A0R4J140 E9Q8I0 O35465 P97494 Q3T9P2 Q80TT4 Q8BWT1	A0A0R4J140 E9Q8I0 O35465 P97494 Q3T9P2 Q80TT4 Q8BWT1	11.67 7/60	1.36 7/514	0.00258018	GO:0006996
GO:0009607	response to biotic stimulus	Any process that results in a change in state or activity of a cell or an organism (in terms of movement, secretion, enzyme production, gene expression, etc.) as a result of a biotic stimulus, a stimulus caused or produced by a living organism.	ENSMUSG00000003814 ENSMUSG00000028001 ENSMUSG00000026365 ENSMUSG00000061232 ENSMUSG00000076441 ENSMUSG00000027875 ENSMUSG00000025479 ENSMUSG00000056201 ENSMUSG00000022752 ENSMUSG00000025991 ENSMUSG00000034371 ENSMUSG00000032554 ENSMUSG00000097148	'Calreticulin'; 'Fibrinogen alpha chain'; 'Complement component factor h'; 'H-2 class I histocompatibility antigen, K-B alpha chain'; 'Argininosuccinate synthase'; 'Hydroxymethylglutaryl-CoA synthase, mitochondrial'; 'Cytochrome P450 2E1'; 'Cofilin-1'; 'MKIAA0719 protein'; 'Carbamoyl-phosphate synthase'; 'Triokinase/FMN cyclase'; 'Serotransferrin'; 'Glyceraldehyde-3-phosphate dehydrogenase'	Calr Fga Cfh H2-K1 Ass1 Hmgcs2 Cyp2e1 Cfl1 Tomm70a Cps1 Tkfc Tf Gapdhrt	B2MWM9 E9PV24 E9Q8I0 P01901 P16460 P54869 Q05421 Q544Y7 Q80TT4 Q8C196 Q8VC30 Q921I1 S4R1W1	B2MWM9 E9PV24 E9Q8I0 P01901 P16460 P54869 Q05421 Q544Y7 Q80TT4 Q8C196 Q8VC30 Q921I1 S4R1W1	21.67 13/60	0.71 13/1819	0.00267556	GO:0050896
GO:0071398	cellular response to fatty acid	Any process that results in a change in state or activity of a cell (in terms of movement, secretion, enzyme production, gene expression, etc.) as a result of a fatty acid stimulus.	ENSMUSG00000076441 ENSMUSG00000027875 ENSMUSG00000025991	'Argininosuccinate synthase'; 'Hydroxymethylglutaryl-CoA synthase, mitochondrial'; 'Carbamoyl-phosphate synthase'	Ass1 Hmgcs2 Cps1	P16460 P54869 Q8C196	P16460 P54869 Q8C196	5.00 3/60	6.52 3/46	0.00267556	GO:1901701;GO:0071396;GO:0070542
GO:0000050	urea cycle	The sequence of reactions by which arginine is synthesized from ornithine, then cleaved to yield urea and regenerate ornithine. The overall reaction equation is NH3 + CO2 + aspartate + 3 ATP + 2 H2O = urea + fumarate + 2 ADP + 2 phosphate + AMP + diphosphate.	ENSMUSG00000076441 ENSMUSG00000025991	'Argininosuccinate synthase'; 'Carbamoyl-phosphate synthase'	Ass1 Cps1	P16460 Q8C196	P16460 Q8C196	3.33 2/60	22.22 2/9	0.00304535	GO:0043604;GO:0019627;GO:1901566
GO:0046130	purine ribonucleoside catabolic process	The chemical reactions and pathways resulting in the breakdown of any purine ribonucleoside, a nucleoside in which purine base is linked to a ribose (beta-D-ribofuranose) molecule.	ENSMUSG00000048087 ENSMUSG00000027597	'Adenosylhomocysteinase'	Ahcy	Q3TF14	Q3TF14	3.33 2/60	22.22 2/9	0.00304535	GO:0042454;GO:0046128;GO:0006152
GO:0048545	response to steroid hormone	Any process that results in a change in state or activity of a cell or an organism (in terms of movement, secretion, enzyme production, gene expression, etc.) as a result of a steroid hormone stimulus.	ENSMUSG00000003814 ENSMUSG00000074207 ENSMUSG00000076441 ENSMUSG00000027875 ENSMUSG00000025991 ENSMUSG00000025950	'Calreticulin'; 'Alcohol dehydrogenase 1'; 'Argininosuccinate synthase'; 'Hydroxymethylglutaryl-CoA synthase, mitochondrial'; 'Carbamoyl-phosphate synthase'; 'Isocitrate dehydrogenase'	Calr Adh1 Ass1 Hmgcs2 Cps1 Idh1	B2MWM9 P00329 P16460 P54869 Q8C196 Q8C338	B2MWM9 P00329 P16460 P54869 Q8C196 Q8C338	10.00 6/60	1.62 6/371	0.00304535	GO:0033993;GO:0014070;GO:0009725
GO:2001234	negative regulation of apoptotic signaling pathway	Any process that stops, prevents or reduces the frequency, rate or extent of apoptotic signaling pathway.	ENSMUSG00000028001 ENSMUSG00000032350 ENSMUSG00000028124 ENSMUSG00000071866 ENSMUSG00000036880	'Fibrinogen alpha chain'; 'Glutamate--cysteine ligase catalytic subunit'; 'GCS light chain'; 'Peptidyl-prolyl cis-trans isomerase'; '3-ketoacyl-CoA thiolase, mitochondrial'	Fga Gclc Gclm Ppia Acaa2	E9PV24 P97494 Q3T9P2 Q3TE63 Q8BWT1	E9PV24 P97494 Q3T9P2 Q3TE63 Q8BWT1	8.33 5/60	2.06 5/243	0.0036011	GO:0097190;GO:0043066;GO:0009968;GO:2001233
GO:0051409	response to nitrosative stress	Any process that results in a change in state or activity of a cell or an organism (in terms of movement, secretion, enzyme production, gene expression, etc.) as a result of a nitrosative stress stimulus. Nitrosative stress is a state often resulting from exposure to high levels of nitric oxide (NO) or the highly reactive oxidant peroxynitrite, which is produced following interaction of NO with s…	ENSMUSG00000032350 ENSMUSG00000028124	'Glutamate--cysteine ligase catalytic subunit'; 'GCS light chain'	Gclc Gclm	P97494 Q3T9P2	P97494 Q3T9P2	3.33 2/60	20.00 2/10	0.00362462	GO:0006950
GO:0019627	urea metabolic process	The chemical reactions and pathways involving urea, the water soluble compound O=C-(NH2)2.	ENSMUSG00000076441 ENSMUSG00000025991	'Argininosuccinate synthase'; 'Carbamoyl-phosphate synthase'	Ass1 Cps1	P16460 Q8C196	P16460 Q8C196	3.33 2/60	20.00 2/10	0.00362462	GO:1901564;GO:0071941;GO:0044281;GO:0043603
GO:0071941	nitrogen cycle metabolic process	A nitrogen compound metabolic process that contributes to the nitrogen cycle. The nitrogen cycle is a series of metabolic pathways by which nitrogen is converted between various forms and redox states; it encompasses pathways in which nitrogen is acted upon directly, such as nitrification, denitrification, nitrogen fixation, and mineralization.	ENSMUSG00000076441 ENSMUSG00000025991	'Argininosuccinate synthase'; 'Carbamoyl-phosphate synthase'	Ass1 Cps1	P16460 Q8C196	P16460 Q8C196	3.33 2/60	20.00 2/10	0.00362462	GO:0006807
GO:0006163	purine nucleotide metabolic process	The chemical reactions and pathways involving a purine nucleotide, a compound consisting of nucleoside (a purine base linked to a deoxyribose or ribose sugar) esterified with a phosphate group at either the 3' or 5'-hydroxyl group of the sugar.	ENSMUSG00000030246 ENSMUSG00000026365 ENSMUSG00000027875 ENSMUSG00000036880 ENSMUSG00000025950 ENSMUSG00000034371 ENSMUSG00000097148	'L-lactate dehydrogenase'; 'Complement component factor h'; 'Hydroxymethylglutaryl-CoA synthase, mitochondrial'; '3-ketoacyl-CoA thiolase, mitochondrial'; 'Isocitrate dehydrogenase'; 'Triokinase/FMN cyclase'; 'Glyceraldehyde-3-phosphate dehydrogenase'	Ldhb Cfh Hmgcs2 Acaa2 Idh1 Tkfc Gapdhrt	A0A6I8MX27 E9Q8I0 P54869 Q8BWT1 Q8C338 Q8VC30 S4R1W1	A0A6I8MX27 E9Q8I0 P54869 Q8BWT1 Q8C338 Q8VC30 S4R1W1	11.67 7/60	1.28 7/549	0.00362462	GO:0072521;GO:0009117
GO:0170038	proteinogenic amino acid biosynthetic process	The chemical reactions and pathways resulting in the formation of any amino acid that is incorporated into protein naturally by ribosomal translation of mRNA, and that has a specific codon for translation from mRNA to protein.	ENSMUSG00000026473 ENSMUSG00000076441 ENSMUSG00000024039	'Glutamine synthetase'; 'Argininosuccinate synthase'; 'Cystathionine beta-synthase'	Glul Ass1 Cbs	P15105 P16460 Q91WT9	P15105 P16460 Q91WT9	5.00 3/60	5.56 3/54	0.00398148	GO:0170039;GO:1901566;GO:0046394
GO:1901653	cellular response to peptide	Any process that results in a change in state or activity of a cell (in terms of movement, secretion, enzyme production, gene expression, etc.) as a result of a peptide stimulus.	ENSMUSG00000076441 ENSMUSG00000027875 ENSMUSG00000071415 ENSMUSG00000032350 ENSMUSG00000056201 ENSMUSG00000025991	'Argininosuccinate synthase'; 'Hydroxymethylglutaryl-CoA synthase, mitochondrial'; 'Large ribosomal subunit protein uL14'; 'Glutamate--cysteine ligase catalytic subunit'; 'Cofilin-1'; 'Carbamoyl-phosphate synthase'	Ass1 Hmgcs2 Rpl23 Gclc Cfl1 Cps1	P16460 P54869 P62830 P97494 Q544Y7 Q8C196	P16460 P54869 P62830 P97494 Q544Y7 Q8C196	10.00 6/60	1.51 6/398	0.00413874	GO:1901701;GO:1901652;GO:0071417
GO:0170034	L-amino acid biosynthetic process	The chemical reactions and pathways resulting in the formation of L-amino acids, the L-enantiomers of amino acids.	ENSMUSG00000026473 ENSMUSG00000076441 ENSMUSG00000024039	'Glutamine synthetase'; 'Argininosuccinate synthase'; 'Cystathionine beta-synthase'	Glul Ass1 Cbs	P15105 P16460 Q91WT9	P15105 P16460 Q91WT9	5.00 3/60	5.45 3/55	0.00413874	GO:1901607;GO:0170033;GO:0008652
GO:0003254	regulation of membrane depolarization	Any process that modulates the rate, frequency or extent of membrane depolarization. Membrane depolarization is the process in which membrane potential changes in the depolarizing direction from the resting potential, usually from negative to positive.	ENSMUSG00000032350 ENSMUSG00000028124 ENSMUSG00000029368	'Glutamate--cysteine ligase catalytic subunit'; 'GCS light chain'; 'Albumin'	Gclc Gclm Alb	P97494 Q3T9P2 Q546G4	P97494 Q3T9P2 Q546G4	5.00 3/60	5.45 3/55	0.00413874	GO:0050794;GO:0042391;GO:0051899
GO:0035295	tube development	The process whose specific outcome is the progression of a tube over time, from its initial formation to a mature structure. Epithelial and endothelial tubes transport gases, liquids and cells from one site to another and form the basic structure of many organs and tissues including lung and trachea, kidney, the mammary gland, the vascular system and the gastrointestinal and urinary-genital tract…	ENSMUSG00000038650 ENSMUSG00000026365 ENSMUSG00000019428 ENSMUSG00000026473 ENSMUSG00000076441 ENSMUSG00000027875 ENSMUSG00000000049 ENSMUSG00000056201 ENSMUSG00000018293 ENSMUSG00000025991	'Ribonuclease inhibitor'; 'Complement component factor h'; 'Peptidyl-prolyl cis-trans isomerase FKBP8'; 'Glutamine synthetase'; 'Argininosuccinate synthase'; 'Hydroxymethylglutaryl-CoA synthase, mitochondrial'; 'Beta-2-glycoprotein 1'; 'Cofilin-1'; 'Profilin'; 'Carbamoyl-phosphate synthase'	Rnh1 Cfh Fkbp8 Glul Ass1 Hmgcs2 Apoh Cfl1 Pfn1 Cps1	A0A1B0GSG5 E9Q8I0 O35465 P15105 P16460 P54869 Q01339 Q544Y7 Q5SX50 Q8C196	A0A1B0GSG5 E9Q8I0 O35465 P15105 P16460 P54869 Q01339 Q544Y7 Q5SX50 Q8C196	16.67 10/60	0.85 10/1181	0.00414351	GO:0048856;GO:0007275
GO:1901652	response to peptide	Any process that results in a change in state or activity of a cell or an organism (in terms of movement, secretion, enzyme production, gene expression, etc.) as a result of a peptide stimulus.	ENSMUSG00000076441 ENSMUSG00000027875 ENSMUSG00000071415 ENSMUSG00000032350 ENSMUSG00000056201 ENSMUSG00000025745 ENSMUSG00000025991	'Argininosuccinate synthase'; 'Hydroxymethylglutaryl-CoA synthase, mitochondrial'; 'Large ribosomal subunit protein uL14'; 'Glutamate--cysteine ligase catalytic subunit'; 'Cofilin-1'; 'Trifunctional enzyme subunit alpha, mitochondrial'; 'Carbamoyl-phosphate synthase'	Ass1 Hmgcs2 Rpl23 Gclc Cfl1 Hadha Cps1	P16460 P54869 P62830 P97494 Q544Y7 Q8BMS1 Q8C196	P16460 P54869 P62830 P97494 Q544Y7 Q8BMS1 Q8C196	11.67 7/60	1.23 7/568	0.00417752	GO:1901700;GO:0010243
GO:0006152	purine nucleoside catabolic process	The chemical reactions and pathways resulting in the breakdown of purine nucleoside, one of a family of organic molecules consisting of a purine base covalently bonded to a sugar ribose (a ribonucleoside) or deoxyribose (a deoxyribonucleoside).	ENSMUSG00000048087 ENSMUSG00000027597	'Adenosylhomocysteinase'	Ahcy	Q3TF14	Q3TF14	3.33 2/60	18.18 2/11	0.00419265	GO:0042278;GO:0072523;GO:0009164
GO:0009719	response to endogenous stimulus	Any process that results in a change in state or activity of a cell or an organism (in terms of movement, secretion, enzyme production, gene expression, etc.) as a result of a stimulus arising within the organism.	ENSMUSG00000003814 ENSMUSG00000019428 ENSMUSG00000074207 ENSMUSG00000076441 ENSMUSG00000027875 ENSMUSG00000071415 ENSMUSG00000032350 ENSMUSG00000028124 ENSMUSG00000056201 ENSMUSG00000022752 ENSMUSG00000025745 ENSMUSG00000025991 ENSMUSG00000025950	'Calreticulin'; 'Peptidyl-prolyl cis-trans isomerase FKBP8'; 'Alcohol dehydrogenase 1'; 'Argininosuccinate synthase'; 'Hydroxymethylglutaryl-CoA synthase, mitochondrial'; 'Large ribosomal subunit protein uL14'; 'Glutamate--cysteine ligase catalytic subunit'; 'GCS light chain'; 'Cofilin-1'; 'MKIAA0719 protein'; 'Trifunctional enzyme subunit alpha, mitochondrial'; 'Carbamoyl-phosphate synthase'; 'I…	Calr Fkbp8 Adh1 Ass1 Hmgcs2 Rpl23 Gclc Gclm Cfl1 Tomm70a Hadha Cps1 Idh1	B2MWM9 O35465 P00329 P16460 P54869 P62830 P97494 Q3T9P2 Q544Y7 Q80TT4 Q8BMS1 Q8C196 Q8C338	B2MWM9 O35465 P00329 P16460 P54869 P62830 P97494 Q3T9P2 Q544Y7 Q80TT4 Q8BMS1 Q8C196 Q8C338	21.67 13/60	0.67 13/1935	0.00431883	GO:0050896
GO:0071496	cellular response to external stimulus	Any process that results in a change in state or activity of a cell (in terms of movement, secretion, enzyme production, gene expression, etc.) as a result of an external stimulus.	ENSMUSG00000026473 ENSMUSG00000028494 ENSMUSG00000032350 ENSMUSG00000029368 ENSMUSG00000024039 ENSMUSG00000010064	'Glutamine synthetase'; 'Perilipin-2'; 'Glutamate--cysteine ligase catalytic subunit'; 'Albumin'; 'Cystathionine beta-synthase'; 'Sodium-coupled neutral amino acid transporter 3'	Glul Plin2 Gclc Alb Cbs Slc38a3	P15105 P43883 P97494 Q546G4 Q91WT9 Q9DCP2	P15105 P43883 P97494 Q546G4 Q91WT9 Q9DCP2	10.00 6/60	1.49 6/404	0.00431883	GO:0009605
GO:0033574	response to testosterone	Any process that results in a change in state or activity of a cell or an organism (in terms of movement, secretion, enzyme production, gene expression, etc.) as a result of a testosterone stimulus.	ENSMUSG00000003814 ENSMUSG00000074207 ENSMUSG00000027875	'Calreticulin'; 'Alcohol dehydrogenase 1'; 'Hydroxymethylglutaryl-CoA synthase, mitochondrial'	Calr Adh1 Hmgcs2	B2MWM9 P00329 P54869	B2MWM9 P00329 P54869	5.00 3/60	5.26 3/57	0.00435173	GO:0033993;GO:0014070;GO:1901654
GO:0044419	biological process involved in interspecies interaction between organisms	Any process evolved to enable an interaction with an organism of a different species.	ENSMUSG00000003814 ENSMUSG00000028001 ENSMUSG00000026365 ENSMUSG00000061232 ENSMUSG00000076441 ENSMUSG00000027875 ENSMUSG00000025479 ENSMUSG00000056201 ENSMUSG00000022752 ENSMUSG00000025991 ENSMUSG00000034371 ENSMUSG00000032554 ENSMUSG00000097148	'Calreticulin'; 'Fibrinogen alpha chain'; 'Complement component factor h'; 'H-2 class I histocompatibility antigen, K-B alpha chain'; 'Argininosuccinate synthase'; 'Hydroxymethylglutaryl-CoA synthase, mitochondrial'; 'Cytochrome P450 2E1'; 'Cofilin-1'; 'MKIAA0719 protein'; 'Carbamoyl-phosphate synthase'; 'Triokinase/FMN cyclase'; 'Serotransferrin'; 'Glyceraldehyde-3-phosphate dehydrogenase'	Calr Fga Cfh H2-K1 Ass1 Hmgcs2 Cyp2e1 Cfl1 Tomm70a Cps1 Tkfc Tf Gapdhrt	B2MWM9 E9PV24 E9Q8I0 P01901 P16460 P54869 Q05421 Q544Y7 Q80TT4 Q8C196 Q8VC30 Q921I1 S4R1W1	B2MWM9 E9PV24 E9Q8I0 P01901 P16460 P54869 Q05421 Q544Y7 Q80TT4 Q8C196 Q8VC30 Q921I1 S4R1W1	21.67 13/60	0.67 13/1940	0.00435173	GO:0008150
GO:0070527	platelet aggregation	The adhesion of one platelet to one or more other platelets via adhesion molecules.	ENSMUSG00000028001 ENSMUSG00000026365 ENSMUSG00000071866	'Fibrinogen alpha chain'; 'Complement component factor h'; 'Peptidyl-prolyl cis-trans isomerase'	Fga Cfh Ppia	E9PV24 E9Q8I0 Q3TE63	E9PV24 E9Q8I0 Q3TE63	5.00 3/60	5.17 3/58	0.00453221	GO:0034109;GO:0030168
GO:0006749	glutathione metabolic process	The chemical reactions and pathways involving glutathione, the tripeptide glutamylcysteinylglycine, which acts as a coenzyme for some enzymes and as an antioxidant in the protection of sulfhydryl groups in enzymes and other proteins; it has a specific role in the reduction of hydrogen peroxide (H2O2) and oxidized ascorbate, and it participates in the gamma-glutamyl cycle.	ENSMUSG00000032350 ENSMUSG00000028124 ENSMUSG00000025950	'Glutamate--cysteine ligase catalytic subunit'; 'GCS light chain'; 'Isocitrate dehydrogenase'	Gclc Gclm Idh1	P97494 Q3T9P2 Q8C338	P97494 Q3T9P2 Q8C338	5.00 3/60	5.08 3/59	0.00473341	GO:0006790;GO:0006518;GO:0006575
GO:0030836	positive regulation of actin filament depolymerization	Any process that activates or increases the frequency, rate or extent of actin depolymerization.	ENSMUSG00000015932 ENSMUSG00000056201	'Destrin'; 'Cofilin-1'	Dstn Cfl1	Q4FK36 Q544Y7	Q4FK36 Q544Y7	3.33 2/60	16.67 2/12	0.00474093	GO:0051495;GO:0030042;GO:0030834;GO:1901881;GO:1902905
GO:0071377	cellular response to glucagon stimulus	Any process that results in a change in state or activity of a cell (in terms of movement, secretion, enzyme production, gene expression, etc.) as a result of a glucagon stimulus.	ENSMUSG00000076441 ENSMUSG00000025991	'Argininosuccinate synthase'; 'Carbamoyl-phosphate synthase'	Ass1 Cps1	P16460 Q8C196	P16460 Q8C196	3.33 2/60	16.67 2/12	0.00474093	GO:0071375;GO:0033762
GO:2001233	regulation of apoptotic signaling pathway	Any process that modulates the frequency, rate or extent of apoptotic signaling pathway.	ENSMUSG00000028001 ENSMUSG00000032350 ENSMUSG00000028124 ENSMUSG00000071866 ENSMUSG00000036880 ENSMUSG00000003526	'Fibrinogen alpha chain'; 'Glutamate--cysteine ligase catalytic subunit'; 'GCS light chain'; 'Peptidyl-prolyl cis-trans isomerase'; '3-ketoacyl-CoA thiolase, mitochondrial'; 'Proline dehydrogenase 1, mitochondrial'	Fga Gclc Gclm Ppia Acaa2 Prodh	E9PV24 P97494 Q3T9P2 Q3TE63 Q8BWT1 Q9WU79	E9PV24 P97494 Q3T9P2 Q3TE63 Q8BWT1 Q9WU79	10.00 6/60	1.44 6/417	0.0048632	GO:0009966;GO:0042981;GO:0097190
GO:0050667	homocysteine metabolic process	The chemical reactions and pathways involving homocysteine, the amino acid alpha-amino-gamma-mercaptobutanoic acid. Homocysteine is an important intermediate in the metabolic reactions of its S-methyl derivative, methionine.	ENSMUSG00000025991 ENSMUSG00000024039	'Carbamoyl-phosphate synthase'; 'Cystathionine beta-synthase'	Cps1 Cbs	Q8C196 Q91WT9	Q8C196 Q91WT9	3.33 2/60	15.38 2/13	0.00540458	GO:0170041;GO:1901605;GO:0000096
GO:0006750	glutathione biosynthetic process	The chemical reactions and pathways resulting in the formation of glutathione, the tripeptide glutamylcysteinylglycine, which acts as a coenzyme for some enzymes and as an antioxidant in the protection of sulfhydryl groups in enzymes and other proteins.	ENSMUSG00000032350 ENSMUSG00000028124	'Glutamate--cysteine ligase catalytic subunit'; 'GCS light chain'	Gclc Gclm	P97494 Q3T9P2	P97494 Q3T9P2	3.33 2/60	15.38 2/13	0.00540458	GO:0044272;GO:0042398;GO:0006749;GO:0019184
GO:0033539	fatty acid beta-oxidation using acyl-CoA dehydrogenase	A fatty acid beta-oxidation pathway in which the initial step of each oxidation cycle, which converts an acyl-CoA to a trans-2-enoyl-CoA, is catalyzed by acyl-CoA dehydrogenase; the electrons removed by oxidation pass through the respiratory chain to oxygen and leave H2O as the product. Fatty acid beta-oxidation begins with the addition of coenzyme A to a fatty acid, and ends when only two or thr…	ENSMUSG00000026003 ENSMUSG00000027809	'Long-chain specific acyl-CoA dehydrogenase, mitochondrial'; 'Electron transfer flavoprotein-ubiquinone oxidoreductase, mitochondrial'	Acadl Etfdh	A0A0R4J083 Q921G7	A0A0R4J083 Q921G7	3.33 2/60	15.38 2/13	0.00540458	GO:0006635
GO:1901029	negative regulation of mitochondrial outer membrane permeabilization involved in apoptotic signaling pathway	Any process that stops, prevents or reduces the frequency, rate or extent of mitochondrial outer membrane permeabilization involved in apoptotic signaling pathway.	ENSMUSG00000032350 ENSMUSG00000036880	'Glutamate--cysteine ligase catalytic subunit'; '3-ketoacyl-CoA thiolase, mitochondrial'	Gclc Acaa2	P97494 Q8BWT1	P97494 Q8BWT1	3.33 2/60	15.38 2/13	0.00540458	GO:2001234;GO:0010823;GO:1901028;GO:0097345;GO:0035795
GO:0044283	small molecule biosynthetic process	The chemical reactions and pathways resulting in the formation of small molecules, any low molecular weight, monomeric, non-encoded molecule.	ENSMUSG00000030246 ENSMUSG00000026473 ENSMUSG00000076441 ENSMUSG00000027875 ENSMUSG00000036775 ENSMUSG00000024039 ENSMUSG00000097148	'L-lactate dehydrogenase'; 'Glutamine synthetase'; 'Argininosuccinate synthase'; 'Hydroxymethylglutaryl-CoA synthase, mitochondrial'; 'Peroxisomal 2,4-dienoyl-CoA reductase'; 'Cystathionine beta-synthase'; 'Glyceraldehyde-3-phosphate dehydrogenase'	Ldhb Glul Ass1 Hmgcs2 Decr2 Cbs Gapdhrt	A0A6I8MX27 P15105 P16460 P54869 Q3TR93 Q91WT9 S4R1W1	A0A6I8MX27 P15105 P16460 P54869 Q3TR93 Q91WT9 S4R1W1	11.67 7/60	1.16 7/605	0.00545381	GO:0009058;GO:0044281
GO:0009117	nucleotide metabolic process	The chemical reactions and pathways involving a nucleotide, a nucleoside that is esterified with (ortho)phosphate or an oligophosphate at any hydroxyl group on the glycose moiety; may be mono-, di- or triphosphate; this definition includes cyclic nucleotides (nucleoside cyclic phosphates).	ENSMUSG00000030246 ENSMUSG00000026365 ENSMUSG00000027875 ENSMUSG00000036880 ENSMUSG00000025950 ENSMUSG00000034371 ENSMUSG00000097148	'L-lactate dehydrogenase'; 'Complement component factor h'; 'Hydroxymethylglutaryl-CoA synthase, mitochondrial'; '3-ketoacyl-CoA thiolase, mitochondrial'; 'Isocitrate dehydrogenase'; 'Triokinase/FMN cyclase'; 'Glyceraldehyde-3-phosphate dehydrogenase'	Ldhb Cfh Hmgcs2 Acaa2 Idh1 Tkfc Gapdhrt	A0A6I8MX27 E9Q8I0 P54869 Q8BWT1 Q8C338 Q8VC30 S4R1W1	A0A6I8MX27 E9Q8I0 P54869 Q8BWT1 Q8C338 Q8VC30 S4R1W1	11.67 7/60	1.16 7/605	0.00545381	GO:0006753
GO:0070887	cellular response to chemical stimulus	Any process that results in a change in state or activity of a cell (in terms of movement, secretion, enzyme production, gene expression, etc.) as a result of a chemical stimulus.	ENSMUSG00000003814 ENSMUSG00000054422 ENSMUSG00000076441 ENSMUSG00000004897 ENSMUSG00000027875 ENSMUSG00000071415 ENSMUSG00000072235 ENSMUSG00000032350 ENSMUSG00000025479 ENSMUSG00000028124 ENSMUSG00000071866 ENSMUSG00000056201 ENSMUSG00000036880 ENSMUSG00000025991 ENSMUSG00000024039 ENSMUSG00000032554 ENSMUSG00000097148	'Calreticulin'; 'Fatty acid-binding protein, liver'; 'Argininosuccinate synthase'; 'Hepatoma-derived growth factor'; 'Hydroxymethylglutaryl-CoA synthase, mitochondrial'; 'Large ribosomal subunit protein uL14'; 'Tubulin alpha-1A chain'; 'Glutamate--cysteine ligase catalytic subunit'; 'Cytochrome P450 2E1'; 'GCS light chain'; 'Peptidyl-prolyl cis-trans isomerase'; 'Cofilin-1'; '3-ketoacyl-CoA thiol…	Calr Fabp1 Ass1 Hdgf Hmgcs2 Rpl23 Tuba1a Gclc Cyp2e1 Gclm Ppia Cfl1 Acaa2 Cps1 Cbs Tf Gapdhrt	B2MWM9 P12710 P16460 P51859 P54869 P62830 P68369 P97494 Q05421 Q3T9P2 Q3TE63 Q544Y7 Q8BWT1 Q8C196 Q91WT9 Q921I1 S4R1W1	B2MWM9 P12710 P16460 P51859 P54869 P62830 P68369 P97494 Q05421 Q3T9P2 Q3TE63 Q544Y7 Q8BWT1 Q8C196 Q91WT9 Q921I1 S4R1W1	28.33 17/60	0.54 17/3162	0.0055128	GO:0051716;GO:0042221
GO:0019637	organophosphate metabolic process	The chemical reactions and pathways involving organophosphates, any phosphate-containing organic compound.	ENSMUSG00000030246 ENSMUSG00000026365 ENSMUSG00000027875 ENSMUSG00000025745 ENSMUSG00000036880 ENSMUSG00000025991 ENSMUSG00000025950 ENSMUSG00000034371 ENSMUSG00000097148	'L-lactate dehydrogenase'; 'Complement component factor h'; 'Hydroxymethylglutaryl-CoA synthase, mitochondrial'; 'Trifunctional enzyme subunit alpha, mitochondrial'; '3-ketoacyl-CoA thiolase, mitochondrial'; 'Carbamoyl-phosphate synthase'; 'Isocitrate dehydrogenase'; 'Triokinase/FMN cyclase'; 'Glyceraldehyde-3-phosphate dehydrogenase'	Ldhb Cfh Hmgcs2 Hadha Acaa2 Cps1 Idh1 Tkfc Gapdhrt	A0A6I8MX27 E9Q8I0 P54869 Q8BMS1 Q8BWT1 Q8C196 Q8C338 Q8VC30 S4R1W1	A0A6I8MX27 E9Q8I0 P54869 Q8BMS1 Q8BWT1 Q8C196 Q8C338 Q8VC30 S4R1W1	15.00 9/60	0.88 9/1017	0.00552528	GO:0006793;GO:0071704
GO:0006753	nucleoside phosphate metabolic process	The chemical reactions and pathways involving any phosphorylated nucleoside.	ENSMUSG00000030246 ENSMUSG00000026365 ENSMUSG00000027875 ENSMUSG00000036880 ENSMUSG00000025950 ENSMUSG00000034371 ENSMUSG00000097148	'L-lactate dehydrogenase'; 'Complement component factor h'; 'Hydroxymethylglutaryl-CoA synthase, mitochondrial'; '3-ketoacyl-CoA thiolase, mitochondrial'; 'Isocitrate dehydrogenase'; 'Triokinase/FMN cyclase'; 'Glyceraldehyde-3-phosphate dehydrogenase'	Ldhb Cfh Hmgcs2 Acaa2 Idh1 Tkfc Gapdhrt	A0A6I8MX27 E9Q8I0 P54869 Q8BWT1 Q8C338 Q8VC30 S4R1W1	A0A6I8MX27 E9Q8I0 P54869 Q8BWT1 Q8C338 Q8VC30 S4R1W1	11.67 7/60	1.14 7/614	0.00584	GO:0006796;GO:0019637;GO:0055086
GO:0008652	amino acid biosynthetic process	The chemical reactions and pathways resulting in the formation of amino acids, organic acids containing one or more amino substituents.	ENSMUSG00000026473 ENSMUSG00000076441 ENSMUSG00000024039	'Glutamine synthetase'; 'Argininosuccinate synthase'; 'Cystathionine beta-synthase'	Glul Ass1 Cbs	P15105 P16460 Q91WT9	P15105 P16460 Q91WT9	5.00 3/60	4.55 3/66	0.00597134	GO:0046394;GO:1901566
GO:0072378	blood coagulation, fibrin clot formation	A protein activation cascade that contributes to blood coagulation and consists of the cascade of enzymatic reactions initiated by physical damage to the wall of a blood vessel, leading to the formation of a formation of a fibrin clot at the site of the injury. The process also includes numerous positive and negative regulatory events.	ENSMUSG00000028001 ENSMUSG00000000049	'Fibrinogen alpha chain'; 'Beta-2-glycoprotein 1'	Fga Apoh	E9PV24 Q01339	E9PV24 Q01339	3.33 2/60	14.29 2/14	0.00597134	GO:0072376;GO:0007596
GO:1901607	alpha-amino acid biosynthetic process	The chemical reactions and pathways resulting in the formation of an alpha-amino acid.	ENSMUSG00000026473 ENSMUSG00000076441 ENSMUSG00000024039	'Glutamine synthetase'; 'Argininosuccinate synthase'; 'Cystathionine beta-synthase'	Glul Ass1 Cbs	P15105 P16460 Q91WT9	P15105 P16460 Q91WT9	5.00 3/60	4.55 3/66	0.00597134	GO:1901566;GO:0046394;GO:1901605
GO:0048512	circadian behavior	The specific behavior of an organism that recurs with a regularity of approximately 24 hours.	ENSMUSG00000048087 ENSMUSG00000027597 ENSMUSG00000029368	'Adenosylhomocysteinase'; 'Albumin'	Ahcy Alb	Q3TF14 Q546G4	Q3TF14 Q546G4	5.00 3/60	4.41 3/68	0.006415	GO:0007622;GO:0007623
GO:0050994	regulation of lipid catabolic process	Any process that modulates the frequency, rate, or extent of the chemical reactions and pathways resulting in the breakdown of lipids.	ENSMUSG00000054422 ENSMUSG00000000049 ENSMUSG00000025950	'Fatty acid-binding protein, liver'; 'Beta-2-glycoprotein 1'; 'Isocitrate dehydrogenase'	Fabp1 Apoh Idh1	P12710 Q01339 Q8C338	P12710 Q01339 Q8C338	5.00 3/60	4.41 3/68	0.006415	GO:0016042;GO:0019216;GO:0009894
GO:0019184	nonribosomal peptide biosynthetic process	The biosynthetic process in which peptide bond formation occurs in the absence of the translational machinery. Examples include the synthesis of antibiotic peptides, and glutathione.	ENSMUSG00000032350 ENSMUSG00000028124	'Glutamate--cysteine ligase catalytic subunit'; 'GCS light chain'	Gclc Gclm	P97494 Q3T9P2	P97494 Q3T9P2	3.33 2/60	13.33 2/15	0.00670705	GO:0043043
GO:2000767	positive regulation of cytoplasmic translation	Any process that activates or increases the frequency, rate or extent of cytoplasmic translation.	ENSMUSG00000030057 ENSMUSG00000034994	'CCHC-type zinc finger nucleic acid binding protein'; 'Elongation factor 2'	Cnbp Eef2	P53996 P58252	P53996 P58252	3.33 2/60	13.33 2/15	0.00670705	GO:0002181;GO:0045727;GO:2000765
GO:0007275	multicellular organism development	The biological process whose specific outcome is the progression of a multicellular organism over time from an initial condition (e.g. a zygote or a young adult) to a later condition (e.g. a multicellular animal or an aged adult).	ENSMUSG00000038650 ENSMUSG00000003814 ENSMUSG00000026365 ENSMUSG00000019428 ENSMUSG00000061232 ENSMUSG00000026473 ENSMUSG00000076441 ENSMUSG00000027875 ENSMUSG00000072235 ENSMUSG00000000049 ENSMUSG00000071866 ENSMUSG00000098274 ENSMUSG00000056201 ENSMUSG00000018293 ENSMUSG00000032602 ENSMUSG00000022752 ENSMUSG00000025991 ENSMUSG00000025950 ENSMUSG00000024039 ENSMUSG00000032554 ENSMUSG00000032575 …	'Ribonuclease inhibitor'; 'Calreticulin'; 'Complement component factor h'; 'Peptidyl-prolyl cis-trans isomerase FKBP8'; 'H-2 class I histocompatibility antigen, K-B alpha chain'; 'Glutamine synthetase'; 'Argininosuccinate synthase'; 'Hydroxymethylglutaryl-CoA synthase, mitochondrial'; 'Tubulin alpha-1A chain'; 'Beta-2-glycoprotein 1'; 'Peptidyl-prolyl cis-trans isomerase'; 'Large ribosomal subuni…	Rnh1 Calr Cfh Fkbp8 H2-K1 Glul Ass1 Hmgcs2 Tuba1a Apoh Ppia Rpl24 Cfl1 Pfn1 Slc25a20 Tomm70a Cps1 Idh1 Cbs Tf Manf Ndrg2	A0A1B0GSG5 B2MWM9 E9Q8I0 O35465 P01901 P15105 P16460 P54869 P68369 Q01339 Q3TE63 Q3UW40 Q544Y7 Q5SX50 Q7TPW6 Q80TT4 Q8C196 Q8C338 Q91WT9 Q921I1 Q9CXI5 Q9QYG0	A0A1B0GSG5 B2MWM9 E9Q8I0 O35465 P01901 P15105 P16460 P54869 P68369 Q01339 Q3TE63 Q3UW40 Q544Y7 Q5SX50 Q7TPW6 Q80TT4 Q8C196 Q8C338 Q91WT9 Q921I1 Q9CXI5 Q9QYG0	36.67 22/60	0.45 22/4879	0.00679828	GO:0032501;GO:0048856
GO:0007622	rhythmic behavior	The specific behavior of an organism that recur with measured regularity.	ENSMUSG00000048087 ENSMUSG00000027597 ENSMUSG00000029368	'Adenosylhomocysteinase'; 'Albumin'	Ahcy Alb	Q3TF14 Q546G4	Q3TF14 Q546G4	5.00 3/60	4.29 3/70	0.00681125	GO:0007610
GO:0006959	humoral immune response	An immune response mediated through a body fluid.	ENSMUSG00000028001 ENSMUSG00000026365 ENSMUSG00000061232 ENSMUSG00000032554 ENSMUSG00000097148	'Fibrinogen alpha chain'; 'Complement component factor h'; 'H-2 class I histocompatibility antigen, K-B alpha chain'; 'Serotransferrin'; 'Glyceraldehyde-3-phosphate dehydrogenase'	Fga Cfh H2-K1 Tf Gapdhrt	E9PV24 E9Q8I0 P01901 Q921I1 S4R1W1	E9PV24 E9Q8I0 P01901 Q921I1 S4R1W1	8.33 5/60	1.68 5/298	0.00683572	GO:0006955
GO:0007015	actin filament organization	A process that is carried out at the cellular level which results in the assembly, arrangement of constituent parts, or disassembly of cytoskeletal structures comprising actin filaments. Includes processes that control the spatial distribution of actin filaments, such as organizing filaments into meshworks, bundles, or other structures, as by cross-linking.	ENSMUSG00000038650 ENSMUSG00000021676 ENSMUSG00000015932 ENSMUSG00000056201 ENSMUSG00000018293 ENSMUSG00000032554	'Ribonuclease inhibitor'; 'Ras GTPase-activating-like protein IQGAP2'; 'Destrin'; 'Cofilin-1'; 'Profilin'; 'Serotransferrin'	Rnh1 Iqgap2 Dstn Cfl1 Pfn1 Tf	A0A1B0GSG5 Q3UQ44 Q4FK36 Q544Y7 Q5SX50 Q921I1	A0A1B0GSG5 Q3UQ44 Q4FK36 Q544Y7 Q5SX50 Q921I1	10.00 6/60	1.32 6/456	0.00683572	GO:0097435;GO:0030036
GO:0072523	purine-containing compound catabolic process	The chemical reactions and pathways resulting in the breakdown of a purine-containing compound, i.e. any compound that contains purine or a formal derivative thereof.	ENSMUSG00000048087 ENSMUSG00000027597 ENSMUSG00000034371 ENSMUSG00000097148	'Adenosylhomocysteinase'; 'Triokinase/FMN cyclase'; 'Glyceraldehyde-3-phosphate dehydrogenase'	Ahcy Tkfc Gapdhrt	Q3TF14 Q8VC30 S4R1W1	Q3TF14 Q8VC30 S4R1W1	6.67 4/60	2.40 4/167	0.00683572	GO:1901565;GO:0044270;GO:0072521;GO:0019439;GO:0046700;GO:1901361
GO:0033554	cellular response to stress	Any process that results in a change in state or activity of a cell (in terms of movement, secretion, enzyme production, gene expression, etc.) as a result of a stimulus indicating the organism is under stress. The stress is usually, but not necessarily, exogenous (e.g. temperature, humidity, ionizing radiation).	ENSMUSG00000003814 ENSMUSG00000054422 ENSMUSG00000026473 ENSMUSG00000076441 ENSMUSG00000028494 ENSMUSG00000071866 ENSMUSG00000056201 ENSMUSG00000029368 ENSMUSG00000036880 ENSMUSG00000024039 ENSMUSG00000032575 ENSMUSG00000010064	'Calreticulin'; 'Fatty acid-binding protein, liver'; 'Glutamine synthetase'; 'Argininosuccinate synthase'; 'Perilipin-2'; 'Peptidyl-prolyl cis-trans isomerase'; 'Cofilin-1'; 'Albumin'; '3-ketoacyl-CoA thiolase, mitochondrial'; 'Cystathionine beta-synthase'; 'Mesencephalic astrocyte-derived neurotrophic factor'; 'Sodium-coupled neutral amino acid transporter 3'	Calr Fabp1 Glul Ass1 Plin2 Ppia Cfl1 Alb Acaa2 Cbs Manf Slc38a3	B2MWM9 P12710 P15105 P16460 P43883 Q3TE63 Q544Y7 Q546G4 Q8BWT1 Q91WT9 Q9CXI5 Q9DCP2	B2MWM9 P12710 P15105 P16460 P43883 Q3TE63 Q544Y7 Q546G4 Q8BWT1 Q91WT9 Q9CXI5 Q9DCP2	20.00 12/60	0.67 12/1799	0.00683572	GO:0006950;GO:0051716
GO:0031668	cellular response to extracellular stimulus	Any process that results in a change in state or activity of a cell (in terms of movement, secretion, enzyme production, gene expression, etc.) as a result of an extracellular stimulus.	ENSMUSG00000026473 ENSMUSG00000028494 ENSMUSG00000029368 ENSMUSG00000024039 ENSMUSG00000010064	'Glutamine synthetase'; 'Perilipin-2'; 'Albumin'; 'Cystathionine beta-synthase'; 'Sodium-coupled neutral amino acid transporter 3'	Glul Plin2 Alb Cbs Slc38a3	P15105 P43883 Q546G4 Q91WT9 Q9DCP2	P15105 P43883 Q546G4 Q91WT9 Q9DCP2	8.33 5/60	1.66 5/301	0.00710972	GO:0007154;GO:0009991;GO:0071496;GO:0051716
GO:0009084	glutamine family amino acid biosynthetic process	The chemical reactions and pathways resulting in the formation of amino acids of the glutamine family, comprising arginine, glutamate, glutamine and proline.	ENSMUSG00000026473 ENSMUSG00000076441	'Glutamine synthetase'; 'Argininosuccinate synthase'	Glul Ass1	P15105 P16460	P15105 P16460	3.33 2/60	12.50 2/16	0.00715895	GO:0170038;GO:0170034;GO:0009064
GO:0051014	actin filament severing	The process in which an actin filament is broken down into smaller filaments.	ENSMUSG00000015932 ENSMUSG00000056201	'Destrin'; 'Cofilin-1'	Dstn Cfl1	Q4FK36 Q544Y7	Q4FK36 Q544Y7	3.33 2/60	12.50 2/16	0.00715895	GO:0030029
GO:0097067	cellular response to thyroid hormone stimulus	A change in state or activity of a cell (in terms of movement, secretion, enzyme production, gene expression, etc.) as a result of a thyroid hormone stimulus.	ENSMUSG00000032350 ENSMUSG00000028124	'Glutamate--cysteine ligase catalytic subunit'; 'GCS light chain'	Gclc Gclm	P97494 Q3T9P2	P97494 Q3T9P2	3.33 2/60	12.50 2/16	0.00715895	GO:0032870;GO:0097066
GO:0071372	cellular response to follicle-stimulating hormone stimulus	Any process that results in a change in state or activity of a cell (in terms of movement, secretion, enzyme production, gene expression, etc.) as a result of a follicle-stimulating hormone stimulus.	ENSMUSG00000032350 ENSMUSG00000028124	'Glutamate--cysteine ligase catalytic subunit'; 'GCS light chain'	Gclc Gclm	P97494 Q3T9P2	P97494 Q3T9P2	3.33 2/60	12.50 2/16	0.00715895	GO:0071371;GO:0032354
GO:0070542	response to fatty acid	Any process that results in a change in state or activity of a cell or an organism (in terms of movement, secretion, enzyme production, gene expression, etc.) as a result of a fatty acid stimulus.	ENSMUSG00000076441 ENSMUSG00000027875 ENSMUSG00000025991	'Argininosuccinate synthase'; 'Hydroxymethylglutaryl-CoA synthase, mitochondrial'; 'Carbamoyl-phosphate synthase'	Ass1 Hmgcs2 Cps1	P16460 P54869 Q8C196	P16460 P54869 Q8C196	5.00 3/60	4.11 3/73	0.00725197	GO:1901700;GO:0033993
GO:0035733	hepatic stellate cell activation	A change in the morphology or behavior of a hepatic stellate cell resulting from exposure to a cytokine, chemokine, hormone, cellular ligand or soluble factor.	ENSMUSG00000032350 ENSMUSG00000028124	'Glutamate--cysteine ligase catalytic subunit'; 'GCS light chain'	Gclc Gclm	P97494 Q3T9P2	P97494 Q3T9P2	3.33 2/60	11.76 2/17	0.00791561	GO:0072537
GO:0035729	cellular response to hepatocyte growth factor stimulus	Any process that results in a change in state or activity of a cell (in terms of movement, secretion, enzyme production, gene expression, etc.) as a result of a hepatocyte growth factor stimulus.	ENSMUSG00000032350 ENSMUSG00000028124	'Glutamate--cysteine ligase catalytic subunit'; 'GCS light chain'	Gclc Gclm	P97494 Q3T9P2	P97494 Q3T9P2	3.33 2/60	11.76 2/17	0.00791561	GO:0035728;GO:0071363
GO:0034392	negative regulation of smooth muscle cell apoptotic process	Any process that stops, prevents, or reduces the frequency, rate, or extent of smooth muscle cell apoptotic process.	ENSMUSG00000000049 ENSMUSG00000097148	'Beta-2-glycoprotein 1'; 'Glyceraldehyde-3-phosphate dehydrogenase'	Apoh Gapdhrt	Q01339 S4R1W1	Q01339 S4R1W1	3.33 2/60	11.76 2/17	0.00791561	GO:0034390;GO:0010656;GO:0034391
GO:0031647	regulation of protein stability	Any process that affects the structure and integrity of a protein, altering the likelihood of its degradation or aggregation.	ENSMUSG00000003814 ENSMUSG00000071415 ENSMUSG00000086784 ENSMUSG00000018293 ENSMUSG00000097148	'Calreticulin'; 'Large ribosomal subunit protein uL14'; 'Isochorismatase domain-containing protein 2A'; 'Profilin'; 'Glyceraldehyde-3-phosphate dehydrogenase'	Calr Rpl23 Isoc2a Pfn1 Gapdhrt	B2MWM9 P62830 P85094 Q5SX50 S4R1W1	B2MWM9 P62830 P85094 Q5SX50 S4R1W1	8.33 5/60	1.60 5/313	0.00804546	GO:0065008
GO:0007596	blood coagulation	The sequential process in which the multiple coagulation factors of the blood interact, ultimately resulting in the formation of an insoluble fibrin clot; it may be divided into three stages: stage 1, the formation of intrinsic and extrinsic prothrombin converting principle; stage 2, the formation of thrombin; stage 3, the formation of stable fibrin polymers.	ENSMUSG00000028001 ENSMUSG00000026365 ENSMUSG00000000049 ENSMUSG00000071866	'Fibrinogen alpha chain'; 'Complement component factor h'; 'Beta-2-glycoprotein 1'; 'Peptidyl-prolyl cis-trans isomerase'	Fga Cfh Apoh Ppia	E9PV24 E9Q8I0 Q01339 Q3TE63	E9PV24 E9Q8I0 Q01339 Q3TE63	6.67 4/60	2.25 4/178	0.00811318	GO:0050817;GO:0042060;GO:0007599
GO:0019362	pyridine nucleotide metabolic process	The chemical reactions and pathways involving a pyridine nucleotide, a nucleotide characterized by a pyridine derivative as a nitrogen base.	ENSMUSG00000030246 ENSMUSG00000025950 ENSMUSG00000034371 ENSMUSG00000097148	'L-lactate dehydrogenase'; 'Isocitrate dehydrogenase'; 'Triokinase/FMN cyclase'; 'Glyceraldehyde-3-phosphate dehydrogenase'	Ldhb Idh1 Tkfc Gapdhrt	A0A6I8MX27 Q8C338 Q8VC30 S4R1W1	A0A6I8MX27 Q8C338 Q8VC30 S4R1W1	6.67 4/60	2.23 4/179	0.00819183	GO:0009117;GO:0072524
GO:0046496	nicotinamide nucleotide metabolic process	The chemical reactions and pathways involving nicotinamide nucleotides, any nucleotide that contains combined nicotinamide.	ENSMUSG00000030246 ENSMUSG00000025950 ENSMUSG00000034371 ENSMUSG00000097148	'L-lactate dehydrogenase'; 'Isocitrate dehydrogenase'; 'Triokinase/FMN cyclase'; 'Glyceraldehyde-3-phosphate dehydrogenase'	Ldhb Idh1 Tkfc Gapdhrt	A0A6I8MX27 Q8C338 Q8VC30 S4R1W1	A0A6I8MX27 Q8C338 Q8VC30 S4R1W1	6.67 4/60	2.23 4/179	0.00819183	GO:0019362
GO:0072376	protein activation cascade	A sequential series of modifications to a set of proteins where the product of one reaction catalyzes the following reaction, ultimately leading to the generation of a mature protein. Modifications typically include proteolysis or covalent modification, and may also include binding events.	ENSMUSG00000028001 ENSMUSG00000000049	'Fibrinogen alpha chain'; 'Beta-2-glycoprotein 1'	Fga Apoh	E9PV24 Q01339	E9PV24 Q01339	3.33 2/60	11.11 2/18	0.0084784	GO:0051604
GO:0007599	hemostasis	The stopping of bleeding (loss of body fluid) or the arrest of the circulation to an organ or part.	ENSMUSG00000028001 ENSMUSG00000026365 ENSMUSG00000000049 ENSMUSG00000071866	'Fibrinogen alpha chain'; 'Complement component factor h'; 'Beta-2-glycoprotein 1'; 'Peptidyl-prolyl cis-trans isomerase'	Fga Cfh Apoh Ppia	E9PV24 E9Q8I0 Q01339 Q3TE63	E9PV24 E9Q8I0 Q01339 Q3TE63	6.67 4/60	2.20 4/182	0.0084784	GO:0050878
GO:0042454	ribonucleoside catabolic process	The chemical reactions and pathways resulting in the breakdown of any ribonucleoside, a nucleoside in which purine or pyrimidine base is linked to a ribose (beta-D-ribofuranose) molecule.	ENSMUSG00000048087 ENSMUSG00000027597	'Adenosylhomocysteinase'	Ahcy	Q3TF14	Q3TF14	3.33 2/60	11.11 2/18	0.0084784	GO:0009119;GO:0009164
GO:1901881	positive regulation of protein depolymerization	Any process that activates or increases the frequency, rate or extent of protein depolymerization.	ENSMUSG00000015932 ENSMUSG00000056201	'Destrin'; 'Cofilin-1'	Dstn Cfl1	Q4FK36 Q544Y7	Q4FK36 Q544Y7	3.33 2/60	11.11 2/18	0.0084784	GO:1901879;GO:0051261;GO:0043243
GO:0050817	coagulation	The process in which a fluid solution, or part of it, changes into a solid or semisolid mass.	ENSMUSG00000028001 ENSMUSG00000026365 ENSMUSG00000000049 ENSMUSG00000071866	'Fibrinogen alpha chain'; 'Complement component factor h'; 'Beta-2-glycoprotein 1'; 'Peptidyl-prolyl cis-trans isomerase'	Fga Cfh Apoh Ppia	E9PV24 E9Q8I0 Q01339 Q3TE63	E9PV24 E9Q8I0 Q01339 Q3TE63	6.67 4/60	2.21 4/181	0.0084784	GO:0032501
GO:0048583	regulation of response to stimulus	Any process that modulates the frequency, rate or extent of a response to a stimulus. Response to stimulus is a change in state or activity of a cell or an organism (in terms of movement, secretion, enzyme production, gene expression, etc.) as a result of a stimulus.	ENSMUSG00000061983 ENSMUSG00000003814 ENSMUSG00000028001 ENSMUSG00000026365 ENSMUSG00000019428 ENSMUSG00000061232 ENSMUSG00000071415 ENSMUSG00000032350 ENSMUSG00000000049 ENSMUSG00000028124 ENSMUSG00000071866 ENSMUSG00000022752 ENSMUSG00000036880 ENSMUSG00000034371 ENSMUSG00000024039 ENSMUSG00000032575 ENSMUSG00000004558 ENSMUSG00000003526 ENSMUSG00000097148	'40S ribosomal protein S12'; 'Calreticulin'; 'Fibrinogen alpha chain'; 'Complement component factor h'; 'Peptidyl-prolyl cis-trans isomerase FKBP8'; 'H-2 class I histocompatibility antigen, K-B alpha chain'; 'Large ribosomal subunit protein uL14'; 'Glutamate--cysteine ligase catalytic subunit'; 'Beta-2-glycoprotein 1'; 'GCS light chain'; 'Peptidyl-prolyl cis-trans isomerase'; 'MKIAA0719 protein';…	Rps12 Calr Fga Cfh Fkbp8 H2-K1 Rpl23 Gclc Apoh Gclm Ppia Tomm70a Acaa2 Tkfc Cbs Manf Ndrg2 Prodh Gapdhrt	A0A1W2P7A1 B2MWM9 E9PV24 E9Q8I0 O35465 P01901 P62830 P97494 Q01339 Q3T9P2 Q3TE63 Q80TT4 Q8BWT1 Q8VC30 Q91WT9 Q9CXI5 Q9QYG0 Q9WU79 S4R1W1	A0A1W2P7A1 B2MWM9 E9PV24 E9Q8I0 O35465 P01901 P62830 P97494 Q01339 Q3T9P2 Q3TE63 Q80TT4 Q8BWT1 Q8VC30 Q91WT9 Q9CXI5 Q9QYG0 Q9WU79 S4R1W1	31.67 19/60	0.48 19/3987	0.00853833	GO:0050896;GO:0050789
GO:0043434	response to peptide hormone	Any process that results in a change in state or activity of a cell or an organism (in terms of movement, secretion, enzyme production, gene expression, etc.) as a result of a peptide hormone stimulus. A peptide hormone is any of a class of peptides that are secreted into the blood stream and have endocrine functions in living animals.	ENSMUSG00000076441 ENSMUSG00000027875 ENSMUSG00000032350 ENSMUSG00000056201 ENSMUSG00000025745 ENSMUSG00000025991	'Argininosuccinate synthase'; 'Hydroxymethylglutaryl-CoA synthase, mitochondrial'; 'Glutamate--cysteine ligase catalytic subunit'; 'Cofilin-1'; 'Trifunctional enzyme subunit alpha, mitochondrial'; 'Carbamoyl-phosphate synthase'	Ass1 Hmgcs2 Gclc Cfl1 Hadha Cps1	P16460 P54869 P97494 Q544Y7 Q8BMS1 Q8C196	P16460 P54869 P97494 Q544Y7 Q8BMS1 Q8C196	10.00 6/60	1.23 6/489	0.00863969	GO:0009725;GO:1901652
GO:0046394	carboxylic acid biosynthetic process	The chemical reactions and pathways resulting in the formation of carboxylic acids, any organic acid containing one or more carboxyl (-COOH) groups.	ENSMUSG00000030246 ENSMUSG00000026473 ENSMUSG00000076441 ENSMUSG00000036775 ENSMUSG00000024039	'L-lactate dehydrogenase'; 'Glutamine synthetase'; 'Argininosuccinate synthase'; 'Peroxisomal 2,4-dienoyl-CoA reductase'; 'Cystathionine beta-synthase'	Ldhb Glul Ass1 Decr2 Cbs	A0A6I8MX27 P15105 P16460 Q3TR93 Q91WT9	A0A6I8MX27 P15105 P16460 Q3TR93 Q91WT9	8.33 5/60	1.55 5/322	0.00863969	GO:0016053;GO:0019752
GO:0032870	cellular response to hormone stimulus	Any process that results in a change in state or activity of a cell (in terms of movement, secretion, enzyme production, gene expression, etc.) as a result of a hormone stimulus.	ENSMUSG00000003814 ENSMUSG00000076441 ENSMUSG00000027875 ENSMUSG00000032350 ENSMUSG00000028124 ENSMUSG00000056201 ENSMUSG00000025991	'Calreticulin'; 'Argininosuccinate synthase'; 'Hydroxymethylglutaryl-CoA synthase, mitochondrial'; 'Glutamate--cysteine ligase catalytic subunit'; 'GCS light chain'; 'Cofilin-1'; 'Carbamoyl-phosphate synthase'	Calr Ass1 Hmgcs2 Gclc Gclm Cfl1 Cps1	B2MWM9 P16460 P54869 P97494 Q3T9P2 Q544Y7 Q8C196	B2MWM9 P16460 P54869 P97494 Q3T9P2 Q544Y7 Q8C196	11.67 7/60	1.03 7/681	0.00868463	GO:0071495;GO:0009725;GO:0071310
GO:0044238	primary metabolic process	The chemical reactions and pathways involving those compounds which are formed as a part of the normal anabolic and catabolic processes. These processes take place in most, if not all, cells of the organism.	ENSMUSG00000026003 ENSMUSG00000061983 ENSMUSG00000030246 ENSMUSG00000003814 ENSMUSG00000028001 ENSMUSG00000026365 ENSMUSG00000019428 ENSMUSG00000074207 ENSMUSG00000054422 ENSMUSG00000046364 ENSMUSG00000026473 ENSMUSG00000076441 ENSMUSG00000004897 ENSMUSG00000030057 ENSMUSG00000027875 ENSMUSG00000034994 ENSMUSG00000071415 ENSMUSG00000032350 ENSMUSG00000000049 ENSMUSG00000025479 ENSMUSG00000028124 …	'Long-chain specific acyl-CoA dehydrogenase, mitochondrial'; '40S ribosomal protein S12'; 'L-lactate dehydrogenase'; 'Calreticulin'; 'Fibrinogen alpha chain'; 'Complement component factor h'; 'Peptidyl-prolyl cis-trans isomerase FKBP8'; 'Alcohol dehydrogenase 1'; 'Fatty acid-binding protein, liver'; 'Large ribosomal subunit protein uL15'; 'Glutamine synthetase'; 'Argininosuccinate synthase'; 'Hep…	Acadl Rps12 Ldhb Calr Fga Cfh Fkbp8 Adh1 Fabp1 Rpl27a Glul Ass1 Hdgf Cnbp Hmgcs2 Eef2 Rpl23 Gclc Apoh Cyp2e1 Gclm Ppia Ahcy Decr2 Rpl24 Cfl1 Rplp1 Pfn1 Bdh1 Hadha Acaa2 Cps1 Idh1 Tkfc Cbs Etfdh Tf Hibadh Prodh Gapdhrt	A0A0R4J083 A0A1W2P7A1 A0A6I8MX27 B2MWM9 E9PV24 E9Q8I0 O35465 P00329 P12710 P14115 P15105 P16460 P51859 P53996 P54869 P58252 P62830 P97494 Q01339 Q05421 Q3T9P2 Q3TE63 Q3TF14 Q3TR93 Q3UW40 Q544Y7 Q58E35 Q5SX50 Q80XN0 Q8BMS1 Q8BWT1 Q8C196 Q8C338 Q8VC30 Q91WT9 Q921G7 Q921I1 Q99L13 Q9WU79 S4R1W1	A0A0R4J083 A0A1W2P7A1 A0A6I8MX27 B2MWM9 E9PV24 E9Q8I0 O35465 P00329 P12710 P14115 P15105 P16460 P51859 P53996 P54869 P58252 P62830 P97494 Q01339 Q05421 Q3T9P2 Q3TE63 Q3TF14 Q3TR93 Q3UW40 Q544Y7 Q58E35 Q5SX50 Q80XN0 Q8BMS1 Q8BWT1 Q8C196 Q8C338 Q8VC30 Q91WT9 Q921G7 Q921I1 Q99L13 Q9WU79 S4R1W1	68.33 41/60	0.32 41/12727	0.00868463	GO:0008152
GO:0006091	generation of precursor metabolites and energy	The chemical reactions and pathways resulting in the formation of precursor metabolites, substances from which energy is derived, and any process involved in the liberation of energy from these substances.	ENSMUSG00000074207 ENSMUSG00000027875 ENSMUSG00000025950 ENSMUSG00000034371 ENSMUSG00000027809 ENSMUSG00000097148	'Alcohol dehydrogenase 1'; 'Hydroxymethylglutaryl-CoA synthase, mitochondrial'; 'Isocitrate dehydrogenase'; 'Triokinase/FMN cyclase'; 'Electron transfer flavoprotein-ubiquinone oxidoreductase, mitochondrial'; 'Glyceraldehyde-3-phosphate dehydrogenase'	Adh1 Hmgcs2 Idh1 Tkfc Etfdh Gapdhrt	P00329 P54869 Q8C338 Q8VC30 Q921G7 S4R1W1	P00329 P54869 Q8C338 Q8VC30 Q921G7 S4R1W1	10.00 6/60	1.22 6/491	0.00868463	GO:0044237
GO:0016053	organic acid biosynthetic process	The chemical reactions and pathways resulting in the formation of organic acids, any acidic compound containing carbon in covalent linkage.	ENSMUSG00000030246 ENSMUSG00000026473 ENSMUSG00000076441 ENSMUSG00000036775 ENSMUSG00000024039	'L-lactate dehydrogenase'; 'Glutamine synthetase'; 'Argininosuccinate synthase'; 'Peroxisomal 2,4-dienoyl-CoA reductase'; 'Cystathionine beta-synthase'	Ldhb Glul Ass1 Decr2 Cbs	A0A6I8MX27 P15105 P16460 Q3TR93 Q91WT9	A0A6I8MX27 P15105 P16460 Q3TR93 Q91WT9	8.33 5/60	1.53 5/326	0.00880362	GO:0006082;GO:1901576;GO:0044249;GO:0044283
GO:0072524	pyridine-containing compound metabolic process	The chemical reactions and pathways involving a pyridine-containing compound, i.e. any compound that contains pyridine or a formal derivative thereof.	ENSMUSG00000030246 ENSMUSG00000025950 ENSMUSG00000034371 ENSMUSG00000097148	'L-lactate dehydrogenase'; 'Isocitrate dehydrogenase'; 'Triokinase/FMN cyclase'; 'Glyceraldehyde-3-phosphate dehydrogenase'	Ldhb Idh1 Tkfc Gapdhrt	A0A6I8MX27 Q8C338 Q8VC30 S4R1W1	A0A6I8MX27 Q8C338 Q8VC30 S4R1W1	6.67 4/60	2.15 4/186	0.00880362	GO:1901360;GO:0034641;GO:1901564;GO:0046483
GO:0019730	antimicrobial humoral response	An immune response against microbes mediated through a body fluid. Examples of this process are seen in the antimicrobial humoral response of Drosophila melanogaster and Mus musculus.	ENSMUSG00000028001 ENSMUSG00000061232 ENSMUSG00000032554 ENSMUSG00000097148	'Fibrinogen alpha chain'; 'H-2 class I histocompatibility antigen, K-B alpha chain'; 'Serotransferrin'; 'Glyceraldehyde-3-phosphate dehydrogenase'	Fga H2-K1 Tf Gapdhrt	E9PV24 P01901 Q921I1 S4R1W1	E9PV24 P01901 Q921I1 S4R1W1	6.67 4/60	2.15 4/186	0.00880362	GO:0006959;GO:0140546
GO:0035728	response to hepatocyte growth factor	Any process that results in a change in state or activity of a cell or an organism (in terms of movement, secretion, enzyme production, gene expression, etc.) as a result of a hepatocyte growth factor stimulus.	ENSMUSG00000032350 ENSMUSG00000028124	'Glutamate--cysteine ligase catalytic subunit'; 'GCS light chain'	Gclc Gclm	P97494 Q3T9P2	P97494 Q3T9P2	3.33 2/60	10.53 2/19	0.00890111	GO:0070848
GO:0072350	tricarboxylic acid metabolic process	The chemical reactions and pathways involving dicarboxylic acids, any organic acid containing three carboxyl (COOH) groups or anions (COO-).	ENSMUSG00000076441 ENSMUSG00000025950	'Argininosuccinate synthase'; 'Isocitrate dehydrogenase'	Ass1 Idh1	P16460 Q8C338	P16460 Q8C338	3.33 2/60	10.53 2/19	0.00890111	GO:0019752
GO:0071230	cellular response to amino acid stimulus	Any process that results in a change in state or activity of a cell (in terms of movement, secretion, enzyme production, gene expression, etc.) as a result of an amino acid stimulus. An amino acid is a carboxylic acids containing one or more amino groups.	ENSMUSG00000076441 ENSMUSG00000027875 ENSMUSG00000032350 ENSMUSG00000028124	'Argininosuccinate synthase'; 'Hydroxymethylglutaryl-CoA synthase, mitochondrial'; 'Glutamate--cysteine ligase catalytic subunit'; 'GCS light chain'	Ass1 Hmgcs2 Gclc Gclm	P16460 P54869 P97494 Q3T9P2	P16460 P54869 P97494 Q3T9P2	6.67 4/60	2.11 4/190	0.00933966	GO:0071229;GO:1901701;GO:0043200;GO:0071417
GO:0030036	actin cytoskeleton organization	A process that is carried out at the cellular level which results in the assembly, arrangement of constituent parts, or disassembly of cytoskeletal structures comprising actin filaments and their associated proteins.	ENSMUSG00000038650 ENSMUSG00000003814 ENSMUSG00000021676 ENSMUSG00000015932 ENSMUSG00000056201 ENSMUSG00000018293 ENSMUSG00000032554	'Ribonuclease inhibitor'; 'Calreticulin'; 'Ras GTPase-activating-like protein IQGAP2'; 'Destrin'; 'Cofilin-1'; 'Profilin'; 'Serotransferrin'	Rnh1 Calr Iqgap2 Dstn Cfl1 Pfn1 Tf	A0A1B0GSG5 B2MWM9 Q3UQ44 Q4FK36 Q544Y7 Q5SX50 Q921I1	A0A1B0GSG5 B2MWM9 Q3UQ44 Q4FK36 Q544Y7 Q5SX50 Q921I1	11.67 7/60	1.01 7/695	0.00941405	GO:0007010;GO:0030029
GO:0034109	homotypic cell-cell adhesion	The attachment of a cell to a second cell of the identical type via adhesion molecules.	ENSMUSG00000028001 ENSMUSG00000026365 ENSMUSG00000071866	'Fibrinogen alpha chain'; 'Complement component factor h'; 'Peptidyl-prolyl cis-trans isomerase'	Fga Cfh Ppia	E9PV24 E9Q8I0 Q3TE63	E9PV24 E9Q8I0 Q3TE63	5.00 3/60	3.57 3/84	0.0094298	GO:0098609
GO:0006081	cellular aldehyde metabolic process	The chemical reactions and pathways involving aldehydes, any organic compound with the formula R-CH=O, as carried out by individual cells.	ENSMUSG00000074207 ENSMUSG00000025950 ENSMUSG00000034371	'Alcohol dehydrogenase 1'; 'Isocitrate dehydrogenase'; 'Triokinase/FMN cyclase'	Adh1 Idh1 Tkfc	P00329 Q8C338 Q8VC30	P00329 Q8C338 Q8VC30	5.00 3/60	3.57 3/84	0.0094298	GO:0071704;GO:0044237
GO:0098885	modification of postsynaptic actin cytoskeleton	Any process that modifies the structure of a postsynaptic actin cytoskeleton.	ENSMUSG00000056201 ENSMUSG00000018293	'Cofilin-1'; 'Profilin'	Cfl1 Pfn1	Q544Y7 Q5SX50	Q544Y7 Q5SX50	3.33 2/60	10.00 2/20	0.00962783	GO:0099010
GO:0071375	cellular response to peptide hormone stimulus	Any process that results in a change in state or activity of a cell (in terms of movement, secretion, enzyme production, gene expression, etc.) as a result of a peptide hormone stimulus. A peptide hormone is any of a class of peptides that are secreted into the blood stream and have endocrine functions in living animals.	ENSMUSG00000076441 ENSMUSG00000027875 ENSMUSG00000032350 ENSMUSG00000056201 ENSMUSG00000025991	'Argininosuccinate synthase'; 'Hydroxymethylglutaryl-CoA synthase, mitochondrial'; 'Glutamate--cysteine ligase catalytic subunit'; 'Cofilin-1'; 'Carbamoyl-phosphate synthase'	Ass1 Hmgcs2 Gclc Cfl1 Cps1	P16460 P54869 P97494 Q544Y7 Q8C196	P16460 P54869 P97494 Q544Y7 Q8C196	8.33 5/60	1.49 5/336	0.00967377	GO:1901653;GO:0032870;GO:0043434
GO:0009267	cellular response to starvation	Any process that results in a change in state or activity of a cell (in terms of movement, secretion, enzyme production, gene expression, etc.) as a result of deprivation of nourishment.	ENSMUSG00000026473 ENSMUSG00000028494 ENSMUSG00000029368 ENSMUSG00000010064	'Glutamine synthetase'; 'Perilipin-2'; 'Albumin'; 'Sodium-coupled neutral amino acid transporter 3'	Glul Plin2 Alb Slc38a3	P15105 P43883 Q546G4 Q9DCP2	P15105 P43883 Q546G4 Q9DCP2	6.67 4/60	2.06 4/194	0.00978993	GO:0042594;GO:0031669;GO:0033554
GO:0046500	S-adenosylmethionine metabolic process	The chemical reactions and pathways involving S-adenosylmethionine, S-(5'-adenosyl)-L-methionine, an important intermediate in one-carbon metabolism.	ENSMUSG00000048087 ENSMUSG00000027597	'Adenosylhomocysteinase'	Ahcy	Q3TF14	Q3TF14	3.33 2/60	9.52 2/21	0.0104041	GO:0006790;GO:0071704
GO:0071229	cellular response to acid chemical	Any process that results in a change in state or activity of a cell (in terms of movement, secretion, enzyme production, gene expression, etc.) as a result of a stimulus by the chemical structure of the anion portion of the dissociated acid (rather than the acid acting as a proton donor). The acid chemical may be in gaseous, liquid or solid form.	ENSMUSG00000076441 ENSMUSG00000027875 ENSMUSG00000032350 ENSMUSG00000028124	'Argininosuccinate synthase'; 'Hydroxymethylglutaryl-CoA synthase, mitochondrial'; 'Glutamate--cysteine ligase catalytic subunit'; 'GCS light chain'	Ass1 Hmgcs2 Gclc Gclm	P16460 P54869 P97494 Q3T9P2	P16460 P54869 P97494 Q3T9P2	6.67 4/60	2.02 4/198	0.0104041	GO:0001101;GO:0070887
GO:0035795	negative regulation of mitochondrial membrane permeability	Any process that decreases the frequency, rate or extent of the passage or uptake of molecules by the mitochondrial membrane.	ENSMUSG00000032350 ENSMUSG00000036880	'Glutamate--cysteine ligase catalytic subunit'; '3-ketoacyl-CoA thiolase, mitochondrial'	Gclc Acaa2	P97494 Q8BWT1	P97494 Q8BWT1	3.33 2/60	9.52 2/21	0.0104041	GO:0046902;GO:1905709
GO:1901654	response to ketone	A response that results in a state of tolerance to ketone.	ENSMUSG00000003814 ENSMUSG00000074207 ENSMUSG00000076441 ENSMUSG00000027875 ENSMUSG00000025991	'Calreticulin'; 'Alcohol dehydrogenase 1'; 'Argininosuccinate synthase'; 'Hydroxymethylglutaryl-CoA synthase, mitochondrial'; 'Carbamoyl-phosphate synthase'	Calr Adh1 Ass1 Hmgcs2 Cps1	B2MWM9 P00329 P16460 P54869 Q8C196	B2MWM9 P00329 P16460 P54869 Q8C196	8.33 5/60	1.45 5/344	0.01043	GO:0010033;GO:1901700
GO:0032956	regulation of actin cytoskeleton organization	Any process that modulates the frequency, rate or extent of the formation, arrangement of constituent parts, or disassembly of cytoskeletal structures comprising actin filaments and their associated proteins.	ENSMUSG00000038650 ENSMUSG00000021676 ENSMUSG00000015932 ENSMUSG00000056201 ENSMUSG00000018293	'Ribonuclease inhibitor'; 'Ras GTPase-activating-like protein IQGAP2'; 'Destrin'; 'Cofilin-1'; 'Profilin'	Rnh1 Iqgap2 Dstn Cfl1 Pfn1	A0A1B0GSG5 Q3UQ44 Q4FK36 Q544Y7 Q5SX50	A0A1B0GSG5 Q3UQ44 Q4FK36 Q544Y7 Q5SX50	8.33 5/60	1.45 5/344	0.01043	GO:0051493;GO:0030036;GO:0032970
GO:0048518	positive regulation of biological process	Any process that activates or increases the frequency, rate or extent of a biological process. Biological processes are regulated by many means; examples include the control of gene expression, protein modification or interaction with a protein or substrate molecule.	ENSMUSG00000061983 ENSMUSG00000003814 ENSMUSG00000028001 ENSMUSG00000026365 ENSMUSG00000019428 ENSMUSG00000061232 ENSMUSG00000054422 ENSMUSG00000026473 ENSMUSG00000076441 ENSMUSG00000028494 ENSMUSG00000004897 ENSMUSG00000030057 ENSMUSG00000034994 ENSMUSG00000071415 ENSMUSG00000032350 ENSMUSG00000000049 ENSMUSG00000071866 ENSMUSG00000015932 ENSMUSG00000056201 ENSMUSG00000029368 ENSMUSG00000018293 …	'40S ribosomal protein S12'; 'Calreticulin'; 'Fibrinogen alpha chain'; 'Complement component factor h'; 'Peptidyl-prolyl cis-trans isomerase FKBP8'; 'H-2 class I histocompatibility antigen, K-B alpha chain'; 'Fatty acid-binding protein, liver'; 'Glutamine synthetase'; 'Argininosuccinate synthase'; 'Perilipin-2'; 'Hepatoma-derived growth factor'; 'CCHC-type zinc finger nucleic acid binding protein…	Rps12 Calr Fga Cfh Fkbp8 H2-K1 Fabp1 Glul Ass1 Plin2 Hdgf Cnbp Eef2 Rpl23 Gclc Apoh Ppia Dstn Cfl1 Alb Pfn1 Tomm70a Tkfc Tf Slc38a3 Gapdhrt	A0A1W2P7A1 B2MWM9 E9PV24 E9Q8I0 O35465 P01901 P12710 P15105 P16460 P43883 P51859 P53996 P58252 P62830 P97494 Q01339 Q3TE63 Q4FK36 Q544Y7 Q546G4 Q5SX50 Q80TT4 Q8VC30 Q921I1 Q9DCP2 S4R1W1	A0A1W2P7A1 B2MWM9 E9PV24 E9Q8I0 O35465 P01901 P12710 P15105 P16460 P43883 P51859 P53996 P58252 P62830 P97494 Q01339 Q3TE63 Q4FK36 Q544Y7 Q546G4 Q5SX50 Q80TT4 Q8VC30 Q921I1 Q9DCP2 S4R1W1	43.33 26/60	0.39 26/6589	0.0105275	GO:0050789;GO:0008150
GO:0050821	protein stabilization	Any process involved in maintaining the structure and integrity of a protein and preventing it from degradation or aggregation.	ENSMUSG00000003814 ENSMUSG00000071415 ENSMUSG00000018293 ENSMUSG00000097148	'Calreticulin'; 'Large ribosomal subunit protein uL14'; 'Profilin'; 'Glyceraldehyde-3-phosphate dehydrogenase'	Calr Rpl23 Pfn1 Gapdhrt	B2MWM9 P62830 Q5SX50 S4R1W1	B2MWM9 P62830 Q5SX50 S4R1W1	6.67 4/60	2.00 4/200	0.0105909	GO:0031647
GO:1901028	regulation of mitochondrial outer membrane permeabilization involved in apoptotic signaling pathway	Any process that modulates the frequency, rate or extent of mitochondrial outer membrane permeabilization involved in apoptotic signaling pathway.	ENSMUSG00000032350 ENSMUSG00000036880	'Glutamate--cysteine ligase catalytic subunit'; '3-ketoacyl-CoA thiolase, mitochondrial'	Gclc Acaa2	P97494 Q8BWT1	P97494 Q8BWT1	3.33 2/60	9.09 2/22	0.0110605	GO:0051049;GO:0010821;GO:0046902;GO:0097345
GO:0042730	fibrinolysis	A process that solubilizes fibrin in the bloodstream of a multicellular organism, chiefly by the proteolytic action of plasmin.	ENSMUSG00000028001 ENSMUSG00000000049	'Fibrinogen alpha chain'; 'Beta-2-glycoprotein 1'	Fga Apoh	E9PV24 Q01339	E9PV24 Q01339	3.33 2/60	9.09 2/22	0.0110605	GO:0030195
GO:0051881	regulation of mitochondrial membrane potential	Any process that modulates the establishment or extent of the mitochondrial membrane potential, the electric potential existing across the mitochondrial membrane arising from charges in the membrane itself and from the charges present in the media on either side of the membrane.	ENSMUSG00000032350 ENSMUSG00000028124 ENSMUSG00000029368	'Glutamate--cysteine ligase catalytic subunit'; 'GCS light chain'; 'Albumin'	Gclc Gclm Alb	P97494 Q3T9P2 Q546G4	P97494 Q3T9P2 Q546G4	5.00 3/60	3.30 3/91	0.0111581	GO:0042391
GO:0033043	regulation of organelle organization	Any process that modulates the frequency, rate or extent of a process involved in the formation, arrangement of constituent parts, or disassembly of an organelle.	ENSMUSG00000038650 ENSMUSG00000003814 ENSMUSG00000019428 ENSMUSG00000032350 ENSMUSG00000021676 ENSMUSG00000015932 ENSMUSG00000056201 ENSMUSG00000018293 ENSMUSG00000036880	'Ribonuclease inhibitor'; 'Calreticulin'; 'Peptidyl-prolyl cis-trans isomerase FKBP8'; 'Glutamate--cysteine ligase catalytic subunit'; 'Ras GTPase-activating-like protein IQGAP2'; 'Destrin'; 'Cofilin-1'; 'Profilin'; '3-ketoacyl-CoA thiolase, mitochondrial'	Rnh1 Calr Fkbp8 Gclc Iqgap2 Dstn Cfl1 Pfn1 Acaa2	A0A1B0GSG5 B2MWM9 O35465 P97494 Q3UQ44 Q4FK36 Q544Y7 Q5SX50 Q8BWT1	A0A1B0GSG5 B2MWM9 O35465 P97494 Q3UQ44 Q4FK36 Q544Y7 Q5SX50 Q8BWT1	15.00 9/60	0.76 9/1178	0.0112355	GO:0051128;GO:0006996
GO:0008015	blood circulation	The flow of blood through the body of an animal, enabling the transport of nutrients to the tissues and the removal of waste products.	ENSMUSG00000028001 ENSMUSG00000032350 ENSMUSG00000028124 ENSMUSG00000025991 ENSMUSG00000024039 ENSMUSG00000032575	'Fibrinogen alpha chain'; 'Glutamate--cysteine ligase catalytic subunit'; 'GCS light chain'; 'Carbamoyl-phosphate synthase'; 'Cystathionine beta-synthase'; 'Mesencephalic astrocyte-derived neurotrophic factor'	Fga Gclc Gclm Cps1 Cbs Manf	E9PV24 P97494 Q3T9P2 Q8C196 Q91WT9 Q9CXI5	E9PV24 P97494 Q3T9P2 Q8C196 Q91WT9 Q9CXI5	10.00 6/60	1.13 6/530	0.0113745	GO:0003013
GO:0051899	membrane depolarization	The process in which membrane potential decreases with respect to its steady-state potential, usually from negative potential to a more positive potential. For example, the initial depolarization during the rising phase of an action potential is in the direction from the negative steady-state resting potential towards the positive membrane potential that will be the peak of the action potential.	ENSMUSG00000032350 ENSMUSG00000028124 ENSMUSG00000029368	'Glutamate--cysteine ligase catalytic subunit'; 'GCS light chain'; 'Albumin'	Gclc Gclm Alb	P97494 Q3T9P2 Q546G4	P97494 Q3T9P2 Q546G4	5.00 3/60	3.26 3/92	0.0113745	GO:0042391
GO:0048856	anatomical structure development	The biological process whose specific outcome is the progression of an anatomical structure from an initial condition to its mature state. This process begins with the formation of the structure and ends with the mature structure, whatever form that may be including its natural destruction. An anatomical structure is any biological entity that occupies space and is distinguished from its surround…	ENSMUSG00000038650 ENSMUSG00000003814 ENSMUSG00000026365 ENSMUSG00000019428 ENSMUSG00000074207 ENSMUSG00000061232 ENSMUSG00000026473 ENSMUSG00000076441 ENSMUSG00000044986 ENSMUSG00000027875 ENSMUSG00000034994 ENSMUSG00000072235 ENSMUSG00000000049 ENSMUSG00000071866 ENSMUSG00000098274 ENSMUSG00000056201 ENSMUSG00000018293 ENSMUSG00000032602 ENSMUSG00000022752 ENSMUSG00000025991 ENSMUSG00000025950 …	'Ribonuclease inhibitor'; 'Calreticulin'; 'Complement component factor h'; 'Peptidyl-prolyl cis-trans isomerase FKBP8'; 'Alcohol dehydrogenase 1'; 'H-2 class I histocompatibility antigen, K-B alpha chain'; 'Glutamine synthetase'; 'Argininosuccinate synthase'; 'Thiosulfate sulfurtransferase'; 'Hydroxymethylglutaryl-CoA synthase, mitochondrial'; 'Elongation factor 2'; 'Tubulin alpha-1A chain'; 'Bet…	Rnh1 Calr Cfh Fkbp8 Adh1 H2-K1 Glul Ass1 Tst Hmgcs2 Eef2 Tuba1a Apoh Ppia Rpl24 Cfl1 Pfn1 Slc25a20 Tomm70a Cps1 Idh1 Cbs Tf Manf Ndrg2	A0A1B0GSG5 B2MWM9 E9Q8I0 O35465 P00329 P01901 P15105 P16460 P52196 P54869 P58252 P68369 Q01339 Q3TE63 Q3UW40 Q544Y7 Q5SX50 Q7TPW6 Q80TT4 Q8C196 Q8C338 Q91WT9 Q921I1 Q9CXI5 Q9QYG0	A0A1B0GSG5 B2MWM9 E9Q8I0 O35465 P00329 P01901 P15105 P16460 P52196 P54869 P58252 P68369 Q01339 Q3TE63 Q3UW40 Q544Y7 Q5SX50 Q7TPW6 Q80TT4 Q8C196 Q8C338 Q91WT9 Q921I1 Q9CXI5 Q9QYG0	41.67 25/60	0.40 25/6269	0.0115767	GO:0032502
GO:0072537	fibroblast activation	A change in the morphology or behavior of a fibroblast resulting from exposure to an activating factor such as a cellular or soluble ligand.	ENSMUSG00000032350 ENSMUSG00000028124	'Glutamate--cysteine ligase catalytic subunit'; 'GCS light chain'	Gclc Gclm	P97494 Q3T9P2	P97494 Q3T9P2	3.33 2/60	8.70 2/23	0.0116527	GO:0001775
GO:0032354	response to follicle-stimulating hormone	Any process that results in a change in state or activity of a cell or an organism (in terms of movement, secretion, enzyme production, gene expression, etc.) as a result of a follicle-stimulating hormone stimulus.	ENSMUSG00000032350 ENSMUSG00000028124	'Glutamate--cysteine ligase catalytic subunit'; 'GCS light chain'	Gclc Gclm	P97494 Q3T9P2	P97494 Q3T9P2	3.33 2/60	8.70 2/23	0.0116527	GO:0034698
GO:1905709	negative regulation of membrane permeability	Any process that stops, prevents or reduces the frequency, rate or extent of the passage or uptake of molecules by a membrane.	ENSMUSG00000032350 ENSMUSG00000036880	'Glutamate--cysteine ligase catalytic subunit'; '3-ketoacyl-CoA thiolase, mitochondrial'	Gclc Acaa2	P97494 Q8BWT1	P97494 Q8BWT1	3.33 2/60	8.70 2/23	0.0116527	GO:0090559
GO:0009987	cellular process	Any process that is carried out at the cellular level, but not necessarily restricted to a single cell. For example, cell communication occurs among more than one cell, but occurs at the cellular level.	ENSMUSG00000026202 ENSMUSG00000026003 ENSMUSG00000020741 ENSMUSG00000038650 ENSMUSG00000061983 ENSMUSG00000030246 ENSMUSG00000003814 ENSMUSG00000028001 ENSMUSG00000026365 ENSMUSG00000019428 ENSMUSG00000074207 ENSMUSG00000061232 ENSMUSG00000054422 ENSMUSG00000046364 ENSMUSG00000026473 ENSMUSG00000076441 ENSMUSG00000028494 ENSMUSG00000004897 ENSMUSG00000044986 ENSMUSG00000030057 ENSMUSG00000027875 …	'Tubulin alpha chain'; 'Long-chain specific acyl-CoA dehydrogenase, mitochondrial'; 'Clustered mitochondria protein homolog'; 'Ribonuclease inhibitor'; '40S ribosomal protein S12'; 'L-lactate dehydrogenase'; 'Calreticulin'; 'Fibrinogen alpha chain'; 'Complement component factor h'; 'Peptidyl-prolyl cis-trans isomerase FKBP8'; 'Alcohol dehydrogenase 1'; 'H-2 class I histocompatibility antigen, K-B…	Tuba4a Acadl Cluh Rnh1 Rps12 Ldhb Calr Fga Cfh Fkbp8 Adh1 H2-K1 Fabp1 Rpl27a Glul Ass1 Plin2 Hdgf Tst Cnbp Hmgcs2 Eef2 Rpl23 Tuba1a Gclc Apoh Cyp2e1 Gclm Ppia Ahcy Decr2 Iqgap2 Rpl24 Dstn Cfl1 Alb Rplp1 Pfn1 Slc25a20 Tomm70a Hadha Acaa2 Cps1 Idh1 Tkfc Cbs Etfdh Tf Hibadh Manf Aldh7a1 Slc38a3 Ndrg2 Prodh Gapdhrt	A0A0A0MQA5 A0A0R4J083 A0A0R4J140 A0A1B0GSG5 A0A1W2P7A1 A0A6I8MX27 B2MWM9 E9PV24 E9Q8I0 O35465 P00329 P01901 P12710 P14115 P15105 P16460 P43883 P51859 P52196 P53996 P54869 P58252 P62830 P68369 P97494 Q01339 Q05421 Q3T9P2 Q3TE63 Q3TF14 Q3TR93 Q3UQ44 Q3UW40 Q4FK36 Q544Y7 Q546G4 Q58E35 Q5SX50 Q7TPW6 Q80TT4 Q8BMS1 Q8BWT1 Q8C196 Q8C338 Q8VC30 Q91WT9 Q921G7 Q921I1 Q99L13 Q9CXI5 Q9DBF1 Q9DCP2 Q9QYG0 Q9WU…	A0A0A0MQA5 A0A0R4J083 A0A0R4J140 A0A1B0GSG5 A0A1W2P7A1 A0A6I8MX27 B2MWM9 E9PV24 E9Q8I0 O35465 P00329 P01901 P12710 P14115 P15105 P16460 P43883 P51859 P52196 P53996 P54869 P58252 P62830 P68369 P97494 Q01339 Q05421 Q3T9P2 Q3TE63 Q3TF14 Q3TR93 Q3UQ44 Q3UW40 Q4FK36 Q544Y7 Q546G4 Q58E35 Q5SX50 Q7TPW6 Q80TT4 Q8BMS1 Q8BWT1 Q8C196 Q8C338 Q8VC30 Q91WT9 Q921G7 Q921I1 Q99L13 Q9CXI5 Q9DBF1 Q9DCP2 Q9QYG0 Q9WU…	93.33 56/60	0.27 56/20967	0.0116768	GO:0008150
GO:0006417	regulation of translation	Any process that modulates the frequency, rate or extent of the chemical reactions and pathways resulting in the formation of proteins by the translation of mRNA or circRNA.	ENSMUSG00000003814 ENSMUSG00000030057 ENSMUSG00000034994 ENSMUSG00000007892 ENSMUSG00000097148	'Calreticulin'; 'CCHC-type zinc finger nucleic acid binding protein'; 'Elongation factor 2'; 'Large ribosomal subunit protein P1'; 'Glyceraldehyde-3-phosphate dehydrogenase'	Calr Cnbp Eef2 Rplp1 Gapdhrt	B2MWM9 P53996 P58252 Q58E35 S4R1W1	B2MWM9 P53996 P58252 Q58E35 S4R1W1	8.33 5/60	1.38 5/363	0.0123933	GO:0051246;GO:0006412;GO:0034248;GO:0010608
GO:0071371	cellular response to gonadotropin stimulus	Any process that results in a change in state or activity of a cell (in terms of movement, secretion, enzyme production, gene expression, etc.) as a result of a gonadotropin stimulus.	ENSMUSG00000032350 ENSMUSG00000028124	'Glutamate--cysteine ligase catalytic subunit'; 'GCS light chain'	Gclc Gclm	P97494 Q3T9P2	P97494 Q3T9P2	3.33 2/60	8.33 2/24	0.0124651	GO:0034698;GO:0032870
GO:0009164	nucleoside catabolic process	The chemical reactions and pathways resulting in the breakdown of any one of a family of organic molecules consisting of a purine or pyrimidine base covalently bonded to a sugar ribose (a ribonucleoside) or deoxyribose (a deoxyribonucleoside).	ENSMUSG00000048087 ENSMUSG00000027597	'Adenosylhomocysteinase'	Ahcy	Q3TF14	Q3TF14	3.33 2/60	8.33 2/24	0.0124651	GO:0034656;GO:1901565;GO:1901658;GO:0009116
GO:0071417	cellular response to organonitrogen compound	Any process that results in a change in state or activity of a cell (in terms of movement, secretion, enzyme production, gene expression, etc.) as a result of an organonitrogen stimulus. An organonitrogen compound is formally a compound containing at least one carbon-nitrogen bond.	ENSMUSG00000076441 ENSMUSG00000027875 ENSMUSG00000071415 ENSMUSG00000032350 ENSMUSG00000028124 ENSMUSG00000056201 ENSMUSG00000025991	'Argininosuccinate synthase'; 'Hydroxymethylglutaryl-CoA synthase, mitochondrial'; 'Large ribosomal subunit protein uL14'; 'Glutamate--cysteine ligase catalytic subunit'; 'GCS light chain'; 'Cofilin-1'; 'Carbamoyl-phosphate synthase'	Ass1 Hmgcs2 Rpl23 Gclc Gclm Cfl1 Cps1	P16460 P54869 P62830 P97494 Q3T9P2 Q544Y7 Q8C196	P16460 P54869 P62830 P97494 Q3T9P2 Q544Y7 Q8C196	11.67 7/60	0.94 7/747	0.0125617	GO:0071495;GO:1901699;GO:0071310;GO:0010243
GO:0002437	inflammatory response to antigenic stimulus	An inflammatory response to an antigenic stimulus, which can be include any number of T cell or B cell epitopes.	ENSMUSG00000061232 ENSMUSG00000048087 ENSMUSG00000027597	'H-2 class I histocompatibility antigen, K-B alpha chain'; 'Adenosylhomocysteinase'	H2-K1 Ahcy	P01901 Q3TF14	P01901 Q3TF14	5.00 3/60	3.09 3/97	0.012636	GO:0006955;GO:0006954
GO:0007010	cytoskeleton organization	A process that is carried out at the cellular level which results in the assembly, arrangement of constituent parts, or disassembly of cytoskeletal structures.	ENSMUSG00000026202 ENSMUSG00000038650 ENSMUSG00000003814 ENSMUSG00000072235 ENSMUSG00000021676 ENSMUSG00000015932 ENSMUSG00000056201 ENSMUSG00000018293 ENSMUSG00000032554 ENSMUSG00000097148	'Tubulin alpha chain'; 'Ribonuclease inhibitor'; 'Calreticulin'; 'Tubulin alpha-1A chain'; 'Ras GTPase-activating-like protein IQGAP2'; 'Destrin'; 'Cofilin-1'; 'Profilin'; 'Serotransferrin'; 'Glyceraldehyde-3-phosphate dehydrogenase'	Tuba4a Rnh1 Calr Tuba1a Iqgap2 Dstn Cfl1 Pfn1 Tf Gapdhrt	A0A0A0MQA5 A0A1B0GSG5 B2MWM9 P68369 Q3UQ44 Q4FK36 Q544Y7 Q5SX50 Q921I1 S4R1W1	A0A0A0MQA5 A0A1B0GSG5 B2MWM9 P68369 Q3UQ44 Q4FK36 Q544Y7 Q5SX50 Q921I1 S4R1W1	16.67 10/60	0.68 10/1466	0.0130068	GO:0006996
GO:2001237	negative regulation of extrinsic apoptotic signaling pathway	Any process that stops, prevents or reduces the frequency, rate or extent of extrinsic apoptotic signaling pathway.	ENSMUSG00000028001 ENSMUSG00000032350 ENSMUSG00000028124	'Fibrinogen alpha chain'; 'Glutamate--cysteine ligase catalytic subunit'; 'GCS light chain'	Fga Gclc Gclm	E9PV24 P97494 Q3T9P2	E9PV24 P97494 Q3T9P2	5.00 3/60	3.03 3/99	0.013223	GO:0097191;GO:2001234;GO:2001236
GO:0030168	platelet activation	A series of progressive, overlapping events triggered by exposure of the platelets to subendothelial tissue. These events include shape change, adhesiveness, aggregation, and release reactions. When carried through to completion, these events lead to the formation of a stable hemostatic plug.	ENSMUSG00000028001 ENSMUSG00000026365 ENSMUSG00000071866	'Fibrinogen alpha chain'; 'Complement component factor h'; 'Peptidyl-prolyl cis-trans isomerase'	Fga Cfh Ppia	E9PV24 E9Q8I0 Q3TE63	E9PV24 E9Q8I0 Q3TE63	5.00 3/60	3.03 3/99	0.013223	GO:0001775;GO:0007596
GO:0032501	multicellular organismal process	Any biological process, occurring at the level of a multicellular organism, pertinent to its function.	ENSMUSG00000038650 ENSMUSG00000003814 ENSMUSG00000028001 ENSMUSG00000026365 ENSMUSG00000019428 ENSMUSG00000074207 ENSMUSG00000061232 ENSMUSG00000054422 ENSMUSG00000026473 ENSMUSG00000076441 ENSMUSG00000027875 ENSMUSG00000072235 ENSMUSG00000032350 ENSMUSG00000000049 ENSMUSG00000028124 ENSMUSG00000071866 ENSMUSG00000048087 ENSMUSG00000027597 ENSMUSG00000098274 ENSMUSG00000056201 ENSMUSG00000029368 …	'Ribonuclease inhibitor'; 'Calreticulin'; 'Fibrinogen alpha chain'; 'Complement component factor h'; 'Peptidyl-prolyl cis-trans isomerase FKBP8'; 'Alcohol dehydrogenase 1'; 'H-2 class I histocompatibility antigen, K-B alpha chain'; 'Fatty acid-binding protein, liver'; 'Glutamine synthetase'; 'Argininosuccinate synthase'; 'Hydroxymethylglutaryl-CoA synthase, mitochondrial'; 'Tubulin alpha-1A chain…	Rnh1 Calr Fga Cfh Fkbp8 Adh1 H2-K1 Fabp1 Glul Ass1 Hmgcs2 Tuba1a Gclc Apoh Gclm Ppia Ahcy Rpl24 Cfl1 Alb Pfn1 Slc25a20 Tomm70a Cps1 Idh1 Cbs Tf Manf Slc38a3 Ndrg2 Gapdhrt	A0A1B0GSG5 B2MWM9 E9PV24 E9Q8I0 O35465 P00329 P01901 P12710 P15105 P16460 P54869 P68369 P97494 Q01339 Q3T9P2 Q3TE63 Q3TF14 Q3UW40 Q544Y7 Q546G4 Q5SX50 Q7TPW6 Q80TT4 Q8C196 Q8C338 Q91WT9 Q921I1 Q9CXI5 Q9DCP2 Q9QYG0 S4R1W1	A0A1B0GSG5 B2MWM9 E9PV24 E9Q8I0 O35465 P00329 P01901 P12710 P15105 P16460 P54869 P68369 P97494 Q01339 Q3T9P2 Q3TE63 Q3TF14 Q3UW40 Q544Y7 Q546G4 Q5SX50 Q7TPW6 Q80TT4 Q8C196 Q8C338 Q91WT9 Q921I1 Q9CXI5 Q9DCP2 Q9QYG0 S4R1W1	53.33 32/60	0.35 32/9132	0.0138831	GO:0008150
GO:0006721	terpenoid metabolic process	The chemical reactions and pathways involving terpenoids, any member of a class of compounds characterized by an isoprenoid chemical structure and including derivatives with various functional groups.	ENSMUSG00000074207 ENSMUSG00000027875 ENSMUSG00000025479	'Alcohol dehydrogenase 1'; 'Hydroxymethylglutaryl-CoA synthase, mitochondrial'; 'Cytochrome P450 2E1'	Adh1 Hmgcs2 Cyp2e1	P00329 P54869 Q05421	P00329 P54869 Q05421	5.00 3/60	2.97 3/101	0.0138831	GO:0006720
GO:0003013	circulatory system process	A organ system process carried out by any of the organs or tissues of the circulatory system. The circulatory system is an organ system that moves extracellular fluids to and from tissue within a multicellular organism.	ENSMUSG00000028001 ENSMUSG00000032350 ENSMUSG00000028124 ENSMUSG00000025991 ENSMUSG00000024039 ENSMUSG00000032575	'Fibrinogen alpha chain'; 'Glutamate--cysteine ligase catalytic subunit'; 'GCS light chain'; 'Carbamoyl-phosphate synthase'; 'Cystathionine beta-synthase'; 'Mesencephalic astrocyte-derived neurotrophic factor'	Fga Gclc Gclm Cps1 Cbs Manf	E9PV24 P97494 Q3T9P2 Q8C196 Q91WT9 Q9CXI5	E9PV24 P97494 Q3T9P2 Q8C196 Q91WT9 Q9CXI5	10.00 6/60	1.07 6/559	0.0138839	GO:0003008
GO:0006541	glutamine metabolic process	The chemical reactions and pathways involving glutamine, 2-amino-4-carbamoylbutanoic acid.	ENSMUSG00000026473 ENSMUSG00000025991	'Glutamine synthetase'; 'Carbamoyl-phosphate synthase'	Glul Cps1	P15105 Q8C196	P15105 Q8C196	3.33 2/60	7.69 2/26	0.0139452	GO:0009064
GO:0042219	cellular modified amino acid catabolic process	The chemical reactions and pathways resulting in the breakdown of compounds derived from amino acids, organic acids containing one or more amino substituents.	ENSMUSG00000048087 ENSMUSG00000027597	'Adenosylhomocysteinase'	Ahcy	Q3TF14	Q3TF14	3.33 2/60	7.69 2/26	0.0139452	GO:1901565;GO:0006575
GO:0031639	plasminogen activation	The process in which inactive plasminogen is processed to active plasmin. This process includes cleavage at an internal Arg-Val site to form an N-terminal A-chain and C-terminal B-chain held together by a disulfide bond, and can include further proteolytic cleavage events to remove the preactivation peptide.	ENSMUSG00000028001 ENSMUSG00000000049	'Fibrinogen alpha chain'; 'Beta-2-glycoprotein 1'	Fga Apoh	E9PV24 Q01339	E9PV24 Q01339	3.33 2/60	7.69 2/26	0.0139452	GO:0031638
GO:0044344	cellular response to fibroblast growth factor stimulus	Any process that results in a change in state or activity of a cell (in terms of movement, secretion, enzyme production, gene expression, etc.) as a result of an fibroblast growth factor stimulus.	ENSMUSG00000032350 ENSMUSG00000028124 ENSMUSG00000025991	'Glutamate--cysteine ligase catalytic subunit'; 'GCS light chain'; 'Carbamoyl-phosphate synthase'	Gclc Gclm Cps1	P97494 Q3T9P2 Q8C196	P97494 Q3T9P2 Q8C196	5.00 3/60	2.91 3/103	0.0142506	GO:0071774;GO:0071363
GO:0051591	response to cAMP	Any process that results in a change in state or activity of a cell or an organism (in terms of movement, secretion, enzyme production, gene expression, etc.) as a result of a cAMP (cyclic AMP, adenosine 3',5'-cyclophosphate) stimulus.	ENSMUSG00000076441 ENSMUSG00000027875 ENSMUSG00000025991	'Argininosuccinate synthase'; 'Hydroxymethylglutaryl-CoA synthase, mitochondrial'; 'Carbamoyl-phosphate synthase'	Ass1 Hmgcs2 Cps1	P16460 P54869 Q8C196	P16460 P54869 Q8C196	5.00 3/60	2.91 3/103	0.0142506	GO:0046683;GO:1901700;GO:0014074
GO:0048870	cell motility	Any process involved in the controlled self-propelled movement of a cell that results in translocation of the cell from one place to another.	ENSMUSG00000038650 ENSMUSG00000003814 ENSMUSG00000028001 ENSMUSG00000026473 ENSMUSG00000072235 ENSMUSG00000000049 ENSMUSG00000071866 ENSMUSG00000015932 ENSMUSG00000056201 ENSMUSG00000018293 ENSMUSG00000032554	'Ribonuclease inhibitor'; 'Calreticulin'; 'Fibrinogen alpha chain'; 'Glutamine synthetase'; 'Tubulin alpha-1A chain'; 'Beta-2-glycoprotein 1'; 'Peptidyl-prolyl cis-trans isomerase'; 'Destrin'; 'Cofilin-1'; 'Profilin'; 'Serotransferrin'	Rnh1 Calr Fga Glul Tuba1a Apoh Ppia Dstn Cfl1 Pfn1 Tf	A0A1B0GSG5 B2MWM9 E9PV24 P15105 P68369 Q01339 Q3TE63 Q4FK36 Q544Y7 Q5SX50 Q921I1	A0A1B0GSG5 B2MWM9 E9PV24 P15105 P68369 Q01339 Q3TE63 Q4FK36 Q544Y7 Q5SX50 Q921I1	18.33 11/60	0.62 11/1760	0.0142506	GO:0009987
GO:0046128	purine ribonucleoside metabolic process	The chemical reactions and pathways involving any ribonucleoside, a nucleoside in which purine base is linked to a ribose (beta-D-ribofuranose) molecule.	ENSMUSG00000048087 ENSMUSG00000027597	'Adenosylhomocysteinase'	Ahcy	Q3TF14	Q3TF14	3.33 2/60	7.41 2/27	0.0147233	GO:0009119;GO:0042278
GO:0002544	chronic inflammatory response	Inflammation of prolonged duration (weeks or months) in which active inflammation, tissue destruction, and attempts at repair are proceeding simultaneously. Although it may follow acute inflammation, chronic inflammation frequently begins insidiously, as a low-grade, smoldering, often asymptomatic response.	ENSMUSG00000048087 ENSMUSG00000027597	'Adenosylhomocysteinase'	Ahcy	Q3TF14	Q3TF14	3.33 2/60	7.41 2/27	0.0147233	GO:0006954
GO:0030029	actin filament-based process	Any cellular process that depends upon or alters the actin cytoskeleton, that part of the cytoskeleton comprising actin filaments and their associated proteins.	ENSMUSG00000038650 ENSMUSG00000003814 ENSMUSG00000021676 ENSMUSG00000015932 ENSMUSG00000056201 ENSMUSG00000018293 ENSMUSG00000032554	'Ribonuclease inhibitor'; 'Calreticulin'; 'Ras GTPase-activating-like protein IQGAP2'; 'Destrin'; 'Cofilin-1'; 'Profilin'; 'Serotransferrin'	Rnh1 Calr Iqgap2 Dstn Cfl1 Pfn1 Tf	A0A1B0GSG5 B2MWM9 Q3UQ44 Q4FK36 Q544Y7 Q5SX50 Q921I1	A0A1B0GSG5 B2MWM9 Q3UQ44 Q4FK36 Q544Y7 Q5SX50 Q921I1	11.67 7/60	0.90 7/782	0.0152229	GO:0009987
GO:0034656	nucleobase-containing small molecule catabolic process	The chemical reactions and pathways resulting in the breakdown of a nucleobase-containing small molecule: a nucleobase, a nucleoside, or a nucleotide.	ENSMUSG00000048087 ENSMUSG00000027597	'Adenosylhomocysteinase'	Ahcy	Q3TF14	Q3TF14	3.33 2/60	7.14 2/28	0.0156361	GO:0055086;GO:0034655;GO:0044282
GO:0019433	triglyceride catabolic process	The chemical reactions and pathways resulting in the breakdown of a triglyceride, any triester of glycerol.	ENSMUSG00000000049 ENSMUSG00000025991	'Beta-2-glycoprotein 1'; 'Carbamoyl-phosphate synthase'	Apoh Cps1	Q01339 Q8C196	Q01339 Q8C196	3.33 2/60	7.14 2/28	0.0156361	GO:0046464;GO:0006641
GO:0032970	regulation of actin filament-based process	Any process that modulates the frequency, rate or extent of any cellular process that depends upon or alters the actin cytoskeleton.	ENSMUSG00000038650 ENSMUSG00000021676 ENSMUSG00000015932 ENSMUSG00000056201 ENSMUSG00000018293	'Ribonuclease inhibitor'; 'Ras GTPase-activating-like protein IQGAP2'; 'Destrin'; 'Cofilin-1'; 'Profilin'	Rnh1 Iqgap2 Dstn Cfl1 Pfn1	A0A1B0GSG5 Q3UQ44 Q4FK36 Q544Y7 Q5SX50	A0A1B0GSG5 Q3UQ44 Q4FK36 Q544Y7 Q5SX50	8.33 5/60	1.27 5/393	0.0157042	GO:0030029;GO:0050794
GO:0010646	regulation of cell communication	Any process that modulates the frequency, rate or extent of cell communication. Cell communication is the process that mediates interactions between a cell and its surroundings. Encompasses interactions such as signaling or attachment between one cell and another cell, between a cell and an extracellular matrix, or between a cell and any other aspect of its environment.	ENSMUSG00000061983 ENSMUSG00000003814 ENSMUSG00000028001 ENSMUSG00000019428 ENSMUSG00000026473 ENSMUSG00000071415 ENSMUSG00000032350 ENSMUSG00000028124 ENSMUSG00000071866 ENSMUSG00000056201 ENSMUSG00000018293 ENSMUSG00000036880 ENSMUSG00000034371 ENSMUSG00000024039 ENSMUSG00000004558 ENSMUSG00000003526 ENSMUSG00000097148	'40S ribosomal protein S12'; 'Calreticulin'; 'Fibrinogen alpha chain'; 'Peptidyl-prolyl cis-trans isomerase FKBP8'; 'Glutamine synthetase'; 'Large ribosomal subunit protein uL14'; 'Glutamate--cysteine ligase catalytic subunit'; 'GCS light chain'; 'Peptidyl-prolyl cis-trans isomerase'; 'Cofilin-1'; 'Profilin'; '3-ketoacyl-CoA thiolase, mitochondrial'; 'Triokinase/FMN cyclase'; 'Cystathionine beta-…	Rps12 Calr Fga Fkbp8 Glul Rpl23 Gclc Gclm Ppia Cfl1 Pfn1 Acaa2 Tkfc Cbs Ndrg2 Prodh Gapdhrt	A0A1W2P7A1 B2MWM9 E9PV24 O35465 P15105 P62830 P97494 Q3T9P2 Q3TE63 Q544Y7 Q5SX50 Q8BWT1 Q8VC30 Q91WT9 Q9QYG0 Q9WU79 S4R1W1	A0A1W2P7A1 B2MWM9 E9PV24 O35465 P15105 P62830 P97494 Q3T9P2 Q3TE63 Q544Y7 Q5SX50 Q8BWT1 Q8VC30 Q91WT9 Q9QYG0 Q9WU79 S4R1W1	28.33 17/60	0.47 17/3616	0.0157042	GO:0050794;GO:0007154
GO:1901615	organic hydroxy compound metabolic process	The chemical reactions and pathways involving organic hydroxy compound.	ENSMUSG00000030246 ENSMUSG00000074207 ENSMUSG00000027875 ENSMUSG00000025479 ENSMUSG00000025950 ENSMUSG00000034371	'L-lactate dehydrogenase'; 'Alcohol dehydrogenase 1'; 'Hydroxymethylglutaryl-CoA synthase, mitochondrial'; 'Cytochrome P450 2E1'; 'Isocitrate dehydrogenase'; 'Triokinase/FMN cyclase'	Ldhb Adh1 Hmgcs2 Cyp2e1 Idh1 Tkfc	A0A6I8MX27 P00329 P54869 Q05421 Q8C338 Q8VC30	A0A6I8MX27 P00329 P54869 Q05421 Q8C338 Q8VC30	10.00 6/60	1.03 6/580	0.0157042	GO:0071704
GO:0007006	mitochondrial membrane organization	A process that is carried out at the cellular level which results in the assembly, arrangement of constituent parts, or disassembly of a mitochondrial membrane, either of the lipid bilayer surrounding a mitochondrion.	ENSMUSG00000032350 ENSMUSG00000022752 ENSMUSG00000036880	'Glutamate--cysteine ligase catalytic subunit'; 'MKIAA0719 protein'; '3-ketoacyl-CoA thiolase, mitochondrial'	Gclc Tomm70a Acaa2	P97494 Q80TT4 Q8BWT1	P97494 Q80TT4 Q8BWT1	5.00 3/60	2.78 3/108	0.0157042	GO:0061024;GO:0007005
GO:0023051	regulation of signaling	Any process that modulates the frequency, rate or extent of a signaling process.	ENSMUSG00000061983 ENSMUSG00000003814 ENSMUSG00000028001 ENSMUSG00000019428 ENSMUSG00000026473 ENSMUSG00000071415 ENSMUSG00000032350 ENSMUSG00000028124 ENSMUSG00000071866 ENSMUSG00000056201 ENSMUSG00000018293 ENSMUSG00000036880 ENSMUSG00000034371 ENSMUSG00000024039 ENSMUSG00000004558 ENSMUSG00000003526 ENSMUSG00000097148	'40S ribosomal protein S12'; 'Calreticulin'; 'Fibrinogen alpha chain'; 'Peptidyl-prolyl cis-trans isomerase FKBP8'; 'Glutamine synthetase'; 'Large ribosomal subunit protein uL14'; 'Glutamate--cysteine ligase catalytic subunit'; 'GCS light chain'; 'Peptidyl-prolyl cis-trans isomerase'; 'Cofilin-1'; 'Profilin'; '3-ketoacyl-CoA thiolase, mitochondrial'; 'Triokinase/FMN cyclase'; 'Cystathionine beta-…	Rps12 Calr Fga Fkbp8 Glul Rpl23 Gclc Gclm Ppia Cfl1 Pfn1 Acaa2 Tkfc Cbs Ndrg2 Prodh Gapdhrt	A0A1W2P7A1 B2MWM9 E9PV24 O35465 P15105 P62830 P97494 Q3T9P2 Q3TE63 Q544Y7 Q5SX50 Q8BWT1 Q8VC30 Q91WT9 Q9QYG0 Q9WU79 S4R1W1	A0A1W2P7A1 B2MWM9 E9PV24 O35465 P15105 P62830 P97494 Q3T9P2 Q3TE63 Q544Y7 Q5SX50 Q8BWT1 Q8VC30 Q91WT9 Q9QYG0 Q9WU79 S4R1W1	28.33 17/60	0.47 17/3616	0.0157042	GO:0023052;GO:0050789
GO:0010632	regulation of epithelial cell migration	Any process that modulates the frequency, rate or extent of epithelial cell migration.	ENSMUSG00000003814 ENSMUSG00000026473 ENSMUSG00000000049 ENSMUSG00000018293	'Calreticulin'; 'Glutamine synthetase'; 'Beta-2-glycoprotein 1'; 'Profilin'	Calr Glul Apoh Pfn1	B2MWM9 P15105 Q01339 Q5SX50	B2MWM9 P15105 Q01339 Q5SX50	6.67 4/60	1.68 4/238	0.0167443	GO:0030334;GO:0051239;GO:0010631
GO:0071774	response to fibroblast growth factor	Any process that results in a change in state or activity of a cell or an organism (in terms of movement, secretion, enzyme production, gene expression, etc.) as a result of a fibroblast growth factor stimulus.	ENSMUSG00000032350 ENSMUSG00000028124 ENSMUSG00000025991	'Glutamate--cysteine ligase catalytic subunit'; 'GCS light chain'; 'Carbamoyl-phosphate synthase'	Gclc Gclm Cps1	P97494 Q3T9P2 Q8C196	P97494 Q3T9P2 Q8C196	5.00 3/60	2.70 3/111	0.0167443	GO:0070848
GO:0007623	circadian rhythm	Any biological process in an organism that recurs with a regularity of approximately 24 hours.	ENSMUSG00000076441 ENSMUSG00000048087 ENSMUSG00000027597 ENSMUSG00000029368	'Argininosuccinate synthase'; 'Adenosylhomocysteinase'; 'Albumin'	Ass1 Ahcy Alb	P16460 Q3TF14 Q546G4	P16460 Q3TF14 Q546G4	6.67 4/60	1.68 4/238	0.0167443	GO:0048511
GO:0019731	antibacterial humoral response	An immune response against bacteria mediated through a body fluid. Examples of this process are the antibacterial humoral responses in Mus musculus and Drosophila melanogaster.	ENSMUSG00000028001 ENSMUSG00000061232 ENSMUSG00000032554	'Fibrinogen alpha chain'; 'H-2 class I histocompatibility antigen, K-B alpha chain'; 'Serotransferrin'	Fga H2-K1 Tf	E9PV24 P01901 Q921I1	E9PV24 P01901 Q921I1	5.00 3/60	2.68 3/112	0.0170932	GO:0019730;GO:0042742
GO:0097345	mitochondrial outer membrane permeabilization	The process by which the mitochondrial outer membrane becomes permeable to the passing of proteins and other molecules from the intermembrane space to the cytosol as part of the apoptotic signaling pathway.	ENSMUSG00000032350 ENSMUSG00000036880	'Glutamate--cysteine ligase catalytic subunit'; '3-ketoacyl-CoA thiolase, mitochondrial'	Gclc Acaa2	P97494 Q8BWT1	P97494 Q8BWT1	3.33 2/60	6.67 2/30	0.0171593	GO:1902110;GO:0097190
GO:0097435	supramolecular fiber organization	A process that is carried out at the cellular level which results in the assembly, arrangement of constituent parts, or disassembly of a supramolecular fiber, a polymer consisting of an indefinite number of protein or protein complex subunits that have polymerised to form a fiber-shaped structure.	ENSMUSG00000038650 ENSMUSG00000072235 ENSMUSG00000021676 ENSMUSG00000015932 ENSMUSG00000056201 ENSMUSG00000018293 ENSMUSG00000032554	'Ribonuclease inhibitor'; 'Tubulin alpha-1A chain'; 'Ras GTPase-activating-like protein IQGAP2'; 'Destrin'; 'Cofilin-1'; 'Profilin'; 'Serotransferrin'	Rnh1 Tuba1a Iqgap2 Dstn Cfl1 Pfn1 Tf	A0A1B0GSG5 P68369 Q3UQ44 Q4FK36 Q544Y7 Q5SX50 Q921I1	A0A1B0GSG5 P68369 Q3UQ44 Q4FK36 Q544Y7 Q5SX50 Q921I1	11.67 7/60	0.87 7/806	0.0171593	GO:0016043
GO:0006535	cysteine biosynthetic process from serine	The chemical reactions and pathways resulting in the formation of cysteine from other compounds, including serine.	ENSMUSG00000024039	'Cystathionine beta-synthase'	Cbs	Q91WT9	Q91WT9	1.67 1/60	100.00 1/1	0.017309	GO:0019344;GO:0006563
GO:0071919	G-quadruplex DNA formation	A DNA metabolic process that results in the formation of G-quadruplex DNA structures, in which groups of four guanines adopt a flat, cyclic Hoogsteen hydrogen-bonding arrangement known as a guanine tetrad or G-quartet. The stacking of several layers of G-quartets forms G-quadruplexes, in which one or more DNA single strands are assembled in parallel and/or antiparallel, with interactions that can…	ENSMUSG00000030057	'CCHC-type zinc finger nucleic acid binding protein'	Cnbp	P53996	P53996	1.67 1/60	100.00 1/1	0.017309	GO:0006259
GO:1903811	L-asparagine import across plasma membrane	The directed movement of L-asparagine from outside of a cell, across the plasma membrane and into the cytosol.	ENSMUSG00000010064	'Sodium-coupled neutral amino acid transporter 3'	Slc38a3	Q9DCP2	Q9DCP2	1.67 1/60	100.00 1/1	0.017309	GO:1902475;GO:0006867;GO:1903713;GO:0089718
GO:2000784	positive regulation of establishment of cell polarity regulating cell shape	Any process that activates or increases the frequency, rate or extent of establishment of cell polarity regulating cell shape.	ENSMUSG00000056201	'Cofilin-1'	Cfl1	Q544Y7	Q544Y7	1.67 1/60	100.00 1/1	0.017309	GO:2000771;GO:2000782;GO:0071964
GO:0071964	establishment of cell polarity regulating cell shape	Any cellular process that results in the specification or formation of a polarized intracellular organization or cell growth pattern that regulates the shape of a cell.	ENSMUSG00000056201	'Cofilin-1'	Cfl1	Q544Y7	Q544Y7	1.67 1/60	100.00 1/1	0.017309	GO:0071963;GO:0030010
GO:2000782	regulation of establishment of cell polarity regulating cell shape	Any process that modulates the frequency, rate or extent of establishment of cell polarity regulating cell shape.	ENSMUSG00000056201	'Cofilin-1'	Cfl1	Q544Y7	Q544Y7	1.67 1/60	100.00 1/1	0.017309	GO:2000769;GO:2000114;GO:0071964
GO:0006641	triglyceride metabolic process	The chemical reactions and pathways involving triglyceride, any triester of glycerol. The three fatty acid residues may all be the same or differ in any permutation. Triglycerides are important components of plant oils, animal fats and animal plasma lipoproteins.	ENSMUSG00000000049 ENSMUSG00000025479 ENSMUSG00000025991	'Beta-2-glycoprotein 1'; 'Cytochrome P450 2E1'; 'Carbamoyl-phosphate synthase'	Apoh Cyp2e1 Cps1	Q01339 Q05421 Q8C196	Q01339 Q05421 Q8C196	5.00 3/60	2.63 3/114	0.017309	GO:0006639
GO:0051510	regulation of unidimensional cell growth	Any process that modulates the frequency, rate or extent of unidimensional cell growth, the process in which a cell irreversibly increases in size in one [spatial] dimension or along one axis.	ENSMUSG00000056201	'Cofilin-1'	Cfl1	Q544Y7	Q544Y7	1.67 1/60	100.00 1/1	0.017309	GO:0048638;GO:0022604;GO:0009826;GO:0001558
GO:0072377	blood coagulation, common pathway	A protein activation cascade that contributes to blood coagulation and consists of events leading from the formation of activated factor X to the formation of active thrombin, the cleavage of fibrinogen by thrombin, and the formation of cleaved fibrin into a stable multimeric, cross-linked complex.	ENSMUSG00000028001	'Fibrinogen alpha chain'	Fga	E9PV24	E9PV24	1.67 1/60	100.00 1/1	0.017309	GO:0072376;GO:0072378
GO:0051511	negative regulation of unidimensional cell growth	Any process that stops, prevents, or reduces the frequency, rate or extent of unidimensional cell growth, the process in which a cell irreversibly increases in size in one [spatial] dimension or along one axis.	ENSMUSG00000056201	'Cofilin-1'	Cfl1	Q544Y7	Q544Y7	1.67 1/60	100.00 1/1	0.017309	GO:0009826;GO:0048640;GO:0010771;GO:0051510;GO:0030308
GO:0072732	cellular response to calcium ion starvation	Any process that results in a change in state or activity of a cell (in terms of movement, secretion, enzyme production, gene expression, etc.) as a result of deprivation of calcium ions.	ENSMUSG00000029368	'Albumin'	Alb	Q546G4	Q546G4	1.67 1/60	100.00 1/1	0.017309	GO:0009267
GO:1905875	negative regulation of postsynaptic density organization	Any process that stops, prevents or reduces the frequency, rate or extent of postsynaptic density organization.	ENSMUSG00000056201	'Cofilin-1'	Cfl1	Q544Y7	Q544Y7	1.67 1/60	100.00 1/1	0.017309	GO:0097106;GO:0010639;GO:1905874
GO:1905873	positive regulation of protein localization to cell leading edge	Any process that activates or increases the frequency, rate or extent of protein localization to cell leading edge.	ENSMUSG00000056201	'Cofilin-1'	Cfl1	Q544Y7	Q544Y7	1.67 1/60	100.00 1/1	0.017309	GO:1905871;GO:1903829;GO:1902463
GO:0010771	negative regulation of cell morphogenesis	Any process that decreases the frequency, rate or extent of cell morphogenesis contributing to cell differentiation. Cell morphogenesis involved in differentiation is the change in form (cell shape and size) that occurs when relatively unspecialized cells acquire specialized structural and/or functional features that characterize the cells, tissues, or organs of the mature organism or some other …	ENSMUSG00000056201	'Cofilin-1'	Cfl1	Q544Y7	Q544Y7	1.67 1/60	100.00 1/1	0.017309	GO:0010721;GO:0000902;GO:0022604
GO:0007263	nitric oxide mediated signal transduction	An intracellular signaling cassette that starts with production of nitric oxide, detection by receptors/sensors for nitric oxide (such as soluble guanylyl cyclase/sGC) and ends with the activation of downstream effectors that further transmit the signal within the cell. Nitric oxide transmits its downstream effects through either cyclic GMP (cGMP)-dependent or independent mechanisms.	ENSMUSG00000024039 ENSMUSG00000097148	'Cystathionine beta-synthase'; 'Glyceraldehyde-3-phosphate dehydrogenase'	Cbs Gapdhrt	Q91WT9 S4R1W1	Q91WT9 S4R1W1	3.33 2/60	6.45 2/31	0.017309	GO:0141124
GO:2000765	regulation of cytoplasmic translation	Any process that modulates the frequency, rate or extent of cytoplasmic translation.	ENSMUSG00000030057 ENSMUSG00000034994	'CCHC-type zinc finger nucleic acid binding protein'; 'Elongation factor 2'	Cnbp Eef2	P53996 P58252	P53996 P58252	3.33 2/60	6.45 2/31	0.017309	GO:0002181;GO:0006417
GO:0070409	carbamoyl phosphate biosynthetic process	The chemical reactions and pathways resulting in the formation of carbamoyl phosphate, an intermediate in the urea cycle and other nitrogen compound metabolic pathways.	ENSMUSG00000025991	'Carbamoyl-phosphate synthase'	Cps1	Q8C196	Q8C196	1.67 1/60	100.00 1/1	0.017309	GO:0070408;GO:0090407;GO:0044271
GO:0070408	carbamoyl phosphate metabolic process	The chemical reactions and pathways involving carbamoyl phosphate, an intermediate in the urea cycle and other nitrogen compound metabolic pathways.	ENSMUSG00000025991	'Carbamoyl-phosphate synthase'	Cps1	Q8C196	Q8C196	1.67 1/60	100.00 1/1	0.017309	GO:0006796;GO:0034641;GO:0019637
GO:0046186	acetaldehyde biosynthetic process	The chemical reactions and pathways resulting in the formation of acetaldehyde, a colorless, flammable liquid intermediate in the metabolism of alcohol.	ENSMUSG00000074207	'Alcohol dehydrogenase 1'	Adh1	P00329	P00329	1.67 1/60	100.00 1/1	0.017309	GO:0006117;GO:0046184
GO:0002014	vasoconstriction of artery involved in ischemic response to lowering of systemic arterial blood pressure	The vasoconstriction that is triggered by vasomotor excitation resulting from the detection of high carbon dioxide levels in the vasomotor center of the central nervous system.	ENSMUSG00000032575	'Mesencephalic astrocyte-derived neurotrophic factor'	Manf	Q9CXI5	Q9CXI5	1.67 1/60	100.00 1/1	0.017309	GO:0042310;GO:0001980;GO:0003084
GO:0071702	organic substance transport	The directed movement of organic substances into, out of or within a cell, or between cells, or within a multicellular organism by means of some agent such as a transporter or pore. An organic substance is a molecular entity that contains carbon.	ENSMUSG00000003814 ENSMUSG00000028001 ENSMUSG00000054422 ENSMUSG00000026473 ENSMUSG00000028494 ENSMUSG00000044986 ENSMUSG00000072235 ENSMUSG00000000049 ENSMUSG00000071866 ENSMUSG00000056201 ENSMUSG00000032602 ENSMUSG00000022752 ENSMUSG00000010064	'Calreticulin'; 'Fibrinogen alpha chain'; 'Fatty acid-binding protein, liver'; 'Glutamine synthetase'; 'Perilipin-2'; 'Thiosulfate sulfurtransferase'; 'Tubulin alpha-1A chain'; 'Beta-2-glycoprotein 1'; 'Peptidyl-prolyl cis-trans isomerase'; 'Cofilin-1'; 'Solute carrier family 25'; 'MKIAA0719 protein'; 'Sodium-coupled neutral amino acid transporter 3'	Calr Fga Fabp1 Glul Plin2 Tst Tuba1a Apoh Ppia Cfl1 Slc25a20 Tomm70a Slc38a3	B2MWM9 E9PV24 P12710 P15105 P43883 P52196 P68369 Q01339 Q3TE63 Q544Y7 Q7TPW6 Q80TT4 Q9DCP2	B2MWM9 E9PV24 P12710 P15105 P43883 P52196 P68369 Q01339 Q3TE63 Q544Y7 Q7TPW6 Q80TT4 Q9DCP2	21.67 13/60	0.54 13/2419	0.017309	GO:0006810
GO:1901699	cellular response to nitrogen compound	Any process that results in a change in state or activity of a cell (in terms of movement, secretion, enzyme production, gene expression, etc.) as a result of a nitrogen compound stimulus.	ENSMUSG00000076441 ENSMUSG00000027875 ENSMUSG00000071415 ENSMUSG00000032350 ENSMUSG00000028124 ENSMUSG00000056201 ENSMUSG00000025991	'Argininosuccinate synthase'; 'Hydroxymethylglutaryl-CoA synthase, mitochondrial'; 'Large ribosomal subunit protein uL14'; 'Glutamate--cysteine ligase catalytic subunit'; 'GCS light chain'; 'Cofilin-1'; 'Carbamoyl-phosphate synthase'	Ass1 Hmgcs2 Rpl23 Gclc Gclm Cfl1 Cps1	P16460 P54869 P62830 P97494 Q3T9P2 Q544Y7 Q8C196	P16460 P54869 P62830 P97494 Q3T9P2 Q544Y7 Q8C196	11.67 7/60	0.85 7/823	0.0177167	GO:1901698;GO:0070887
GO:0050996	positive regulation of lipid catabolic process	Any process that activates or increases the frequency, rate or extent of the chemical reactions and pathways resulting in the breakdown of lipids.	ENSMUSG00000054422 ENSMUSG00000000049	'Fatty acid-binding protein, liver'; 'Beta-2-glycoprotein 1'	Fabp1 Apoh	P12710 Q01339	P12710 Q01339	3.33 2/60	6.25 2/32	0.0177489	GO:0016042;GO:0050994;GO:0045834;GO:0009896
GO:1901658	glycosyl compound catabolic process	The chemical reactions and pathways resulting in the breakdown of glycosyl compound.	ENSMUSG00000048087 ENSMUSG00000027597	'Adenosylhomocysteinase'	Ahcy	Q3TF14	Q3TF14	3.33 2/60	6.25 2/32	0.0177489	GO:1901657;GO:1901136
GO:0034391	regulation of smooth muscle cell apoptotic process	Any process that modulates the frequency, rate, or extent of smooth muscle cell apoptotic process.	ENSMUSG00000000049 ENSMUSG00000097148	'Beta-2-glycoprotein 1'; 'Glyceraldehyde-3-phosphate dehydrogenase'	Apoh Gapdhrt	Q01339 S4R1W1	Q01339 S4R1W1	3.33 2/60	6.25 2/32	0.0177489	GO:0010660;GO:0034390
GO:0008637	apoptotic mitochondrial changes	The morphological and physiological alterations undergone by mitochondria during apoptosis.	ENSMUSG00000032350 ENSMUSG00000028124 ENSMUSG00000036880	'Glutamate--cysteine ligase catalytic subunit'; 'GCS light chain'; '3-ketoacyl-CoA thiolase, mitochondrial'	Gclc Gclm Acaa2	P97494 Q3T9P2 Q8BWT1	P97494 Q3T9P2 Q8BWT1	5.00 3/60	2.54 3/118	0.0178324	GO:0006915;GO:0007005
GO:0042278	purine nucleoside metabolic process	The chemical reactions and pathways involving one of a family of organic molecules consisting of a purine base covalently bonded to a sugar ribose (a ribonucleoside) or deoxyribose (a deoxyribonucleoside).	ENSMUSG00000048087 ENSMUSG00000027597	'Adenosylhomocysteinase'	Ahcy	Q3TF14	Q3TF14	3.33 2/60	6.06 2/33	0.0185984	GO:0072521;GO:0009116
GO:0034390	smooth muscle cell apoptotic process	Any apoptotic process in a smooth muscle cell. Smooth muscle consists of non-striated, elongated, spindle-shaped cell found lining the digestive tract, uterus, and blood vessels.	ENSMUSG00000000049 ENSMUSG00000097148	'Beta-2-glycoprotein 1'; 'Glyceraldehyde-3-phosphate dehydrogenase'	Apoh Gapdhrt	Q01339 S4R1W1	Q01339 S4R1W1	3.33 2/60	6.06 2/33	0.0185984	GO:0010657
GO:0099010	modification of postsynaptic structure	Any process that modifies the structure of a postsynapse.	ENSMUSG00000056201 ENSMUSG00000018293	'Cofilin-1'; 'Profilin'	Cfl1 Pfn1	Q544Y7 Q5SX50	Q544Y7 Q5SX50	3.33 2/60	6.06 2/33	0.0185984	GO:0099563
GO:0034248	regulation of amide metabolic process	Any process that modulates the frequency, rate or extent of the chemical reactions and pathways involving amides.	ENSMUSG00000003814 ENSMUSG00000030057 ENSMUSG00000034994 ENSMUSG00000007892 ENSMUSG00000097148	'Calreticulin'; 'CCHC-type zinc finger nucleic acid binding protein'; 'Elongation factor 2'; 'Large ribosomal subunit protein P1'; 'Glyceraldehyde-3-phosphate dehydrogenase'	Calr Cnbp Eef2 Rplp1 Gapdhrt	B2MWM9 P53996 P58252 Q58E35 S4R1W1	B2MWM9 P53996 P58252 Q58E35 S4R1W1	8.33 5/60	1.17 5/426	0.0194294	GO:0051171;GO:0043603
GO:1902110	positive regulation of mitochondrial membrane permeability involved in apoptotic process	Any positive regulation of mitochondrial membrane permeability that is involved in apoptotic process.	ENSMUSG00000032350 ENSMUSG00000036880	'Glutamate--cysteine ligase catalytic subunit'; '3-ketoacyl-CoA thiolase, mitochondrial'	Gclc Acaa2	P97494 Q8BWT1	P97494 Q8BWT1	3.33 2/60	5.88 2/34	0.0195932	GO:1902686;GO:1902108
GO:0033036	macromolecule localization	Any process in which a macromolecule is transported to, or maintained in, a specific location.	ENSMUSG00000003814 ENSMUSG00000028001 ENSMUSG00000019428 ENSMUSG00000054422 ENSMUSG00000026473 ENSMUSG00000028494 ENSMUSG00000004897 ENSMUSG00000044986 ENSMUSG00000072235 ENSMUSG00000000049 ENSMUSG00000071866 ENSMUSG00000056201 ENSMUSG00000018293 ENSMUSG00000032602 ENSMUSG00000022752	'Calreticulin'; 'Fibrinogen alpha chain'; 'Peptidyl-prolyl cis-trans isomerase FKBP8'; 'Fatty acid-binding protein, liver'; 'Glutamine synthetase'; 'Perilipin-2'; 'Hepatoma-derived growth factor'; 'Thiosulfate sulfurtransferase'; 'Tubulin alpha-1A chain'; 'Beta-2-glycoprotein 1'; 'Peptidyl-prolyl cis-trans isomerase'; 'Cofilin-1'; 'Profilin'; 'Solute carrier family 25'; 'MKIAA0719 protein'	Calr Fga Fkbp8 Fabp1 Glul Plin2 Hdgf Tst Tuba1a Apoh Ppia Cfl1 Pfn1 Slc25a20 Tomm70a	B2MWM9 E9PV24 O35465 P12710 P15105 P43883 P51859 P52196 P68369 Q01339 Q3TE63 Q544Y7 Q5SX50 Q7TPW6 Q80TT4	B2MWM9 E9PV24 O35465 P12710 P15105 P43883 P51859 P52196 P68369 Q01339 Q3TE63 Q544Y7 Q5SX50 Q7TPW6 Q80TT4	25.00 15/60	0.49 15/3092	0.019778	GO:0051179
GO:0034284	response to monosaccharide	Any process that results in a change in state or activity of a cell or an organism (in terms of movement, secretion, enzyme production, gene expression, etc.) as a result of a monosaccharide stimulus.	ENSMUSG00000026473 ENSMUSG00000027875 ENSMUSG00000032350 ENSMUSG00000028124	'Glutamine synthetase'; 'Hydroxymethylglutaryl-CoA synthase, mitochondrial'; 'Glutamate--cysteine ligase catalytic subunit'; 'GCS light chain'	Glul Hmgcs2 Gclc Gclm	P15105 P54869 P97494 Q3T9P2	P15105 P54869 P97494 Q3T9P2	6.67 4/60	1.53 4/261	0.0204174	GO:0009743
GO:0034389	lipid droplet organization	A process that is carried out at the cellular level which results in the assembly, arrangement of constituent parts, or disassembly of a lipid particle.	ENSMUSG00000028494 ENSMUSG00000071866	'Perilipin-2'; 'Peptidyl-prolyl cis-trans isomerase'	Plin2 Ppia	P43883 Q3TE63	P43883 Q3TE63	3.33 2/60	5.71 2/35	0.0205333	GO:0006996
GO:0097190	apoptotic signaling pathway	The series of molecular signals which triggers the apoptotic death of a cell. The pathway starts with reception of a signal, and ends when the execution phase of apoptosis is triggered.	ENSMUSG00000028001 ENSMUSG00000032350 ENSMUSG00000028124 ENSMUSG00000071866 ENSMUSG00000036880 ENSMUSG00000003526	'Fibrinogen alpha chain'; 'Glutamate--cysteine ligase catalytic subunit'; 'GCS light chain'; 'Peptidyl-prolyl cis-trans isomerase'; '3-ketoacyl-CoA thiolase, mitochondrial'; 'Proline dehydrogenase 1, mitochondrial'	Fga Gclc Gclm Ppia Acaa2 Prodh	E9PV24 P97494 Q3T9P2 Q3TE63 Q8BWT1 Q9WU79	E9PV24 P97494 Q3T9P2 Q3TE63 Q8BWT1 Q9WU79	10.00 6/60	0.95 6/633	0.0207342	GO:0007165;GO:0006915
GO:0009119	ribonucleoside metabolic process	The chemical reactions and pathways involving any ribonucleoside, a nucleoside in which purine or pyrimidine base is linked to a ribose (beta-D-ribofuranose) molecule.	ENSMUSG00000048087 ENSMUSG00000027597	'Adenosylhomocysteinase'	Ahcy	Q3TF14	Q3TF14	3.33 2/60	5.56 2/36	0.0214796	GO:0009116
GO:0031669	cellular response to nutrient levels	Any process that results in a change in state or activity of a cell (in terms of movement, secretion, enzyme production, gene expression, etc.) as a result of a stimulus reflecting the presence, absence, or concentration of nutrients.	ENSMUSG00000026473 ENSMUSG00000028494 ENSMUSG00000029368 ENSMUSG00000010064	'Glutamine synthetase'; 'Perilipin-2'; 'Albumin'; 'Sodium-coupled neutral amino acid transporter 3'	Glul Plin2 Alb Slc38a3	P15105 P43883 Q546G4 Q9DCP2	P15105 P43883 Q546G4 Q9DCP2	6.67 4/60	1.50 4/266	0.0214796	GO:0031668;GO:0031667
GO:1902686	mitochondrial outer membrane permeabilization involved in programmed cell death	The process by which the mitochondrial outer membrane becomes permeable to the passing of proteins and other molecules from the intermembrane space to the cytosol as part of a programmed cell death process.	ENSMUSG00000032350 ENSMUSG00000036880	'Glutamate--cysteine ligase catalytic subunit'; '3-ketoacyl-CoA thiolase, mitochondrial'	Gclc Acaa2	P97494 Q8BWT1	P97494 Q8BWT1	3.33 2/60	5.56 2/36	0.0214796	GO:0012501;GO:0035794
GO:1901136	carbohydrate derivative catabolic process	The chemical reactions and pathways resulting in the breakdown of carbohydrate derivative.	ENSMUSG00000048087 ENSMUSG00000027597 ENSMUSG00000034371 ENSMUSG00000097148	'Adenosylhomocysteinase'; 'Triokinase/FMN cyclase'; 'Glyceraldehyde-3-phosphate dehydrogenase'	Ahcy Tkfc Gapdhrt	Q3TF14 Q8VC30 S4R1W1	Q3TF14 Q8VC30 S4R1W1	6.67 4/60	1.49 4/269	0.0222834	GO:1901575;GO:1901135
GO:0034698	response to gonadotropin	Any process that results in a change in state or activity of a cell or an organism (in terms of movement, secretion, enzyme production, gene expression, etc.) as a result of a gonadotropin stimulus.	ENSMUSG00000032350 ENSMUSG00000028124	'Glutamate--cysteine ligase catalytic subunit'; 'GCS light chain'	Gclc Gclm	P97494 Q3T9P2	P97494 Q3T9P2	3.33 2/60	5.41 2/37	0.0223704	GO:0009725
GO:0032232	negative regulation of actin filament bundle assembly	Any process that stops, prevents, or reduces the frequency, rate or extent of the assembly of actin filament bundles.	ENSMUSG00000056201 ENSMUSG00000018293	'Cofilin-1'; 'Profilin'	Cfl1 Pfn1	Q544Y7 Q5SX50	Q544Y7 Q5SX50	3.33 2/60	5.41 2/37	0.0223704	GO:1902904;GO:0032231;GO:0051017;GO:0051494
GO:0001667	ameboidal-type cell migration	Cell migration that is accomplished by extension and retraction of a pseudopodium.	ENSMUSG00000003814 ENSMUSG00000026473 ENSMUSG00000000049 ENSMUSG00000056201 ENSMUSG00000018293	'Calreticulin'; 'Glutamine synthetase'; 'Beta-2-glycoprotein 1'; 'Cofilin-1'; 'Profilin'	Calr Glul Apoh Cfl1 Pfn1	B2MWM9 P15105 Q01339 Q544Y7 Q5SX50	B2MWM9 P15105 Q01339 Q544Y7 Q5SX50	8.33 5/60	1.12 5/446	0.0226112	GO:0016477
GO:0006090	pyruvate metabolic process	The chemical reactions and pathways involving pyruvate, 2-oxopropanoate.	ENSMUSG00000030246 ENSMUSG00000034371 ENSMUSG00000097148	'L-lactate dehydrogenase'; 'Triokinase/FMN cyclase'; 'Glyceraldehyde-3-phosphate dehydrogenase'	Ldhb Tkfc Gapdhrt	A0A6I8MX27 Q8VC30 S4R1W1	A0A6I8MX27 Q8VC30 S4R1W1	5.00 3/60	2.29 3/131	0.0226112	GO:0032787
GO:0006720	isoprenoid metabolic process	The chemical reactions and pathways involving isoprenoid compounds, isoprene (2-methylbuta-1,3-diene) or compounds containing or derived from linked isoprene (3-methyl-2-butenylene) residues.	ENSMUSG00000074207 ENSMUSG00000027875 ENSMUSG00000025479	'Alcohol dehydrogenase 1'; 'Hydroxymethylglutaryl-CoA synthase, mitochondrial'; 'Cytochrome P450 2E1'	Adh1 Hmgcs2 Cyp2e1	P00329 P54869 Q05421	P00329 P54869 Q05421	5.00 3/60	2.27 3/132	0.0229965	GO:0044255
GO:0007399	nervous system development	The process whose specific outcome is the progression of nervous tissue over time, from its formation to its mature state.	ENSMUSG00000003814 ENSMUSG00000026365 ENSMUSG00000019428 ENSMUSG00000061232 ENSMUSG00000072235 ENSMUSG00000071866 ENSMUSG00000098274 ENSMUSG00000056201 ENSMUSG00000018293 ENSMUSG00000024039 ENSMUSG00000032554 ENSMUSG00000032575 ENSMUSG00000004558	'Calreticulin'; 'Complement component factor h'; 'Peptidyl-prolyl cis-trans isomerase FKBP8'; 'H-2 class I histocompatibility antigen, K-B alpha chain'; 'Tubulin alpha-1A chain'; 'Peptidyl-prolyl cis-trans isomerase'; 'Large ribosomal subunit protein eL24'; 'Cofilin-1'; 'Profilin'; 'Cystathionine beta-synthase'; 'Serotransferrin'; 'Mesencephalic astrocyte-derived neurotrophic factor'; 'Protein ND…	Calr Cfh Fkbp8 H2-K1 Tuba1a Ppia Rpl24 Cfl1 Pfn1 Cbs Tf Manf Ndrg2	B2MWM9 E9Q8I0 O35465 P01901 P68369 Q3TE63 Q3UW40 Q544Y7 Q5SX50 Q91WT9 Q921I1 Q9CXI5 Q9QYG0	B2MWM9 E9Q8I0 O35465 P01901 P68369 Q3TE63 Q3UW40 Q544Y7 Q5SX50 Q91WT9 Q921I1 Q9CXI5 Q9QYG0	21.67 13/60	0.51 13/2529	0.0231031	GO:0048731
GO:0035794	positive regulation of mitochondrial membrane permeability	Any process that increases the frequency, rate or extent of the passage or uptake of molecules by the mitochondrial membrane.	ENSMUSG00000032350 ENSMUSG00000036880	'Glutamate--cysteine ligase catalytic subunit'; '3-ketoacyl-CoA thiolase, mitochondrial'	Gclc Acaa2	P97494 Q8BWT1	P97494 Q8BWT1	3.33 2/60	5.26 2/38	0.0231031	GO:1905710;GO:0046902
GO:0043243	positive regulation of protein-containing complex disassembly	Any process that activates or increases the frequency, rate or extent of protein complex disassembly, the disaggregation of a protein complex into its constituent components.	ENSMUSG00000015932 ENSMUSG00000056201	'Destrin'; 'Cofilin-1'	Dstn Cfl1	Q4FK36 Q544Y7	Q4FK36 Q544Y7	3.33 2/60	5.26 2/38	0.0231031	GO:0043244;GO:0032984;GO:0051130
GO:1901565	organonitrogen compound catabolic process	The chemical reactions and pathways resulting in the breakdown of organonitrogen compound.	ENSMUSG00000071415 ENSMUSG00000032350 ENSMUSG00000048087 ENSMUSG00000027597 ENSMUSG00000034371 ENSMUSG00000024039 ENSMUSG00000029776 ENSMUSG00000003526 ENSMUSG00000097148	'Large ribosomal subunit protein uL14'; 'Glutamate--cysteine ligase catalytic subunit'; 'Adenosylhomocysteinase'; 'Triokinase/FMN cyclase'; 'Cystathionine beta-synthase'; '3-hydroxyisobutyrate dehydrogenase, mitochondrial'; 'Proline dehydrogenase 1, mitochondrial'; 'Glyceraldehyde-3-phosphate dehydrogenase'	Rpl23 Gclc Ahcy Tkfc Cbs Hibadh Prodh Gapdhrt	P62830 P97494 Q3TF14 Q8VC30 Q91WT9 Q99L13 Q9WU79 S4R1W1	P62830 P97494 Q3TF14 Q8VC30 Q91WT9 Q99L13 Q9WU79 S4R1W1	15.00 9/60	0.65 9/1378	0.0231031	GO:1901564;GO:1901575
GO:1902175	regulation of oxidative stress-induced intrinsic apoptotic signaling pathway	Any process that modulates the frequency, rate or extent of an oxidative stress-induced intrinsic apoptotic signaling pathway.	ENSMUSG00000071866 ENSMUSG00000003526	'Peptidyl-prolyl cis-trans isomerase'; 'Proline dehydrogenase 1, mitochondrial'	Ppia Prodh	Q3TE63 Q9WU79	Q3TE63 Q9WU79	3.33 2/60	5.26 2/38	0.0231031	GO:2001242;GO:0008631
GO:0048523	negative regulation of cellular process	Any process that stops, prevents, or reduces the frequency, rate or extent of a cellular process, any of those that are carried out at the cellular level, but are not necessarily restricted to a single cell. For example, cell communication occurs among more than one cell, but occurs at the cellular level.	ENSMUSG00000003814 ENSMUSG00000028001 ENSMUSG00000019428 ENSMUSG00000061232 ENSMUSG00000054422 ENSMUSG00000076441 ENSMUSG00000004897 ENSMUSG00000030057 ENSMUSG00000071415 ENSMUSG00000032350 ENSMUSG00000000049 ENSMUSG00000028124 ENSMUSG00000071866 ENSMUSG00000056201 ENSMUSG00000029368 ENSMUSG00000018293 ENSMUSG00000022752 ENSMUSG00000036880 ENSMUSG00000034371 ENSMUSG00000024039 ENSMUSG00000004558 …	'Calreticulin'; 'Fibrinogen alpha chain'; 'Peptidyl-prolyl cis-trans isomerase FKBP8'; 'H-2 class I histocompatibility antigen, K-B alpha chain'; 'Fatty acid-binding protein, liver'; 'Argininosuccinate synthase'; 'Hepatoma-derived growth factor'; 'CCHC-type zinc finger nucleic acid binding protein'; 'Large ribosomal subunit protein uL14'; 'Glutamate--cysteine ligase catalytic subunit'; 'Beta-2-gl…	Calr Fga Fkbp8 H2-K1 Fabp1 Ass1 Hdgf Cnbp Rpl23 Gclc Apoh Gclm Ppia Cfl1 Alb Pfn1 Tomm70a Acaa2 Tkfc Cbs Ndrg2 Gapdhrt	B2MWM9 E9PV24 O35465 P01901 P12710 P16460 P51859 P53996 P62830 P97494 Q01339 Q3T9P2 Q3TE63 Q544Y7 Q546G4 Q5SX50 Q80TT4 Q8BWT1 Q8VC30 Q91WT9 Q9QYG0 S4R1W1	B2MWM9 E9PV24 O35465 P01901 P12710 P16460 P51859 P53996 P62830 P97494 Q01339 Q3T9P2 Q3TE63 Q544Y7 Q546G4 Q5SX50 Q80TT4 Q8BWT1 Q8VC30 Q91WT9 Q9QYG0 S4R1W1	36.67 22/60	0.39 22/5599	0.0234434	GO:0048519;GO:0009987;GO:0050794
GO:0110053	regulation of actin filament organization	Any process that modulates the frequency, rate or extent of actin filament organization.	ENSMUSG00000038650 ENSMUSG00000015932 ENSMUSG00000056201 ENSMUSG00000018293	'Ribonuclease inhibitor'; 'Destrin'; 'Cofilin-1'; 'Profilin'	Rnh1 Dstn Cfl1 Pfn1	A0A1B0GSG5 Q4FK36 Q544Y7 Q5SX50	A0A1B0GSG5 Q4FK36 Q544Y7 Q5SX50	6.67 4/60	1.44 4/277	0.0237634	GO:0007015;GO:0032956;GO:1902903
GO:0046461	neutral lipid catabolic process	The chemical reactions and pathways resulting in the breakdown of neutral lipids, lipids only soluble in solvents of very low polarity.	ENSMUSG00000000049 ENSMUSG00000025991	'Beta-2-glycoprotein 1'; 'Carbamoyl-phosphate synthase'	Apoh Cps1	Q01339 Q8C196	Q01339 Q8C196	3.33 2/60	5.13 2/39	0.0238421	GO:0006638;GO:0044242
GO:0046464	acylglycerol catabolic process	The chemical reactions and pathways resulting in the breakdown of acylglycerol, any mono-, di- or triester of glycerol with (one or more) fatty acids.	ENSMUSG00000000049 ENSMUSG00000025991	'Beta-2-glycoprotein 1'; 'Carbamoyl-phosphate synthase'	Apoh Cps1	Q01339 Q8C196	Q01339 Q8C196	3.33 2/60	5.13 2/39	0.0238421	GO:0046503;GO:0046461;GO:0006639
GO:0051128	regulation of cellular component organization	Any process that modulates the frequency, rate or extent of a process involved in the formation, arrangement of constituent parts, or disassembly of cell structures, including the plasma membrane and any external encapsulating structures such as the cell wall and cell envelope.	ENSMUSG00000038650 ENSMUSG00000003814 ENSMUSG00000019428 ENSMUSG00000061232 ENSMUSG00000072235 ENSMUSG00000032350 ENSMUSG00000021676 ENSMUSG00000015932 ENSMUSG00000056201 ENSMUSG00000018293 ENSMUSG00000022752 ENSMUSG00000036880 ENSMUSG00000032554	'Ribonuclease inhibitor'; 'Calreticulin'; 'Peptidyl-prolyl cis-trans isomerase FKBP8'; 'H-2 class I histocompatibility antigen, K-B alpha chain'; 'Tubulin alpha-1A chain'; 'Glutamate--cysteine ligase catalytic subunit'; 'Ras GTPase-activating-like protein IQGAP2'; 'Destrin'; 'Cofilin-1'; 'Profilin'; 'MKIAA0719 protein'; '3-ketoacyl-CoA thiolase, mitochondrial'; 'Serotransferrin'	Rnh1 Calr Fkbp8 H2-K1 Tuba1a Gclc Iqgap2 Dstn Cfl1 Pfn1 Tomm70a Acaa2 Tf	A0A1B0GSG5 B2MWM9 O35465 P01901 P68369 P97494 Q3UQ44 Q4FK36 Q544Y7 Q5SX50 Q80TT4 Q8BWT1 Q921I1	A0A1B0GSG5 B2MWM9 O35465 P01901 P68369 P97494 Q3UQ44 Q4FK36 Q544Y7 Q5SX50 Q80TT4 Q8BWT1 Q921I1	21.67 13/60	0.51 13/2546	0.0240843	GO:0016043;GO:0050794
GO:0099563	modification of synaptic structure	Any process that modifies the structure/morphology of a synapse.	ENSMUSG00000056201 ENSMUSG00000018293	'Cofilin-1'; 'Profilin'	Cfl1 Pfn1	Q544Y7 Q5SX50	Q544Y7 Q5SX50	3.33 2/60	5.00 2/40	0.0248978	GO:0050808
GO:0009150	purine ribonucleotide metabolic process	The chemical reactions and pathways involving a purine ribonucleotide, a compound consisting of ribonucleoside (a purine base linked to a ribose sugar) esterified with a phosphate group at either the 3' or 5'-hydroxyl group of the sugar.	ENSMUSG00000026365 ENSMUSG00000027875 ENSMUSG00000036880 ENSMUSG00000034371 ENSMUSG00000097148	'Complement component factor h'; 'Hydroxymethylglutaryl-CoA synthase, mitochondrial'; '3-ketoacyl-CoA thiolase, mitochondrial'; 'Triokinase/FMN cyclase'; 'Glyceraldehyde-3-phosphate dehydrogenase'	Cfh Hmgcs2 Acaa2 Tkfc Gapdhrt	E9Q8I0 P54869 Q8BWT1 Q8VC30 S4R1W1	E9Q8I0 P54869 Q8BWT1 Q8VC30 S4R1W1	8.33 5/60	1.08 5/462	0.0251626	GO:0006163;GO:0009259
GO:0051258	protein polymerization	The process of creating protein polymers, compounds composed of a large number of component monomers; polymeric proteins may be made up of different or identical monomers. Polymerization occurs by the addition of extra monomers to an existing poly- or oligomeric protein.	ENSMUSG00000028001 ENSMUSG00000072235 ENSMUSG00000056201 ENSMUSG00000018293	'Fibrinogen alpha chain'; 'Tubulin alpha-1A chain'; 'Cofilin-1'; 'Profilin'	Fga Tuba1a Cfl1 Pfn1	E9PV24 P68369 Q544Y7 Q5SX50	E9PV24 P68369 Q544Y7 Q5SX50	6.67 4/60	1.41 4/284	0.0254672	GO:0065003
GO:1902108	regulation of mitochondrial membrane permeability involved in apoptotic process	Any regulation of mitochondrial membrane permeability that is involved in apoptotic process.	ENSMUSG00000032350 ENSMUSG00000036880	'Glutamate--cysteine ligase catalytic subunit'; '3-ketoacyl-CoA thiolase, mitochondrial'	Gclc Acaa2	P97494 Q8BWT1	P97494 Q8BWT1	3.33 2/60	4.88 2/41	0.0254928	GO:0008637;GO:0046902
GO:0048565	digestive tract development	The process whose specific outcome is the progression of the digestive tract over time, from its formation to the mature structure. The digestive tract is the anatomical structure through which food passes and is processed.	ENSMUSG00000076441 ENSMUSG00000027875 ENSMUSG00000025991	'Argininosuccinate synthase'; 'Hydroxymethylglutaryl-CoA synthase, mitochondrial'; 'Carbamoyl-phosphate synthase'	Ass1 Hmgcs2 Cps1	P16460 P54869 Q8C196	P16460 P54869 Q8C196	5.00 3/60	2.14 3/140	0.0254928	GO:0035295;GO:0055123
GO:1905710	positive regulation of membrane permeability	Any process that activates or increases the frequency, rate or extent of the passage or uptake of molecules by a membrane.	ENSMUSG00000032350 ENSMUSG00000036880	'Glutamate--cysteine ligase catalytic subunit'; '3-ketoacyl-CoA thiolase, mitochondrial'	Gclc Acaa2	P97494 Q8BWT1	P97494 Q8BWT1	3.33 2/60	4.88 2/41	0.0254928	GO:0090559
GO:0034314	Arp2/3 complex-mediated actin nucleation	The actin nucleation process in which actin monomers combine to form a new branch on the side of an existing actin filament; mediated by the Arp2/3 protein complex and its interaction with other proteins.	ENSMUSG00000038650 ENSMUSG00000021676	'Ribonuclease inhibitor'; 'Ras GTPase-activating-like protein IQGAP2'	Rnh1 Iqgap2	A0A1B0GSG5 Q3UQ44	A0A1B0GSG5 Q3UQ44	3.33 2/60	4.88 2/41	0.0254928	GO:0045010
GO:0071407	cellular response to organic cyclic compound	Any process that results in a change in state or activity of a cell (in terms of movement, secretion, enzyme production, gene expression, etc.) as a result of an organic cyclic compound stimulus.	ENSMUSG00000003814 ENSMUSG00000076441 ENSMUSG00000027875 ENSMUSG00000032350 ENSMUSG00000028124 ENSMUSG00000025991	'Calreticulin'; 'Argininosuccinate synthase'; 'Hydroxymethylglutaryl-CoA synthase, mitochondrial'; 'Glutamate--cysteine ligase catalytic subunit'; 'GCS light chain'; 'Carbamoyl-phosphate synthase'	Calr Ass1 Hmgcs2 Gclc Gclm Cps1	B2MWM9 P16460 P54869 P97494 Q3T9P2 Q8C196	B2MWM9 P16460 P54869 P97494 Q3T9P2 Q8C196	10.00 6/60	0.89 6/672	0.0254928	GO:0071310;GO:0014070
GO:0006084	acetyl-CoA metabolic process	The chemical reactions and pathways involving acetyl-CoA, a derivative of coenzyme A in which the sulfhydryl group is acetylated; it is a metabolite derived from several pathways (e.g. glycolysis, fatty acid oxidation, amino-acid catabolism) and is further metabolized by the tricarboxylic acid cycle. It is a key intermediate in lipid and terpenoid biosynthesis.	ENSMUSG00000027875 ENSMUSG00000036880	'Hydroxymethylglutaryl-CoA synthase, mitochondrial'; '3-ketoacyl-CoA thiolase, mitochondrial'	Hmgcs2 Acaa2	P54869 Q8BWT1	P54869 Q8BWT1	3.33 2/60	4.88 2/41	0.0254928	GO:0006637
GO:0009743	response to carbohydrate	Any process that results in a change in state or activity of a cell or an organism (in terms of movement, secretion, enzyme production, gene expression, etc.) as a result of a carbohydrate stimulus.	ENSMUSG00000026473 ENSMUSG00000027875 ENSMUSG00000032350 ENSMUSG00000028124	'Glutamine synthetase'; 'Hydroxymethylglutaryl-CoA synthase, mitochondrial'; 'Glutamate--cysteine ligase catalytic subunit'; 'GCS light chain'	Glul Hmgcs2 Gclc Gclm	P15105 P54869 P97494 Q3T9P2	P15105 P54869 P97494 Q3T9P2	6.67 4/60	1.40 4/286	0.0255317	GO:0010033;GO:1901700
GO:0140546	defense response to symbiont	Reactions triggered in response to the presence of a symbiont that act to protect or prevent damage to the host.	ENSMUSG00000028001 ENSMUSG00000026365 ENSMUSG00000061232 ENSMUSG00000076441 ENSMUSG00000022752 ENSMUSG00000034371 ENSMUSG00000032554 ENSMUSG00000097148	'Fibrinogen alpha chain'; 'Complement component factor h'; 'H-2 class I histocompatibility antigen, K-B alpha chain'; 'Argininosuccinate synthase'; 'MKIAA0719 protein'; 'Triokinase/FMN cyclase'; 'Serotransferrin'; 'Glyceraldehyde-3-phosphate dehydrogenase'	Fga Cfh H2-K1 Ass1 Tomm70a Tkfc Tf Gapdhrt	E9PV24 E9Q8I0 P01901 P16460 Q80TT4 Q8VC30 Q921I1 S4R1W1	E9PV24 E9Q8I0 P01901 P16460 Q80TT4 Q8VC30 Q921I1 S4R1W1	13.33 8/60	0.70 8/1150	0.0256726	GO:0098542
GO:0006730	one-carbon metabolic process	The chemical reactions and pathways involving the transfer of one-carbon units in various oxidation states.	ENSMUSG00000048087 ENSMUSG00000027597	'Adenosylhomocysteinase'	Ahcy	Q3TF14	Q3TF14	3.33 2/60	4.76 2/42	0.0263741	GO:0044281;GO:0044237
GO:0030866	cortical actin cytoskeleton organization	A process that is carried out at the cellular level which results in the assembly, arrangement of constituent parts, or disassembly of actin-based cytoskeletal structures in the cell cortex, i.e. just beneath the plasma membrane.	ENSMUSG00000003814 ENSMUSG00000021676	'Calreticulin'; 'Ras GTPase-activating-like protein IQGAP2'	Calr Iqgap2	B2MWM9 Q3UQ44	B2MWM9 Q3UQ44	3.33 2/60	4.76 2/42	0.0263741	GO:0030036;GO:0030865
GO:0009259	ribonucleotide metabolic process	The chemical reactions and pathways involving a ribonucleotide, a compound consisting of ribonucleoside (a base linked to a ribose sugar) esterified with a phosphate group at either the 3' or 5'-hydroxyl group of the sugar.	ENSMUSG00000026365 ENSMUSG00000027875 ENSMUSG00000036880 ENSMUSG00000034371 ENSMUSG00000097148	'Complement component factor h'; 'Hydroxymethylglutaryl-CoA synthase, mitochondrial'; '3-ketoacyl-CoA thiolase, mitochondrial'; 'Triokinase/FMN cyclase'; 'Glyceraldehyde-3-phosphate dehydrogenase'	Cfh Hmgcs2 Acaa2 Tkfc Gapdhrt	E9Q8I0 P54869 Q8BWT1 Q8VC30 S4R1W1	E9Q8I0 P54869 Q8BWT1 Q8VC30 S4R1W1	8.33 5/60	1.04 5/483	0.0269799	GO:0009117;GO:0019693
GO:0001980	regulation of systemic arterial blood pressure by ischemic conditions	The process that modulates blood pressure by the detection of carbon dioxide levels in the brain stem. Increased levels activate the sympathetic vasoconstrictor mechanism increasing the force with which blood flows through the circulatory system.	ENSMUSG00000032575	'Mesencephalic astrocyte-derived neurotrophic factor'	Manf	Q9CXI5	Q9CXI5	1.67 1/60	50.00 1/2	0.0269799	GO:0001976
GO:0061624	fructose catabolic process to hydroxyacetone phosphate and glyceraldehyde-3-phosphate	The chemical reactions and pathways resulting in the breakdown of fructose that results in the formation of dihydroxyacetone phosphate and glyceraldehyde-3-phosphate.	ENSMUSG00000034371	'Triokinase/FMN cyclase'	Tkfc	Q8VC30	Q8VC30	1.67 1/60	50.00 1/2	0.0269799	GO:0019682;GO:0006001
GO:0006542	glutamine biosynthetic process	The chemical reactions and pathways resulting in the formation of glutamine, 2-amino-4-carbamoylbutanoic acid.	ENSMUSG00000026473	'Glutamine synthetase'	Glul	P15105	P15105	1.67 1/60	50.00 1/2	0.0269799	GO:0009084;GO:0006541
GO:0051248	negative regulation of protein metabolic process	Any process that stops, prevents, or reduces the frequency, rate or extent of chemical reactions and pathways involving a protein.	ENSMUSG00000003814 ENSMUSG00000019428 ENSMUSG00000071415 ENSMUSG00000032350 ENSMUSG00000071866 ENSMUSG00000097148	'Calreticulin'; 'Peptidyl-prolyl cis-trans isomerase FKBP8'; 'Large ribosomal subunit protein uL14'; 'Glutamate--cysteine ligase catalytic subunit'; 'Peptidyl-prolyl cis-trans isomerase'; 'Glyceraldehyde-3-phosphate dehydrogenase'	Calr Fkbp8 Rpl23 Gclc Ppia Gapdhrt	B2MWM9 O35465 P62830 P97494 Q3TE63 S4R1W1	B2MWM9 O35465 P62830 P97494 Q3TE63 S4R1W1	10.00 6/60	0.87 6/686	0.0269799	GO:0051172;GO:0010605;GO:0019538;GO:0051246
GO:0061944	negative regulation of protein K48-linked ubiquitination	Any process that stops, prevents or reduces the frequency, rate or extent of K48-linked ubiquitination, a protein ubiquitination process in which a polymer of ubiquitin, formed by linkages between lysine residues at position 48 of the ubiquitin monomers, is added to a protein. K48-linked ubiquitination targets the substrate protein for degradation.	ENSMUSG00000071866	'Peptidyl-prolyl cis-trans isomerase'	Ppia	Q3TE63	Q3TE63	1.67 1/60	50.00 1/2	0.0269799	GO:0061945;GO:0070936;GO:1902915
GO:2000814	positive regulation of barbed-end actin filament capping	Any process that activates or increases the frequency, rate or extent of barbed-end actin filament capping.	ENSMUSG00000056201	'Cofilin-1'	Cfl1	Q544Y7	Q544Y7	1.67 1/60	50.00 1/2	0.0269799	GO:0051016;GO:2000812;GO:0051130
GO:0061625	glycolytic process through fructose-1-phosphate	The chemical reactions and pathways resulting in the breakdown of fructose into pyruvate through a fructose-1-phosphate intermediate, with the concomitant production of ATP and NADH.	ENSMUSG00000034371	'Triokinase/FMN cyclase'	Tkfc	Q8VC30	Q8VC30	1.67 1/60	50.00 1/2	0.0269799	GO:0006096;GO:0006001
GO:0006097	glyoxylate cycle	A modification of the TCA cycle occurring in some plants and microorganisms, in which isocitrate is cleaved to glyoxylate and succinate. Glyoxylate can then react with acetyl-CoA to form malate.	ENSMUSG00000025950	'Isocitrate dehydrogenase'	Idh1	Q8C338	Q8C338	1.67 1/60	50.00 1/2	0.0269799	GO:0005975;GO:0046487
GO:0051659	maintenance of mitochondrion location	Any process in which a mitochondrion is maintained in a specific location within a cell and prevented from moving elsewhere.	ENSMUSG00000029368	'Albumin'	Alb	Q546G4	Q546G4	1.67 1/60	50.00 1/2	0.0269799	GO:0051646;GO:0051657
GO:2000769	regulation of establishment or maintenance of cell polarity regulating cell shape	Any process that modulates the frequency, rate or extent of establishment or maintenance of cell polarity regulating cell shape.	ENSMUSG00000056201	'Cofilin-1'	Cfl1	Q544Y7	Q544Y7	1.67 1/60	50.00 1/2	0.0269799	GO:0071963;GO:0008360;GO:0032878
GO:0000053	argininosuccinate metabolic process	The chemical reactions and pathways involving argininosuccinate, 2-(N(omega)-arginino)succinate, an intermediate in the ornithine-urea cycle, where it is synthesized from citrulline and aspartate.	ENSMUSG00000076441	'Argininosuccinate synthase'	Ass1	P16460	P16460	1.67 1/60	50.00 1/2	0.0269799	GO:0170033;GO:0170041;GO:0006575;GO:0072350
GO:0019285	glycine betaine biosynthetic process from choline	The chemical reactions and pathways resulting in the formation of betaine (N-trimethylglycine) from the oxidation of choline.	ENSMUSG00000053644	'Alpha-aminoadipic semialdehyde dehydrogenase'	Aldh7a1	Q9DBF1	Q9DBF1	1.67 1/60	50.00 1/2	0.0269799	GO:0019695;GO:0031456
GO:0044272	sulfur compound biosynthetic process	The chemical reactions and pathways resulting in the formation of compounds that contain sulfur, such as the amino acids methionine and cysteine or the tripeptide glutathione.	ENSMUSG00000032350 ENSMUSG00000028124 ENSMUSG00000024039	'Glutamate--cysteine ligase catalytic subunit'; 'GCS light chain'; 'Cystathionine beta-synthase'	Gclc Gclm Cbs	P97494 Q3T9P2 Q91WT9	P97494 Q3T9P2 Q91WT9	5.00 3/60	2.08 3/144	0.0269799	GO:0006790;GO:0044249
GO:0018960	4-nitrophenol metabolic process	The chemical reactions and pathways involving 4-nitrophenol, a nitroaromatic compound which is used in the production of dyes, leather treatment agents, fungicides and as an intermediate in the production of the insecticide parathion.	ENSMUSG00000025479	'Cytochrome P450 2E1'	Cyp2e1	Q05421	Q05421	1.67 1/60	50.00 1/2	0.0269799	GO:0018958;GO:0006807
GO:1903713	asparagine transmembrane transport	The directed movement of asparagine across a membrane.	ENSMUSG00000010064	'Sodium-coupled neutral amino acid transporter 3'	Slc38a3	Q9DCP2	Q9DCP2	1.67 1/60	50.00 1/2	0.0269799	GO:0042886;GO:0003333
GO:0043523	regulation of neuron apoptotic process	Any process that modulates the occurrence or rate of cell death by apoptotic process in neurons.	ENSMUSG00000004897 ENSMUSG00000032350 ENSMUSG00000028124 ENSMUSG00000003526	'Hepatoma-derived growth factor'; 'Glutamate--cysteine ligase catalytic subunit'; 'GCS light chain'; 'Proline dehydrogenase 1, mitochondrial'	Hdgf Gclc Gclm Prodh	P51859 P97494 Q3T9P2 Q9WU79	P51859 P97494 Q3T9P2 Q9WU79	6.67 4/60	1.34 4/299	0.0269799	GO:0051402;GO:0042981
GO:0022411	cellular component disassembly	A cellular process that results in the breakdown of a cellular component.	ENSMUSG00000019428 ENSMUSG00000028494 ENSMUSG00000071415 ENSMUSG00000015932 ENSMUSG00000056201	'Peptidyl-prolyl cis-trans isomerase FKBP8'; 'Perilipin-2'; 'Large ribosomal subunit protein uL14'; 'Destrin'; 'Cofilin-1'	Fkbp8 Plin2 Rpl23 Dstn Cfl1	O35465 P43883 P62830 Q4FK36 Q544Y7	O35465 P43883 P62830 Q4FK36 Q544Y7	8.33 5/60	1.04 5/482	0.0269799	GO:0016043
GO:0016098	monoterpenoid metabolic process	The chemical reactions and pathways involving monoterpenoid compounds, terpenoids having a C10 skeleton.	ENSMUSG00000025479	'Cytochrome P450 2E1'	Cyp2e1	Q05421	Q05421	1.67 1/60	50.00 1/2	0.0269799	GO:0006721
GO:2000487	positive regulation of glutamine transport	Any process that activates or increases the frequency, rate or extent of glutamine transport.	ENSMUSG00000010064	'Sodium-coupled neutral amino acid transporter 3'	Slc38a3	Q9DCP2	Q9DCP2	1.67 1/60	50.00 1/2	0.0269799	GO:0051957;GO:2000485;GO:0006868
GO:0010821	regulation of mitochondrion organization	Any process that modulates the frequency, rate or extent of a process involved in the formation, arrangement of constituent parts, or disassembly of a mitochondrion.	ENSMUSG00000019428 ENSMUSG00000032350 ENSMUSG00000036880	'Peptidyl-prolyl cis-trans isomerase FKBP8'; 'Glutamate--cysteine ligase catalytic subunit'; '3-ketoacyl-CoA thiolase, mitochondrial'	Fkbp8 Gclc Acaa2	O35465 P97494 Q8BWT1	O35465 P97494 Q8BWT1	5.00 3/60	2.05 3/146	0.0269799	GO:0007005;GO:0033043
GO:1903810	L-histidine import across plasma membrane	The directed movement of L-histidine from outside of a cell, across the plasma membrane and into the cytosol.	ENSMUSG00000010064	'Sodium-coupled neutral amino acid transporter 3'	Slc38a3	Q9DCP2	Q9DCP2	1.67 1/60	50.00 1/2	0.0269799	GO:0089709;GO:0089718
GO:2000771	positive regulation of establishment or maintenance of cell polarity regulating cell shape	Any process that activates or increases the frequency, rate or extent of establishment or maintenance of cell polarity regulating cell shape.	ENSMUSG00000056201	'Cofilin-1'	Cfl1	Q544Y7	Q544Y7	1.67 1/60	50.00 1/2	0.0269799	GO:2000769;GO:0071963;GO:0048522
GO:0010585	glutamine secretion	The controlled release of glutamine by a cell.	ENSMUSG00000010064	'Sodium-coupled neutral amino acid transporter 3'	Slc38a3	Q9DCP2	Q9DCP2	1.67 1/60	50.00 1/2	0.0269799	GO:0032940;GO:0006868
GO:0046683	response to organophosphorus	Any process that results in a change in state or activity of a cell or an organism (in terms of movement, secretion, enzyme production, gene expression, etc.) as a result of an organophosphorus stimulus. Organophosphorus is a compound containing phosphorus bound to an organic molecule; several organophosphorus compounds are used as insecticides, and they are highly toxic cholinesterase inhibitors.	ENSMUSG00000076441 ENSMUSG00000027875 ENSMUSG00000025991	'Argininosuccinate synthase'; 'Hydroxymethylglutaryl-CoA synthase, mitochondrial'; 'Carbamoyl-phosphate synthase'	Ass1 Hmgcs2 Cps1	P16460 P54869 Q8C196	P16460 P54869 Q8C196	5.00 3/60	2.05 3/146	0.0269799	GO:0010033
GO:0031455	glycine betaine metabolic process	The chemical reactions and pathways involving glycine betaine, N-trimethylglycine.	ENSMUSG00000053644	'Alpha-aminoadipic semialdehyde dehydrogenase'	Aldh7a1	Q9DBF1	Q9DBF1	1.67 1/60	50.00 1/2	0.0269799	GO:0006577
GO:0010142	farnesyl diphosphate biosynthetic process, mevalonate pathway	The pathway that converts acetate, in the form of acetyl-CoA, to farnesyl diphosphate (FPP) through a series of mevalonate intermediates. Farnesyl diphosphate is an important substrate for other essential pathways, such as biosynthesis of sterols.	ENSMUSG00000027875	'Hydroxymethylglutaryl-CoA synthase, mitochondrial'	Hmgcs2	P54869	P54869	1.67 1/60	50.00 1/2	0.0269799	GO:0016114;GO:0045337
GO:0019343	cysteine biosynthetic process via cystathionine	The chemical reactions and pathways resulting in the formation of cysteine, via the intermediate cystathionine.	ENSMUSG00000024039	'Cystathionine beta-synthase'	Cbs	Q91WT9	Q91WT9	1.67 1/60	50.00 1/2	0.0269799	GO:0019344
GO:0031456	glycine betaine biosynthetic process	The chemical reactions and pathways resulting in the formation of glycine betaine, N-trimethylglycine.	ENSMUSG00000053644	'Alpha-aminoadipic semialdehyde dehydrogenase'	Aldh7a1	Q9DBF1	Q9DBF1	1.67 1/60	50.00 1/2	0.0269799	GO:0031455;GO:0006578
GO:0048513	animal organ development	Development of a tissue or tissues that work together to perform a specific function or functions. Development pertains to the process whose specific outcome is the progression of a structure over time, from its formation to the mature structure. Organs are commonly observed as visibly distinct structures, but may also exist as loosely associated clusters of cells that work together to perform a …	ENSMUSG00000003814 ENSMUSG00000026365 ENSMUSG00000019428 ENSMUSG00000074207 ENSMUSG00000061232 ENSMUSG00000076441 ENSMUSG00000027875 ENSMUSG00000072235 ENSMUSG00000000049 ENSMUSG00000098274 ENSMUSG00000056201 ENSMUSG00000022752 ENSMUSG00000025991 ENSMUSG00000025950 ENSMUSG00000024039	'Calreticulin'; 'Complement component factor h'; 'Peptidyl-prolyl cis-trans isomerase FKBP8'; 'Alcohol dehydrogenase 1'; 'H-2 class I histocompatibility antigen, K-B alpha chain'; 'Argininosuccinate synthase'; 'Hydroxymethylglutaryl-CoA synthase, mitochondrial'; 'Tubulin alpha-1A chain'; 'Beta-2-glycoprotein 1'; 'Large ribosomal subunit protein eL24'; 'Cofilin-1'; 'MKIAA0719 protein'; 'Carbamoyl-…	Calr Cfh Fkbp8 Adh1 H2-K1 Ass1 Hmgcs2 Tuba1a Apoh Rpl24 Cfl1 Tomm70a Cps1 Idh1 Cbs	B2MWM9 E9Q8I0 O35465 P00329 P01901 P16460 P54869 P68369 Q01339 Q3UW40 Q544Y7 Q80TT4 Q8C196 Q8C338 Q91WT9	B2MWM9 E9Q8I0 O35465 P00329 P01901 P16460 P54869 P68369 Q01339 Q3UW40 Q544Y7 Q80TT4 Q8C196 Q8C338 Q91WT9	25.00 15/60	0.46 15/3260	0.0269799	GO:0048856
GO:0032502	developmental process	A biological process whose specific outcome is the progression of an integrated living unit: an anatomical structure (which may be a subcellular structure, cell, tissue, or organ), or organism over time from an initial condition to a later condition.	ENSMUSG00000038650 ENSMUSG00000003814 ENSMUSG00000026365 ENSMUSG00000019428 ENSMUSG00000074207 ENSMUSG00000061232 ENSMUSG00000026473 ENSMUSG00000076441 ENSMUSG00000044986 ENSMUSG00000027875 ENSMUSG00000034994 ENSMUSG00000072235 ENSMUSG00000000049 ENSMUSG00000071866 ENSMUSG00000098274 ENSMUSG00000056201 ENSMUSG00000018293 ENSMUSG00000032602 ENSMUSG00000022752 ENSMUSG00000025991 ENSMUSG00000025950 …	'Ribonuclease inhibitor'; 'Calreticulin'; 'Complement component factor h'; 'Peptidyl-prolyl cis-trans isomerase FKBP8'; 'Alcohol dehydrogenase 1'; 'H-2 class I histocompatibility antigen, K-B alpha chain'; 'Glutamine synthetase'; 'Argininosuccinate synthase'; 'Thiosulfate sulfurtransferase'; 'Hydroxymethylglutaryl-CoA synthase, mitochondrial'; 'Elongation factor 2'; 'Tubulin alpha-1A chain'; 'Bet…	Rnh1 Calr Cfh Fkbp8 Adh1 H2-K1 Glul Ass1 Tst Hmgcs2 Eef2 Tuba1a Apoh Ppia Rpl24 Cfl1 Pfn1 Slc25a20 Tomm70a Cps1 Idh1 Cbs Tf Manf Ndrg2	A0A1B0GSG5 B2MWM9 E9Q8I0 O35465 P00329 P01901 P15105 P16460 P52196 P54869 P58252 P68369 Q01339 Q3TE63 Q3UW40 Q544Y7 Q5SX50 Q7TPW6 Q80TT4 Q8C196 Q8C338 Q91WT9 Q921I1 Q9CXI5 Q9QYG0	A0A1B0GSG5 B2MWM9 E9Q8I0 O35465 P00329 P01901 P15105 P16460 P52196 P54869 P58252 P68369 Q01339 Q3TE63 Q3UW40 Q544Y7 Q5SX50 Q7TPW6 Q80TT4 Q8C196 Q8C338 Q91WT9 Q921I1 Q9CXI5 Q9QYG0	41.67 25/60	0.36 25/6854	0.0269799	GO:0008150
GO:0048585	negative regulation of response to stimulus	Any process that stops, prevents, or reduces the frequency, rate or extent of a response to a stimulus. Response to stimulus is a change in state or activity of a cell or an organism (in terms of movement, secretion, enzyme production, gene expression, etc.) as a result of a stimulus.	ENSMUSG00000003814 ENSMUSG00000028001 ENSMUSG00000061232 ENSMUSG00000032350 ENSMUSG00000000049 ENSMUSG00000028124 ENSMUSG00000071866 ENSMUSG00000036880 ENSMUSG00000034371 ENSMUSG00000004558	'Calreticulin'; 'Fibrinogen alpha chain'; 'H-2 class I histocompatibility antigen, K-B alpha chain'; 'Glutamate--cysteine ligase catalytic subunit'; 'Beta-2-glycoprotein 1'; 'GCS light chain'; 'Peptidyl-prolyl cis-trans isomerase'; '3-ketoacyl-CoA thiolase, mitochondrial'; 'Triokinase/FMN cyclase'; 'Protein NDRG2'	Calr Fga H2-K1 Gclc Apoh Gclm Ppia Acaa2 Tkfc Ndrg2	B2MWM9 E9PV24 P01901 P97494 Q01339 Q3T9P2 Q3TE63 Q8BWT1 Q8VC30 Q9QYG0	B2MWM9 E9PV24 P01901 P97494 Q01339 Q3T9P2 Q3TE63 Q8BWT1 Q8VC30 Q9QYG0	16.67 10/60	0.58 10/1723	0.0269955	GO:0048583;GO:0048519;GO:0050896
GO:0006639	acylglycerol metabolic process	The chemical reactions and pathways involving acylglycerol, any mono-, di- or triester of glycerol with (one or more) fatty acids.	ENSMUSG00000000049 ENSMUSG00000025479 ENSMUSG00000025991	'Beta-2-glycoprotein 1'; 'Cytochrome P450 2E1'; 'Carbamoyl-phosphate synthase'	Apoh Cyp2e1 Cps1	Q01339 Q05421 Q8C196	Q01339 Q05421 Q8C196	5.00 3/60	2.01 3/149	0.0271513	GO:0006638;GO:0046486
GO:0051179	localization	Any process in which a cell, a substance, or a cellular entity, such as a protein complex or organelle, is transported, tethered to or otherwise maintained in a specific location. In the case of substances, localization may also be achieved via selective degradation.	ENSMUSG00000003814 ENSMUSG00000028001 ENSMUSG00000026365 ENSMUSG00000019428 ENSMUSG00000054422 ENSMUSG00000026473 ENSMUSG00000028494 ENSMUSG00000004897 ENSMUSG00000044986 ENSMUSG00000072235 ENSMUSG00000032350 ENSMUSG00000000049 ENSMUSG00000071866 ENSMUSG00000056201 ENSMUSG00000029368 ENSMUSG00000018293 ENSMUSG00000032602 ENSMUSG00000022752 ENSMUSG00000036880 ENSMUSG00000032554 ENSMUSG00000010064	'Calreticulin'; 'Fibrinogen alpha chain'; 'Complement component factor h'; 'Peptidyl-prolyl cis-trans isomerase FKBP8'; 'Fatty acid-binding protein, liver'; 'Glutamine synthetase'; 'Perilipin-2'; 'Hepatoma-derived growth factor'; 'Thiosulfate sulfurtransferase'; 'Tubulin alpha-1A chain'; 'Glutamate--cysteine ligase catalytic subunit'; 'Beta-2-glycoprotein 1'; 'Peptidyl-prolyl cis-trans isomerase'…	Calr Fga Cfh Fkbp8 Fabp1 Glul Plin2 Hdgf Tst Tuba1a Gclc Apoh Ppia Cfl1 Alb Pfn1 Slc25a20 Tomm70a Acaa2 Tf Slc38a3	B2MWM9 E9PV24 E9Q8I0 O35465 P12710 P15105 P43883 P51859 P52196 P68369 P97494 Q01339 Q3TE63 Q544Y7 Q546G4 Q5SX50 Q7TPW6 Q80TT4 Q8BWT1 Q921I1 Q9DCP2	B2MWM9 E9PV24 E9Q8I0 O35465 P12710 P15105 P43883 P51859 P52196 P68369 P97494 Q01339 Q3TE63 Q544Y7 Q546G4 Q5SX50 Q7TPW6 Q80TT4 Q8BWT1 Q921I1 Q9DCP2	35.00 21/60	0.39 21/5364	0.0271743	GO:0008150
GO:0030195	negative regulation of blood coagulation	Any process that stops, prevents, or reduces the frequency, rate or extent of blood coagulation.	ENSMUSG00000028001 ENSMUSG00000000049	'Fibrinogen alpha chain'; 'Beta-2-glycoprotein 1'	Fga Apoh	E9PV24 Q01339	E9PV24 Q01339	3.33 2/60	4.44 2/45	0.0272106	GO:0061045;GO:0007596;GO:0050819;GO:1900047;GO:0030193
GO:0034097	response to cytokine	Any process that results in a change in state or activity of a cell or an organism (in terms of movement, secretion, enzyme production, gene expression, etc.) as a result of a cytokine stimulus.	ENSMUSG00000026365 ENSMUSG00000076441 ENSMUSG00000004897 ENSMUSG00000072235 ENSMUSG00000032350 ENSMUSG00000028124 ENSMUSG00000056201 ENSMUSG00000097148	'Complement component factor h'; 'Argininosuccinate synthase'; 'Hepatoma-derived growth factor'; 'Tubulin alpha-1A chain'; 'Glutamate--cysteine ligase catalytic subunit'; 'GCS light chain'; 'Cofilin-1'; 'Glyceraldehyde-3-phosphate dehydrogenase'	Cfh Ass1 Hdgf Tuba1a Gclc Gclm Cfl1 Gapdhrt	E9Q8I0 P16460 P51859 P68369 P97494 Q3T9P2 Q544Y7 S4R1W1	E9Q8I0 P16460 P51859 P68369 P97494 Q3T9P2 Q544Y7 S4R1W1	13.33 8/60	0.67 8/1188	0.0278619	GO:0010033
GO:0006638	neutral lipid metabolic process	The chemical reactions and pathways involving neutral lipids, lipids only soluble in solvents of very low polarity.	ENSMUSG00000000049 ENSMUSG00000025479 ENSMUSG00000025991	'Beta-2-glycoprotein 1'; 'Cytochrome P450 2E1'; 'Carbamoyl-phosphate synthase'	Apoh Cyp2e1 Cps1	Q01339 Q05421 Q8C196	Q01339 Q05421 Q8C196	5.00 3/60	1.99 3/151	0.0278619	GO:0044255
GO:1900047	negative regulation of hemostasis	Any process that stops, prevents or reduces the frequency, rate or extent of hemostasis.	ENSMUSG00000028001 ENSMUSG00000000049	'Fibrinogen alpha chain'; 'Beta-2-glycoprotein 1'	Fga Apoh	E9PV24 Q01339	E9PV24 Q01339	3.33 2/60	4.35 2/46	0.0280895	GO:0048519;GO:1900046;GO:0007599
GO:0046164	alcohol catabolic process	The chemical reactions and pathways resulting in the breakdown of alcohols, any of a class of compounds containing one or more hydroxyl groups attached to a saturated carbon atom.	ENSMUSG00000074207 ENSMUSG00000034371	'Alcohol dehydrogenase 1'; 'Triokinase/FMN cyclase'	Adh1 Tkfc	P00329 Q8VC30	P00329 Q8VC30	3.33 2/60	4.35 2/46	0.0280895	GO:1901616;GO:0044282;GO:0006066
GO:0019693	ribose phosphate metabolic process	The chemical reactions and pathways involving ribose phosphate, any phosphorylated ribose sugar.	ENSMUSG00000026365 ENSMUSG00000027875 ENSMUSG00000036880 ENSMUSG00000034371 ENSMUSG00000097148	'Complement component factor h'; 'Hydroxymethylglutaryl-CoA synthase, mitochondrial'; '3-ketoacyl-CoA thiolase, mitochondrial'; 'Triokinase/FMN cyclase'; 'Glyceraldehyde-3-phosphate dehydrogenase'	Cfh Hmgcs2 Acaa2 Tkfc Gapdhrt	E9Q8I0 P54869 Q8BWT1 Q8VC30 S4R1W1	E9Q8I0 P54869 Q8BWT1 Q8VC30 S4R1W1	8.33 5/60	1.01 5/495	0.0288746	GO:0006796;GO:1901135;GO:0019637
GO:0010043	response to zinc ion	Any process that results in a change in state or activity of a cell or an organism (in terms of movement, secretion, enzyme production, gene expression, etc.) as a result of a zinc ion stimulus.	ENSMUSG00000076441 ENSMUSG00000025991	'Argininosuccinate synthase'; 'Carbamoyl-phosphate synthase'	Ass1 Cps1	P16460 Q8C196	P16460 Q8C196	3.33 2/60	4.26 2/47	0.0291333	GO:0010038
GO:0055123	digestive system development	The process whose specific outcome is the progression of the digestive system over time, from its formation to the mature structure. The digestive system is the entire structure in which digestion takes place. Digestion is all of the physical, chemical, and biochemical processes carried out by multicellular organisms to break down ingested nutrients into components that may be easily absorbed and…	ENSMUSG00000076441 ENSMUSG00000027875 ENSMUSG00000025991	'Argininosuccinate synthase'; 'Hydroxymethylglutaryl-CoA synthase, mitochondrial'; 'Carbamoyl-phosphate synthase'	Ass1 Hmgcs2 Cps1	P16460 P54869 Q8C196	P16460 P54869 Q8C196	5.00 3/60	1.94 3/155	0.0295472	GO:0048731
GO:0051604	protein maturation	Any process leading to the attainment of the full functional capacity of a protein.	ENSMUSG00000003814 ENSMUSG00000028001 ENSMUSG00000019428 ENSMUSG00000000049 ENSMUSG00000071866	'Calreticulin'; 'Fibrinogen alpha chain'; 'Peptidyl-prolyl cis-trans isomerase FKBP8'; 'Beta-2-glycoprotein 1'; 'Peptidyl-prolyl cis-trans isomerase'	Calr Fga Fkbp8 Apoh Ppia	B2MWM9 E9PV24 O35465 Q01339 Q3TE63	B2MWM9 E9PV24 O35465 Q01339 Q3TE63	8.33 5/60	1.00 5/500	0.0298647	GO:0010467;GO:0019538
GO:0050819	negative regulation of coagulation	Any process that stops, prevents, or reduces the frequency, rate or extent of coagulation.	ENSMUSG00000028001 ENSMUSG00000000049	'Fibrinogen alpha chain'; 'Beta-2-glycoprotein 1'	Fga Apoh	E9PV24 Q01339	E9PV24 Q01339	3.33 2/60	4.17 2/48	0.0301058	GO:0050817;GO:0050818;GO:0051241
GO:0048584	positive regulation of response to stimulus	Any process that activates, maintains or increases the rate of a response to a stimulus. Response to stimulus is a change in state or activity of a cell or an organism (in terms of movement, secretion, enzyme production, gene expression, etc.) as a result of a stimulus.	ENSMUSG00000061983 ENSMUSG00000003814 ENSMUSG00000028001 ENSMUSG00000026365 ENSMUSG00000019428 ENSMUSG00000061232 ENSMUSG00000071415 ENSMUSG00000000049 ENSMUSG00000071866 ENSMUSG00000022752 ENSMUSG00000034371 ENSMUSG00000097148	'40S ribosomal protein S12'; 'Calreticulin'; 'Fibrinogen alpha chain'; 'Complement component factor h'; 'Peptidyl-prolyl cis-trans isomerase FKBP8'; 'H-2 class I histocompatibility antigen, K-B alpha chain'; 'Large ribosomal subunit protein uL14'; 'Beta-2-glycoprotein 1'; 'Peptidyl-prolyl cis-trans isomerase'; 'MKIAA0719 protein'; 'Triokinase/FMN cyclase'; 'Glyceraldehyde-3-phosphate dehydrogenas…	Rps12 Calr Fga Cfh Fkbp8 H2-K1 Rpl23 Apoh Ppia Tomm70a Tkfc Gapdhrt	A0A1W2P7A1 B2MWM9 E9PV24 E9Q8I0 O35465 P01901 P62830 Q01339 Q3TE63 Q80TT4 Q8VC30 S4R1W1	A0A1W2P7A1 B2MWM9 E9PV24 E9Q8I0 O35465 P01901 P62830 Q01339 Q3TE63 Q80TT4 Q8VC30 S4R1W1	20.00 12/60	0.51 12/2359	0.0305211	GO:0048518;GO:0048583;GO:0050896
GO:0170036	import into the mitochondrion	The directed movement of substances from the cytosol into the mitochondrion.	ENSMUSG00000044986 ENSMUSG00000022752	'Thiosulfate sulfurtransferase'; 'MKIAA0719 protein'	Tst Tomm70a	P52196 Q80TT4	P52196 Q80TT4	3.33 2/60	4.08 2/49	0.0311704	GO:1990542
GO:0010631	epithelial cell migration	The orderly movement of an epithelial cell from one site to another, often during the development of a multicellular organism.	ENSMUSG00000003814 ENSMUSG00000026473 ENSMUSG00000000049 ENSMUSG00000018293	'Calreticulin'; 'Glutamine synthetase'; 'Beta-2-glycoprotein 1'; 'Profilin'	Calr Glul Apoh Pfn1	B2MWM9 P15105 Q01339 Q5SX50	B2MWM9 P15105 Q01339 Q5SX50	6.67 4/60	1.27 4/316	0.0313356	GO:0090132;GO:0001667
GO:0009966	regulation of signal transduction	Any process that modulates the frequency, rate or extent of signal transduction.	ENSMUSG00000061983 ENSMUSG00000003814 ENSMUSG00000028001 ENSMUSG00000019428 ENSMUSG00000071415 ENSMUSG00000032350 ENSMUSG00000028124 ENSMUSG00000071866 ENSMUSG00000036880 ENSMUSG00000034371 ENSMUSG00000024039 ENSMUSG00000004558 ENSMUSG00000003526 ENSMUSG00000097148	'40S ribosomal protein S12'; 'Calreticulin'; 'Fibrinogen alpha chain'; 'Peptidyl-prolyl cis-trans isomerase FKBP8'; 'Large ribosomal subunit protein uL14'; 'Glutamate--cysteine ligase catalytic subunit'; 'GCS light chain'; 'Peptidyl-prolyl cis-trans isomerase'; '3-ketoacyl-CoA thiolase, mitochondrial'; 'Triokinase/FMN cyclase'; 'Cystathionine beta-synthase'; 'Protein NDRG2'; 'Proline dehydrogenas…	Rps12 Calr Fga Fkbp8 Rpl23 Gclc Gclm Ppia Acaa2 Tkfc Cbs Ndrg2 Prodh Gapdhrt	A0A1W2P7A1 B2MWM9 E9PV24 O35465 P62830 P97494 Q3T9P2 Q3TE63 Q8BWT1 Q8VC30 Q91WT9 Q9QYG0 Q9WU79 S4R1W1	A0A1W2P7A1 B2MWM9 E9PV24 O35465 P62830 P97494 Q3T9P2 Q3TE63 Q8BWT1 Q8VC30 Q91WT9 Q9QYG0 Q9WU79 S4R1W1	23.33 14/60	0.47 14/3005	0.031453	GO:0048583;GO:0010646;GO:0007165;GO:0023051
GO:0009617	response to bacterium	Any process that results in a change in state or activity of a cell or an organism (in terms of movement, secretion, enzyme production, gene expression, etc.) as a result of a stimulus from a bacterium.	ENSMUSG00000028001 ENSMUSG00000061232 ENSMUSG00000076441 ENSMUSG00000027875 ENSMUSG00000025479 ENSMUSG00000025991 ENSMUSG00000032554	'Fibrinogen alpha chain'; 'H-2 class I histocompatibility antigen, K-B alpha chain'; 'Argininosuccinate synthase'; 'Hydroxymethylglutaryl-CoA synthase, mitochondrial'; 'Cytochrome P450 2E1'; 'Carbamoyl-phosphate synthase'; 'Serotransferrin'	Fga H2-K1 Ass1 Hmgcs2 Cyp2e1 Cps1 Tf	E9PV24 P01901 P16460 P54869 Q05421 Q8C196 Q921I1	E9PV24 P01901 P16460 P54869 Q05421 Q8C196 Q921I1	11.67 7/60	0.72 7/968	0.03212	GO:0051707
GO:0090132	epithelium migration	The process in which the population of cells that make up an epithelium undergo directed movement.	ENSMUSG00000003814 ENSMUSG00000026473 ENSMUSG00000000049 ENSMUSG00000018293	'Calreticulin'; 'Glutamine synthetase'; 'Beta-2-glycoprotein 1'; 'Profilin'	Calr Glul Apoh Pfn1	B2MWM9 P15105 Q01339 Q5SX50	B2MWM9 P15105 Q01339 Q5SX50	6.67 4/60	1.25 4/319	0.0321253	GO:0090130
GO:0071456	cellular response to hypoxia	Any process that results in a change in state or activity of a cell (in terms of movement, secretion, enzyme production, gene expression, etc.) as a result of a stimulus indicating lowered oxygen tension. Hypoxia, defined as a decline in O2 levels below normoxic levels of 20.8 - 20.95%, results in metabolic adaptation at both the cellular and organismal level.	ENSMUSG00000054422 ENSMUSG00000036880 ENSMUSG00000024039	'Fatty acid-binding protein, liver'; '3-ketoacyl-CoA thiolase, mitochondrial'; 'Cystathionine beta-synthase'	Fabp1 Acaa2 Cbs	P12710 Q8BWT1 Q91WT9	P12710 Q8BWT1 Q91WT9	5.00 3/60	1.85 3/162	0.0325815	GO:0033554;GO:0036294;GO:0001666
GO:0021587	cerebellum morphogenesis	The process in which the anatomical structure of the cerebellum is generated and organized. The cerebellum is the portion of the brain in the back of the head between the cerebrum and the pons. The cerebellum controls balance for walking and standing, modulates the force and range of movement and is involved in the learning of motor skills.	ENSMUSG00000072235 ENSMUSG00000024039	'Tubulin alpha-1A chain'; 'Cystathionine beta-synthase'	Tuba1a Cbs	P68369 Q91WT9	P68369 Q91WT9	3.33 2/60	3.92 2/51	0.0331532	GO:0009653;GO:0021549;GO:0021575
GO:0045087	innate immune response	Innate immune responses are defense responses mediated by germline encoded components that directly recognize components of potential pathogens.	ENSMUSG00000028001 ENSMUSG00000026365 ENSMUSG00000061232 ENSMUSG00000076441 ENSMUSG00000022752 ENSMUSG00000034371 ENSMUSG00000097148	'Fibrinogen alpha chain'; 'Complement component factor h'; 'H-2 class I histocompatibility antigen, K-B alpha chain'; 'Argininosuccinate synthase'; 'MKIAA0719 protein'; 'Triokinase/FMN cyclase'; 'Glyceraldehyde-3-phosphate dehydrogenase'	Fga Cfh H2-K1 Ass1 Tomm70a Tkfc Gapdhrt	E9PV24 E9Q8I0 P01901 P16460 Q80TT4 Q8VC30 S4R1W1	E9PV24 E9Q8I0 P01901 P16460 Q80TT4 Q8VC30 S4R1W1	11.67 7/60	0.72 7/977	0.0333865	GO:0140546;GO:0006955
GO:2001236	regulation of extrinsic apoptotic signaling pathway	Any process that modulates the frequency, rate or extent of extrinsic apoptotic signaling pathway.	ENSMUSG00000028001 ENSMUSG00000032350 ENSMUSG00000028124	'Fibrinogen alpha chain'; 'Glutamate--cysteine ligase catalytic subunit'; 'GCS light chain'	Fga Gclc Gclm	E9PV24 P97494 Q3T9P2	E9PV24 P97494 Q3T9P2	5.00 3/60	1.83 3/164	0.033434	GO:2001233;GO:0097191
GO:0008064	regulation of actin polymerization or depolymerization	Any process that modulates the frequency, rate or extent of the assembly or disassembly of actin filaments by the addition or removal of actin monomers from a filament.	ENSMUSG00000015932 ENSMUSG00000056201 ENSMUSG00000018293	'Destrin'; 'Cofilin-1'; 'Profilin'	Dstn Cfl1 Pfn1	Q4FK36 Q544Y7 Q5SX50	Q4FK36 Q544Y7 Q5SX50	5.00 3/60	1.82 3/165	0.0338185	GO:0030832;GO:0110053;GO:0008154
GO:0090130	tissue migration	The process in which the population of cells that make up a tissue undergo directed movement.	ENSMUSG00000003814 ENSMUSG00000026473 ENSMUSG00000000049 ENSMUSG00000018293	'Calreticulin'; 'Glutamine synthetase'; 'Beta-2-glycoprotein 1'; 'Profilin'	Calr Glul Apoh Pfn1	B2MWM9 P15105 Q01339 Q5SX50	B2MWM9 P15105 Q01339 Q5SX50	6.67 4/60	1.23 4/325	0.0338185	GO:0032501
GO:0002474	antigen processing and presentation of peptide antigen via MHC class I	The process in which an antigen-presenting cell expresses a peptide antigen on its cell surface in association with an MHC class I protein complex. Class I here refers to classical class I molecules.	ENSMUSG00000003814 ENSMUSG00000061232	'Calreticulin'; 'H-2 class I histocompatibility antigen, K-B alpha chain'	Calr H2-K1	B2MWM9 P01901	B2MWM9 P01901	3.33 2/60	3.85 2/52	0.0338823	GO:0048002
GO:0098586	cellular response to virus	Any process that results in a change in state or activity of a cell (in terms of movement, secretion, enzyme production, gene expression, etc.) as a result of a stimulus from a virus.	ENSMUSG00000003814 ENSMUSG00000022752	'Calreticulin'; 'MKIAA0719 protein'	Calr Tomm70a	B2MWM9 Q80TT4	B2MWM9 Q80TT4	3.33 2/60	3.85 2/52	0.0338823	GO:0009615
GO:0051493	regulation of cytoskeleton organization	Any process that modulates the frequency, rate or extent of the formation, arrangement of constituent parts, or disassembly of cytoskeletal structures.	ENSMUSG00000038650 ENSMUSG00000021676 ENSMUSG00000015932 ENSMUSG00000056201 ENSMUSG00000018293	'Ribonuclease inhibitor'; 'Ras GTPase-activating-like protein IQGAP2'; 'Destrin'; 'Cofilin-1'; 'Profilin'	Rnh1 Iqgap2 Dstn Cfl1 Pfn1	A0A1B0GSG5 Q3UQ44 Q4FK36 Q544Y7 Q5SX50	A0A1B0GSG5 Q3UQ44 Q4FK36 Q544Y7 Q5SX50	8.33 5/60	0.96 5/522	0.0341207	GO:0033043;GO:0007010
GO:0071840	cellular component organization or biogenesis	A process that results in the biosynthesis of constituent macromolecules, assembly, arrangement of constituent parts, or disassembly of a cellular component.	ENSMUSG00000026202 ENSMUSG00000020741 ENSMUSG00000038650 ENSMUSG00000061983 ENSMUSG00000003814 ENSMUSG00000028001 ENSMUSG00000026365 ENSMUSG00000019428 ENSMUSG00000061232 ENSMUSG00000026473 ENSMUSG00000028494 ENSMUSG00000004897 ENSMUSG00000071415 ENSMUSG00000072235 ENSMUSG00000032350 ENSMUSG00000028124 ENSMUSG00000071866 ENSMUSG00000021676 ENSMUSG00000098274 ENSMUSG00000015932 ENSMUSG00000056201 …	'Tubulin alpha chain'; 'Clustered mitochondria protein homolog'; 'Ribonuclease inhibitor'; '40S ribosomal protein S12'; 'Calreticulin'; 'Fibrinogen alpha chain'; 'Complement component factor h'; 'Peptidyl-prolyl cis-trans isomerase FKBP8'; 'H-2 class I histocompatibility antigen, K-B alpha chain'; 'Glutamine synthetase'; 'Perilipin-2'; 'Hepatoma-derived growth factor'; 'Large ribosomal subunit pr…	Tuba4a Cluh Rnh1 Rps12 Calr Fga Cfh Fkbp8 H2-K1 Glul Plin2 Hdgf Rpl23 Tuba1a Gclc Gclm Ppia Iqgap2 Rpl24 Dstn Cfl1 Pfn1 Tomm70a Acaa2 Tf Manf Gapdhrt	A0A0A0MQA5 A0A0R4J140 A0A1B0GSG5 A0A1W2P7A1 B2MWM9 E9PV24 E9Q8I0 O35465 P01901 P15105 P43883 P51859 P62830 P68369 P97494 Q3T9P2 Q3TE63 Q3UQ44 Q3UW40 Q4FK36 Q544Y7 Q5SX50 Q80TT4 Q8BWT1 Q921I1 Q9CXI5 S4R1W1	A0A0A0MQA5 A0A0R4J140 A0A1B0GSG5 A0A1W2P7A1 B2MWM9 E9PV24 E9Q8I0 O35465 P01901 P15105 P43883 P51859 P62830 P68369 P97494 Q3T9P2 Q3TE63 Q3UQ44 Q3UW40 Q4FK36 Q544Y7 Q5SX50 Q80TT4 Q8BWT1 Q921I1 Q9CXI5 S4R1W1	45.00 27/60	0.35 27/7815	0.0341207	GO:0009987
GO:0090360	platelet-derived growth factor production	The appearance of any platelet-derived growth factor due to biosynthesis or secretion following a cellular stimulus, resulting in an increase in its intracellular or extracellular levels.	ENSMUSG00000004558	'Protein NDRG2'	Ndrg2	Q9QYG0	Q9QYG0	1.67 1/60	33.33 1/3	0.0342331	GO:0001816
GO:0030832	regulation of actin filament length	Any process that controls the length of actin filaments in a cell.	ENSMUSG00000015932 ENSMUSG00000056201 ENSMUSG00000018293	'Destrin'; 'Cofilin-1'; 'Profilin'	Dstn Cfl1 Pfn1	Q4FK36 Q544Y7 Q5SX50	Q4FK36 Q544Y7 Q5SX50	5.00 3/60	1.80 3/167	0.0342331	GO:0032956;GO:0032535
GO:0014074	response to purine-containing compound	Any process that results in a change in state or activity of a cell or an organism (in terms of movement, secretion, enzyme production, gene expression, etc.) as a result of a purine-containing compound stimulus.	ENSMUSG00000076441 ENSMUSG00000027875 ENSMUSG00000025991	'Argininosuccinate synthase'; 'Hydroxymethylglutaryl-CoA synthase, mitochondrial'; 'Carbamoyl-phosphate synthase'	Ass1 Hmgcs2 Cps1	P16460 P54869 Q8C196	P16460 P54869 Q8C196	5.00 3/60	1.79 3/168	0.0342331	GO:0014070;GO:0010243
GO:0035928	rRNA import into mitochondrion	The process in which a rRNA, ribosomal ribonucleic acid, transported from the cytosol into the mitochondrial matrix.	ENSMUSG00000044986	'Thiosulfate sulfurtransferase'	Tst	P52196	P52196	1.67 1/60	33.33 1/3	0.0342331	GO:0035927;GO:0051029
GO:0030865	cortical cytoskeleton organization	A process that is carried out at the cellular level which results in the assembly, arrangement of constituent parts, or disassembly of cytoskeletal structures in the cell cortex, i.e. just beneath the plasma membrane.	ENSMUSG00000003814 ENSMUSG00000021676	'Calreticulin'; 'Ras GTPase-activating-like protein IQGAP2'	Calr Iqgap2	B2MWM9 Q3UQ44	B2MWM9 Q3UQ44	3.33 2/60	3.77 2/53	0.0342331	GO:0007010
GO:1902407	assembly of actomyosin apparatus involved in mitotic cytokinesis	Any assembly of mitotic cytokinetic actomyosin apparatus.	ENSMUSG00000021676	'Ras GTPase-activating-like protein IQGAP2'	Iqgap2	Q3UQ44	Q3UQ44	1.67 1/60	33.33 1/3	0.0342331	GO:0000912;GO:1902410
GO:2000485	regulation of glutamine transport	Any process that modulates the frequency, rate or extent of glutamine transport.	ENSMUSG00000010064	'Sodium-coupled neutral amino acid transporter 3'	Slc38a3	Q9DCP2	Q9DCP2	1.67 1/60	33.33 1/3	0.0342331	GO:0051955;GO:0006868
GO:0071963	establishment or maintenance of cell polarity regulating cell shape	Any cellular process that results in the specification, formation or maintenance of a polarized intracellular organization or cell growth patterns that regulate the shape of a cell.	ENSMUSG00000056201	'Cofilin-1'	Cfl1	Q544Y7	Q544Y7	1.67 1/60	33.33 1/3	0.0342331	GO:0008360;GO:0007163
GO:0034696	response to prostaglandin F	Any process that results in a change in state or activity of a cell or an organism (in terms of movement, secretion, enzyme production, gene expression, etc.) as a result of a prostagladin F stimulus.	ENSMUSG00000027875	'Hydroxymethylglutaryl-CoA synthase, mitochondrial'	Hmgcs2	P54869	P54869	1.67 1/60	33.33 1/3	0.0342331	GO:0034694
GO:0010133	proline catabolic process to glutamate	The chemical reactions and pathways resulting in the breakdown of proline into other compounds, including glutamate.	ENSMUSG00000003526	'Proline dehydrogenase 1, mitochondrial'	Prodh	Q9WU79	Q9WU79	1.67 1/60	33.33 1/3	0.0342331	GO:0006562;GO:0006536
GO:0051029	rRNA transport	The directed movement of rRNA, ribosomal ribonucleic acid, into, out of or within a cell, or between cells, by means of some agent such as a transporter or pore.	ENSMUSG00000044986	'Thiosulfate sulfurtransferase'	Tst	P52196	P52196	1.67 1/60	33.33 1/3	0.0342331	GO:0050658
GO:0034014	response to triglyceride	Any process that results in a change in state or activity of a cell or an organism (in terms of movement, secretion, enzyme production, gene expression, etc.) as a result of a triglyceride stimulus.	ENSMUSG00000027875	'Hydroxymethylglutaryl-CoA synthase, mitochondrial'	Hmgcs2	P54869	P54869	1.67 1/60	33.33 1/3	0.0342331	GO:1901700;GO:0033993
GO:2000490	negative regulation of hepatic stellate cell activation	Any process that stops, prevents or reduces the frequency, rate or extent of hepatic stellate cell activation.	ENSMUSG00000032350	'Glutamate--cysteine ligase catalytic subunit'	Gclc	P97494	P97494	1.67 1/60	33.33 1/3	0.0342331	GO:0050866;GO:0035733;GO:2000489
GO:1902616	acyl carnitine transmembrane transport	The process in which acyl carnitine is transported across a membrane.	ENSMUSG00000032602	'Solute carrier family 25'	Slc25a20	Q7TPW6	Q7TPW6	1.67 1/60	33.33 1/3	0.0342331	GO:0006844;GO:0055085
GO:0009893	positive regulation of metabolic process	Any process that activates or increases the frequency, rate or extent of the chemical reactions and pathways within a cell or an organism.	ENSMUSG00000003814 ENSMUSG00000061232 ENSMUSG00000054422 ENSMUSG00000076441 ENSMUSG00000004897 ENSMUSG00000030057 ENSMUSG00000034994 ENSMUSG00000071415 ENSMUSG00000032350 ENSMUSG00000000049 ENSMUSG00000071866 ENSMUSG00000056201 ENSMUSG00000018293 ENSMUSG00000022752 ENSMUSG00000032554 ENSMUSG00000097148	'Calreticulin'; 'H-2 class I histocompatibility antigen, K-B alpha chain'; 'Fatty acid-binding protein, liver'; 'Argininosuccinate synthase'; 'Hepatoma-derived growth factor'; 'CCHC-type zinc finger nucleic acid binding protein'; 'Elongation factor 2'; 'Large ribosomal subunit protein uL14'; 'Glutamate--cysteine ligase catalytic subunit'; 'Beta-2-glycoprotein 1'; 'Peptidyl-prolyl cis-trans isomer…	Calr H2-K1 Fabp1 Ass1 Hdgf Cnbp Eef2 Rpl23 Gclc Apoh Ppia Cfl1 Pfn1 Tomm70a Tf Gapdhrt	B2MWM9 P01901 P12710 P16460 P51859 P53996 P58252 P62830 P97494 Q01339 Q3TE63 Q544Y7 Q5SX50 Q80TT4 Q921I1 S4R1W1	B2MWM9 P01901 P12710 P16460 P51859 P53996 P58252 P62830 P97494 Q01339 Q3TE63 Q544Y7 Q5SX50 Q80TT4 Q921I1 S4R1W1	26.67 16/60	0.43 16/3745	0.0342331	GO:0008152;GO:0019222;GO:0048518
GO:0090361	regulation of platelet-derived growth factor production	Any process that modulates the rate, frequency, or extent of the appearance of any platelet-derived growth factor due to biosynthesis or secretion following a cellular stimulus, resulting in an increase in its intracellular or extracellular levels.	ENSMUSG00000004558	'Protein NDRG2'	Ndrg2	Q9QYG0	Q9QYG0	1.67 1/60	33.33 1/3	0.0342331	GO:0001817;GO:0090360
GO:0034504	protein localization to nucleus	A process in which a protein transports or maintains the localization of another protein to the nucleus.	ENSMUSG00000003814 ENSMUSG00000026473 ENSMUSG00000004897 ENSMUSG00000056201	'Calreticulin'; 'Glutamine synthetase'; 'Hepatoma-derived growth factor'; 'Cofilin-1'	Calr Glul Hdgf Cfl1	B2MWM9 P15105 P51859 Q544Y7	B2MWM9 P15105 P51859 Q544Y7	6.67 4/60	1.22 4/329	0.0342331	GO:0033365
GO:0010823	negative regulation of mitochondrion organization	Any process that decreases the frequency, rate or extent of a process involved in the formation, arrangement of constituent parts, or disassembly of a mitochondrion.	ENSMUSG00000032350 ENSMUSG00000036880	'Glutamate--cysteine ligase catalytic subunit'; '3-ketoacyl-CoA thiolase, mitochondrial'	Gclc Acaa2	P97494 Q8BWT1	P97494 Q8BWT1	3.33 2/60	3.77 2/53	0.0342331	GO:0007005;GO:0010639;GO:0010821
GO:0019344	cysteine biosynthetic process	The chemical reactions and pathways resulting in the formation of cysteine, 2-amino-3-mercaptopropanoic acid.	ENSMUSG00000024039	'Cystathionine beta-synthase'	Cbs	Q91WT9	Q91WT9	1.67 1/60	33.33 1/3	0.0342331	GO:0000097;GO:0006534;GO:0009070
GO:1903829	positive regulation of protein localization	Any process that activates or increases the frequency, rate or extent of a protein localization.	ENSMUSG00000028001 ENSMUSG00000026473 ENSMUSG00000071866 ENSMUSG00000056201 ENSMUSG00000022752	'Fibrinogen alpha chain'; 'Glutamine synthetase'; 'Peptidyl-prolyl cis-trans isomerase'; 'Cofilin-1'; 'MKIAA0719 protein'	Fga Glul Ppia Cfl1 Tomm70a	E9PV24 P15105 Q3TE63 Q544Y7 Q80TT4	E9PV24 P15105 Q3TE63 Q544Y7 Q80TT4	8.33 5/60	0.96 5/523	0.0342331	GO:0008104;GO:0032880;GO:0048522
GO:0043152	induction of bacterial agglutination	Any process in which infecting bacteria are clumped together by a host organism.	ENSMUSG00000028001	'Fibrinogen alpha chain'	Fga	E9PV24	E9PV24	1.67 1/60	33.33 1/3	0.0342331	GO:0019731
GO:0006796	phosphate-containing compound metabolic process	The chemical reactions and pathways involving the phosphate group, the anion or salt of any phosphoric acid.	ENSMUSG00000030246 ENSMUSG00000026365 ENSMUSG00000019428 ENSMUSG00000027875 ENSMUSG00000071866 ENSMUSG00000025745 ENSMUSG00000036880 ENSMUSG00000025991 ENSMUSG00000025950 ENSMUSG00000034371 ENSMUSG00000032554 ENSMUSG00000097148	'L-lactate dehydrogenase'; 'Complement component factor h'; 'Peptidyl-prolyl cis-trans isomerase FKBP8'; 'Hydroxymethylglutaryl-CoA synthase, mitochondrial'; 'Peptidyl-prolyl cis-trans isomerase'; 'Trifunctional enzyme subunit alpha, mitochondrial'; '3-ketoacyl-CoA thiolase, mitochondrial'; 'Carbamoyl-phosphate synthase'; 'Isocitrate dehydrogenase'; 'Triokinase/FMN cyclase'; 'Serotransferrin'; 'G…	Ldhb Cfh Fkbp8 Hmgcs2 Ppia Hadha Acaa2 Cps1 Idh1 Tkfc Tf Gapdhrt	A0A6I8MX27 E9Q8I0 O35465 P54869 Q3TE63 Q8BMS1 Q8BWT1 Q8C196 Q8C338 Q8VC30 Q921I1 S4R1W1	A0A6I8MX27 E9Q8I0 O35465 P54869 Q3TE63 Q8BMS1 Q8BWT1 Q8C196 Q8C338 Q8VC30 Q921I1 S4R1W1	20.00 12/60	0.49 12/2428	0.0342331	GO:0006793
GO:1903479	mitotic actomyosin contractile ring assembly actin filament organization	Any actin filament organization that is involved in mitotic actomyosin contractile ring assembly.	ENSMUSG00000021676	'Ras GTPase-activating-like protein IQGAP2'	Iqgap2	Q3UQ44	Q3UQ44	1.67 1/60	33.33 1/3	0.0342331	GO:1903475;GO:2000689;GO:1903047
GO:0043418	homocysteine catabolic process	The chemical reactions and pathways resulting in the breakdown of homocysteine, the amino acid alpha-amino-gamma-mercaptobutanoic acid.	ENSMUSG00000024039	'Cystathionine beta-synthase'	Cbs	Q91WT9	Q91WT9	1.67 1/60	33.33 1/3	0.0342331	GO:0170044;GO:0050667;GO:1901606;GO:0000098;GO:0009063
GO:0016477	cell migration	The controlled self-propelled movement of a cell from one site to a destination guided by molecular cues.	ENSMUSG00000038650 ENSMUSG00000003814 ENSMUSG00000028001 ENSMUSG00000026473 ENSMUSG00000072235 ENSMUSG00000000049 ENSMUSG00000071866 ENSMUSG00000056201 ENSMUSG00000018293	'Ribonuclease inhibitor'; 'Calreticulin'; 'Fibrinogen alpha chain'; 'Glutamine synthetase'; 'Tubulin alpha-1A chain'; 'Beta-2-glycoprotein 1'; 'Peptidyl-prolyl cis-trans isomerase'; 'Cofilin-1'; 'Profilin'	Rnh1 Calr Fga Glul Tuba1a Apoh Ppia Cfl1 Pfn1	A0A1B0GSG5 B2MWM9 E9PV24 P15105 P68369 Q01339 Q3TE63 Q544Y7 Q5SX50	A0A1B0GSG5 B2MWM9 E9PV24 P15105 P68369 Q01339 Q3TE63 Q544Y7 Q5SX50	15.00 9/60	0.59 9/1538	0.0342331	GO:0048870
GO:0019676	ammonia assimilation cycle	The pathway by which ammonia is processed and incorporated into a cell. In an energy-rich (glucose-containing), nitrogen-poor environment, glutamine synthetase and glutamate synthase form an ammonia assimilatory cycle, in which ammonia is incorporated into L-glutamate to form L-glutamine, which then combines with alpha-ketoglutarate to regenerate L-glutamate. This ATP-dependent cycle is essential…	ENSMUSG00000026473	'Glutamine synthetase'	Glul	P15105	P15105	1.67 1/60	33.33 1/3	0.0342331	GO:0006541;GO:0006536;GO:0019740
GO:0006952	defense response	Reactions, triggered in response to the presence of a foreign body or the occurrence of an injury, which result in restriction of damage to the organism attacked or prevention/recovery from the infection caused by the attack.	ENSMUSG00000028001 ENSMUSG00000026365 ENSMUSG00000061232 ENSMUSG00000076441 ENSMUSG00000048087 ENSMUSG00000027597 ENSMUSG00000022752 ENSMUSG00000034371 ENSMUSG00000032554 ENSMUSG00000097148	'Fibrinogen alpha chain'; 'Complement component factor h'; 'H-2 class I histocompatibility antigen, K-B alpha chain'; 'Argininosuccinate synthase'; 'Adenosylhomocysteinase'; 'MKIAA0719 protein'; 'Triokinase/FMN cyclase'; 'Serotransferrin'; 'Glyceraldehyde-3-phosphate dehydrogenase'	Fga Cfh H2-K1 Ass1 Ahcy Tomm70a Tkfc Tf Gapdhrt	E9PV24 E9Q8I0 P01901 P16460 Q3TF14 Q80TT4 Q8VC30 Q921I1 S4R1W1	E9PV24 E9Q8I0 P01901 P16460 Q3TF14 Q80TT4 Q8VC30 Q921I1 S4R1W1	16.67 10/60	0.55 10/1812	0.0342331	GO:0006950
GO:0070543	response to linoleic acid	Any process that results in a change in state or activity of a cell or an organism (in terms of movement, secretion, enzyme production, gene expression, etc.) as a result of a linoleic acid stimulus.	ENSMUSG00000027875	'Hydroxymethylglutaryl-CoA synthase, mitochondrial'	Hmgcs2	P54869	P54869	1.67 1/60	33.33 1/3	0.0342331	GO:0070542
GO:0021575	hindbrain morphogenesis	The process in which the anatomical structure of the hindbrain is generated and organized. The hindbrain is the region consisting of the medulla, pons and cerebellum. Areas of the hindbrain control motor and autonomic functions.	ENSMUSG00000072235 ENSMUSG00000024039	'Tubulin alpha-1A chain'; 'Cystathionine beta-synthase'	Tuba1a Cbs	P68369 Q91WT9	P68369 Q91WT9	3.33 2/60	3.70 2/54	0.0342331	GO:0030902;GO:0009653
GO:1903475	mitotic actomyosin contractile ring assembly	Any actomyosin contractile ring assembly that is involved in mitotic cytokinesis.	ENSMUSG00000021676	'Ras GTPase-activating-like protein IQGAP2'	Iqgap2	Q3UQ44	Q3UQ44	1.67 1/60	33.33 1/3	0.0342331	GO:1902407;GO:0000915
GO:1905871	regulation of protein localization to cell leading edge	Any process that modulates the frequency, rate or extent of protein localization to cell leading edge.	ENSMUSG00000056201	'Cofilin-1'	Cfl1	Q544Y7	Q544Y7	1.67 1/60	33.33 1/3	0.0342331	GO:1902463;GO:0032880
GO:0019244	lactate biosynthetic process from pyruvate	The chemical reactions and pathways resulting in the formation of lactate from other compounds, including pyruvate.	ENSMUSG00000030246	'L-lactate dehydrogenase'	Ldhb	A0A6I8MX27	A0A6I8MX27	1.67 1/60	33.33 1/3	0.0342331	GO:0019249;GO:0006090
GO:0002485	antigen processing and presentation of endogenous peptide antigen via MHC class I via ER pathway, TAP-dependent	The process in which an antigen-presenting cell expresses a peptide antigen of endogenous origin on its cell surface in association with an MHC class I protein complex following intracellular transport via a TAP-dependent ER pathway. The peptide is typically a fragment of a larger endogenous protein which has been degraded within the cell and becomes associated with the MHC class I molecule in th…	ENSMUSG00000061232	'H-2 class I histocompatibility antigen, K-B alpha chain'	H2-K1	P01901	P01901	1.67 1/60	33.33 1/3	0.0342331	GO:0002484
GO:0006117	acetaldehyde metabolic process	The chemical reactions and pathways involving acetaldehyde, a colorless, flammable liquid intermediate in the metabolism of alcohol.	ENSMUSG00000074207	'Alcohol dehydrogenase 1'	Adh1	P00329	P00329	1.67 1/60	33.33 1/3	0.0342331	GO:0006081
GO:0006844	acyl carnitine transport	The directed movement of acyl carnitine into, out of or within a cell, or between cells, by means of some agent such as a transporter or pore. Acyl carnitine is the condensation product of a carboxylic acid and carnitine and is the transport form for a fatty acid crossing the mitochondrial membrane.	ENSMUSG00000032602	'Solute carrier family 25'	Slc25a20	Q7TPW6	Q7TPW6	1.67 1/60	33.33 1/3	0.0342331	GO:0015697
GO:0030834	regulation of actin filament depolymerization	Any process that modulates the frequency, rate or extent of the disassembly of actin filaments by the removal of actin monomers from a filament.	ENSMUSG00000015932 ENSMUSG00000056201	'Destrin'; 'Cofilin-1'	Dstn Cfl1	Q4FK36 Q544Y7	Q4FK36 Q544Y7	3.33 2/60	3.64 2/55	0.0343236	GO:0008064;GO:0030042;GO:1901879
GO:0170040	proteinogenic amino acid catabolic process	The chemical reactions and pathways resulting in the breakdown of any amino acid that is incorporated into protein naturally by ribosomal translation of mRNA, and that has a specific codon for translation from mRNA to protein.	ENSMUSG00000024039 ENSMUSG00000003526	'Cystathionine beta-synthase'; 'Proline dehydrogenase 1, mitochondrial'	Cbs Prodh	Q91WT9 Q9WU79	Q91WT9 Q9WU79	3.33 2/60	3.57 2/56	0.0352048	GO:0170039;GO:0046395;GO:1901565
GO:0009116	nucleoside metabolic process	The chemical reactions and pathways involving a nucleoside, a nucleobase linked to either beta-D-ribofuranose (a ribonucleoside) or 2-deoxy-beta-D-ribofuranose, (a deoxyribonucleoside), e.g. adenosine, guanosine, inosine, cytidine, uridine and deoxyadenosine, deoxyguanosine, deoxycytidine and thymidine (= deoxythymidine).	ENSMUSG00000048087 ENSMUSG00000027597	'Adenosylhomocysteinase'	Ahcy	Q3TF14	Q3TF14	3.33 2/60	3.57 2/56	0.0352048	GO:1901657;GO:1901564;GO:0055086
GO:0014075	response to amine	Any process that results in a change in state or activity of a cell or an organism (in terms of movement, secretion, enzyme production, gene expression, etc.) as a result of an amine stimulus. An amine is a compound formally derived from ammonia by replacing one, two or three hydrogen atoms by hydrocarbyl groups.	ENSMUSG00000076441 ENSMUSG00000025991	'Argininosuccinate synthase'; 'Carbamoyl-phosphate synthase'	Ass1 Cps1	P16460 Q8C196	P16460 Q8C196	3.33 2/60	3.57 2/56	0.0352048	GO:0010243
GO:0001889	liver development	The process whose specific outcome is the progression of the liver over time, from its formation to the mature structure. The liver is an exocrine gland which secretes bile and functions in metabolism of protein and carbohydrate and fat, synthesizes substances involved in the clotting of the blood, synthesizes vitamin A, detoxifies poisonous substances, stores glycogen, and breaks down worn-out e…	ENSMUSG00000076441 ENSMUSG00000027875 ENSMUSG00000025991	'Argininosuccinate synthase'; 'Hydroxymethylglutaryl-CoA synthase, mitochondrial'; 'Carbamoyl-phosphate synthase'	Ass1 Hmgcs2 Cps1	P16460 P54869 Q8C196	P16460 P54869 Q8C196	5.00 3/60	1.72 3/174	0.0352048	GO:0048732;GO:0061008
GO:0040011	locomotion	Self-propelled movement of a cell or organism from one location to another.	ENSMUSG00000003814 ENSMUSG00000028001 ENSMUSG00000026473 ENSMUSG00000000049 ENSMUSG00000071866 ENSMUSG00000056201 ENSMUSG00000018293 ENSMUSG00000032554	'Calreticulin'; 'Fibrinogen alpha chain'; 'Glutamine synthetase'; 'Beta-2-glycoprotein 1'; 'Peptidyl-prolyl cis-trans isomerase'; 'Cofilin-1'; 'Profilin'; 'Serotransferrin'	Calr Fga Glul Apoh Ppia Cfl1 Pfn1 Tf	B2MWM9 E9PV24 P15105 Q01339 Q3TE63 Q544Y7 Q5SX50 Q921I1	B2MWM9 E9PV24 P15105 Q01339 Q3TE63 Q544Y7 Q5SX50 Q921I1	13.33 8/60	0.63 8/1273	0.0353932	GO:0008150
GO:0006793	phosphorus metabolic process	The chemical reactions and pathways involving the nonmetallic element phosphorus or compounds that contain phosphorus, usually in the form of a phosphate group (PO4).	ENSMUSG00000030246 ENSMUSG00000026365 ENSMUSG00000019428 ENSMUSG00000027875 ENSMUSG00000071866 ENSMUSG00000025745 ENSMUSG00000036880 ENSMUSG00000025991 ENSMUSG00000025950 ENSMUSG00000034371 ENSMUSG00000032554 ENSMUSG00000097148	'L-lactate dehydrogenase'; 'Complement component factor h'; 'Peptidyl-prolyl cis-trans isomerase FKBP8'; 'Hydroxymethylglutaryl-CoA synthase, mitochondrial'; 'Peptidyl-prolyl cis-trans isomerase'; 'Trifunctional enzyme subunit alpha, mitochondrial'; '3-ketoacyl-CoA thiolase, mitochondrial'; 'Carbamoyl-phosphate synthase'; 'Isocitrate dehydrogenase'; 'Triokinase/FMN cyclase'; 'Serotransferrin'; 'G…	Ldhb Cfh Fkbp8 Hmgcs2 Ppia Hadha Acaa2 Cps1 Idh1 Tkfc Tf Gapdhrt	A0A6I8MX27 E9Q8I0 O35465 P54869 Q3TE63 Q8BMS1 Q8BWT1 Q8C196 Q8C338 Q8VC30 Q921I1 S4R1W1	A0A6I8MX27 E9Q8I0 O35465 P54869 Q3TE63 Q8BMS1 Q8BWT1 Q8C196 Q8C338 Q8VC30 Q921I1 S4R1W1	20.00 12/60	0.49 12/2450	0.0355437	GO:0044237
GO:0045010	actin nucleation	The initial step in the formation of an actin filament, in which actin monomers combine to form a new filament. Nucleation is slow relative to the subsequent addition of more monomers to extend the filament.	ENSMUSG00000038650 ENSMUSG00000021676	'Ribonuclease inhibitor'; 'Ras GTPase-activating-like protein IQGAP2'	Rnh1 Iqgap2	A0A1B0GSG5 Q3UQ44	A0A1B0GSG5 Q3UQ44	3.33 2/60	3.51 2/57	0.0360034	GO:0007015
GO:0071320	cellular response to cAMP	Any process that results in a change in state or activity of a cell (in terms of movement, secretion, enzyme production, gene expression, etc.) as a result of a cAMP (cyclic AMP, adenosine 3',5'-cyclophosphate) stimulus.	ENSMUSG00000076441 ENSMUSG00000025991	'Argininosuccinate synthase'; 'Carbamoyl-phosphate synthase'	Ass1 Cps1	P16460 Q8C196	P16460 Q8C196	3.33 2/60	3.51 2/57	0.0360034	GO:0071417;GO:0071407;GO:0051591;GO:1901701
GO:0008631	intrinsic apoptotic signaling pathway in response to oxidative stress	The series of molecular signals in which an intracellular signal is conveyed to trigger the apoptotic death of a cell. The pathway is induced in response to oxidative stress, a state often resulting from exposure to high levels of reactive oxygen species, and ends when the execution phase of apoptosis is triggered.	ENSMUSG00000071866 ENSMUSG00000003526	'Peptidyl-prolyl cis-trans isomerase'; 'Proline dehydrogenase 1, mitochondrial'	Ppia Prodh	Q3TE63 Q9WU79	Q3TE63 Q9WU79	3.33 2/60	3.51 2/57	0.0360034	GO:0097193
GO:0098542	defense response to other organism	Reactions triggered in response to the presence of another organism that act to protect the cell or organism from damage caused by that organism.	ENSMUSG00000028001 ENSMUSG00000026365 ENSMUSG00000061232 ENSMUSG00000076441 ENSMUSG00000022752 ENSMUSG00000034371 ENSMUSG00000032554 ENSMUSG00000097148	'Fibrinogen alpha chain'; 'Complement component factor h'; 'H-2 class I histocompatibility antigen, K-B alpha chain'; 'Argininosuccinate synthase'; 'MKIAA0719 protein'; 'Triokinase/FMN cyclase'; 'Serotransferrin'; 'Glyceraldehyde-3-phosphate dehydrogenase'	Fga Cfh H2-K1 Ass1 Tomm70a Tkfc Tf Gapdhrt	E9PV24 E9Q8I0 P01901 P16460 Q80TT4 Q8VC30 Q921I1 S4R1W1	E9PV24 E9Q8I0 P01901 P16460 Q80TT4 Q8VC30 Q921I1 S4R1W1	13.33 8/60	0.62 8/1281	0.0360197	GO:0006952;GO:0051707
GO:0061008	hepaticobiliary system development	The progression of the hepaticobiliary system over time, from its formation to the mature structure. The hepaticobiliary system is responsible for metabolic and catabolic processing of small molecules absorbed from the blood or gut, hormones and serum proteins, detoxification, storage of glycogen, triglycerides, metals and lipid soluble vitamins and excretion of bile. Included are the synthesis o…	ENSMUSG00000076441 ENSMUSG00000027875 ENSMUSG00000025991	'Argininosuccinate synthase'; 'Hydroxymethylglutaryl-CoA synthase, mitochondrial'; 'Carbamoyl-phosphate synthase'	Ass1 Hmgcs2 Cps1	P16460 P54869 Q8C196	P16460 P54869 Q8C196	5.00 3/60	1.69 3/177	0.0360197	GO:0048731
GO:0010594	regulation of endothelial cell migration	Any process that modulates the rate, frequency, or extent of the orderly movement of an endothelial cell into the extracellular matrix to form an endothelium.	ENSMUSG00000003814 ENSMUSG00000026473 ENSMUSG00000000049	'Calreticulin'; 'Glutamine synthetase'; 'Beta-2-glycoprotein 1'	Calr Glul Apoh	B2MWM9 P15105 Q01339	B2MWM9 P15105 Q01339	5.00 3/60	1.69 3/177	0.0360197	GO:0043542;GO:0010632
GO:0051384	response to glucocorticoid	Any process that results in a change in state or activity of a cell or an organism (in terms of movement, secretion, enzyme production, gene expression, etc.) as a result of a glucocorticoid stimulus. Glucocorticoids are hormonal C21 corticosteroids synthesized from cholesterol with the ability to bind with the cortisol receptor and trigger similar effects. Glucocorticoids act primarily on carboh…	ENSMUSG00000076441 ENSMUSG00000027875 ENSMUSG00000025991	'Argininosuccinate synthase'; 'Hydroxymethylglutaryl-CoA synthase, mitochondrial'; 'Carbamoyl-phosphate synthase'	Ass1 Hmgcs2 Cps1	P16460 P54869 Q8C196	P16460 P54869 Q8C196	5.00 3/60	1.69 3/177	0.0360197	GO:0031960
GO:0065007	biological regulation	Any process that modulates a measurable attribute of any biological process, quality or function.	ENSMUSG00000038650 ENSMUSG00000061983 ENSMUSG00000003814 ENSMUSG00000028001 ENSMUSG00000026365 ENSMUSG00000019428 ENSMUSG00000074207 ENSMUSG00000061232 ENSMUSG00000054422 ENSMUSG00000026473 ENSMUSG00000076441 ENSMUSG00000028494 ENSMUSG00000004897 ENSMUSG00000030057 ENSMUSG00000034994 ENSMUSG00000071415 ENSMUSG00000072235 ENSMUSG00000086784 ENSMUSG00000032350 ENSMUSG00000000049 ENSMUSG00000028124 …	'Ribonuclease inhibitor'; '40S ribosomal protein S12'; 'Calreticulin'; 'Fibrinogen alpha chain'; 'Complement component factor h'; 'Peptidyl-prolyl cis-trans isomerase FKBP8'; 'Alcohol dehydrogenase 1'; 'H-2 class I histocompatibility antigen, K-B alpha chain'; 'Fatty acid-binding protein, liver'; 'Glutamine synthetase'; 'Argininosuccinate synthase'; 'Perilipin-2'; 'Hepatoma-derived growth factor'…	Rnh1 Rps12 Calr Fga Cfh Fkbp8 Adh1 H2-K1 Fabp1 Glul Ass1 Plin2 Hdgf Cnbp Eef2 Rpl23 Tuba1a Isoc2a Gclc Apoh Gclm Ppia Iqgap2 Dstn Cfl1 Alb Rplp1 Pfn1 Tomm70a Acaa2 Cps1 Idh1 Tkfc Cbs Tf Manf Slc38a3 Ndrg2 Prodh Gapdhrt	A0A1B0GSG5 A0A1W2P7A1 B2MWM9 E9PV24 E9Q8I0 O35465 P00329 P01901 P12710 P15105 P16460 P43883 P51859 P53996 P58252 P62830 P68369 P85094 P97494 Q01339 Q3T9P2 Q3TE63 Q3UQ44 Q4FK36 Q544Y7 Q546G4 Q58E35 Q5SX50 Q80TT4 Q8BWT1 Q8C196 Q8C338 Q8VC30 Q91WT9 Q921I1 Q9CXI5 Q9DCP2 Q9QYG0 Q9WU79 S4R1W1	A0A1B0GSG5 A0A1W2P7A1 B2MWM9 E9PV24 E9Q8I0 O35465 P00329 P01901 P12710 P15105 P16460 P43883 P51859 P53996 P58252 P62830 P68369 P85094 P97494 Q01339 Q3T9P2 Q3TE63 Q3UQ44 Q4FK36 Q544Y7 Q546G4 Q58E35 Q5SX50 Q80TT4 Q8BWT1 Q8C196 Q8C338 Q8VC30 Q91WT9 Q921I1 Q9CXI5 Q9DCP2 Q9QYG0 Q9WU79 S4R1W1	66.67 40/60	0.30 40/13527	0.0361448	GO:0008150
GO:0048519	negative regulation of biological process	Any process that stops, prevents, or reduces the frequency, rate or extent of a biological process. Biological processes are regulated by many means; examples include the control of gene expression, protein modification or interaction with a protein or substrate molecule.	ENSMUSG00000003814 ENSMUSG00000028001 ENSMUSG00000019428 ENSMUSG00000061232 ENSMUSG00000054422 ENSMUSG00000076441 ENSMUSG00000004897 ENSMUSG00000030057 ENSMUSG00000071415 ENSMUSG00000032350 ENSMUSG00000000049 ENSMUSG00000028124 ENSMUSG00000071866 ENSMUSG00000056201 ENSMUSG00000029368 ENSMUSG00000018293 ENSMUSG00000022752 ENSMUSG00000036880 ENSMUSG00000034371 ENSMUSG00000024039 ENSMUSG00000004558 …	'Calreticulin'; 'Fibrinogen alpha chain'; 'Peptidyl-prolyl cis-trans isomerase FKBP8'; 'H-2 class I histocompatibility antigen, K-B alpha chain'; 'Fatty acid-binding protein, liver'; 'Argininosuccinate synthase'; 'Hepatoma-derived growth factor'; 'CCHC-type zinc finger nucleic acid binding protein'; 'Large ribosomal subunit protein uL14'; 'Glutamate--cysteine ligase catalytic subunit'; 'Beta-2-gl…	Calr Fga Fkbp8 H2-K1 Fabp1 Ass1 Hdgf Cnbp Rpl23 Gclc Apoh Gclm Ppia Cfl1 Alb Pfn1 Tomm70a Acaa2 Tkfc Cbs Ndrg2 Gapdhrt	B2MWM9 E9PV24 O35465 P01901 P12710 P16460 P51859 P53996 P62830 P97494 Q01339 Q3T9P2 Q3TE63 Q544Y7 Q546G4 Q5SX50 Q80TT4 Q8BWT1 Q8VC30 Q91WT9 Q9QYG0 S4R1W1	B2MWM9 E9PV24 O35465 P01901 P12710 P16460 P51859 P53996 P62830 P97494 Q01339 Q3T9P2 Q3TE63 Q544Y7 Q546G4 Q5SX50 Q80TT4 Q8BWT1 Q8VC30 Q91WT9 Q9QYG0 S4R1W1	36.67 22/60	0.37 22/5966	0.0365251	GO:0008150;GO:0050789
GO:0046902	regulation of mitochondrial membrane permeability	Any process that modulates the frequency, rate or extent of the passage or uptake of molecules by the mitochondrial membrane.	ENSMUSG00000032350 ENSMUSG00000036880	'Glutamate--cysteine ligase catalytic subunit'; '3-ketoacyl-CoA thiolase, mitochondrial'	Gclc Acaa2	P97494 Q8BWT1	P97494 Q8BWT1	3.33 2/60	3.45 2/58	0.0365466	GO:0007006;GO:0006839;GO:0090559
GO:0031638	zymogen activation	The proteolytic processing of an inactive enzyme to an active form.	ENSMUSG00000028001 ENSMUSG00000000049	'Fibrinogen alpha chain'; 'Beta-2-glycoprotein 1'	Fga Apoh	E9PV24 Q01339	E9PV24 Q01339	3.33 2/60	3.45 2/58	0.0365466	GO:0016485
GO:0021915	neural tube development	The process whose specific outcome is the progression of the neural tube over time, from its formation to the mature structure. The mature structure of the neural tube exists when the tube has been segmented into the forebrain, midbrain, hindbrain and spinal cord regions. In addition neural crest has budded away from the epithelium.	ENSMUSG00000019428 ENSMUSG00000056201 ENSMUSG00000018293	'Peptidyl-prolyl cis-trans isomerase FKBP8'; 'Cofilin-1'; 'Profilin'	Fkbp8 Cfl1 Pfn1	O35465 Q544Y7 Q5SX50	O35465 Q544Y7 Q5SX50	5.00 3/60	1.68 3/179	0.0366356	GO:0007399;GO:0060429;GO:0043009;GO:0035295
GO:0030182	neuron differentiation	The process in which a relatively unspecialized cell acquires specialized features of a neuron.	ENSMUSG00000003814 ENSMUSG00000026365 ENSMUSG00000019428 ENSMUSG00000061232 ENSMUSG00000072235 ENSMUSG00000071866 ENSMUSG00000098274 ENSMUSG00000056201 ENSMUSG00000032575	'Calreticulin'; 'Complement component factor h'; 'Peptidyl-prolyl cis-trans isomerase FKBP8'; 'H-2 class I histocompatibility antigen, K-B alpha chain'; 'Tubulin alpha-1A chain'; 'Peptidyl-prolyl cis-trans isomerase'; 'Large ribosomal subunit protein eL24'; 'Cofilin-1'; 'Mesencephalic astrocyte-derived neurotrophic factor'	Calr Cfh Fkbp8 H2-K1 Tuba1a Ppia Rpl24 Cfl1 Manf	B2MWM9 E9Q8I0 O35465 P01901 P68369 Q3TE63 Q3UW40 Q544Y7 Q9CXI5	B2MWM9 E9Q8I0 O35465 P01901 P68369 Q3TE63 Q3UW40 Q544Y7 Q9CXI5	15.00 9/60	0.57 9/1569	0.0369665	GO:0030154;GO:0048699
GO:0032879	regulation of localization	Any process that modulates the frequency, rate or extent of any process in which a cell, a substance, or a cellular entity is transported to, or maintained in, a specific location.	ENSMUSG00000003814 ENSMUSG00000028001 ENSMUSG00000026473 ENSMUSG00000028494 ENSMUSG00000032350 ENSMUSG00000071866 ENSMUSG00000056201 ENSMUSG00000022752 ENSMUSG00000036880 ENSMUSG00000032554 ENSMUSG00000010064	'Calreticulin'; 'Fibrinogen alpha chain'; 'Glutamine synthetase'; 'Perilipin-2'; 'Glutamate--cysteine ligase catalytic subunit'; 'Peptidyl-prolyl cis-trans isomerase'; 'Cofilin-1'; 'MKIAA0719 protein'; '3-ketoacyl-CoA thiolase, mitochondrial'; 'Serotransferrin'; 'Sodium-coupled neutral amino acid transporter 3'	Calr Fga Glul Plin2 Gclc Ppia Cfl1 Tomm70a Acaa2 Tf Slc38a3	B2MWM9 E9PV24 P15105 P43883 P97494 Q3TE63 Q544Y7 Q80TT4 Q8BWT1 Q921I1 Q9DCP2	B2MWM9 E9PV24 P15105 P43883 P97494 Q3TE63 Q544Y7 Q80TT4 Q8BWT1 Q921I1 Q9DCP2	18.33 11/60	0.51 11/2161	0.0369665	GO:0050789;GO:0051179
GO:0051716	cellular response to stimulus	Any process that results in a change in state or activity of a cell (in terms of movement, secretion, enzyme production, gene expression, etc.) as a result of a stimulus. The process begins with detection of the stimulus by a cell and ends with a change in state or activity or the cell.	ENSMUSG00000061983 ENSMUSG00000003814 ENSMUSG00000028001 ENSMUSG00000019428 ENSMUSG00000054422 ENSMUSG00000026473 ENSMUSG00000076441 ENSMUSG00000028494 ENSMUSG00000004897 ENSMUSG00000027875 ENSMUSG00000071415 ENSMUSG00000072235 ENSMUSG00000032350 ENSMUSG00000025479 ENSMUSG00000028124 ENSMUSG00000071866 ENSMUSG00000021676 ENSMUSG00000056201 ENSMUSG00000029368 ENSMUSG00000036880 ENSMUSG00000025991 …	'40S ribosomal protein S12'; 'Calreticulin'; 'Fibrinogen alpha chain'; 'Peptidyl-prolyl cis-trans isomerase FKBP8'; 'Fatty acid-binding protein, liver'; 'Glutamine synthetase'; 'Argininosuccinate synthase'; 'Perilipin-2'; 'Hepatoma-derived growth factor'; 'Hydroxymethylglutaryl-CoA synthase, mitochondrial'; 'Large ribosomal subunit protein uL14'; 'Tubulin alpha-1A chain'; 'Glutamate--cysteine lig…	Rps12 Calr Fga Fkbp8 Fabp1 Glul Ass1 Plin2 Hdgf Hmgcs2 Rpl23 Tuba1a Gclc Cyp2e1 Gclm Ppia Iqgap2 Cfl1 Alb Acaa2 Cps1 Tkfc Cbs Tf Manf Slc38a3 Ndrg2 Prodh Gapdhrt	A0A1W2P7A1 B2MWM9 E9PV24 O35465 P12710 P15105 P16460 P43883 P51859 P54869 P62830 P68369 P97494 Q05421 Q3T9P2 Q3TE63 Q3UQ44 Q544Y7 Q546G4 Q8BWT1 Q8C196 Q8VC30 Q91WT9 Q921I1 Q9CXI5 Q9DCP2 Q9QYG0 Q9WU79 S4R1W1	A0A1W2P7A1 B2MWM9 E9PV24 O35465 P12710 P15105 P16460 P43883 P51859 P54869 P62830 P68369 P97494 Q05421 Q3T9P2 Q3TE63 Q3UQ44 Q544Y7 Q546G4 Q8BWT1 Q8C196 Q8VC30 Q91WT9 Q921I1 Q9CXI5 Q9DCP2 Q9QYG0 Q9WU79 S4R1W1	48.33 29/60	0.33 29/8752	0.0371313	GO:0009987;GO:0050896
GO:1904951	positive regulation of establishment of protein localization	Any process that activates or increases the frequency, rate or extent of establishment of protein localization.	ENSMUSG00000028001 ENSMUSG00000026473 ENSMUSG00000071866 ENSMUSG00000022752	'Fibrinogen alpha chain'; 'Glutamine synthetase'; 'Peptidyl-prolyl cis-trans isomerase'; 'MKIAA0719 protein'	Fga Glul Ppia Tomm70a	E9PV24 P15105 Q3TE63 Q80TT4	E9PV24 P15105 Q3TE63 Q80TT4	6.67 4/60	1.14 4/350	0.0374241	GO:0045184;GO:0070201;GO:1903829
GO:0050714	positive regulation of protein secretion	Any process that activates or increases the frequency, rate or extent of the controlled release of a protein from a cell.	ENSMUSG00000028001 ENSMUSG00000026473 ENSMUSG00000071866	'Fibrinogen alpha chain'; 'Glutamine synthetase'; 'Peptidyl-prolyl cis-trans isomerase'	Fga Glul Ppia	E9PV24 P15105 Q3TE63	E9PV24 P15105 Q3TE63	5.00 3/60	1.65 3/182	0.0379013	GO:1903532;GO:0009306;GO:0051222;GO:0050708
GO:0048511	rhythmic process	Any process pertinent to the generation and maintenance of rhythms in the physiology of an organism.	ENSMUSG00000076441 ENSMUSG00000048087 ENSMUSG00000027597 ENSMUSG00000029368	'Argininosuccinate synthase'; 'Adenosylhomocysteinase'; 'Albumin'	Ass1 Ahcy Alb	P16460 Q3TF14 Q546G4	P16460 Q3TF14 Q546G4	6.67 4/60	1.14 4/352	0.0379914	GO:0008150
GO:1902905	positive regulation of supramolecular fiber organization	Any process that activates or increases the frequency, rate or extent of supramolecular fiber organization.	ENSMUSG00000015932 ENSMUSG00000056201 ENSMUSG00000018293	'Destrin'; 'Cofilin-1'; 'Profilin'	Dstn Cfl1 Pfn1	Q4FK36 Q544Y7 Q5SX50	Q4FK36 Q544Y7 Q5SX50	5.00 3/60	1.64 3/183	0.0381393	GO:0051130;GO:1902903;GO:0097435
GO:0006457	protein folding	The process of assisting in the covalent and noncovalent assembly of single chain polypeptides or multisubunit complexes into the correct tertiary structure.	ENSMUSG00000003814 ENSMUSG00000019428 ENSMUSG00000071866	'Calreticulin'; 'Peptidyl-prolyl cis-trans isomerase FKBP8'; 'Peptidyl-prolyl cis-trans isomerase'	Calr Fkbp8 Ppia	B2MWM9 O35465 Q3TE63	B2MWM9 O35465 Q3TE63	5.00 3/60	1.64 3/183	0.0381393	GO:0051604;GO:0009987
GO:0030042	actin filament depolymerization	Disassembly of actin filaments by the removal of actin monomers from a filament.	ENSMUSG00000015932 ENSMUSG00000056201	'Destrin'; 'Cofilin-1'	Dstn Cfl1	Q4FK36 Q544Y7	Q4FK36 Q544Y7	3.33 2/60	3.33 2/60	0.0381393	GO:0051261;GO:0008154
GO:0050878	regulation of body fluid levels	Any process that modulates the levels of body fluids.	ENSMUSG00000028001 ENSMUSG00000026365 ENSMUSG00000000049 ENSMUSG00000071866	'Fibrinogen alpha chain'; 'Complement component factor h'; 'Beta-2-glycoprotein 1'; 'Peptidyl-prolyl cis-trans isomerase'	Fga Cfh Apoh Ppia	E9PV24 E9Q8I0 Q01339 Q3TE63	E9PV24 E9Q8I0 Q01339 Q3TE63	6.67 4/60	1.13 4/354	0.0383891	GO:0065008
GO:0050434	positive regulation of viral transcription	Any process that activates or increases the frequency, rate or extent of viral transcription.	ENSMUSG00000018293	'Profilin'	Pfn1	Q5SX50	Q5SX50	1.67 1/60	25.00 1/4	0.0393307	GO:0046782;GO:0019083;GO:0048524
GO:1902951	negative regulation of dendritic spine maintenance	Any process that stops, prevents or reduces the frequency, rate or extent of dendritic spine maintenance.	ENSMUSG00000056201	'Cofilin-1'	Cfl1	Q544Y7	Q544Y7	1.67 1/60	25.00 1/4	0.0393307	GO:0097062;GO:1902950;GO:0031345
GO:0048524	positive regulation of viral process	Any process that activates or increases the frequency, rate or extent of a multi-organism process in which a virus is a participant.	ENSMUSG00000071866 ENSMUSG00000018293	'Peptidyl-prolyl cis-trans isomerase'; 'Profilin'	Ppia Pfn1	Q3TE63 Q5SX50	Q3TE63 Q5SX50	3.33 2/60	3.17 2/63	0.0393307	GO:0016032;GO:0048518;GO:0050792
GO:0061045	negative regulation of wound healing	Any process that decreases the rate, frequency, or extent of the series of events that restore integrity to a damaged tissue, following an injury.	ENSMUSG00000028001 ENSMUSG00000000049	'Fibrinogen alpha chain'; 'Beta-2-glycoprotein 1'	Fga Apoh	E9PV24 Q01339	E9PV24 Q01339	3.33 2/60	3.17 2/63	0.0393307	GO:0061041;GO:1903035;GO:0032102;GO:0042060
GO:0071548	response to dexamethasone	Any process that results in a change in state or activity of a cell or an organism (in terms of movement, secretion, enzyme production, gene expression, etc.) as a result of a dexamethasone stimulus.	ENSMUSG00000076441 ENSMUSG00000025991	'Argininosuccinate synthase'; 'Carbamoyl-phosphate synthase'	Ass1 Cps1	P16460 Q8C196	P16460 Q8C196	3.33 2/60	3.23 2/62	0.0393307	GO:1901654;GO:0051384
GO:0046439	L-cysteine metabolic process	The chemical reactions and pathways involving L-cysteine, the L-enantiomer of 2-amino-3-mercaptopropanoic acid, i.e. (2R)-2-amino-3-mercaptopropanoic acid.	ENSMUSG00000024039	'Cystathionine beta-synthase'	Cbs	Q91WT9	Q91WT9	1.67 1/60	25.00 1/4	0.0393307	GO:0009069;GO:0006534
GO:0006574	valine catabolic process	The chemical reactions and pathways resulting in the breakdown of valine, 2-amino-3-methylbutanoic acid.	ENSMUSG00000029776	'3-hydroxyisobutyrate dehydrogenase, mitochondrial'	Hibadh	Q99L13	Q99L13	1.67 1/60	25.00 1/4	0.0393307	GO:0006573;GO:0009083;GO:1901606
GO:0045337	farnesyl diphosphate biosynthetic process	The chemical reactions and pathways resulting in the formation of farnesyl diphosphate.	ENSMUSG00000027875	'Hydroxymethylglutaryl-CoA synthase, mitochondrial'	Hmgcs2	P54869	P54869	1.67 1/60	25.00 1/4	0.0393307	GO:0016114;GO:0008654;GO:0045338
GO:0006562	proline catabolic process	The chemical reactions and pathways resulting in the breakdown of proline (pyrrolidine-2-carboxylic acid), a chiral, cyclic, nonessential alpha-amino acid found in peptide linkage in proteins.	ENSMUSG00000003526	'Proline dehydrogenase 1, mitochondrial'	Prodh	Q9WU79	Q9WU79	1.67 1/60	25.00 1/4	0.0393307	GO:0006560;GO:0009065
GO:1903450	regulation of G1 to G0 transition	Any process that modulates the frequency, rate or extent of G1 to G0 transition.	ENSMUSG00000071415	'Large ribosomal subunit protein uL14'	Rpl23	P62830	P62830	1.67 1/60	25.00 1/4	0.0393307	GO:0070314;GO:0010564
GO:0070814	hydrogen sulfide biosynthetic process	The chemical reactions and pathways resulting in the formation of hydrogen sulfide, H2S.	ENSMUSG00000024039	'Cystathionine beta-synthase'	Cbs	Q91WT9	Q91WT9	1.67 1/60	25.00 1/4	0.0393307	GO:0070813;GO:0044272
GO:1903416	response to glycoside	Any process that results in a change in state or activity of a cell or an organism (in terms of movement, secretion, enzyme production, gene expression, etc.) as a result of a glycoside stimulus.	ENSMUSG00000003814	'Calreticulin'	Calr	B2MWM9	B2MWM9	1.67 1/60	25.00 1/4	0.0393307	GO:1901700;GO:0010033
GO:0010046	response to mycotoxin	Any process that results in a change in state or activity of a cell or an organism (in terms of movement, secretion, enzyme production, gene expression, etc.) as a result of a mycotoxin stimulus. A mycotoxin is a toxic chemical substance produced by fungi.	ENSMUSG00000076441	'Argininosuccinate synthase'	Ass1	P16460	P16460	1.67 1/60	25.00 1/4	0.0393307	GO:0009636
GO:0002397	MHC class I protein complex assembly	The aggregation, arrangement and bonding together of a set of components to form an MHC class I protein complex. Class I here refers to classical class I molecules.	ENSMUSG00000003814	'Calreticulin'	Calr	B2MWM9	B2MWM9	1.67 1/60	25.00 1/4	0.0393307	GO:0002396
GO:0046951	ketone body biosynthetic process	The chemical reactions and pathways resulting in the formation of ketone bodies, any one of the three substances: acetoacetate, D-3-hydroxybutyrate (beta-hydroxybutyrate) or acetone. Biosynthesis involves the formation of hydroxymethylglutaryl-CoA, which is cleaved to acetate and acetyl-CoA.	ENSMUSG00000027875	'Hydroxymethylglutaryl-CoA synthase, mitochondrial'	Hmgcs2	P54869	P54869	1.67 1/60	25.00 1/4	0.0393307	GO:0046950;GO:0044283;GO:0044249;GO:1901570;GO:1902224
GO:0009968	negative regulation of signal transduction	Any process that stops, prevents, or reduces the frequency, rate or extent of signal transduction.	ENSMUSG00000003814 ENSMUSG00000028001 ENSMUSG00000032350 ENSMUSG00000028124 ENSMUSG00000071866 ENSMUSG00000036880 ENSMUSG00000034371 ENSMUSG00000004558	'Calreticulin'; 'Fibrinogen alpha chain'; 'Glutamate--cysteine ligase catalytic subunit'; 'GCS light chain'; 'Peptidyl-prolyl cis-trans isomerase'; '3-ketoacyl-CoA thiolase, mitochondrial'; 'Triokinase/FMN cyclase'; 'Protein NDRG2'	Calr Fga Gclc Gclm Ppia Acaa2 Tkfc Ndrg2	B2MWM9 E9PV24 P97494 Q3T9P2 Q3TE63 Q8BWT1 Q8VC30 Q9QYG0	B2MWM9 E9PV24 P97494 Q3T9P2 Q3TE63 Q8BWT1 Q8VC30 Q9QYG0	13.33 8/60	0.61 8/1311	0.0393307	GO:0010648;GO:0048585;GO:0023057;GO:0007165;GO:0009966
GO:1902109	negative regulation of mitochondrial membrane permeability involved in apoptotic process	Any negative regulation of mitochondrial membrane permeability that is involved in apoptotic process.	ENSMUSG00000036880	'3-ketoacyl-CoA thiolase, mitochondrial'	Acaa2	Q8BWT1	Q8BWT1	1.67 1/60	25.00 1/4	0.0393307	GO:1902108;GO:0035795
GO:0006867	asparagine transport	The directed movement of asparagine, alpha-aminosuccinamic acid, into, out of or within a cell, or between cells, by means of some agent such as a transporter or pore.	ENSMUSG00000010064	'Sodium-coupled neutral amino acid transporter 3'	Slc38a3	Q9DCP2	Q9DCP2	1.67 1/60	25.00 1/4	0.0393307	GO:0015804
GO:2000145	regulation of cell motility	Any process that modulates the frequency, rate or extent of cell motility.	ENSMUSG00000003814 ENSMUSG00000028001 ENSMUSG00000026473 ENSMUSG00000000049 ENSMUSG00000056201 ENSMUSG00000018293 ENSMUSG00000032554	'Calreticulin'; 'Fibrinogen alpha chain'; 'Glutamine synthetase'; 'Beta-2-glycoprotein 1'; 'Cofilin-1'; 'Profilin'; 'Serotransferrin'	Calr Fga Glul Apoh Cfl1 Pfn1 Tf	B2MWM9 E9PV24 P15105 Q01339 Q544Y7 Q5SX50 Q921I1	B2MWM9 E9PV24 P15105 Q01339 Q544Y7 Q5SX50 Q921I1	11.67 7/60	0.67 7/1045	0.0393307	GO:0040012;GO:0050794;GO:0048870
GO:0019448	L-cysteine catabolic process	The chemical reactions and pathways resulting in the breakdown of L-cysteine, the L-enantiomer of 2-amino-3-mercaptopropanoic acid, i.e. (2R)-2-amino-3-mercaptopropanoic acid.	ENSMUSG00000024039	'Cystathionine beta-synthase'	Cbs	Q91WT9	Q91WT9	1.67 1/60	25.00 1/4	0.0393307	GO:0009071;GO:0009093;GO:0046439
GO:0071418	cellular response to amine stimulus	Any process that results in a change in state or activity of a cell (in terms of movement, secretion, enzyme production, gene expression, etc.) as a result of an amine stimulus. An amine is a compound formally derived from ammonia by replacing one, two or three hydrogen atoms by hydrocarbyl groups.	ENSMUSG00000076441	'Argininosuccinate synthase'	Ass1	P16460	P16460	1.67 1/60	25.00 1/4	0.0393307	GO:0071417;GO:0014075
GO:0002502	peptide antigen assembly with MHC class I protein complex	The binding of a peptide to the antigen binding groove of an MHC class I protein complex. Class I here refers to classical class I molecules.	ENSMUSG00000003814	'Calreticulin'	Calr	B2MWM9	B2MWM9	1.67 1/60	25.00 1/4	0.0393307	GO:0002397;GO:0002474;GO:0002501
GO:0019346	transsulfuration	The interconversion of homocysteine and cysteine via cystathionine. In contrast with enteric bacteria and mammals, Saccharomyces cerevisiae has two transsulfuration pathways employing two separate sets of enzymes.	ENSMUSG00000024039	'Cystathionine beta-synthase'	Cbs	Q91WT9	Q91WT9	1.67 1/60	25.00 1/4	0.0393307	GO:0050667;GO:0009092;GO:0006534
GO:0015817	histidine transport	The directed movement of histidine, 2-amino-3-(1H-imidazol-4-yl)propanoic acid, into, out of or within a cell, or between cells, by means of some agent such as a transporter or pore.	ENSMUSG00000010064	'Sodium-coupled neutral amino acid transporter 3'	Slc38a3	Q9DCP2	Q9DCP2	1.67 1/60	25.00 1/4	0.0393307	GO:0015802
GO:0036294	cellular response to decreased oxygen levels	Any process that results in a change in state or activity of a cell (in terms of movement, secretion, enzyme production, gene expression, etc.) as a result of a stimulus reflecting a decline in the level of oxygen.	ENSMUSG00000054422 ENSMUSG00000036880 ENSMUSG00000024039	'Fatty acid-binding protein, liver'; '3-ketoacyl-CoA thiolase, mitochondrial'; 'Cystathionine beta-synthase'	Fabp1 Acaa2 Cbs	P12710 Q8BWT1 Q91WT9	P12710 Q8BWT1 Q91WT9	5.00 3/60	1.59 3/189	0.0393307	GO:0036293;GO:0071453
GO:0039534	negative regulation of MDA-5 signaling pathway	Any process that stops, prevents, or reduces the frequency, rate or extent of the series of the MDA-5 signaling pathway.	ENSMUSG00000034371	'Triokinase/FMN cyclase'	Tkfc	Q8VC30	Q8VC30	1.67 1/60	25.00 1/4	0.0393307	GO:0039530;GO:0039532;GO:0039533
GO:0009092	homoserine metabolic process	The chemical reactions and pathways involving homoserine, alpha-amino-gamma-hydroxybutyric acid, an intermediate in the biosynthesis of cystathionine, threonine and methionine.	ENSMUSG00000024039	'Cystathionine beta-synthase'	Cbs	Q91WT9	Q91WT9	1.67 1/60	25.00 1/4	0.0393307	GO:0009069
GO:0009093	cysteine catabolic process	The chemical reactions and pathways resulting in the breakdown of cysteine, 2-amino-3-mercaptopropanoic acid.	ENSMUSG00000024039	'Cystathionine beta-synthase'	Cbs	Q91WT9	Q91WT9	1.67 1/60	25.00 1/4	0.0393307	GO:1901606;GO:0009063;GO:0006534;GO:0000098
GO:0006001	fructose catabolic process	The chemical reactions and pathways resulting in the breakdown of fructose, the ketohexose arabino-2-hexulose.	ENSMUSG00000034371	'Triokinase/FMN cyclase'	Tkfc	Q8VC30	Q8VC30	1.67 1/60	25.00 1/4	0.0393307	GO:0019320;GO:0006000
GO:0051239	regulation of multicellular organismal process	Any process that modulates the frequency, rate or extent of a multicellular organismal process, the processes pertinent to the function of a multicellular organism above the cellular level; includes the integrated processes of tissues and organs.	ENSMUSG00000038650 ENSMUSG00000003814 ENSMUSG00000028001 ENSMUSG00000061232 ENSMUSG00000026473 ENSMUSG00000032350 ENSMUSG00000000049 ENSMUSG00000056201 ENSMUSG00000029368 ENSMUSG00000018293 ENSMUSG00000022752 ENSMUSG00000032554 ENSMUSG00000004558 ENSMUSG00000097148	'Ribonuclease inhibitor'; 'Calreticulin'; 'Fibrinogen alpha chain'; 'H-2 class I histocompatibility antigen, K-B alpha chain'; 'Glutamine synthetase'; 'Glutamate--cysteine ligase catalytic subunit'; 'Beta-2-glycoprotein 1'; 'Cofilin-1'; 'Albumin'; 'Profilin'; 'MKIAA0719 protein'; 'Serotransferrin'; 'Protein NDRG2'; 'Glyceraldehyde-3-phosphate dehydrogenase'	Rnh1 Calr Fga H2-K1 Glul Gclc Apoh Cfl1 Alb Pfn1 Tomm70a Tf Ndrg2 Gapdhrt	A0A1B0GSG5 B2MWM9 E9PV24 P01901 P15105 P97494 Q01339 Q544Y7 Q546G4 Q5SX50 Q80TT4 Q921I1 Q9QYG0 S4R1W1	A0A1B0GSG5 B2MWM9 E9PV24 P01901 P15105 P97494 Q01339 Q544Y7 Q546G4 Q5SX50 Q80TT4 Q921I1 Q9QYG0 S4R1W1	23.33 14/60	0.44 14/3165	0.0393307	GO:0050789;GO:0032501
GO:2000689	actomyosin contractile ring assembly actin filament organization	An actin filament organization process that contributes to actomyosin contractile ring assembly during cytokinesis.	ENSMUSG00000021676	'Ras GTPase-activating-like protein IQGAP2'	Iqgap2	Q3UQ44	Q3UQ44	1.67 1/60	25.00 1/4	0.0393307	GO:0007015;GO:0022402;GO:0000915
GO:0030451	regulation of complement activation, alternative pathway	Any process that modulates the frequency, rate or extent of the alternative pathway of complement activation.	ENSMUSG00000026365	'Complement component factor h'	Cfh	E9Q8I0	E9Q8I0	1.67 1/60	25.00 1/4	0.0393307	GO:0045088;GO:0006957;GO:0030449
GO:0051365	cellular response to potassium ion starvation	Any process that results in a change in state or activity of a cell (in terms of movement, secretion, enzyme production, gene expression, etc.) as a result of deprivation of potassium ions.	ENSMUSG00000010064	'Sodium-coupled neutral amino acid transporter 3'	Slc38a3	Q9DCP2	Q9DCP2	1.67 1/60	25.00 1/4	0.0393307	GO:0009267
GO:0072717	cellular response to actinomycin D	Any process that results in a change in state or activity of a cell (in terms of movement, secretion, enzyme production, gene expression, etc.) as a result of an actinomycin D stimulus.	ENSMUSG00000071415	'Large ribosomal subunit protein uL14'	Rpl23	P62830	P62830	1.67 1/60	25.00 1/4	0.0393307	GO:1901653;GO:0072716;GO:0071236
GO:0051246	regulation of protein metabolic process	Any process that modulates the frequency, rate or extent of the chemical reactions and pathways involving a protein.	ENSMUSG00000003814 ENSMUSG00000019428 ENSMUSG00000030057 ENSMUSG00000034994 ENSMUSG00000071415 ENSMUSG00000032350 ENSMUSG00000071866 ENSMUSG00000056201 ENSMUSG00000007892 ENSMUSG00000097148	'Calreticulin'; 'Peptidyl-prolyl cis-trans isomerase FKBP8'; 'CCHC-type zinc finger nucleic acid binding protein'; 'Elongation factor 2'; 'Large ribosomal subunit protein uL14'; 'Glutamate--cysteine ligase catalytic subunit'; 'Peptidyl-prolyl cis-trans isomerase'; 'Cofilin-1'; 'Large ribosomal subunit protein P1'; 'Glyceraldehyde-3-phosphate dehydrogenase'	Calr Fkbp8 Cnbp Eef2 Rpl23 Gclc Ppia Cfl1 Rplp1 Gapdhrt	B2MWM9 O35465 P53996 P58252 P62830 P97494 Q3TE63 Q544Y7 Q58E35 S4R1W1	B2MWM9 O35465 P53996 P58252 P62830 P97494 Q3TE63 Q544Y7 Q58E35 S4R1W1	16.67 10/60	0.53 10/1901	0.0393307	GO:0080090;GO:0060255;GO:0019538;GO:0051171
GO:1902024	L-histidine transport	The directed movement of a L-histidine into, out of or within a cell, or between cells, by means of some agent such as a transporter or pore.	ENSMUSG00000010064	'Sodium-coupled neutral amino acid transporter 3'	Slc38a3	Q9DCP2	Q9DCP2	1.67 1/60	25.00 1/4	0.0393307	GO:0015817;GO:0015801;GO:0015807
GO:0022008	neurogenesis	Generation of cells within the nervous system.	ENSMUSG00000003814 ENSMUSG00000026365 ENSMUSG00000019428 ENSMUSG00000061232 ENSMUSG00000072235 ENSMUSG00000071866 ENSMUSG00000098274 ENSMUSG00000056201 ENSMUSG00000032554 ENSMUSG00000032575	'Calreticulin'; 'Complement component factor h'; 'Peptidyl-prolyl cis-trans isomerase FKBP8'; 'H-2 class I histocompatibility antigen, K-B alpha chain'; 'Tubulin alpha-1A chain'; 'Peptidyl-prolyl cis-trans isomerase'; 'Large ribosomal subunit protein eL24'; 'Cofilin-1'; 'Serotransferrin'; 'Mesencephalic astrocyte-derived neurotrophic factor'	Calr Cfh Fkbp8 H2-K1 Tuba1a Ppia Rpl24 Cfl1 Tf Manf	B2MWM9 E9Q8I0 O35465 P01901 P68369 Q3TE63 Q3UW40 Q544Y7 Q921I1 Q9CXI5	B2MWM9 E9Q8I0 O35465 P01901 P68369 Q3TE63 Q3UW40 Q544Y7 Q921I1 Q9CXI5	16.67 10/60	0.52 10/1907	0.03967	GO:0007399;GO:0030154
GO:0046503	glycerolipid catabolic process	The chemical reactions and pathways resulting in the breakdown of glycerolipids, any lipid with a glycerol backbone.	ENSMUSG00000000049 ENSMUSG00000025991	'Beta-2-glycoprotein 1'; 'Carbamoyl-phosphate synthase'	Apoh Cps1	Q01339 Q8C196	Q01339 Q8C196	3.33 2/60	3.12 2/64	0.0396913	GO:0046486;GO:0044242
GO:0010639	negative regulation of organelle organization	Any process that decreases the frequency, rate or extent of a process involved in the formation, arrangement of constituent parts, or disassembly of an organelle.	ENSMUSG00000032350 ENSMUSG00000056201 ENSMUSG00000018293 ENSMUSG00000036880	'Glutamate--cysteine ligase catalytic subunit'; 'Cofilin-1'; 'Profilin'; '3-ketoacyl-CoA thiolase, mitochondrial'	Gclc Cfl1 Pfn1 Acaa2	P97494 Q544Y7 Q5SX50 Q8BWT1	P97494 Q544Y7 Q5SX50 Q8BWT1	6.67 4/60	1.08 4/371	0.0413424	GO:0051129;GO:0033043;GO:0006996
GO:0006066	alcohol metabolic process	The chemical reactions and pathways involving alcohols, any of a class of compounds containing one or more hydroxyl groups attached to a saturated carbon atom.	ENSMUSG00000074207 ENSMUSG00000027875 ENSMUSG00000025950 ENSMUSG00000034371	'Alcohol dehydrogenase 1'; 'Hydroxymethylglutaryl-CoA synthase, mitochondrial'; 'Isocitrate dehydrogenase'; 'Triokinase/FMN cyclase'	Adh1 Hmgcs2 Idh1 Tkfc	P00329 P54869 Q8C338 Q8VC30	P00329 P54869 Q8C338 Q8VC30	6.67 4/60	1.08 4/371	0.0413424	GO:1901615;GO:0044281
GO:0051495	positive regulation of cytoskeleton organization	Any process that activates or increases the frequency, rate or extent of the formation, arrangement of constituent parts, or disassembly of cytoskeletal structures.	ENSMUSG00000015932 ENSMUSG00000056201 ENSMUSG00000018293	'Destrin'; 'Cofilin-1'; 'Profilin'	Dstn Cfl1 Pfn1	Q4FK36 Q544Y7 Q5SX50	Q4FK36 Q544Y7 Q5SX50	5.00 3/60	1.54 3/195	0.0413831	GO:0007010;GO:0051493;GO:0010638
GO:0008154	actin polymerization or depolymerization	Assembly or disassembly of actin filaments by the addition or removal of actin monomers from a filament.	ENSMUSG00000015932 ENSMUSG00000056201 ENSMUSG00000018293	'Destrin'; 'Cofilin-1'; 'Profilin'	Dstn Cfl1 Pfn1	Q4FK36 Q544Y7 Q5SX50	Q4FK36 Q544Y7 Q5SX50	5.00 3/60	1.53 3/196	0.0417465	GO:0007015
GO:0030193	regulation of blood coagulation	Any process that modulates the frequency, rate or extent of blood coagulation.	ENSMUSG00000028001 ENSMUSG00000000049	'Fibrinogen alpha chain'; 'Beta-2-glycoprotein 1'	Fga Apoh	E9PV24 Q01339	E9PV24 Q01339	3.33 2/60	3.03 2/66	0.0417465	GO:0032101;GO:0061041;GO:0050818;GO:0007596;GO:1900046
GO:0071495	cellular response to endogenous stimulus	Any process that results in a change in state or activity of a cell (in terms of movement, secretion, enzyme production, gene expression, etc.) as a result of a stimulus arising within the organism.	ENSMUSG00000003814 ENSMUSG00000019428 ENSMUSG00000076441 ENSMUSG00000027875 ENSMUSG00000071415 ENSMUSG00000032350 ENSMUSG00000028124 ENSMUSG00000056201 ENSMUSG00000025991	'Calreticulin'; 'Peptidyl-prolyl cis-trans isomerase FKBP8'; 'Argininosuccinate synthase'; 'Hydroxymethylglutaryl-CoA synthase, mitochondrial'; 'Large ribosomal subunit protein uL14'; 'Glutamate--cysteine ligase catalytic subunit'; 'GCS light chain'; 'Cofilin-1'; 'Carbamoyl-phosphate synthase'	Calr Fkbp8 Ass1 Hmgcs2 Rpl23 Gclc Gclm Cfl1 Cps1	B2MWM9 O35465 P16460 P54869 P62830 P97494 Q3T9P2 Q544Y7 Q8C196	B2MWM9 O35465 P16460 P54869 P62830 P97494 Q3T9P2 Q544Y7 Q8C196	15.00 9/60	0.55 9/1629	0.0417465	GO:0009719
GO:0042060	wound healing	The series of events that restore integrity to a damaged tissue, following an injury.	ENSMUSG00000028001 ENSMUSG00000026365 ENSMUSG00000000049 ENSMUSG00000071866	'Fibrinogen alpha chain'; 'Complement component factor h'; 'Beta-2-glycoprotein 1'; 'Peptidyl-prolyl cis-trans isomerase'	Fga Cfh Apoh Ppia	E9PV24 E9Q8I0 Q01339 Q3TE63	E9PV24 E9Q8I0 Q01339 Q3TE63	6.67 4/60	1.06 4/377	0.0432156	GO:0009611
GO:1900046	regulation of hemostasis	Any process that modulates the frequency, rate or extent of hemostasis.	ENSMUSG00000028001 ENSMUSG00000000049	'Fibrinogen alpha chain'; 'Beta-2-glycoprotein 1'	Fga Apoh	E9PV24 Q01339	E9PV24 Q01339	3.33 2/60	2.94 2/68	0.0437761	GO:0050878;GO:0050789;GO:0007599
GO:0015909	long-chain fatty acid transport	The directed movement of a long-chain fatty acid into, out of or within a cell, or between cells, by means of some agent such as a transporter or pore. A long-chain fatty acid has an aliphatic tail containing 13 to 22 carbons.	ENSMUSG00000054422 ENSMUSG00000028494	'Fatty acid-binding protein, liver'; 'Perilipin-2'	Fabp1 Plin2	P12710 P43883	P12710 P43883	3.33 2/60	2.94 2/68	0.0437761	GO:0015908
GO:0006955	immune response	Any immune system process that functions in the calibrated response of an organism to a potential internal or invasive threat.	ENSMUSG00000028001 ENSMUSG00000026365 ENSMUSG00000061232 ENSMUSG00000076441 ENSMUSG00000048087 ENSMUSG00000027597 ENSMUSG00000022752 ENSMUSG00000034371 ENSMUSG00000032554 ENSMUSG00000097148	'Fibrinogen alpha chain'; 'Complement component factor h'; 'H-2 class I histocompatibility antigen, K-B alpha chain'; 'Argininosuccinate synthase'; 'Adenosylhomocysteinase'; 'MKIAA0719 protein'; 'Triokinase/FMN cyclase'; 'Serotransferrin'; 'Glyceraldehyde-3-phosphate dehydrogenase'	Fga Cfh H2-K1 Ass1 Ahcy Tomm70a Tkfc Tf Gapdhrt	E9PV24 E9Q8I0 P01901 P16460 Q3TF14 Q80TT4 Q8VC30 Q921I1 S4R1W1	E9PV24 E9Q8I0 P01901 P16460 Q3TF14 Q80TT4 Q8VC30 Q921I1 S4R1W1	16.67 10/60	0.51 10/1945	0.044244	GO:0050896;GO:0002376
GO:0046486	glycerolipid metabolic process	The chemical reactions and pathways involving glycerolipids, any lipid with a glycerol backbone. Diacylglycerol and phosphatidate are key lipid intermediates of glycerolipid biosynthesis.	ENSMUSG00000000049 ENSMUSG00000025479 ENSMUSG00000025745 ENSMUSG00000025991	'Beta-2-glycoprotein 1'; 'Cytochrome P450 2E1'; 'Trifunctional enzyme subunit alpha, mitochondrial'; 'Carbamoyl-phosphate synthase'	Apoh Cyp2e1 Hadha Cps1	Q01339 Q05421 Q8BMS1 Q8C196	Q01339 Q05421 Q8BMS1 Q8C196	6.67 4/60	1.05 4/381	0.0444284	GO:0044255
GO:0010656	negative regulation of muscle cell apoptotic process	Any process that decreases the rate or frequency of muscle cell apoptotic process, a form of programmed cell death induced by external or internal signals that trigger the activity of proteolytic caspases whose actions dismantle a muscle cell and result in its death.	ENSMUSG00000000049 ENSMUSG00000097148	'Beta-2-glycoprotein 1'; 'Glyceraldehyde-3-phosphate dehydrogenase'	Apoh Gapdhrt	Q01339 S4R1W1	Q01339 S4R1W1	3.33 2/60	2.90 2/69	0.0444405	GO:0043066;GO:0010660;GO:0010657
GO:0043524	negative regulation of neuron apoptotic process	Any process that stops, prevents, or reduces the frequency, rate or extent of cell death by apoptotic process in neurons.	ENSMUSG00000004897 ENSMUSG00000032350 ENSMUSG00000028124	'Hepatoma-derived growth factor'; 'Glutamate--cysteine ligase catalytic subunit'; 'GCS light chain'	Hdgf Gclc Gclm	P51859 P97494 Q3T9P2	P51859 P97494 Q3T9P2	5.00 3/60	1.49 3/202	0.0444405	GO:0043523;GO:0051402;GO:0043066
GO:0048699	generation of neurons	The process in which nerve cells are generated. This includes the production of neuroblasts and their differentiation into neurons.	ENSMUSG00000003814 ENSMUSG00000026365 ENSMUSG00000019428 ENSMUSG00000061232 ENSMUSG00000072235 ENSMUSG00000071866 ENSMUSG00000098274 ENSMUSG00000056201 ENSMUSG00000032575	'Calreticulin'; 'Complement component factor h'; 'Peptidyl-prolyl cis-trans isomerase FKBP8'; 'H-2 class I histocompatibility antigen, K-B alpha chain'; 'Tubulin alpha-1A chain'; 'Peptidyl-prolyl cis-trans isomerase'; 'Large ribosomal subunit protein eL24'; 'Cofilin-1'; 'Mesencephalic astrocyte-derived neurotrophic factor'	Calr Cfh Fkbp8 H2-K1 Tuba1a Ppia Rpl24 Cfl1 Manf	B2MWM9 E9Q8I0 O35465 P01901 P68369 Q3TE63 Q3UW40 Q544Y7 Q9CXI5	B2MWM9 E9Q8I0 O35465 P01901 P68369 Q3TE63 Q3UW40 Q544Y7 Q9CXI5	15.00 9/60	0.55 9/1651	0.0444405	GO:0022008
GO:0030837	negative regulation of actin filament polymerization	Any process that stops, prevents, or reduces the frequency, rate or extent of actin polymerization.	ENSMUSG00000056201 ENSMUSG00000018293	'Cofilin-1'; 'Profilin'	Cfl1 Pfn1	Q544Y7 Q5SX50	Q544Y7 Q5SX50	3.33 2/60	2.90 2/69	0.0444405	GO:0030833;GO:0051494;GO:1902904;GO:0032272;GO:0030041
GO:0040012	regulation of locomotion	Any process that modulates the frequency, rate or extent of locomotion of a cell or organism.	ENSMUSG00000003814 ENSMUSG00000028001 ENSMUSG00000026473 ENSMUSG00000000049 ENSMUSG00000056201 ENSMUSG00000018293 ENSMUSG00000032554	'Calreticulin'; 'Fibrinogen alpha chain'; 'Glutamine synthetase'; 'Beta-2-glycoprotein 1'; 'Cofilin-1'; 'Profilin'; 'Serotransferrin'	Calr Fga Glul Apoh Cfl1 Pfn1 Tf	B2MWM9 E9PV24 P15105 Q01339 Q544Y7 Q5SX50 Q921I1	B2MWM9 E9PV24 P15105 Q01339 Q544Y7 Q5SX50 Q921I1	11.67 7/60	0.64 7/1089	0.0444405	GO:0040011;GO:0050789
GO:1901135	carbohydrate derivative metabolic process	The chemical reactions and pathways involving carbohydrate derivative.	ENSMUSG00000026365 ENSMUSG00000027875 ENSMUSG00000048087 ENSMUSG00000027597 ENSMUSG00000036880 ENSMUSG00000034371 ENSMUSG00000097148	'Complement component factor h'; 'Hydroxymethylglutaryl-CoA synthase, mitochondrial'; 'Adenosylhomocysteinase'; '3-ketoacyl-CoA thiolase, mitochondrial'; 'Triokinase/FMN cyclase'; 'Glyceraldehyde-3-phosphate dehydrogenase'	Cfh Hmgcs2 Ahcy Acaa2 Tkfc Gapdhrt	E9Q8I0 P54869 Q3TF14 Q8BWT1 Q8VC30 S4R1W1	E9Q8I0 P54869 Q3TF14 Q8BWT1 Q8VC30 S4R1W1	11.67 7/60	0.64 7/1092	0.0446892	GO:0071704
GO:0031960	response to corticosteroid	Any process that results in a change in state or activity of a cell or an organism (in terms of movement, secretion, enzyme production, gene expression, etc.) as a result of a corticosteroid hormone stimulus. A corticosteroid is a steroid hormone that is produced in the adrenal cortex. Corticosteroids are involved in a wide range of physiologic systems such as stress response, immune response and…	ENSMUSG00000076441 ENSMUSG00000027875 ENSMUSG00000025991	'Argininosuccinate synthase'; 'Hydroxymethylglutaryl-CoA synthase, mitochondrial'; 'Carbamoyl-phosphate synthase'	Ass1 Hmgcs2 Cps1	P16460 P54869 Q8C196	P16460 P54869 Q8C196	5.00 3/60	1.48 3/203	0.0447495	GO:0048545
GO:0050818	regulation of coagulation	Any process that modulates the frequency, rate or extent of coagulation, the process in which a fluid solution, or part of it, changes into a solid or semisolid mass.	ENSMUSG00000028001 ENSMUSG00000000049	'Fibrinogen alpha chain'; 'Beta-2-glycoprotein 1'	Fga Apoh	E9PV24 Q01339	E9PV24 Q01339	3.33 2/60	2.86 2/70	0.0452605	GO:0051239;GO:0050817
GO:0006578	amino-acid betaine biosynthetic process	The chemical reactions and pathways resulting in the formation of any betaine, the N-trimethyl derivative of an amino acid.	ENSMUSG00000053644	'Alpha-aminoadipic semialdehyde dehydrogenase'	Aldh7a1	Q9DBF1	Q9DBF1	1.67 1/60	20.00 1/5	0.0452605	GO:0042398;GO:0044271;GO:0006577
GO:0042262	DNA protection	Any process in which DNA is protected from damage by, for example, oxidative stress.	ENSMUSG00000024039	'Cystathionine beta-synthase'	Cbs	Q91WT9	Q91WT9	1.67 1/60	20.00 1/5	0.0452605	GO:0031668;GO:0033554;GO:0006259
GO:0070813	hydrogen sulfide metabolic process	The chemical reactions and pathways involving hydrogen sulfide, H2S.	ENSMUSG00000024039	'Cystathionine beta-synthase'	Cbs	Q91WT9	Q91WT9	1.67 1/60	20.00 1/5	0.0452605	GO:0006790
GO:1902903	regulation of supramolecular fiber organization	Any process that modulates the frequency, rate or extent of supramolecular fiber organization.	ENSMUSG00000038650 ENSMUSG00000015932 ENSMUSG00000056201 ENSMUSG00000018293	'Ribonuclease inhibitor'; 'Destrin'; 'Cofilin-1'; 'Profilin'	Rnh1 Dstn Cfl1 Pfn1	A0A1B0GSG5 Q4FK36 Q544Y7 Q5SX50	A0A1B0GSG5 Q4FK36 Q544Y7 Q5SX50	6.67 4/60	1.03 4/388	0.0452605	GO:0097435;GO:0051128
GO:0035927	RNA import into mitochondrion	The process in which a rRNA, ribosomal ribonucleic acid, is transported from the cytosol into the mitochondrial matrix.	ENSMUSG00000044986	'Thiosulfate sulfurtransferase'	Tst	P52196	P52196	1.67 1/60	20.00 1/5	0.0452605	GO:0170036;GO:0050658
GO:0010593	negative regulation of lamellipodium assembly	Any process that decreases the rate, frequency or extent of the formation of a lamellipodium, a thin sheetlike extension of the surface of a migrating cell.	ENSMUSG00000056201	'Cofilin-1'	Cfl1	Q544Y7	Q544Y7	1.67 1/60	20.00 1/5	0.0452605	GO:0120033;GO:0030032;GO:1902744;GO:0010591
GO:0019249	lactate biosynthetic process	The chemical reactions and pathways resulting in the formation of lactate, the anion of lactic acid.	ENSMUSG00000030246	'L-lactate dehydrogenase'	Ldhb	A0A6I8MX27	A0A6I8MX27	1.67 1/60	20.00 1/5	0.0452605	GO:0006089;GO:0072330;GO:1901617
GO:1903803	L-glutamine import across plasma membrane	The directed movement of L-glutamine from outside of a cell, across the plasma membrane and into the cytosol.	ENSMUSG00000010064	'Sodium-coupled neutral amino acid transporter 3'	Slc38a3	Q9DCP2	Q9DCP2	1.67 1/60	20.00 1/5	0.0452605	GO:0089718;GO:1902475;GO:0006868
GO:0019740	nitrogen utilization	A series of processes that forms an integrated mechanism by which a cell or an organism detects the depletion of primary nitrogen source, usually ammonia, and then activates genes to scavenge the last traces of the primary nitrogen source and to transport and metabolize alternative nitrogen sources. The utilization process begins when the cell or organism detects nitrogen levels, includes the act…	ENSMUSG00000026473	'Glutamine synthetase'	Glul	P15105	P15105	1.67 1/60	20.00 1/5	0.0452605	GO:0031667;GO:0141067
GO:0009826	unidimensional cell growth	The process in which a cell irreversibly increases in size in one [spatial] dimension or along one axis, resulting in the morphogenesis of the cell.	ENSMUSG00000056201	'Cofilin-1'	Cfl1	Q544Y7	Q544Y7	1.67 1/60	20.00 1/5	0.0452605	GO:0060560;GO:0016049;GO:0000902
GO:0006526	arginine biosynthetic process	The chemical reactions and pathways resulting in the formation of arginine, 2-amino-5-(carbamimidamido)pentanoic acid.	ENSMUSG00000076441	'Argininosuccinate synthase'	Ass1	P16460	P16460	1.67 1/60	20.00 1/5	0.0452605	GO:0009084;GO:0006525
GO:0006565	L-serine catabolic process	The chemical reactions and pathways resulting in the breakdown of L-serine, the L-enantiomer of serine, i.e. (2S)-2-amino-3-hydroxypropanoic acid.	ENSMUSG00000024039	'Cystathionine beta-synthase'	Cbs	Q91WT9	Q91WT9	1.67 1/60	20.00 1/5	0.0452605	GO:0009071;GO:0006563
GO:0031397	negative regulation of protein ubiquitination	Any process that stops, prevents, or reduces the frequency, rate or extent of the addition of ubiquitin groups to a protein.	ENSMUSG00000032350 ENSMUSG00000071866	'Glutamate--cysteine ligase catalytic subunit'; 'Peptidyl-prolyl cis-trans isomerase'	Gclc Ppia	P97494 Q3TE63	P97494 Q3TE63	3.33 2/60	2.86 2/70	0.0452605	GO:1903321;GO:0031396;GO:0016567
GO:0072716	response to actinomycin D	Any process that results in a change in state or activity of a cell or an organism (in terms of movement, secretion, enzyme production, gene expression, etc.) as a result of an actinomycin D stimulus.	ENSMUSG00000071415	'Large ribosomal subunit protein uL14'	Rpl23	P62830	P62830	1.67 1/60	20.00 1/5	0.0452605	GO:0046677;GO:1901652
GO:0071705	nitrogen compound transport	The directed movement of nitrogen-containing compounds into, out of or within a cell, or between cells, by means of some agent such as a transporter or pore.	ENSMUSG00000003814 ENSMUSG00000028001 ENSMUSG00000026473 ENSMUSG00000044986 ENSMUSG00000072235 ENSMUSG00000071866 ENSMUSG00000056201 ENSMUSG00000032602 ENSMUSG00000022752 ENSMUSG00000010064	'Calreticulin'; 'Fibrinogen alpha chain'; 'Glutamine synthetase'; 'Thiosulfate sulfurtransferase'; 'Tubulin alpha-1A chain'; 'Peptidyl-prolyl cis-trans isomerase'; 'Cofilin-1'; 'Solute carrier family 25'; 'MKIAA0719 protein'; 'Sodium-coupled neutral amino acid transporter 3'	Calr Fga Glul Tst Tuba1a Ppia Cfl1 Slc25a20 Tomm70a Slc38a3	B2MWM9 E9PV24 P15105 P52196 P68369 Q3TE63 Q544Y7 Q7TPW6 Q80TT4 Q9DCP2	B2MWM9 E9PV24 P15105 P52196 P68369 Q3TE63 Q544Y7 Q7TPW6 Q80TT4 Q9DCP2	16.67 10/60	0.51 10/1959	0.0452605	GO:0006810
GO:0080134	regulation of response to stress	Any process that modulates the frequency, rate or extent of a response to stress. Response to stress is a change in state or activity of a cell or an organism (in terms of movement, secretion, enzyme production, gene expression, etc.) as a result of a disturbance in organismal or cellular homeostasis, usually, but not necessarily, exogenous (e.g. temperature, humidity, ionizing radiation).	ENSMUSG00000028001 ENSMUSG00000026365 ENSMUSG00000061232 ENSMUSG00000000049 ENSMUSG00000071866 ENSMUSG00000022752 ENSMUSG00000034371 ENSMUSG00000032575	'Fibrinogen alpha chain'; 'Complement component factor h'; 'H-2 class I histocompatibility antigen, K-B alpha chain'; 'Beta-2-glycoprotein 1'; 'Peptidyl-prolyl cis-trans isomerase'; 'MKIAA0719 protein'; 'Triokinase/FMN cyclase'; 'Mesencephalic astrocyte-derived neurotrophic factor'	Fga Cfh H2-K1 Apoh Ppia Tomm70a Tkfc Manf	E9PV24 E9Q8I0 P01901 Q01339 Q3TE63 Q80TT4 Q8VC30 Q9CXI5	E9PV24 E9Q8I0 P01901 Q01339 Q3TE63 Q80TT4 Q8VC30 Q9CXI5	13.33 8/60	0.58 8/1374	0.0452605	GO:0048583;GO:0006950
GO:0141067	intracellular nitrogen homeostasis	A homeostatic process involved in the maintenance of a steady state level of nitrogen within a cell.	ENSMUSG00000026473	'Glutamine synthetase'	Glul	P15105	P15105	1.67 1/60	20.00 1/5	0.0452605	GO:0055082
GO:0071453	cellular response to oxygen levels	Any process that results in a change in state or activity of a cell (in terms of movement, secretion, enzyme production, gene expression, etc.) as a result of a stimulus reflecting the presence, absence, or concentration of oxygen.	ENSMUSG00000054422 ENSMUSG00000036880 ENSMUSG00000024039	'Fatty acid-binding protein, liver'; '3-ketoacyl-CoA thiolase, mitochondrial'; 'Cystathionine beta-synthase'	Fabp1 Acaa2 Cbs	P12710 Q8BWT1 Q91WT9	P12710 Q8BWT1 Q91WT9	5.00 3/60	1.45 3/207	0.0452605	GO:0070482;GO:0070887
GO:0089709	L-histidine transmembrane transport	The directed movement of L-histidine across a membrane.	ENSMUSG00000010064	'Sodium-coupled neutral amino acid transporter 3'	Slc38a3	Q9DCP2	Q9DCP2	1.67 1/60	20.00 1/5	0.0452605	GO:0045117;GO:0015801;GO:1902475
GO:0001905	activation of membrane attack complex	The activation of the membrane attack complex components of the complement cascade which can result in death of a target cell through cytolysis.	ENSMUSG00000026365	'Complement component factor h'	Cfh	E9Q8I0	E9Q8I0	1.67 1/60	20.00 1/5	0.0452605	GO:0006956
GO:0090559	regulation of membrane permeability	Any process that modulates the frequency, rate or extent of the passage or uptake of molecules by a membrane.	ENSMUSG00000032350 ENSMUSG00000036880	'Glutamate--cysteine ligase catalytic subunit'; '3-ketoacyl-CoA thiolase, mitochondrial'	Gclc Acaa2	P97494 Q8BWT1	P97494 Q8BWT1	3.33 2/60	2.78 2/72	0.0458459	GO:0065008
GO:2000147	positive regulation of cell motility	Any process that activates or increases the frequency, rate or extent of cell motility.	ENSMUSG00000003814 ENSMUSG00000028001 ENSMUSG00000056201 ENSMUSG00000018293 ENSMUSG00000032554	'Calreticulin'; 'Fibrinogen alpha chain'; 'Cofilin-1'; 'Profilin'; 'Serotransferrin'	Calr Fga Cfl1 Pfn1 Tf	B2MWM9 E9PV24 Q544Y7 Q5SX50 Q921I1	B2MWM9 E9PV24 Q544Y7 Q5SX50 Q921I1	8.33 5/60	0.82 5/607	0.0458459	GO:0048870;GO:2000145;GO:0040017;GO:0048522
GO:0071248	cellular response to metal ion	Any process that results in a change in state or activity of a cell (in terms of movement, secretion, enzyme production, gene expression, etc.) as a result of a metal ion stimulus.	ENSMUSG00000003814 ENSMUSG00000072235 ENSMUSG00000032554	'Calreticulin'; 'Tubulin alpha-1A chain'; 'Serotransferrin'	Calr Tuba1a Tf	B2MWM9 P68369 Q921I1	B2MWM9 P68369 Q921I1	5.00 3/60	1.42 3/211	0.0473768	GO:0010038;GO:0071241
GO:0044271	cellular nitrogen compound biosynthetic process	The chemical reactions and pathways resulting in the formation of organic and inorganic nitrogenous compounds.	ENSMUSG00000061983 ENSMUSG00000003814 ENSMUSG00000046364 ENSMUSG00000076441 ENSMUSG00000004897 ENSMUSG00000030057 ENSMUSG00000034994 ENSMUSG00000071415 ENSMUSG00000032350 ENSMUSG00000028124 ENSMUSG00000071866 ENSMUSG00000098274 ENSMUSG00000007892 ENSMUSG00000018293 ENSMUSG00000025991 ENSMUSG00000032554 ENSMUSG00000053644 ENSMUSG00000097148	'40S ribosomal protein S12'; 'Calreticulin'; 'Large ribosomal subunit protein uL15'; 'Argininosuccinate synthase'; 'Hepatoma-derived growth factor'; 'CCHC-type zinc finger nucleic acid binding protein'; 'Elongation factor 2'; 'Large ribosomal subunit protein uL14'; 'Glutamate--cysteine ligase catalytic subunit'; 'GCS light chain'; 'Peptidyl-prolyl cis-trans isomerase'; 'Large ribosomal subunit pr…	Rps12 Calr Rpl27a Ass1 Hdgf Cnbp Eef2 Rpl23 Gclc Gclm Ppia Rpl24 Rplp1 Pfn1 Cps1 Tf Aldh7a1 Gapdhrt	A0A1W2P7A1 B2MWM9 P14115 P16460 P51859 P53996 P58252 P62830 P97494 Q3T9P2 Q3TE63 Q3UW40 Q58E35 Q5SX50 Q8C196 Q921I1 Q9DBF1 S4R1W1	A0A1W2P7A1 B2MWM9 P14115 P16460 P51859 P53996 P58252 P62830 P97494 Q3T9P2 Q3TE63 Q3UW40 Q58E35 Q5SX50 Q8C196 Q921I1 Q9DBF1 S4R1W1	30.00 18/60	0.38 18/4715	0.0491848	GO:0034641;GO:0044249
GO:0032101	regulation of response to external stimulus	Any process that modulates the frequency, rate or extent of a response to an external stimulus.	ENSMUSG00000003814 ENSMUSG00000028001 ENSMUSG00000026365 ENSMUSG00000061232 ENSMUSG00000000049 ENSMUSG00000022752 ENSMUSG00000034371	'Calreticulin'; 'Fibrinogen alpha chain'; 'Complement component factor h'; 'H-2 class I histocompatibility antigen, K-B alpha chain'; 'Beta-2-glycoprotein 1'; 'MKIAA0719 protein'; 'Triokinase/FMN cyclase'	Calr Fga Cfh H2-K1 Apoh Tomm70a Tkfc	B2MWM9 E9PV24 E9Q8I0 P01901 Q01339 Q80TT4 Q8VC30	B2MWM9 E9PV24 E9Q8I0 P01901 Q01339 Q80TT4 Q8VC30	11.67 7/60	0.62 7/1126	0.0495836	GO:0009605;GO:0048583
