# Supplementary material for: Cysteine redoxome landscape in the liver of male mice fed a high-fat high-sucrose diet
Source: J Biol Chem. 2025 Sep 16;301(10):110730. doi: 10.1016/j.jbc.2025.110730 (PMC12547247; doi:10.1016/j.jbc.2025.110730)
Supplement: Supplementary Table 5 [file mmc6.xlsx]

## Sheet: GOMF_Cysteines_reduction
Supplementary Table 13. Gene Ontology analysis: Molecular Functions in reactive cysteines sensitive to HFHSD-induced reduction
GO_MF	Name	Function	Ensembl	Protein Name	Gene Name	Uniprot	Query	Term frequency within the dataset (%)	Term frequency within the genome (%)	P-value (fdr)	Parents term
GO:0019001	guanyl nucleotide binding	Binding to a guanyl nucleotide, consisting of guanosine esterified with (ortho)phosphate.	ENSMUSG00000026202 ENSMUSG00000034994 ENSMUSG00000043091 ENSMUSG00000058672 ENSMUSG00000073838 ENSMUSG00000061838	'Tubulin alpha chain'; 'Elongation factor 2'; 'Tubulin beta-2A chain'; 'Elongation factor Tu, mitochondrial'; 'Succinate--CoA ligase'	Tuba4a Eef2 Tuba1c Tubb2a Tufm Suclg2	A0A0A0MQA5 P58252 Q3TIZ0 Q7TMM9 Q8BFR5 Q9Z2I8	A0A0A0MQA5 P58252 Q3TIZ0 Q7TMM9 Q8BFR5 Q9Z2I8	19.35 6/31	1.47 6/409	0.000330645	GO:0017076
GO:0030414	peptidase inhibitor activity	Binds to and stops, prevents or reduces the activity of a peptidase, any enzyme that catalyzes the hydrolysis peptide bonds.	ENSMUSG00000022875 ENSMUSG00000024164 ENSMUSG00000059908 ENSMUSG00000022868 ENSMUSG00000030359	'Kininogen 1'; 'Complement C3'; 'Murinoglobulin-1'; 'Alpha-2-HS-glycoprotein'; 'Pregnancy zone protein'	Kng1 C3 Mug1 Ahsg Pzp	A0A0R4J038 P01027 P28665 P29699 Q61838	A0A0R4J038 P01027 P28665 P29699 Q61838	16.13 5/31	2.40 5/208	0.000330645	GO:0061134;GO:0004857
GO:0005525	GTP binding	Binding to GTP, guanosine triphosphate.	ENSMUSG00000026202 ENSMUSG00000034994 ENSMUSG00000043091 ENSMUSG00000058672 ENSMUSG00000073838 ENSMUSG00000061838	'Tubulin alpha chain'; 'Elongation factor 2'; 'Tubulin beta-2A chain'; 'Elongation factor Tu, mitochondrial'; 'Succinate--CoA ligase'	Tuba4a Eef2 Tuba1c Tubb2a Tufm Suclg2	A0A0A0MQA5 P58252 Q3TIZ0 Q7TMM9 Q8BFR5 Q9Z2I8	A0A0A0MQA5 P58252 Q3TIZ0 Q7TMM9 Q8BFR5 Q9Z2I8	19.35 6/31	1.56 6/385	0.000330645	GO:0035639;GO:0032561
GO:0032561	guanyl ribonucleotide binding	Binding to a guanyl ribonucleotide, any compound consisting of guanosine esterified with (ortho)phosphate or an oligophosphate at any hydroxyl group on the ribose moiety.	ENSMUSG00000026202 ENSMUSG00000034994 ENSMUSG00000043091 ENSMUSG00000058672 ENSMUSG00000073838 ENSMUSG00000061838	'Tubulin alpha chain'; 'Elongation factor 2'; 'Tubulin beta-2A chain'; 'Elongation factor Tu, mitochondrial'; 'Succinate--CoA ligase'	Tuba4a Eef2 Tuba1c Tubb2a Tufm Suclg2	A0A0A0MQA5 P58252 Q3TIZ0 Q7TMM9 Q8BFR5 Q9Z2I8	A0A0A0MQA5 P58252 Q3TIZ0 Q7TMM9 Q8BFR5 Q9Z2I8	19.35 6/31	1.47 6/409	0.000330645	GO:0032555;GO:0019001
GO:0061135	endopeptidase regulator activity	Binds to and modulates the activity of a peptidase, any enzyme that hydrolyzes nonterminal peptide bonds in polypeptides.	ENSMUSG00000022875 ENSMUSG00000024164 ENSMUSG00000059908 ENSMUSG00000022868 ENSMUSG00000030359	'Kininogen 1'; 'Complement C3'; 'Murinoglobulin-1'; 'Alpha-2-HS-glycoprotein'; 'Pregnancy zone protein'	Kng1 C3 Mug1 Ahsg Pzp	A0A0R4J038 P01027 P28665 P29699 Q61838	A0A0R4J038 P01027 P28665 P29699 Q61838	16.13 5/31	2.25 5/222	0.000330645	GO:0061134
GO:0004866	endopeptidase inhibitor activity	Binds to and stops, prevents or reduces the activity of an endopeptidase.	ENSMUSG00000022875 ENSMUSG00000024164 ENSMUSG00000059908 ENSMUSG00000022868 ENSMUSG00000030359	'Kininogen 1'; 'Complement C3'; 'Murinoglobulin-1'; 'Alpha-2-HS-glycoprotein'; 'Pregnancy zone protein'	Kng1 C3 Mug1 Ahsg Pzp	A0A0R4J038 P01027 P28665 P29699 Q61838	A0A0R4J038 P01027 P28665 P29699 Q61838	16.13 5/31	2.50 5/200	0.000330645	GO:0030414;GO:0061135
GO:0004857	enzyme inhibitor activity	Binds to and stops, prevents or reduces the activity of an enzyme.	ENSMUSG00000022875 ENSMUSG00000038650 ENSMUSG00000024164 ENSMUSG00000059908 ENSMUSG00000022868 ENSMUSG00000030359	'Kininogen 1'; 'Ribonuclease inhibitor'; 'Complement C3'; 'Murinoglobulin-1'; 'Alpha-2-HS-glycoprotein'; 'Pregnancy zone protein'	Kng1 Rnh1 C3 Mug1 Ahsg Pzp	A0A0R4J038 A0A1B0GSG5 P01027 P28665 P29699 Q61838	A0A0R4J038 A0A1B0GSG5 P01027 P28665 P29699 Q61838	19.35 6/31	1.46 6/412	0.000330645	GO:0140678;GO:0030234
GO:0061134	peptidase regulator activity	Binds to and modulates the activity of a peptidase, any enzyme that catalyzes the hydrolysis peptide bonds.	ENSMUSG00000022875 ENSMUSG00000024164 ENSMUSG00000059908 ENSMUSG00000022868 ENSMUSG00000030359	'Kininogen 1'; 'Complement C3'; 'Murinoglobulin-1'; 'Alpha-2-HS-glycoprotein'; 'Pregnancy zone protein'	Kng1 C3 Mug1 Ahsg Pzp	A0A0R4J038 P01027 P28665 P29699 Q61838	A0A0R4J038 P01027 P28665 P29699 Q61838	16.13 5/31	1.82 5/275	0.000603371	GO:0030234
GO:0140824	thioredoxin-dependent peroxiredoxin activity	Catalysis of the reaction: [thioredoxin]-dithiol + a hydroperoxide = [thioredoxin]-disulfide + an alcohol + H2O.	ENSMUSG00000024997 ENSMUSG00000024953	'Thioredoxin-dependent peroxide reductase, mitochondrial'; 'Peroxiredoxin-5, mitochondrial'	Prdx3 Prdx5	P20108 P99029	P20108 P99029	6.45 2/31	28.57 2/7	0.000658872	GO:0051920
GO:0003824	catalytic activity	Catalysis of a biochemical reaction at physiological temperatures. In biologically catalyzed reactions, the reactants are known as substrates, and the catalysts are naturally occurring macromolecular substances known as enzymes. Enzymes possess specific binding sites for substrates, and are usually composed wholly or largely of protein, but RNA that has catalytic activity (ribozyme) is often also…	ENSMUSG00000026202 ENSMUSG00000068877 ENSMUSG00000030711 ENSMUSG00000021939 ENSMUSG00000024997 ENSMUSG00000002588 ENSMUSG00000034994 ENSMUSG00000024953 ENSMUSG00000043091 ENSMUSG00000010651 ENSMUSG00000031722 ENSMUSG00000058672 ENSMUSG00000073838 ENSMUSG00000025991 ENSMUSG00000056973 ENSMUSG00000038991 ENSMUSG00000028792 ENSMUSG00000061838	'Tubulin alpha chain'; 'Methanethiol oxidase'; 'Sulfotransferase'; 'Cathepsin B'; 'Thioredoxin-dependent peroxide reductase, mitochondrial'; 'Serum paraoxonase/arylesterase 1'; 'Elongation factor 2'; 'Peroxiredoxin-5, mitochondrial'; 'Uncharacterized protein'; 'Haptoglobin'; 'Tubulin beta-2A chain'; 'Elongation factor Tu, mitochondrial'; 'Carbamoyl-phosphate synthase'; 'Carboxylesterase 1D'; 'Thi…	Tuba4a Selenbp2 Sult1a1 Ctsb Prdx3 Pon1 Eef2 Prdx5 Tuba1c Acaa1b Hp Tubb2a Tufm Cps1 Ces1d Txndc5 Ak2 Suclg2	A0A0A0MQA5 A0A0R4J135 E9QNL5 P10605 P20108 P52430 P58252 P99029 Q3TIZ0 Q3UKM0 Q61646 Q7TMM9 Q8BFR5 Q8C196 Q8VCT4 Q91W90 Q9WTP6 Q9Z2I8	A0A0A0MQA5 A0A0R4J135 E9QNL5 P10605 P20108 P52430 P58252 P99029 Q3TIZ0 Q3UKM0 Q61646 Q7TMM9 Q8BFR5 Q8C196 Q8VCT4 Q91W90 Q9WTP6 Q9Z2I8	58.06 18/31	0.31 18/5738	0.000658872	GO:0003674
GO:0008379	thioredoxin peroxidase activity	Catalysis of the reaction: [thioredoxin]-dithiol + hydrogen peroxide = [thioredoxin]-disulfide + H2O.	ENSMUSG00000024997 ENSMUSG00000024953	'Thioredoxin-dependent peroxide reductase, mitochondrial'; 'Peroxiredoxin-5, mitochondrial'	Prdx3 Prdx5	P20108 P99029	P20108 P99029	6.45 2/31	28.57 2/7	0.000658872	GO:0140824
GO:0140678	molecular function inhibitor activity	A molecular function regulator that inhibits or decreases the activity of its target via non-covalent binding that does not result in covalent modification to the target.	ENSMUSG00000022875 ENSMUSG00000038650 ENSMUSG00000024164 ENSMUSG00000059908 ENSMUSG00000022868 ENSMUSG00000030359	'Kininogen 1'; 'Ribonuclease inhibitor'; 'Complement C3'; 'Murinoglobulin-1'; 'Alpha-2-HS-glycoprotein'; 'Pregnancy zone protein'	Kng1 Rnh1 C3 Mug1 Ahsg Pzp	A0A0R4J038 A0A1B0GSG5 P01027 P28665 P29699 Q61838	A0A0R4J038 A0A1B0GSG5 P01027 P28665 P29699 Q61838	19.35 6/31	1.14 6/528	0.000779429	GO:0098772
GO:0051920	peroxiredoxin activity	Catalysis of the reaction: [protein]-dithol + ROOH = [protein]-disulfide + H2O + ROH.	ENSMUSG00000024997 ENSMUSG00000024953	'Thioredoxin-dependent peroxide reductase, mitochondrial'; 'Peroxiredoxin-5, mitochondrial'	Prdx3 Prdx5	P20108 P99029	P20108 P99029	6.45 2/31	20.00 2/10	0.0011919	GO:0004601
GO:0030234	enzyme regulator activity	Binds to and modulates the activity of an enzyme.	ENSMUSG00000022875 ENSMUSG00000038650 ENSMUSG00000024164 ENSMUSG00000024997 ENSMUSG00000059908 ENSMUSG00000022868 ENSMUSG00000024953 ENSMUSG00000030359	'Kininogen 1'; 'Ribonuclease inhibitor'; 'Complement C3'; 'Thioredoxin-dependent peroxide reductase, mitochondrial'; 'Murinoglobulin-1'; 'Alpha-2-HS-glycoprotein'; 'Peroxiredoxin-5, mitochondrial'; 'Pregnancy zone protein'	Kng1 Rnh1 C3 Prdx3 Mug1 Ahsg Prdx5 Pzp	A0A0R4J038 A0A1B0GSG5 P01027 P20108 P28665 P29699 P99029 Q61838	A0A0R4J038 A0A1B0GSG5 P01027 P20108 P28665 P29699 P99029 Q61838	25.81 8/31	0.63 8/1264	0.00190679	GO:0098772
GO:0005200	structural constituent of cytoskeleton	The action of a molecule that contributes to the structural integrity of a cytoskeletal structure.	ENSMUSG00000026202 ENSMUSG00000043091 ENSMUSG00000058672	'Tubulin alpha chain'; 'Tubulin beta-2A chain'	Tuba4a Tuba1c Tubb2a	A0A0A0MQA5 Q3TIZ0 Q7TMM9	A0A0A0MQA5 Q3TIZ0 Q7TMM9	9.68 3/31	3.85 3/78	0.00190952	GO:0005198
GO:0016209	antioxidant activity	Inhibition of the reactions brought about by dioxygen (O2) or peroxides. Usually the antioxidant is effective because it can itself be more easily oxidized than the substance protected. The term is often applied to components that can trap free radicals, thereby breaking the chain reaction that normally leads to extensive biological damage.	ENSMUSG00000024997 ENSMUSG00000024953 ENSMUSG00000031722	'Thioredoxin-dependent peroxide reductase, mitochondrial'; 'Peroxiredoxin-5, mitochondrial'; 'Haptoglobin'	Prdx3 Prdx5 Hp	P20108 P99029 Q61646	P20108 P99029 Q61646	9.68 3/31	3.49 3/86	0.00239214	GO:0003674
GO:0097367	carbohydrate derivative binding	Binding to a carbohydrate derivative.	ENSMUSG00000026202 ENSMUSG00000030711 ENSMUSG00000021939 ENSMUSG00000034994 ENSMUSG00000043091 ENSMUSG00000058672 ENSMUSG00000073838 ENSMUSG00000025991 ENSMUSG00000028792 ENSMUSG00000061838	'Tubulin alpha chain'; 'Sulfotransferase'; 'Cathepsin B'; 'Elongation factor 2'; 'Tubulin beta-2A chain'; 'Elongation factor Tu, mitochondrial'; 'Carbamoyl-phosphate synthase'; 'Adenylate kinase 2, mitochondrial'; 'Succinate--CoA ligase'	Tuba4a Sult1a1 Ctsb Eef2 Tuba1c Tubb2a Tufm Cps1 Ak2 Suclg2	A0A0A0MQA5 E9QNL5 P10605 P58252 Q3TIZ0 Q7TMM9 Q8BFR5 Q8C196 Q9WTP6 Q9Z2I8	A0A0A0MQA5 E9QNL5 P10605 P58252 Q3TIZ0 Q7TMM9 Q8BFR5 Q8C196 Q9WTP6 Q9Z2I8	32.26 10/31	0.44 10/2284	0.00393968	GO:0005488
GO:0003746	translation elongation factor activity	Functions in chain elongation during polypeptide synthesis at the ribosome.	ENSMUSG00000034994 ENSMUSG00000073838	'Elongation factor 2'; 'Elongation factor Tu, mitochondrial'	Eef2 Tufm	P58252 Q8BFR5	P58252 Q8BFR5	6.45 2/31	9.52 2/21	0.0039832	GO:0008135
GO:0016491	oxidoreductase activity	Catalysis of an oxidation-reduction (redox) reaction, a reversible chemical reaction in which the oxidation state of an atom or atoms within a molecule is altered. One substrate acts as a hydrogen or electron donor and becomes oxidized, while the other acts as hydrogen or electron acceptor and becomes reduced.	ENSMUSG00000068877 ENSMUSG00000024997 ENSMUSG00000024953 ENSMUSG00000010651 ENSMUSG00000038991 ENSMUSG00000061838	'Methanethiol oxidase'; 'Thioredoxin-dependent peroxide reductase, mitochondrial'; 'Peroxiredoxin-5, mitochondrial'; 'Uncharacterized protein'; 'Thioredoxin domain-containing protein 5'; 'Succinate--CoA ligase'	Selenbp2 Prdx3 Prdx5 Acaa1b Txndc5 Suclg2	A0A0R4J135 P20108 P99029 Q3UKM0 Q91W90 Q9Z2I8	A0A0R4J135 P20108 P99029 Q3UKM0 Q91W90 Q9Z2I8	19.35 6/31	0.77 6/780	0.00409671	GO:0003824
GO:0032555	purine ribonucleotide binding	Binding to a purine ribonucleotide, any compound consisting of a purine ribonucleoside that is esterified with (ortho)phosphate or an oligophosphate at any hydroxyl group on the ribose moiety.	ENSMUSG00000026202 ENSMUSG00000030711 ENSMUSG00000034994 ENSMUSG00000043091 ENSMUSG00000058672 ENSMUSG00000073838 ENSMUSG00000025991 ENSMUSG00000028792 ENSMUSG00000061838	'Tubulin alpha chain'; 'Sulfotransferase'; 'Elongation factor 2'; 'Tubulin beta-2A chain'; 'Elongation factor Tu, mitochondrial'; 'Carbamoyl-phosphate synthase'; 'Adenylate kinase 2, mitochondrial'; 'Succinate--CoA ligase'	Tuba4a Sult1a1 Eef2 Tuba1c Tubb2a Tufm Cps1 Ak2 Suclg2	A0A0A0MQA5 E9QNL5 P58252 Q3TIZ0 Q7TMM9 Q8BFR5 Q8C196 Q9WTP6 Q9Z2I8	A0A0A0MQA5 E9QNL5 P58252 Q3TIZ0 Q7TMM9 Q8BFR5 Q8C196 Q9WTP6 Q9Z2I8	29.03 9/31	0.47 9/1921	0.00409671	GO:0017076;GO:0032553
GO:1901363	heterocyclic compound binding	Binding to heterocyclic compound.	ENSMUSG00000026202 ENSMUSG00000030711 ENSMUSG00000034994 ENSMUSG00000043091 ENSMUSG00000029368 ENSMUSG00000058672 ENSMUSG00000073838 ENSMUSG00000025991 ENSMUSG00000028792 ENSMUSG00000061838	'Tubulin alpha chain'; 'Sulfotransferase'; 'Elongation factor 2'; 'Albumin'; 'Tubulin beta-2A chain'; 'Elongation factor Tu, mitochondrial'; 'Carbamoyl-phosphate synthase'; 'Adenylate kinase 2, mitochondrial'; 'Succinate--CoA ligase'	Tuba4a Sult1a1 Eef2 Tuba1c Alb Tubb2a Tufm Cps1 Ak2 Suclg2	A0A0A0MQA5 E9QNL5 P58252 Q3TIZ0 Q546G4 Q7TMM9 Q8BFR5 Q8C196 Q9WTP6 Q9Z2I8	A0A0A0MQA5 E9QNL5 P58252 Q3TIZ0 Q546G4 Q7TMM9 Q8BFR5 Q8C196 Q9WTP6 Q9Z2I8	32.26 10/31	0.43 10/2343	0.00409671	GO:0036094
GO:0090079	translation regulator activity, nucleic acid binding	Any selective and non-covalent interaction with a nucleic acid involved in the initiation, activation, perpetuation, repression or termination of polypeptide synthesis at the ribosome.	ENSMUSG00000034994 ENSMUSG00000051695 ENSMUSG00000073838	'Elongation factor 2'; 'Poly'; 'Elongation factor Tu, mitochondrial'	Eef2 Pcbp1 Tufm	P58252 P60335 Q8BFR5	P58252 P60335 Q8BFR5	9.68 3/31	2.61 3/115	0.00409671	GO:0003676;GO:0045182
GO:0032553	ribonucleotide binding	Binding to a ribonucleotide, any compound consisting of a ribonucleoside that is esterified with (ortho)phosphate or an oligophosphate at any hydroxyl group on the ribose moiety.	ENSMUSG00000026202 ENSMUSG00000030711 ENSMUSG00000034994 ENSMUSG00000043091 ENSMUSG00000058672 ENSMUSG00000073838 ENSMUSG00000025991 ENSMUSG00000028792 ENSMUSG00000061838	'Tubulin alpha chain'; 'Sulfotransferase'; 'Elongation factor 2'; 'Tubulin beta-2A chain'; 'Elongation factor Tu, mitochondrial'; 'Carbamoyl-phosphate synthase'; 'Adenylate kinase 2, mitochondrial'; 'Succinate--CoA ligase'	Tuba4a Sult1a1 Eef2 Tuba1c Tubb2a Tufm Cps1 Ak2 Suclg2	A0A0A0MQA5 E9QNL5 P58252 Q3TIZ0 Q7TMM9 Q8BFR5 Q8C196 Q9WTP6 Q9Z2I8	A0A0A0MQA5 E9QNL5 P58252 Q3TIZ0 Q7TMM9 Q8BFR5 Q8C196 Q9WTP6 Q9Z2I8	29.03 9/31	0.46 9/1940	0.00419168	GO:0000166;GO:0097367
GO:0016787	hydrolase activity	Catalysis of the hydrolysis of various bonds, e.g. C-O, C-N, C-C, phosphoric anhydride bonds, etc.	ENSMUSG00000026202 ENSMUSG00000021939 ENSMUSG00000002588 ENSMUSG00000034994 ENSMUSG00000043091 ENSMUSG00000031722 ENSMUSG00000058672 ENSMUSG00000073838 ENSMUSG00000025991 ENSMUSG00000056973	'Tubulin alpha chain'; 'Cathepsin B'; 'Serum paraoxonase/arylesterase 1'; 'Elongation factor 2'; 'Haptoglobin'; 'Tubulin beta-2A chain'; 'Elongation factor Tu, mitochondrial'; 'Carbamoyl-phosphate synthase'; 'Carboxylesterase 1D'	Tuba4a Ctsb Pon1 Eef2 Tuba1c Hp Tubb2a Tufm Cps1 Ces1d	A0A0A0MQA5 P10605 P52430 P58252 Q3TIZ0 Q61646 Q7TMM9 Q8BFR5 Q8C196 Q8VCT4	A0A0A0MQA5 P10605 P52430 P58252 Q3TIZ0 Q61646 Q7TMM9 Q8BFR5 Q8C196 Q8VCT4	32.26 10/31	0.40 10/2477	0.00525746	GO:0003824
GO:0043168	anion binding	Binding to an anion, a charged atom or group of atoms with a net negative charge.	ENSMUSG00000026202 ENSMUSG00000030711 ENSMUSG00000034994 ENSMUSG00000043091 ENSMUSG00000029368 ENSMUSG00000058672 ENSMUSG00000073838 ENSMUSG00000025991 ENSMUSG00000028792 ENSMUSG00000061838	'Tubulin alpha chain'; 'Sulfotransferase'; 'Elongation factor 2'; 'Albumin'; 'Tubulin beta-2A chain'; 'Elongation factor Tu, mitochondrial'; 'Carbamoyl-phosphate synthase'; 'Adenylate kinase 2, mitochondrial'; 'Succinate--CoA ligase'	Tuba4a Sult1a1 Eef2 Tuba1c Alb Tubb2a Tufm Cps1 Ak2 Suclg2	A0A0A0MQA5 E9QNL5 P58252 Q3TIZ0 Q546G4 Q7TMM9 Q8BFR5 Q8C196 Q9WTP6 Q9Z2I8	A0A0A0MQA5 E9QNL5 P58252 Q3TIZ0 Q546G4 Q7TMM9 Q8BFR5 Q8C196 Q9WTP6 Q9Z2I8	32.26 10/31	0.40 10/2483	0.00525746	GO:0043167
GO:0017076	purine nucleotide binding	Binding to a purine nucleotide, a compound consisting of a purine nucleoside esterified with (ortho)phosphate.	ENSMUSG00000026202 ENSMUSG00000030711 ENSMUSG00000034994 ENSMUSG00000043091 ENSMUSG00000058672 ENSMUSG00000073838 ENSMUSG00000025991 ENSMUSG00000028792 ENSMUSG00000061838	'Tubulin alpha chain'; 'Sulfotransferase'; 'Elongation factor 2'; 'Tubulin beta-2A chain'; 'Elongation factor Tu, mitochondrial'; 'Carbamoyl-phosphate synthase'; 'Adenylate kinase 2, mitochondrial'; 'Succinate--CoA ligase'	Tuba4a Sult1a1 Eef2 Tuba1c Tubb2a Tufm Cps1 Ak2 Suclg2	A0A0A0MQA5 E9QNL5 P58252 Q3TIZ0 Q7TMM9 Q8BFR5 Q8C196 Q9WTP6 Q9Z2I8	A0A0A0MQA5 E9QNL5 P58252 Q3TIZ0 Q7TMM9 Q8BFR5 Q8C196 Q9WTP6 Q9Z2I8	29.03 9/31	0.44 9/2040	0.00536727	GO:0000166
GO:0043027	cysteine-type endopeptidase inhibitor activity involved in apoptotic process	Binds to and stops, prevents or reduces the activity of a cysteine-type endopeptidase involved in the apoptotic process.	ENSMUSG00000024997 ENSMUSG00000024953	'Thioredoxin-dependent peroxide reductase, mitochondrial'; 'Peroxiredoxin-5, mitochondrial'	Prdx3 Prdx5	P20108 P99029	P20108 P99029	6.45 2/31	6.25 2/32	0.00621903	GO:0043028
GO:0005198	structural molecule activity	The action of a molecule that contributes to the structural integrity of a complex.	ENSMUSG00000026202 ENSMUSG00000033831 ENSMUSG00000043091 ENSMUSG00000028495 ENSMUSG00000058672 ENSMUSG00000003429	'Tubulin alpha chain'; 'Fibrinogen C-terminal domain-containing protein'; '40S ribosomal protein S6'; 'Tubulin beta-2A chain'; 'Small ribosomal subunit protein uS17'	Tuba4a Fgb Tuba1c Rps6 Tubb2a Rps11	A0A0A0MQA5 Q3TGR2 Q3TIZ0 Q5BLK1 Q7TMM9 Q9DB79	A0A0A0MQA5 Q3TGR2 Q3TIZ0 Q5BLK1 Q7TMM9 Q9DB79	19.35 6/31	0.65 6/920	0.00661005	GO:0003674
GO:0045182	translation regulator activity	Any molecular function involved in the initiation, activation, perpetuation, repression or termination of polypeptide synthesis at the ribosome.	ENSMUSG00000034994 ENSMUSG00000051695 ENSMUSG00000073838	'Elongation factor 2'; 'Poly'; 'Elongation factor Tu, mitochondrial'	Eef2 Pcbp1 Tufm	P58252 P60335 Q8BFR5	P58252 P60335 Q8BFR5	9.68 3/31	2.01 3/149	0.00661005	GO:0003674
GO:1901265	nucleoside phosphate binding	Binding to nucleoside phosphate.	ENSMUSG00000026202 ENSMUSG00000030711 ENSMUSG00000034994 ENSMUSG00000043091 ENSMUSG00000058672 ENSMUSG00000073838 ENSMUSG00000025991 ENSMUSG00000028792 ENSMUSG00000061838	'Tubulin alpha chain'; 'Sulfotransferase'; 'Elongation factor 2'; 'Tubulin beta-2A chain'; 'Elongation factor Tu, mitochondrial'; 'Carbamoyl-phosphate synthase'; 'Adenylate kinase 2, mitochondrial'; 'Succinate--CoA ligase'	Tuba4a Sult1a1 Eef2 Tuba1c Tubb2a Tufm Cps1 Ak2 Suclg2	A0A0A0MQA5 E9QNL5 P58252 Q3TIZ0 Q7TMM9 Q8BFR5 Q8C196 Q9WTP6 Q9Z2I8	A0A0A0MQA5 E9QNL5 P58252 Q3TIZ0 Q7TMM9 Q8BFR5 Q8C196 Q9WTP6 Q9Z2I8	29.03 9/31	0.41 9/2200	0.00777817	GO:0097159
GO:0000166	nucleotide binding	Binding to a nucleotide, any compound consisting of a nucleoside that is esterified with (ortho)phosphate or an oligophosphate at any hydroxyl group on the ribose or deoxyribose.	ENSMUSG00000026202 ENSMUSG00000030711 ENSMUSG00000034994 ENSMUSG00000043091 ENSMUSG00000058672 ENSMUSG00000073838 ENSMUSG00000025991 ENSMUSG00000028792 ENSMUSG00000061838	'Tubulin alpha chain'; 'Sulfotransferase'; 'Elongation factor 2'; 'Tubulin beta-2A chain'; 'Elongation factor Tu, mitochondrial'; 'Carbamoyl-phosphate synthase'; 'Adenylate kinase 2, mitochondrial'; 'Succinate--CoA ligase'	Tuba4a Sult1a1 Eef2 Tuba1c Tubb2a Tufm Cps1 Ak2 Suclg2	A0A0A0MQA5 E9QNL5 P58252 Q3TIZ0 Q7TMM9 Q8BFR5 Q8C196 Q9WTP6 Q9Z2I8	A0A0A0MQA5 E9QNL5 P58252 Q3TIZ0 Q7TMM9 Q8BFR5 Q8C196 Q9WTP6 Q9Z2I8	29.03 9/31	0.41 9/2200	0.00777817	GO:1901265;GO:1901363
GO:0031715	C5L2 anaphylatoxin chemotactic receptor binding	Binding to a C5L2 anaphylatoxin chemotactic receptor.	ENSMUSG00000024164	'Complement C3'	C3	P01027	P01027	3.23 1/31	100.00 1/1	0.00803974	GO:0031714
GO:0031714	C5a anaphylatoxin chemotactic receptor binding	Binding to a C5a anaphylatoxin chemotactic receptor.	ENSMUSG00000024164	'Complement C3'	C3	P01027	P01027	3.23 1/31	100.00 1/1	0.00803974	GO:0001664
GO:0072541	peroxynitrite reductase activity	Catalysis of the reaction: [protein]-dithiol + ONOO- = [protein]-disulfide + NO2- + H2O.	ENSMUSG00000024953	'Peroxiredoxin-5, mitochondrial'	Prdx5	P99029	P99029	3.23 1/31	100.00 1/1	0.00803974	GO:0004601
GO:0004087	carbamoyl-phosphate synthase (ammonia) activity	Catalysis of the reaction: 2 ATP + hydrogencarbonate + NH4+ = 2 ADP + carbamoyl phosphate + 2 H+ + phosphate.	ENSMUSG00000025991	'Carbamoyl-phosphate synthase'	Cps1	Q8C196	Q8C196	3.23 1/31	100.00 1/1	0.00803974	GO:0016879
GO:0030339	fatty-acyl-ethyl-ester synthase activity	Catalysis of the reaction: a long-chain-acyl ethyl ester + H2O = a long-chain carboxylic acid + ethanol.	ENSMUSG00000056973	'Carboxylesterase 1D'	Ces1d	Q8VCT4	Q8VCT4	3.23 1/31	100.00 1/1	0.00803974	GO:0052689
GO:0035639	purine ribonucleoside triphosphate binding	Binding to a purine ribonucleoside triphosphate, a compound consisting of a purine base linked to a ribose sugar esterified with triphosphate on the sugar.	ENSMUSG00000026202 ENSMUSG00000034994 ENSMUSG00000043091 ENSMUSG00000058672 ENSMUSG00000073838 ENSMUSG00000025991 ENSMUSG00000028792 ENSMUSG00000061838	'Tubulin alpha chain'; 'Elongation factor 2'; 'Tubulin beta-2A chain'; 'Elongation factor Tu, mitochondrial'; 'Carbamoyl-phosphate synthase'; 'Adenylate kinase 2, mitochondrial'; 'Succinate--CoA ligase'	Tuba4a Eef2 Tuba1c Tubb2a Tufm Cps1 Ak2 Suclg2	A0A0A0MQA5 P58252 Q3TIZ0 Q7TMM9 Q8BFR5 Q8C196 Q9WTP6 Q9Z2I8	A0A0A0MQA5 P58252 Q3TIZ0 Q7TMM9 Q8BFR5 Q8C196 Q9WTP6 Q9Z2I8	25.81 8/31	0.43 8/1841	0.00902239	GO:1901363;GO:1901265;GO:0043168
GO:0004869	cysteine-type endopeptidase inhibitor activity	Binds to and stops, prevents or reduces the activity of a cysteine-type endopeptidase.	ENSMUSG00000022875 ENSMUSG00000022868	'Kininogen 1'; 'Alpha-2-HS-glycoprotein'	Kng1 Ahsg	A0A0R4J038 P29699	A0A0R4J038 P29699	6.45 2/31	4.35 2/46	0.0091218	GO:0004866
GO:0002020	protease binding	Binding to a protease or a peptidase.	ENSMUSG00000022875 ENSMUSG00000059908 ENSMUSG00000030359	'Kininogen 1'; 'Murinoglobulin-1'; 'Pregnancy zone protein'	Kng1 Mug1 Pzp	A0A0R4J038 P28665 Q61838	A0A0R4J038 P28665 Q61838	9.68 3/31	1.57 3/191	0.0100414	GO:0019899
GO:0016667	oxidoreductase activity, acting on a sulfur group of donors	Catalysis of an oxidation-reduction (redox) reaction in which a sulfur-containing group acts as a hydrogen or electron donor and reduces a hydrogen or electron acceptor.	ENSMUSG00000068877 ENSMUSG00000038991	'Methanethiol oxidase'; 'Thioredoxin domain-containing protein 5'	Selenbp2 Txndc5	A0A0R4J135 Q91W90	A0A0R4J135 Q91W90	6.45 2/31	3.85 2/52	0.011051	GO:0016491
GO:0043028	cysteine-type endopeptidase regulator activity involved in apoptotic process	Binds to and modulates the activity of a cysteine-type endopeptidase involved in the apoptotic process.	ENSMUSG00000024997 ENSMUSG00000024953	'Thioredoxin-dependent peroxide reductase, mitochondrial'; 'Peroxiredoxin-5, mitochondrial'	Prdx3 Prdx5	P20108 P99029	P20108 P99029	6.45 2/31	3.45 2/58	0.0113434	GO:0030234
GO:0030294	receptor signaling protein tyrosine kinase inhibitor activity	Stops, prevents or reduces the activity of a receptor signaling protein tyrosine kinase.	ENSMUSG00000022868	'Alpha-2-HS-glycoprotein'	Ahsg	P29699	P29699	3.23 1/31	50.00 1/2	0.0113434	GO:0030292
GO:0004063	aryldialkylphosphatase activity	Catalysis of the reaction: aryl dialkyl phosphate + H2O = dialkyl phosphate + an aryl alcohol.	ENSMUSG00000002588	'Serum paraoxonase/arylesterase 1'	Pon1	P52430	P52430	3.23 1/31	50.00 1/2	0.0113434	GO:0016791
GO:0004776	succinate-CoA ligase (GDP-forming) activity	Catalysis of the reaction: GTP + succinate + CoA = GDP + succinyl-CoA + phosphate.	ENSMUSG00000061838	'Succinate--CoA ligase'	Suclg2	Q9Z2I8	Q9Z2I8	3.23 1/31	50.00 1/2	0.0113434	GO:0004774
GO:0004777	succinate-semialdehyde dehydrogenase (NAD+) activity	Catalysis of the reaction: succinate semialdehyde + NAD+ + H2O = succinate + NADH + H+.	ENSMUSG00000061838	'Succinate--CoA ligase'	Suclg2	Q9Z2I8	Q9Z2I8	3.23 1/31	50.00 1/2	0.0113434	GO:0009013
GO:1903981	enterobactin binding	Binding to enterobactin.	ENSMUSG00000029368	'Albumin'	Alb	Q546G4	Q546G4	3.23 1/31	50.00 1/2	0.0113434	GO:1901363;GO:0005527;GO:0043168
GO:0009013	succinate-semialdehyde dehydrogenase [NAD(P)+] activity	Catalysis of the reaction: succinate semialdehyde + NAD(P)+ + H2O = succinate + NAD(P)H + H+.	ENSMUSG00000061838	'Succinate--CoA ligase'	Suclg2	Q9Z2I8	Q9Z2I8	3.23 1/31	50.00 1/2	0.0113434	GO:0016620
GO:0008775	acetate CoA-transferase activity	Catalysis of the reaction: acyl-CoA + acetate = a fatty acid anion + acetyl-CoA.	ENSMUSG00000010651	'Uncharacterized protein'	Acaa1b	Q3UKM0	Q3UKM0	3.23 1/31	50.00 1/2	0.0113434	GO:0008410
GO:0018549	methanethiol oxidase activity	Catalysis of the reaction: methanethiol + O2 + H2O = formaldehyde + hydrogen sulfide + hydrogen peroxide.	ENSMUSG00000068877	'Methanethiol oxidase'	Selenbp2	A0A0R4J135	A0A0R4J135	3.23 1/31	50.00 1/2	0.0113434	GO:0016670
GO:0004088	carbamoyl-phosphate synthase (glutamine-hydrolyzing) activity	Catalysis of the reaction: 2 ATP + L-glutamine + CO2 + H2O = 2 ADP + phosphate + glutamate + carbamoyl phosphate.	ENSMUSG00000025991	'Carbamoyl-phosphate synthase'	Cps1	Q8C196	Q8C196	3.23 1/31	50.00 1/2	0.0113434	GO:0016884
GO:0004601	peroxidase activity	Catalysis of the reaction: a donor + a peroxide = an oxidized donor + 2 H2O.	ENSMUSG00000024997 ENSMUSG00000024953	'Thioredoxin-dependent peroxide reductase, mitochondrial'; 'Peroxiredoxin-5, mitochondrial'	Prdx3 Prdx5	P20108 P99029	P20108 P99029	6.45 2/31	3.39 2/59	0.0113434	GO:0016209;GO:0016684
GO:0016684	oxidoreductase activity, acting on peroxide as acceptor	Catalysis of an oxidation-reduction (redox) reaction in which the peroxide group acts as a hydrogen or electron acceptor.	ENSMUSG00000024997 ENSMUSG00000024953	'Thioredoxin-dependent peroxide reductase, mitochondrial'; 'Peroxiredoxin-5, mitochondrial'	Prdx3 Prdx5	P20108 P99029	P20108 P99029	6.45 2/31	3.28 2/61	0.011651	GO:0016491
GO:0098772	molecular function regulator activity	A molecular function regulator regulates the activity of its target via non-covalent binding that does not result in covalent modification to the target. Examples of molecular function regulators include regulatory subunits of multimeric enzymes and channels. Mechanisms of regulation include allosteric changes in the target and competitive inhibition.	ENSMUSG00000022875 ENSMUSG00000038650 ENSMUSG00000024164 ENSMUSG00000024997 ENSMUSG00000059908 ENSMUSG00000022868 ENSMUSG00000024953 ENSMUSG00000030359	'Kininogen 1'; 'Ribonuclease inhibitor'; 'Complement C3'; 'Thioredoxin-dependent peroxide reductase, mitochondrial'; 'Murinoglobulin-1'; 'Alpha-2-HS-glycoprotein'; 'Peroxiredoxin-5, mitochondrial'; 'Pregnancy zone protein'	Kng1 Rnh1 C3 Prdx3 Mug1 Ahsg Prdx5 Pzp	A0A0R4J038 A0A1B0GSG5 P01027 P20108 P28665 P29699 P99029 Q61838	A0A0R4J038 A0A1B0GSG5 P01027 P20108 P28665 P29699 P99029 Q61838	25.81 8/31	0.39 8/2074	0.0134121	GO:0003674
GO:0046573	lactonohydrolase activity	Catalysis of the hydrolysis of lactone rings (intramolecular cyclic esters) to produce a hydroxyl group and a carboxyl group.	ENSMUSG00000002588	'Serum paraoxonase/arylesterase 1'	Pon1	P52430	P52430	3.23 1/31	33.33 1/3	0.0149526	GO:0052689
GO:0008428	ribonuclease inhibitor activity	Binds to and stops, prevents or reduces the activity of ribonuclease.	ENSMUSG00000038650	'Ribonuclease inhibitor'	Rnh1	A0A1B0GSG5	A0A1B0GSG5	3.23 1/31	33.33 1/3	0.0149526	GO:0140721
GO:0102007	acyl-L-homoserine-lactone lactonohydrolase activity	Catalysis of the reaction: H2O + an N-acyl-L-homoserine lactone = H+ + an N-acyl-L-homoserine.	ENSMUSG00000002588	'Serum paraoxonase/arylesterase 1'	Pon1	P52430	P52430	3.23 1/31	33.33 1/3	0.0149526	GO:0046573
GO:0034986	iron chaperone activity	Directly binding to and delivering iron ions to a target protein.	ENSMUSG00000032554	'Serotransferrin'	Tf	Q921I1	Q921I1	3.23 1/31	33.33 1/3	0.0149526	GO:0016530
GO:0004774	succinate-CoA ligase activity	Catalysis of the reaction: succinate + CoA + nucleotide triphosphate = nucleotide diphosphate + phosphate + succinyl-CoA.	ENSMUSG00000061838	'Succinate--CoA ligase'	Suclg2	Q9Z2I8	Q9Z2I8	3.23 1/31	33.33 1/3	0.0149526	GO:0016878
GO:0019843	rRNA binding	Binding to a ribosomal RNA.	ENSMUSG00000034994 ENSMUSG00000003429	'Elongation factor 2'; 'Small ribosomal subunit protein uS17'	Eef2 Rps11	P58252 Q9DB79	P58252 Q9DB79	6.45 2/31	2.70 2/74	0.0150054	GO:0003723
GO:0140721	nuclease inhibitor activity	Binds to and modulates the activity of a nuclease.	ENSMUSG00000038650	'Ribonuclease inhibitor'	Rnh1	A0A1B0GSG5	A0A1B0GSG5	3.23 1/31	25.00 1/4	0.018057	GO:0004857
GO:0030984	kininogen binding	Binding to a kininogen, a kinin precursor.	ENSMUSG00000021939	'Cathepsin B'	Ctsb	P10605	P10605	3.23 1/31	25.00 1/4	0.018057	GO:0005515
GO:0050633	acetyl-CoA C-myristoyltransferase activity	Catalysis of the reaction: myristoyl-CoA + acetyl-CoA = 3-oxopalmitoyl-CoA + CoA.	ENSMUSG00000010651	'Uncharacterized protein'	Acaa1b	Q3UKM0	Q3UKM0	3.23 1/31	25.00 1/4	0.018057	GO:0016408;GO:0019107
GO:0016401	palmitoyl-CoA oxidase activity	Catalysis of the reaction: palmitoyl-CoA + O2 = trans-2,3-dehydropalmitoyl-CoA + hydrogen peroxide.	ENSMUSG00000010651	'Uncharacterized protein'	Acaa1b	Q3UKM0	Q3UKM0	3.23 1/31	25.00 1/4	0.018057	GO:0003997
GO:0016782	transferase activity, transferring sulphur-containing groups	Catalysis of the transfer of a sulfur-containing group from one compound (donor) to another (acceptor).	ENSMUSG00000030711 ENSMUSG00000010651	'Sulfotransferase'; 'Uncharacterized protein'	Sult1a1 Acaa1b	E9QNL5 Q3UKM0	E9QNL5 Q3UKM0	6.45 2/31	2.38 2/84	0.018057	GO:0016740
GO:0019899	enzyme binding	Binding to an enzyme, a protein with catalytic activity.	ENSMUSG00000026202 ENSMUSG00000022875 ENSMUSG00000024997 ENSMUSG00000059908 ENSMUSG00000034994 ENSMUSG00000029368 ENSMUSG00000028495 ENSMUSG00000030359	'Tubulin alpha chain'; 'Kininogen 1'; 'Thioredoxin-dependent peroxide reductase, mitochondrial'; 'Murinoglobulin-1'; 'Elongation factor 2'; 'Albumin'; '40S ribosomal protein S6'; 'Pregnancy zone protein'	Tuba4a Kng1 Prdx3 Mug1 Eef2 Alb Rps6 Pzp	A0A0A0MQA5 A0A0R4J038 P20108 P28665 P58252 Q546G4 Q5BLK1 Q61838	A0A0A0MQA5 A0A0R4J038 P20108 P28665 P58252 Q546G4 Q5BLK1 Q61838	25.81 8/31	0.34 8/2330	0.0213168	GO:0005515
GO:0048403	brain-derived neurotrophic factor binding	Binding to brain-derived neurotrophic factor.	ENSMUSG00000030359	'Pregnancy zone protein'	Pzp	Q61838	Q61838	3.23 1/31	20.00 1/5	0.0213168	GO:0043121
GO:0005488	binding	The selective, non-covalent, often stoichiometric, interaction of a molecule with one or more specific sites on another molecule.	ENSMUSG00000026202 ENSMUSG00000022875 ENSMUSG00000068877 ENSMUSG00000038650 ENSMUSG00000030711 ENSMUSG00000024164 ENSMUSG00000021939 ENSMUSG00000024997 ENSMUSG00000059908 ENSMUSG00000002588 ENSMUSG00000034994 ENSMUSG00000051695 ENSMUSG00000024953 ENSMUSG00000033831 ENSMUSG00000043091 ENSMUSG00000029368 ENSMUSG00000028495 ENSMUSG00000031722 ENSMUSG00000030359 ENSMUSG00000058672 ENSMUSG00000073838 …	'Tubulin alpha chain'; 'Kininogen 1'; 'Methanethiol oxidase'; 'Ribonuclease inhibitor'; 'Sulfotransferase'; 'Complement C3'; 'Cathepsin B'; 'Thioredoxin-dependent peroxide reductase, mitochondrial'; 'Murinoglobulin-1'; 'Serum paraoxonase/arylesterase 1'; 'Elongation factor 2'; 'Poly'; 'Peroxiredoxin-5, mitochondrial'; 'Fibrinogen C-terminal domain-containing protein'; 'Albumin'; '40S ribosomal pr…	Tuba4a Kng1 Selenbp2 Rnh1 Sult1a1 C3 Ctsb Prdx3 Mug1 Pon1 Eef2 Pcbp1 Prdx5 Fgb Tuba1c Alb Rps6 Hp Pzp Tubb2a Tufm Cps1 Hpx Tf Rps11 Ak2 Suclg2	A0A0A0MQA5 A0A0R4J038 A0A0R4J135 A0A1B0GSG5 E9QNL5 P01027 P10605 P20108 P28665 P52430 P58252 P60335 P99029 Q3TGR2 Q3TIZ0 Q546G4 Q5BLK1 Q61646 Q61838 Q7TMM9 Q8BFR5 Q8C196 Q91X72 Q921I1 Q9DB79 Q9WTP6 Q9Z2I8	A0A0A0MQA5 A0A0R4J038 A0A0R4J135 A0A1B0GSG5 E9QNL5 P01027 P10605 P20108 P28665 P52430 P58252 P60335 P99029 Q3TGR2 Q3TIZ0 Q546G4 Q5BLK1 Q61646 Q61838 Q7TMM9 Q8BFR5 Q8C196 Q91X72 Q921I1 Q9DB79 Q9WTP6 Q9Z2I8	87.10 27/31	0.16 27/16378	0.0213168	GO:0003674
GO:0004062	aryl sulfotransferase activity	Catalysis of the reaction: 3'-phosphoadenosine 5'-phosphosulfate + a phenol = adenosine 3',5'-bisphosphate + an aryl sulfate.	ENSMUSG00000030711	'Sulfotransferase'	Sult1a1	E9QNL5	E9QNL5	3.23 1/31	20.00 1/5	0.0213168	GO:0008146
GO:0003924	GTPase activity	Catalysis of the reaction: GTP + H2O = GDP + H+ + phosphate.	ENSMUSG00000034994 ENSMUSG00000058672 ENSMUSG00000073838	'Elongation factor 2'; 'Tubulin beta-2A chain'; 'Elongation factor Tu, mitochondrial'	Eef2 Tubb2a Tufm	P58252 Q7TMM9 Q8BFR5	P58252 Q7TMM9 Q8BFR5	9.68 3/31	0.97 3/309	0.0216011	GO:0017111
GO:0008135	translation factor activity, RNA binding	Functions during translation by binding to RNA during polypeptide synthesis at the ribosome.	ENSMUSG00000034994 ENSMUSG00000073838	'Elongation factor 2'; 'Elongation factor Tu, mitochondrial'	Eef2 Tufm	P58252 Q8BFR5	P58252 Q8BFR5	6.45 2/31	2.06 2/97	0.0216011	GO:0090079
GO:0004064	arylesterase activity	Catalysis of the reaction: a phenyl acetate + H2O = a phenol + acetate.	ENSMUSG00000002588	'Serum paraoxonase/arylesterase 1'	Pon1	P52430	P52430	3.23 1/31	16.67 1/6	0.0240472	GO:0052689
GO:0005527	macrolide binding	Binding to a macrolide, any of a large group of structurally related antibiotics produced by Streptomyces species.	ENSMUSG00000029368	'Albumin'	Alb	Q546G4	Q546G4	3.23 1/31	16.67 1/6	0.0240472	GO:0097159
GO:0072341	modified amino acid binding	Binding to a modified amino acid.	ENSMUSG00000029368 ENSMUSG00000025991	'Albumin'; 'Carbamoyl-phosphate synthase'	Alb Cps1	Q546G4 Q8C196	Q546G4 Q8C196	6.45 2/31	1.82 2/110	0.0261848	GO:0005488
GO:0003997	acyl-CoA oxidase activity	Catalysis of the reaction: acyl-CoA + O2 = trans-2,3-dehydroacyl-CoA + hydrogen peroxide.	ENSMUSG00000010651	'Uncharacterized protein'	Acaa1b	Q3UKM0	Q3UKM0	3.23 1/31	14.29 1/7	0.0262176	GO:0016634
GO:0008410	CoA-transferase activity	Catalysis of the transfer of a coenzyme A (CoA) group from one compound (donor) to another (acceptor).	ENSMUSG00000010651	'Uncharacterized protein'	Acaa1b	Q3UKM0	Q3UKM0	3.23 1/31	14.29 1/7	0.0262176	GO:0016782
GO:0003985	acetyl-CoA C-acetyltransferase activity	Catalysis of the reaction: 2 acetyl-CoA = CoA + acetoacetyl-CoA.	ENSMUSG00000010651	'Uncharacterized protein'	Acaa1b	Q3UKM0	Q3UKM0	3.23 1/31	14.29 1/7	0.0262176	GO:0003988;GO:0016453
GO:0001016	RNA polymerase III transcription regulatory region sequence-specific DNA binding	Binding to a DNA region that controls the transcription of a gene by RNA polymerase III. Binding may occur as a sequence specific interaction or as an interaction observed only once a factor has been recruited to the DNA by other factors.	ENSMUSG00000024953	'Peroxiredoxin-5, mitochondrial'	Prdx5	P99029	P99029	3.23 1/31	14.29 1/7	0.0262176	GO:0000976
GO:0015232	heme transmembrane transporter activity	Enables the transfer of heme from one side of a membrane to the other.	ENSMUSG00000030895	'Hemopexin'	Hpx	Q91X72	Q91X72	3.23 1/31	12.50 1/8	0.0288221	GO:0022857
GO:0047376	all-trans-retinyl-palmitate hydrolase, all-trans-retinol forming activity	Catalysis of the reaction: all-trans-retinyl palmitate + H2O = all-trans-retinol + H+ + palmitate.	ENSMUSG00000056973	'Carboxylesterase 1D'	Ces1d	Q8VCT4	Q8VCT4	3.23 1/31	12.50 1/8	0.0288221	GO:0050253
GO:0008430	selenium binding	Binding to a selenium (Se) ion.	ENSMUSG00000068877	'Methanethiol oxidase'	Selenbp2	A0A0R4J135	A0A0R4J135	3.23 1/31	12.50 1/8	0.0288221	GO:0036094
GO:0004867	serine-type endopeptidase inhibitor activity	Binds to and stops, prevents or reduces the activity of a serine-type endopeptidase.	ENSMUSG00000059908 ENSMUSG00000030359	'Murinoglobulin-1'; 'Pregnancy zone protein'	Mug1 Pzp	P28665 Q61838	P28665 Q61838	6.45 2/31	1.55 2/129	0.0304211	GO:0004866
GO:0097159	organic cyclic compound binding	Binding to an organic cyclic compound, any molecular entity that contains carbon arranged in a cyclic molecular structure.	ENSMUSG00000026202 ENSMUSG00000030711 ENSMUSG00000034994 ENSMUSG00000051695 ENSMUSG00000024953 ENSMUSG00000043091 ENSMUSG00000029368 ENSMUSG00000028495 ENSMUSG00000058672 ENSMUSG00000073838 ENSMUSG00000025991 ENSMUSG00000030895 ENSMUSG00000003429 ENSMUSG00000028792 ENSMUSG00000061838	'Tubulin alpha chain'; 'Sulfotransferase'; 'Elongation factor 2'; 'Poly'; 'Peroxiredoxin-5, mitochondrial'; 'Albumin'; '40S ribosomal protein S6'; 'Tubulin beta-2A chain'; 'Elongation factor Tu, mitochondrial'; 'Carbamoyl-phosphate synthase'; 'Hemopexin'; 'Small ribosomal subunit protein uS17'; 'Adenylate kinase 2, mitochondrial'; 'Succinate--CoA ligase'	Tuba4a Sult1a1 Eef2 Pcbp1 Prdx5 Tuba1c Alb Rps6 Tubb2a Tufm Cps1 Hpx Rps11 Ak2 Suclg2	A0A0A0MQA5 E9QNL5 P58252 P60335 P99029 Q3TIZ0 Q546G4 Q5BLK1 Q7TMM9 Q8BFR5 Q8C196 Q91X72 Q9DB79 Q9WTP6 Q9Z2I8	A0A0A0MQA5 E9QNL5 P58252 P60335 P99029 Q3TIZ0 Q546G4 Q5BLK1 Q7TMM9 Q8BFR5 Q8C196 Q91X72 Q9DB79 Q9WTP6 Q9Z2I8	48.39 15/31	0.22 15/6937	0.0304211	GO:0005488
GO:0016453	C-acetyltransferase activity	Catalysis of the transfer of an acetyl group to a carbon atom on the acceptor molecule.	ENSMUSG00000010651	'Uncharacterized protein'	Acaa1b	Q3UKM0	Q3UKM0	3.23 1/31	11.11 1/9	0.0304211	GO:0016408;GO:0016407
GO:0048406	nerve growth factor binding	Binding to nerve growth factor (NGF).	ENSMUSG00000030359	'Pregnancy zone protein'	Pzp	Q61838	Q61838	3.23 1/31	11.11 1/9	0.0304211	GO:0043121
GO:0036094	small molecule binding	Binding to a small molecule, any low molecular weight, monomeric, non-encoded molecule.	ENSMUSG00000026202 ENSMUSG00000068877 ENSMUSG00000030711 ENSMUSG00000002588 ENSMUSG00000034994 ENSMUSG00000043091 ENSMUSG00000029368 ENSMUSG00000058672 ENSMUSG00000073838 ENSMUSG00000025991 ENSMUSG00000030895 ENSMUSG00000032554 ENSMUSG00000028792 ENSMUSG00000061838	'Tubulin alpha chain'; 'Methanethiol oxidase'; 'Sulfotransferase'; 'Serum paraoxonase/arylesterase 1'; 'Elongation factor 2'; 'Albumin'; 'Tubulin beta-2A chain'; 'Elongation factor Tu, mitochondrial'; 'Carbamoyl-phosphate synthase'; 'Hemopexin'; 'Serotransferrin'; 'Adenylate kinase 2, mitochondrial'; 'Succinate--CoA ligase'	Tuba4a Selenbp2 Sult1a1 Pon1 Eef2 Tuba1c Alb Tubb2a Tufm Cps1 Hpx Tf Ak2 Suclg2	A0A0A0MQA5 A0A0R4J135 E9QNL5 P52430 P58252 Q3TIZ0 Q546G4 Q7TMM9 Q8BFR5 Q8C196 Q91X72 Q921I1 Q9WTP6 Q9Z2I8	A0A0A0MQA5 A0A0R4J135 E9QNL5 P52430 P58252 Q3TIZ0 Q546G4 Q7TMM9 Q8BFR5 Q8C196 Q91X72 Q921I1 Q9WTP6 Q9Z2I8	45.16 14/31	0.22 14/6255	0.0304211	GO:0005488
GO:0008494	translation activator activity	Any of a group of soluble proteins functioning in the activation of ribosome-mediated translation of mRNA into a polypeptide.	ENSMUSG00000051695	'Poly'	Pcbp1	P60335	P60335	3.23 1/31	11.11 1/9	0.0304211	GO:0090079
GO:0003988	acetyl-CoA C-acyltransferase activity	Catalysis of the reaction: acyl-CoA + acetyl-CoA = CoA + 3-oxoacyl-CoA.	ENSMUSG00000010651	'Uncharacterized protein'	Acaa1b	Q3UKM0	Q3UKM0	3.23 1/31	11.11 1/9	0.0304211	GO:0016408
GO:0004017	adenylate kinase activity	Catalysis of the reaction: ATP + AMP = 2 ADP.	ENSMUSG00000028792	'Adenylate kinase 2, mitochondrial'	Ak2	Q9WTP6	Q9WTP6	3.23 1/31	10.00 1/10	0.0312909	GO:0050145
GO:0030292	protein tyrosine kinase inhibitor activity	Stops, prevents or reduces the activity of a protein tyrosine kinase.	ENSMUSG00000022868	'Alpha-2-HS-glycoprotein'	Ahsg	P29699	P29699	3.23 1/31	10.00 1/10	0.0312909	GO:0004860
GO:0050656	3'-phosphoadenosine 5'-phosphosulfate binding	Binding to 3'-phosphoadenosine 5'-phosphosulfate (PAPS), a naturally occurring mixed anhydride. It is an intermediate in the formation of a variety of sulfo compounds in biological systems.	ENSMUSG00000030711	'Sulfotransferase'	Sult1a1	E9QNL5	E9QNL5	3.23 1/31	10.00 1/10	0.0312909	GO:0043168;GO:1901681;GO:0032559
GO:0030492	hemoglobin binding	Binding to hemoglobin, an oxygen carrying, conjugated protein containing four heme groups and globin.	ENSMUSG00000031722	'Haptoglobin'	Hp	Q61646	Q61646	3.23 1/31	10.00 1/10	0.0312909	GO:0005515
GO:0016634	oxidoreductase activity, acting on the CH-CH group of donors, oxygen as acceptor	Catalysis of an oxidation-reduction (redox) reaction in which a CH-CH group acts as a hydrogen or electron donor and reduces oxygen.	ENSMUSG00000010651	'Uncharacterized protein'	Acaa1b	Q3UKM0	Q3UKM0	3.23 1/31	10.00 1/10	0.0312909	GO:0016627
GO:0008035	high-density lipoprotein particle binding	Binding to high-density lipoprotein particle, a lipoprotein particle with a high density (typically 1.063-1.21 g/ml) and a diameter of 5-10 nm that contains APOAs and may contain APOCs and APOE.	ENSMUSG00000002588	'Serum paraoxonase/arylesterase 1'	Pon1	P52430	P52430	3.23 1/31	9.09 1/11	0.0333131	GO:0071813
GO:1990459	transferrin receptor binding	Binding to a transferrin receptor.	ENSMUSG00000032554	'Serotransferrin'	Tf	Q921I1	Q921I1	3.23 1/31	9.09 1/11	0.0333131	GO:0005102
GO:0016884	carbon-nitrogen ligase activity, with glutamine as amido-N-donor	Catalysis of the transfer of the amide nitrogen of glutamine to a substrate. Usually composed of two subunits or domains, one that first hydrolyzes glutamine, and then transfers the resulting ammonia to the second subunit (or domain), where it acts as a source of nitrogen.	ENSMUSG00000025991	'Carbamoyl-phosphate synthase'	Cps1	Q8C196	Q8C196	3.23 1/31	9.09 1/11	0.0333131	GO:0016879
GO:0016670	oxidoreductase activity, acting on a sulfur group of donors, oxygen as acceptor	Catalysis of an oxidation-reduction (redox) reaction in which a sulfur-containing group acts as a hydrogen or electron donor and reduces oxygen.	ENSMUSG00000068877	'Methanethiol oxidase'	Selenbp2	A0A0R4J135	A0A0R4J135	3.23 1/31	8.33 1/12	0.0352081	GO:0016667
GO:0019107	myristoyltransferase activity	Catalysis of the transfer of a myristoyl (CH3-[CH2]12-CO-) group to an acceptor molecule.	ENSMUSG00000010651	'Uncharacterized protein'	Acaa1b	Q3UKM0	Q3UKM0	3.23 1/31	8.33 1/12	0.0352081	GO:0016747
GO:0016595	glutamate binding	Binding to glutamate, the anion of 2-aminopentanedioic acid.	ENSMUSG00000025991	'Carbamoyl-phosphate synthase'	Cps1	Q8C196	Q8C196	3.23 1/31	8.33 1/12	0.0352081	GO:0016597
GO:0019901	protein kinase binding	Binding to a protein kinase, any enzyme that catalyzes the transfer of a phosphate group, usually from ATP, to a protein substrate.	ENSMUSG00000026202 ENSMUSG00000024997 ENSMUSG00000034994 ENSMUSG00000028495	'Tubulin alpha chain'; 'Thioredoxin-dependent peroxide reductase, mitochondrial'; 'Elongation factor 2'; '40S ribosomal protein S6'	Tuba4a Prdx3 Eef2 Rps6	A0A0A0MQA5 P20108 P58252 Q5BLK1	A0A0A0MQA5 P20108 P58252 Q5BLK1	12.90 4/31	0.51 4/781	0.0356682	GO:0019900
GO:0050253	retinyl-palmitate esterase activity	Catalysis of the reaction: retinyl palmitate + H2O = retinol + palmitate + H+.	ENSMUSG00000056973	'Carboxylesterase 1D'	Ces1d	Q8VCT4	Q8VCT4	3.23 1/31	7.69 1/13	0.0362688	GO:0052689
GO:0016530	metallochaperone activity	Binding to and delivering metal ions to a target protein.	ENSMUSG00000032554	'Serotransferrin'	Tf	Q921I1	Q921I1	3.23 1/31	7.69 1/13	0.0362688	GO:0140104
GO:0043121	neurotrophin binding	Binding to a neurotrophin, any of a family of growth factors that prevent apoptosis in neurons and promote nerve growth.	ENSMUSG00000030359	'Pregnancy zone protein'	Pzp	Q61838	Q61838	3.23 1/31	7.69 1/13	0.0362688	GO:0019838
GO:0098847	sequence-specific single stranded DNA binding	Binding to single-stranded DNA of a specific nucleotide composition.	ENSMUSG00000051695	'Poly'	Pcbp1	P60335	P60335	3.23 1/31	7.69 1/13	0.0362688	GO:0043565;GO:0003697
GO:0030955	potassium ion binding	Binding to a potassium ion (K+).	ENSMUSG00000025991	'Carbamoyl-phosphate synthase'	Cps1	Q8C196	Q8C196	3.23 1/31	7.14 1/14	0.0378163	GO:0031420
GO:0004175	endopeptidase activity	Catalysis of the hydrolysis of internal, alpha-peptide bonds in a polypeptide chain.	ENSMUSG00000021939 ENSMUSG00000031722 ENSMUSG00000025991	'Cathepsin B'; 'Haptoglobin'; 'Carbamoyl-phosphate synthase'	Ctsb Hp Cps1	P10605 Q61646 Q8C196	P10605 Q61646 Q8C196	9.68 3/31	0.67 3/445	0.0378163	GO:0008233
GO:0015643	toxic substance binding	Binding to a toxic substance, a poisonous substance that causes damage to biological systems.	ENSMUSG00000029368	'Albumin'	Alb	Q546G4	Q546G4	3.23 1/31	7.14 1/14	0.0378163	GO:0005488
GO:0008097	5S rRNA binding	Binding to a 5S ribosomal RNA, the smallest RNA constituent of a ribosome.	ENSMUSG00000034994	'Elongation factor 2'	Eef2	P58252	P58252	3.23 1/31	7.14 1/14	0.0378163	GO:0019843
GO:0051087	protein-folding chaperone binding	Binding to a chaperone protein, a class of proteins that bind to nascent or unfolded polypeptides and ensure correct folding or transport.	ENSMUSG00000033831 ENSMUSG00000029368	'Fibrinogen C-terminal domain-containing protein'; 'Albumin'	Fgb Alb	Q3TGR2 Q546G4	Q3TGR2 Q546G4	6.45 2/31	1.22 2/164	0.0378642	GO:0005515
GO:0052689	carboxylic ester hydrolase activity	Catalysis of the hydrolysis of a carboxylic ester bond.	ENSMUSG00000002588 ENSMUSG00000056973	'Serum paraoxonase/arylesterase 1'; 'Carboxylesterase 1D'	Pon1 Ces1d	P52430 Q8VCT4	P52430 Q8VCT4	6.45 2/31	1.21 2/165	0.0379481	GO:0016788
GO:0016874	ligase activity	Catalysis of the joining of two molecules, or two groups within a single molecule, using the energy from the hydrolysis of ATP, a similar triphosphate, or a pH gradient.	ENSMUSG00000025991 ENSMUSG00000061838	'Carbamoyl-phosphate synthase'; 'Succinate--CoA ligase'	Cps1 Suclg2	Q8C196 Q9Z2I8	Q8C196 Q9Z2I8	6.45 2/31	1.17 2/171	0.0402118	GO:0003824
GO:0043167	ion binding	Binding to an ion, a charged atoms or groups of atoms.	ENSMUSG00000026202 ENSMUSG00000030711 ENSMUSG00000002588 ENSMUSG00000034994 ENSMUSG00000043091 ENSMUSG00000029368 ENSMUSG00000058672 ENSMUSG00000073838 ENSMUSG00000025991 ENSMUSG00000030895 ENSMUSG00000032554 ENSMUSG00000028792 ENSMUSG00000061838	'Tubulin alpha chain'; 'Sulfotransferase'; 'Serum paraoxonase/arylesterase 1'; 'Elongation factor 2'; 'Albumin'; 'Tubulin beta-2A chain'; 'Elongation factor Tu, mitochondrial'; 'Carbamoyl-phosphate synthase'; 'Hemopexin'; 'Serotransferrin'; 'Adenylate kinase 2, mitochondrial'; 'Succinate--CoA ligase'	Tuba4a Sult1a1 Pon1 Eef2 Tuba1c Alb Tubb2a Tufm Cps1 Hpx Tf Ak2 Suclg2	A0A0A0MQA5 E9QNL5 P52430 P58252 Q3TIZ0 Q546G4 Q7TMM9 Q8BFR5 Q8C196 Q91X72 Q921I1 Q9WTP6 Q9Z2I8	A0A0A0MQA5 E9QNL5 P52430 P58252 Q3TIZ0 Q546G4 Q7TMM9 Q8BFR5 Q8C196 Q91X72 Q921I1 Q9WTP6 Q9Z2I8	41.94 13/31	0.22 13/6018	0.0425093	GO:0036094
GO:0050145	nucleoside monophosphate kinase activity	Catalysis of the reaction: ATP + nucleoside monophosphate = ADP + nucleoside diphosphate.	ENSMUSG00000028792	'Adenylate kinase 2, mitochondrial'	Ak2	Q9WTP6	Q9WTP6	3.23 1/31	5.88 1/17	0.0425093	GO:0019205;GO:0016776
GO:0004771	sterol esterase activity	Catalysis of the reaction: a steryl ester + H2O = a sterol + a fatty acid.	ENSMUSG00000056973	'Carboxylesterase 1D'	Ces1d	Q8VCT4	Q8VCT4	3.23 1/31	5.88 1/17	0.0425093	GO:0052689;GO:0016298
GO:0003756	protein disulfide isomerase activity	Catalysis of the rearrangement of both intrachain and interchain disulfide bonds in proteins.	ENSMUSG00000038991	'Thioredoxin domain-containing protein 5'	Txndc5	Q91W90	Q91W90	3.23 1/31	5.88 1/17	0.0425093	GO:0140096;GO:0016864
GO:0016864	intramolecular oxidoreductase activity, transposing S-S bonds	Catalysis of an oxidation-reduction (redox) reaction in which the hydrogen donor and acceptor are the same molecule, one or more sulfur-sulfur bonds in the molecule are rearranged, and no oxidized product appears.	ENSMUSG00000038991	'Thioredoxin domain-containing protein 5'	Txndc5	Q91W90	Q91W90	3.23 1/31	5.88 1/17	0.0425093	GO:0016860
GO:0019900	kinase binding	Binding to a kinase, any enzyme that catalyzes the transfer of a phosphate group.	ENSMUSG00000026202 ENSMUSG00000024997 ENSMUSG00000034994 ENSMUSG00000028495	'Tubulin alpha chain'; 'Thioredoxin-dependent peroxide reductase, mitochondrial'; 'Elongation factor 2'; '40S ribosomal protein S6'	Tuba4a Prdx3 Eef2 Rps6	A0A0A0MQA5 P20108 P58252 Q5BLK1	A0A0A0MQA5 P20108 P58252 Q5BLK1	12.90 4/31	0.46 4/872	0.0437312	GO:0019899
GO:0005515	protein binding	Binding to a protein.	ENSMUSG00000026202 ENSMUSG00000022875 ENSMUSG00000038650 ENSMUSG00000030711 ENSMUSG00000024164 ENSMUSG00000021939 ENSMUSG00000024997 ENSMUSG00000059908 ENSMUSG00000002588 ENSMUSG00000034994 ENSMUSG00000051695 ENSMUSG00000024953 ENSMUSG00000033831 ENSMUSG00000029368 ENSMUSG00000028495 ENSMUSG00000031722 ENSMUSG00000030359 ENSMUSG00000025991 ENSMUSG00000032554	'Tubulin alpha chain'; 'Kininogen 1'; 'Ribonuclease inhibitor'; 'Sulfotransferase'; 'Complement C3'; 'Cathepsin B'; 'Thioredoxin-dependent peroxide reductase, mitochondrial'; 'Murinoglobulin-1'; 'Serum paraoxonase/arylesterase 1'; 'Elongation factor 2'; 'Poly'; 'Peroxiredoxin-5, mitochondrial'; 'Fibrinogen C-terminal domain-containing protein'; 'Albumin'; '40S ribosomal protein S6'; 'Haptoglobin'…	Tuba4a Kng1 Rnh1 Sult1a1 C3 Ctsb Prdx3 Mug1 Pon1 Eef2 Pcbp1 Prdx5 Fgb Alb Rps6 Hp Pzp Cps1 Tf	A0A0A0MQA5 A0A0R4J038 A0A1B0GSG5 E9QNL5 P01027 P10605 P20108 P28665 P52430 P58252 P60335 P99029 Q3TGR2 Q546G4 Q5BLK1 Q61646 Q61838 Q8C196 Q921I1	A0A0A0MQA5 A0A0R4J038 A0A1B0GSG5 E9QNL5 P01027 P10605 P20108 P28665 P52430 P58252 P60335 P99029 Q3TGR2 Q546G4 Q5BLK1 Q61646 Q61838 Q8C196 Q921I1	61.29 19/31	0.18 19/10460	0.0437312	GO:0005488
GO:0008199	ferric iron binding	Binding to a ferric iron ion, Fe(III).	ENSMUSG00000032554	'Serotransferrin'	Tf	Q921I1	Q921I1	3.23 1/31	5.56 1/18	0.0437312	GO:0005506
GO:0008289	lipid binding	Binding to a lipid.	ENSMUSG00000024164 ENSMUSG00000002588 ENSMUSG00000029368 ENSMUSG00000025991	'Complement C3'; 'Serum paraoxonase/arylesterase 1'; 'Albumin'; 'Carbamoyl-phosphate synthase'	C3 Pon1 Alb Cps1	P01027 P52430 Q546G4 Q8C196	P01027 P52430 Q546G4 Q8C196	12.90 4/31	0.45 4/885	0.0447944	GO:0005488
GO:0004806	triglyceride lipase activity	Catalysis of the reaction: triacylglycerol + H2O = diacylglycerol + a carboxylate.	ENSMUSG00000056973	'Carboxylesterase 1D'	Ces1d	Q8VCT4	Q8VCT4	3.23 1/31	5.00 1/20	0.0472995	GO:0016298;GO:0052689
GO:0106435	carboxylesterase activity	Catalysis of the reaction: a carboxylic ester + H2O = a carboxylate + an alcohol + H(+).	ENSMUSG00000056973	'Carboxylesterase 1D'	Ces1d	Q8VCT4	Q8VCT4	3.23 1/31	5.00 1/20	0.0472995	GO:0052689
GO:0004550	nucleoside diphosphate kinase activity	Catalysis of the reaction: ATP + nucleoside diphosphate = ADP + nucleoside triphosphate.	ENSMUSG00000028792	'Adenylate kinase 2, mitochondrial'	Ak2	Q9WTP6	Q9WTP6	3.23 1/31	4.76 1/21	0.049228	GO:0016776;GO:0019205
