# Supplementary material for: Cysteine redoxome landscape in the liver of male mice fed a high-fat high-sucrose diet
Source: J Biol Chem. 2025 Sep 16;301(10):110730. doi: 10.1016/j.jbc.2025.110730 (PMC12547247; doi:10.1016/j.jbc.2025.110730)
Supplement: Supplementary Table 6 [file mmc7.xlsx]

## Sheet: GOMF_Cysteines_Oxidation
Supplementary Table 14. Gene Ontology analysis: Molecular Functions in reactive cysteine residues sensitive to HFHSD-induced oxidation
GO_MF	Name	Function	Ensembl	Protein Name	Gene Name	Uniprot	Query	Term frequency within the dataset (%)	Term frequency within the genome (%)	P-value (fdr)	Parents term
GO:0051287	NAD binding	Binding to nicotinamide adenine dinucleotide, a coenzyme involved in many redox and biosynthetic reactions; binding may be to either the oxidized form, NAD+, or the reduced form, NADH.	ENSMUSG00000030246 ENSMUSG00000074207 ENSMUSG00000048087 ENSMUSG00000027597 ENSMUSG00000025745 ENSMUSG00000025950 ENSMUSG00000029776 ENSMUSG00000097148	'L-lactate dehydrogenase'; 'Alcohol dehydrogenase 1'; 'Adenosylhomocysteinase'; 'Trifunctional enzyme subunit alpha, mitochondrial'; 'Isocitrate dehydrogenase'; '3-hydroxyisobutyrate dehydrogenase, mitochondrial'; 'Glyceraldehyde-3-phosphate dehydrogenase'	Ldhb Adh1 Ahcy Hadha Idh1 Hibadh Gapdhrt	A0A6I8MX27 P00329 Q3TF14 Q8BMS1 Q8C338 Q99L13 S4R1W1	A0A6I8MX27 P00329 Q3TF14 Q8BMS1 Q8C338 Q99L13 S4R1W1	13.33 8/60	12.12 8/66	1.38972e-09	GO:0030554
GO:1901363	heterocyclic compound binding	Binding to heterocyclic compound.	ENSMUSG00000026202 ENSMUSG00000026003 ENSMUSG00000030246 ENSMUSG00000074207 ENSMUSG00000054422 ENSMUSG00000026473 ENSMUSG00000076441 ENSMUSG00000004897 ENSMUSG00000034994 ENSMUSG00000072235 ENSMUSG00000032350 ENSMUSG00000048087 ENSMUSG00000027597 ENSMUSG00000029368 ENSMUSG00000018293 ENSMUSG00000025745 ENSMUSG00000025991 ENSMUSG00000025950 ENSMUSG00000034371 ENSMUSG00000024039 ENSMUSG00000029776 …	'Tubulin alpha chain'; 'Long-chain specific acyl-CoA dehydrogenase, mitochondrial'; 'L-lactate dehydrogenase'; 'Alcohol dehydrogenase 1'; 'Fatty acid-binding protein, liver'; 'Glutamine synthetase'; 'Argininosuccinate synthase'; 'Hepatoma-derived growth factor'; 'Elongation factor 2'; 'Tubulin alpha-1A chain'; 'Glutamate--cysteine ligase catalytic subunit'; 'Adenosylhomocysteinase'; 'Albumin'; 'P…	Tuba4a Acadl Ldhb Adh1 Fabp1 Glul Ass1 Hdgf Eef2 Tuba1a Gclc Ahcy Alb Pfn1 Hadha Cps1 Idh1 Tkfc Cbs Hibadh Prodh Gapdhrt	A0A0A0MQA5 A0A0R4J083 A0A6I8MX27 P00329 P12710 P15105 P16460 P51859 P58252 P68369 P97494 Q3TF14 Q546G4 Q5SX50 Q8BMS1 Q8C196 Q8C338 Q8VC30 Q91WT9 Q99L13 Q9WU79 S4R1W1	A0A0A0MQA5 A0A0R4J083 A0A6I8MX27 P00329 P12710 P15105 P16460 P51859 P58252 P68369 P97494 Q3TF14 Q546G4 Q5SX50 Q8BMS1 Q8C196 Q8C338 Q8VC30 Q91WT9 Q99L13 Q9WU79 S4R1W1	38.33 23/60	0.98 23/2343	2.95658e-07	GO:0036094
GO:0016491	oxidoreductase activity	Catalysis of an oxidation-reduction (redox) reaction, a reversible chemical reaction in which the oxidation state of an atom or atoms within a molecule is altered. One substrate acts as a hydrogen or electron donor and becomes oxidized, while the other acts as hydrogen or electron acceptor and becomes reduced.	ENSMUSG00000026003 ENSMUSG00000030246 ENSMUSG00000074207 ENSMUSG00000025479 ENSMUSG00000036775 ENSMUSG00000046598 ENSMUSG00000025745 ENSMUSG00000025950 ENSMUSG00000024039 ENSMUSG00000027809 ENSMUSG00000029776 ENSMUSG00000053644 ENSMUSG00000003526 ENSMUSG00000097148	'Long-chain specific acyl-CoA dehydrogenase, mitochondrial'; 'L-lactate dehydrogenase'; 'Alcohol dehydrogenase 1'; 'Cytochrome P450 2E1'; 'Peroxisomal 2,4-dienoyl-CoA reductase'; 'D-beta-hydroxybutyrate dehydrogenase, mitochondrial'; 'Trifunctional enzyme subunit alpha, mitochondrial'; 'Isocitrate dehydrogenase'; 'Cystathionine beta-synthase'; 'Electron transfer flavoprotein-ubiquinone oxidoreduc…	Acadl Ldhb Adh1 Cyp2e1 Decr2 Bdh1 Hadha Idh1 Cbs Etfdh Hibadh Aldh7a1 Prodh Gapdhrt	A0A0R4J083 A0A6I8MX27 P00329 Q05421 Q3TR93 Q80XN0 Q8BMS1 Q8C338 Q91WT9 Q921G7 Q99L13 Q9DBF1 Q9WU79 S4R1W1	A0A0R4J083 A0A6I8MX27 P00329 Q05421 Q3TR93 Q80XN0 Q8BMS1 Q8C338 Q91WT9 Q921G7 Q99L13 Q9DBF1 Q9WU79 S4R1W1	23.33 14/60	1.79 14/780	4.43532e-07	GO:0003824
GO:0031406	carboxylic acid binding	Binding to a carboxylic acid, an organic acid containing one or more carboxyl (COOH) groups or anions (COO-).	ENSMUSG00000054422 ENSMUSG00000026473 ENSMUSG00000076441 ENSMUSG00000032350 ENSMUSG00000071866 ENSMUSG00000029368 ENSMUSG00000025991 ENSMUSG00000003526	'Fatty acid-binding protein, liver'; 'Glutamine synthetase'; 'Argininosuccinate synthase'; 'Glutamate--cysteine ligase catalytic subunit'; 'Peptidyl-prolyl cis-trans isomerase'; 'Albumin'; 'Carbamoyl-phosphate synthase'; 'Proline dehydrogenase 1, mitochondrial'	Fabp1 Glul Ass1 Gclc Ppia Alb Cps1 Prodh	P12710 P15105 P16460 P97494 Q3TE63 Q546G4 Q8C196 Q9WU79	P12710 P15105 P16460 P97494 Q3TE63 Q546G4 Q8C196 Q9WU79	13.33 8/60	3.69 8/217	4.89618e-06	GO:0043168;GO:0043177
GO:0000166	nucleotide binding	Binding to a nucleotide, any compound consisting of a nucleoside that is esterified with (ortho)phosphate or an oligophosphate at any hydroxyl group on the ribose or deoxyribose.	ENSMUSG00000026202 ENSMUSG00000026003 ENSMUSG00000030246 ENSMUSG00000074207 ENSMUSG00000026473 ENSMUSG00000076441 ENSMUSG00000004897 ENSMUSG00000034994 ENSMUSG00000072235 ENSMUSG00000032350 ENSMUSG00000048087 ENSMUSG00000027597 ENSMUSG00000018293 ENSMUSG00000025745 ENSMUSG00000025991 ENSMUSG00000025950 ENSMUSG00000034371 ENSMUSG00000029776 ENSMUSG00000003526 ENSMUSG00000097148	'Tubulin alpha chain'; 'Long-chain specific acyl-CoA dehydrogenase, mitochondrial'; 'L-lactate dehydrogenase'; 'Alcohol dehydrogenase 1'; 'Glutamine synthetase'; 'Argininosuccinate synthase'; 'Hepatoma-derived growth factor'; 'Elongation factor 2'; 'Tubulin alpha-1A chain'; 'Glutamate--cysteine ligase catalytic subunit'; 'Adenosylhomocysteinase'; 'Profilin'; 'Trifunctional enzyme subunit alpha, m…	Tuba4a Acadl Ldhb Adh1 Glul Ass1 Hdgf Eef2 Tuba1a Gclc Ahcy Pfn1 Hadha Cps1 Idh1 Tkfc Hibadh Prodh Gapdhrt	A0A0A0MQA5 A0A0R4J083 A0A6I8MX27 P00329 P15105 P16460 P51859 P58252 P68369 P97494 Q3TF14 Q5SX50 Q8BMS1 Q8C196 Q8C338 Q8VC30 Q99L13 Q9WU79 S4R1W1	A0A0A0MQA5 A0A0R4J083 A0A6I8MX27 P00329 P15105 P16460 P51859 P58252 P68369 P97494 Q3TF14 Q5SX50 Q8BMS1 Q8C196 Q8C338 Q8VC30 Q99L13 Q9WU79 S4R1W1	33.33 20/60	0.91 20/2200	5.26833e-06	GO:1901363;GO:1901265
GO:0043177	organic acid binding	Binding to an organic acid, any acidic compound containing carbon in covalent linkage.	ENSMUSG00000054422 ENSMUSG00000026473 ENSMUSG00000076441 ENSMUSG00000032350 ENSMUSG00000071866 ENSMUSG00000029368 ENSMUSG00000025991 ENSMUSG00000003526	'Fatty acid-binding protein, liver'; 'Glutamine synthetase'; 'Argininosuccinate synthase'; 'Glutamate--cysteine ligase catalytic subunit'; 'Peptidyl-prolyl cis-trans isomerase'; 'Albumin'; 'Carbamoyl-phosphate synthase'; 'Proline dehydrogenase 1, mitochondrial'	Fabp1 Glul Ass1 Gclc Ppia Alb Cps1 Prodh	P12710 P15105 P16460 P97494 Q3TE63 Q546G4 Q8C196 Q9WU79	P12710 P15105 P16460 P97494 Q3TE63 Q546G4 Q8C196 Q9WU79	13.33 8/60	3.49 8/229	5.26833e-06	GO:0036094
GO:1901265	nucleoside phosphate binding	Binding to nucleoside phosphate.	ENSMUSG00000026202 ENSMUSG00000026003 ENSMUSG00000030246 ENSMUSG00000074207 ENSMUSG00000026473 ENSMUSG00000076441 ENSMUSG00000004897 ENSMUSG00000034994 ENSMUSG00000072235 ENSMUSG00000032350 ENSMUSG00000048087 ENSMUSG00000027597 ENSMUSG00000018293 ENSMUSG00000025745 ENSMUSG00000025991 ENSMUSG00000025950 ENSMUSG00000034371 ENSMUSG00000029776 ENSMUSG00000003526 ENSMUSG00000097148	'Tubulin alpha chain'; 'Long-chain specific acyl-CoA dehydrogenase, mitochondrial'; 'L-lactate dehydrogenase'; 'Alcohol dehydrogenase 1'; 'Glutamine synthetase'; 'Argininosuccinate synthase'; 'Hepatoma-derived growth factor'; 'Elongation factor 2'; 'Tubulin alpha-1A chain'; 'Glutamate--cysteine ligase catalytic subunit'; 'Adenosylhomocysteinase'; 'Profilin'; 'Trifunctional enzyme subunit alpha, m…	Tuba4a Acadl Ldhb Adh1 Glul Ass1 Hdgf Eef2 Tuba1a Gclc Ahcy Pfn1 Hadha Cps1 Idh1 Tkfc Hibadh Prodh Gapdhrt	A0A0A0MQA5 A0A0R4J083 A0A6I8MX27 P00329 P15105 P16460 P51859 P58252 P68369 P97494 Q3TF14 Q5SX50 Q8BMS1 Q8C196 Q8C338 Q8VC30 Q99L13 Q9WU79 S4R1W1	A0A0A0MQA5 A0A0R4J083 A0A6I8MX27 P00329 P15105 P16460 P51859 P58252 P68369 P97494 Q3TF14 Q5SX50 Q8BMS1 Q8C196 Q8C338 Q8VC30 Q99L13 Q9WU79 S4R1W1	33.33 20/60	0.91 20/2200	5.26833e-06	GO:0097159
GO:0016879	ligase activity, forming carbon-nitrogen bonds	Catalysis of the joining of two molecules, or two groups within a single molecule, via a carbon-nitrogen bond, with the concomitant hydrolysis of the diphosphate bond in ATP or a similar triphosphate.	ENSMUSG00000026473 ENSMUSG00000076441 ENSMUSG00000032350 ENSMUSG00000028124 ENSMUSG00000025991	'Glutamine synthetase'; 'Argininosuccinate synthase'; 'Glutamate--cysteine ligase catalytic subunit'; 'GCS light chain'; 'Carbamoyl-phosphate synthase'	Glul Ass1 Gclc Gclm Cps1	P15105 P16460 P97494 Q3T9P2 Q8C196	P15105 P16460 P97494 Q3T9P2 Q8C196	8.33 5/60	9.80 5/51	7.26563e-06	GO:0016874
GO:0003824	catalytic activity	Catalysis of a biochemical reaction at physiological temperatures. In biologically catalyzed reactions, the reactants are known as substrates, and the catalysts are naturally occurring macromolecular substances known as enzymes. Enzymes possess specific binding sites for substrates, and are usually composed wholly or largely of protein, but RNA that has catalytic activity (ribozyme) is often also…	ENSMUSG00000026202 ENSMUSG00000026003 ENSMUSG00000030246 ENSMUSG00000019428 ENSMUSG00000074207 ENSMUSG00000026473 ENSMUSG00000076441 ENSMUSG00000044986 ENSMUSG00000027875 ENSMUSG00000034994 ENSMUSG00000072235 ENSMUSG00000032350 ENSMUSG00000025479 ENSMUSG00000028124 ENSMUSG00000071866 ENSMUSG00000048087 ENSMUSG00000027597 ENSMUSG00000036775 ENSMUSG00000046598 ENSMUSG00000025745 ENSMUSG00000036880 …	'Tubulin alpha chain'; 'Long-chain specific acyl-CoA dehydrogenase, mitochondrial'; 'L-lactate dehydrogenase'; 'Peptidyl-prolyl cis-trans isomerase FKBP8'; 'Alcohol dehydrogenase 1'; 'Glutamine synthetase'; 'Argininosuccinate synthase'; 'Thiosulfate sulfurtransferase'; 'Hydroxymethylglutaryl-CoA synthase, mitochondrial'; 'Elongation factor 2'; 'Tubulin alpha-1A chain'; 'Glutamate--cysteine ligase…	Tuba4a Acadl Ldhb Fkbp8 Adh1 Glul Ass1 Tst Hmgcs2 Eef2 Tuba1a Gclc Cyp2e1 Gclm Ppia Ahcy Decr2 Bdh1 Hadha Acaa2 Cps1 Idh1 Tkfc No gene name for Q91V76 Cbs Etfdh Hibadh Aldh7a1 Tmt1b Prodh Gapdhrt	A0A0A0MQA5 A0A0R4J083 A0A6I8MX27 O35465 P00329 P15105 P16460 P52196 P54869 P58252 P68369 P97494 Q05421 Q3T9P2 Q3TE63 Q3TF14 Q3TR93 Q80XN0 Q8BMS1 Q8BWT1 Q8C196 Q8C338 Q8VC30 Q91V76 Q91WT9 Q921G7 Q99L13 Q9DBF1 Q9DD20 Q9WU79 S4R1W1	A0A0A0MQA5 A0A0R4J083 A0A6I8MX27 O35465 P00329 P15105 P16460 P52196 P54869 P58252 P68369 P97494 Q05421 Q3T9P2 Q3TE63 Q3TF14 Q3TR93 Q80XN0 Q8BMS1 Q8BWT1 Q8C196 Q8C338 Q8VC30 Q91V76 Q91WT9 Q921G7 Q99L13 Q9DBF1 Q9DD20 Q9WU79 S4R1W1	53.33 32/60	0.56 32/5738	1.33957e-05	GO:0003674
GO:0016597	amino acid binding	Binding to an amino acid, organic acids containing one or more amino substituents.	ENSMUSG00000026473 ENSMUSG00000076441 ENSMUSG00000032350 ENSMUSG00000025991 ENSMUSG00000003526	'Glutamine synthetase'; 'Argininosuccinate synthase'; 'Glutamate--cysteine ligase catalytic subunit'; 'Carbamoyl-phosphate synthase'; 'Proline dehydrogenase 1, mitochondrial'	Glul Ass1 Gclc Cps1 Prodh	P15105 P16460 P97494 Q8C196 Q9WU79	P15105 P16460 P97494 Q8C196 Q9WU79	8.33 5/60	7.35 5/68	2.50038e-05	GO:0031406
GO:0017076	purine nucleotide binding	Binding to a purine nucleotide, a compound consisting of a purine nucleoside esterified with (ortho)phosphate.	ENSMUSG00000026202 ENSMUSG00000026003 ENSMUSG00000030246 ENSMUSG00000074207 ENSMUSG00000026473 ENSMUSG00000076441 ENSMUSG00000034994 ENSMUSG00000072235 ENSMUSG00000032350 ENSMUSG00000048087 ENSMUSG00000027597 ENSMUSG00000018293 ENSMUSG00000025745 ENSMUSG00000025991 ENSMUSG00000025950 ENSMUSG00000034371 ENSMUSG00000029776 ENSMUSG00000097148	'Tubulin alpha chain'; 'Long-chain specific acyl-CoA dehydrogenase, mitochondrial'; 'L-lactate dehydrogenase'; 'Alcohol dehydrogenase 1'; 'Glutamine synthetase'; 'Argininosuccinate synthase'; 'Elongation factor 2'; 'Tubulin alpha-1A chain'; 'Glutamate--cysteine ligase catalytic subunit'; 'Adenosylhomocysteinase'; 'Profilin'; 'Trifunctional enzyme subunit alpha, mitochondrial'; 'Carbamoyl-phosphat…	Tuba4a Acadl Ldhb Adh1 Glul Ass1 Eef2 Tuba1a Gclc Ahcy Pfn1 Hadha Cps1 Idh1 Tkfc Hibadh Gapdhrt	A0A0A0MQA5 A0A0R4J083 A0A6I8MX27 P00329 P15105 P16460 P58252 P68369 P97494 Q3TF14 Q5SX50 Q8BMS1 Q8C196 Q8C338 Q8VC30 Q99L13 S4R1W1	A0A0A0MQA5 A0A0R4J083 A0A6I8MX27 P00329 P15105 P16460 P58252 P68369 P97494 Q3TF14 Q5SX50 Q8BMS1 Q8C196 Q8C338 Q8VC30 Q99L13 S4R1W1	30.00 18/60	0.88 18/2040	2.81459e-05	GO:0000166
GO:0016616	oxidoreductase activity, acting on the CH-OH group of donors, NAD or NADP as acceptor	Catalysis of an oxidation-reduction (redox) reaction in which a CH-OH group acts as a hydrogen or electron donor and reduces NAD+ or NADP.	ENSMUSG00000030246 ENSMUSG00000074207 ENSMUSG00000046598 ENSMUSG00000025745 ENSMUSG00000025950 ENSMUSG00000029776	'L-lactate dehydrogenase'; 'Alcohol dehydrogenase 1'; 'D-beta-hydroxybutyrate dehydrogenase, mitochondrial'; 'Trifunctional enzyme subunit alpha, mitochondrial'; 'Isocitrate dehydrogenase'; '3-hydroxyisobutyrate dehydrogenase, mitochondrial'	Ldhb Adh1 Bdh1 Hadha Idh1 Hibadh	A0A6I8MX27 P00329 Q80XN0 Q8BMS1 Q8C338 Q99L13	A0A6I8MX27 P00329 Q80XN0 Q8BMS1 Q8C338 Q99L13	10.00 6/60	4.08 6/147	4.79481e-05	GO:0016614
GO:0016614	oxidoreductase activity, acting on CH-OH group of donors	Catalysis of an oxidation-reduction (redox) reaction in which a CH-OH group act as a hydrogen or electron donor and reduces a hydrogen or electron acceptor.	ENSMUSG00000030246 ENSMUSG00000074207 ENSMUSG00000046598 ENSMUSG00000025745 ENSMUSG00000025950 ENSMUSG00000029776	'L-lactate dehydrogenase'; 'Alcohol dehydrogenase 1'; 'D-beta-hydroxybutyrate dehydrogenase, mitochondrial'; 'Trifunctional enzyme subunit alpha, mitochondrial'; 'Isocitrate dehydrogenase'; '3-hydroxyisobutyrate dehydrogenase, mitochondrial'	Ldhb Adh1 Bdh1 Hadha Idh1 Hibadh	A0A6I8MX27 P00329 Q80XN0 Q8BMS1 Q8C338 Q99L13	A0A6I8MX27 P00329 Q80XN0 Q8BMS1 Q8C338 Q99L13	10.00 6/60	3.82 6/157	6.4919e-05	GO:0016491
GO:0036094	small molecule binding	Binding to a small molecule, any low molecular weight, monomeric, non-encoded molecule.	ENSMUSG00000026202 ENSMUSG00000026003 ENSMUSG00000030246 ENSMUSG00000003814 ENSMUSG00000028001 ENSMUSG00000074207 ENSMUSG00000054422 ENSMUSG00000026473 ENSMUSG00000076441 ENSMUSG00000004897 ENSMUSG00000030057 ENSMUSG00000034994 ENSMUSG00000072235 ENSMUSG00000032350 ENSMUSG00000025479 ENSMUSG00000071866 ENSMUSG00000048087 ENSMUSG00000027597 ENSMUSG00000021676 ENSMUSG00000029368 ENSMUSG00000018293 …	'Tubulin alpha chain'; 'Long-chain specific acyl-CoA dehydrogenase, mitochondrial'; 'L-lactate dehydrogenase'; 'Calreticulin'; 'Fibrinogen alpha chain'; 'Alcohol dehydrogenase 1'; 'Fatty acid-binding protein, liver'; 'Glutamine synthetase'; 'Argininosuccinate synthase'; 'Hepatoma-derived growth factor'; 'CCHC-type zinc finger nucleic acid binding protein'; 'Elongation factor 2'; 'Tubulin alpha-1A…	Tuba4a Acadl Ldhb Calr Fga Adh1 Fabp1 Glul Ass1 Hdgf Cnbp Eef2 Tuba1a Gclc Cyp2e1 Ppia Ahcy Iqgap2 Alb Pfn1 Hadha Cps1 Idh1 Tkfc No gene name for Q91V76 Cbs Etfdh Tf Hibadh Prodh Gapdhrt	A0A0A0MQA5 A0A0R4J083 A0A6I8MX27 B2MWM9 E9PV24 P00329 P12710 P15105 P16460 P51859 P53996 P58252 P68369 P97494 Q05421 Q3TE63 Q3TF14 Q3UQ44 Q546G4 Q5SX50 Q8BMS1 Q8C196 Q8C338 Q8VC30 Q91V76 Q91WT9 Q921G7 Q921I1 Q99L13 Q9WU79 S4R1W1	A0A0A0MQA5 A0A0R4J083 A0A6I8MX27 B2MWM9 E9PV24 P00329 P12710 P15105 P16460 P51859 P53996 P58252 P68369 P97494 Q05421 Q3TE63 Q3TF14 Q3UQ44 Q546G4 Q5SX50 Q8BMS1 Q8C196 Q8C338 Q8VC30 Q91V76 Q91WT9 Q921G7 Q921I1 Q99L13 Q9WU79 S4R1W1	53.33 32/60	0.51 32/6255	6.66883e-05	GO:0005488
GO:0016595	glutamate binding	Binding to glutamate, the anion of 2-aminopentanedioic acid.	ENSMUSG00000026473 ENSMUSG00000032350 ENSMUSG00000025991	'Glutamine synthetase'; 'Glutamate--cysteine ligase catalytic subunit'; 'Carbamoyl-phosphate synthase'	Glul Gclc Cps1	P15105 P97494 Q8C196	P15105 P97494 Q8C196	5.00 3/60	25.00 3/12	7.64839e-05	GO:0016597
GO:1901681	sulfur compound binding	Binding to a sulfur compound.	ENSMUSG00000026003 ENSMUSG00000026365 ENSMUSG00000004897 ENSMUSG00000000049 ENSMUSG00000071866 ENSMUSG00000025745 ENSMUSG00000024039	'Long-chain specific acyl-CoA dehydrogenase, mitochondrial'; 'Complement component factor h'; 'Hepatoma-derived growth factor'; 'Beta-2-glycoprotein 1'; 'Peptidyl-prolyl cis-trans isomerase'; 'Trifunctional enzyme subunit alpha, mitochondrial'; 'Cystathionine beta-synthase'	Acadl Cfh Hdgf Apoh Ppia Hadha Cbs	A0A0R4J083 E9Q8I0 P51859 Q01339 Q3TE63 Q8BMS1 Q91WT9	A0A0R4J083 E9Q8I0 P51859 Q01339 Q3TE63 Q8BMS1 Q91WT9	11.67 7/60	2.51 7/279	0.000116321	GO:0005488
GO:0004013	adenosylhomocysteinase activity	Catalysis of the reaction: S-adenosyl-L-homocysteine + H2O = adenosine + L-homocysteine.	ENSMUSG00000048087 ENSMUSG00000027597	'Adenosylhomocysteinase'	Ahcy	Q3TF14	Q3TF14	3.33 2/60	100.00 2/2	0.000120428	GO:0046508
GO:0046508	hydrolase activity, acting on carbon-sulfur bonds	Catalysis of the hydrolysis of any carbon-sulfur bond, C-S.	ENSMUSG00000048087 ENSMUSG00000027597	'Adenosylhomocysteinase'	Ahcy	Q3TF14	Q3TF14	3.33 2/60	100.00 2/2	0.000120428	GO:0016787
GO:0004357	glutamate-cysteine ligase activity	Catalysis of the reaction: L-cysteine + L-glutamate + ATP = L-gamma-glutamyl-L-cysteine + ADP + 2 H+ + phosphate.	ENSMUSG00000032350 ENSMUSG00000028124	'Glutamate--cysteine ligase catalytic subunit'; 'GCS light chain'	Gclc Gclm	P97494 Q3T9P2	P97494 Q3T9P2	3.33 2/60	100.00 2/2	0.000120428	GO:0016881
GO:0042802	identical protein binding	Binding to an identical protein or proteins.	ENSMUSG00000026003 ENSMUSG00000030246 ENSMUSG00000026365 ENSMUSG00000019428 ENSMUSG00000074207 ENSMUSG00000061232 ENSMUSG00000026473 ENSMUSG00000076441 ENSMUSG00000027875 ENSMUSG00000072235 ENSMUSG00000000049 ENSMUSG00000048087 ENSMUSG00000027597 ENSMUSG00000029368 ENSMUSG00000025950 ENSMUSG00000024039 ENSMUSG00000053644 ENSMUSG00000097148	'Long-chain specific acyl-CoA dehydrogenase, mitochondrial'; 'L-lactate dehydrogenase'; 'Complement component factor h'; 'Peptidyl-prolyl cis-trans isomerase FKBP8'; 'Alcohol dehydrogenase 1'; 'H-2 class I histocompatibility antigen, K-B alpha chain'; 'Glutamine synthetase'; 'Argininosuccinate synthase'; 'Hydroxymethylglutaryl-CoA synthase, mitochondrial'; 'Tubulin alpha-1A chain'; 'Beta-2-glycop…	Acadl Ldhb Cfh Fkbp8 Adh1 H2-K1 Glul Ass1 Hmgcs2 Tuba1a Apoh Ahcy Alb Idh1 Cbs Aldh7a1 Gapdhrt	A0A0R4J083 A0A6I8MX27 E9Q8I0 O35465 P00329 P01901 P15105 P16460 P54869 P68369 Q01339 Q3TF14 Q546G4 Q8C338 Q91WT9 Q9DBF1 S4R1W1	A0A0R4J083 A0A6I8MX27 E9Q8I0 O35465 P00329 P01901 P15105 P16460 P54869 P68369 Q01339 Q3TF14 Q546G4 Q8C338 Q91WT9 Q9DBF1 S4R1W1	30.00 18/60	0.76 18/2369	0.000129952	GO:0005515
GO:0008289	lipid binding	Binding to a lipid.	ENSMUSG00000026003 ENSMUSG00000054422 ENSMUSG00000000049 ENSMUSG00000021676 ENSMUSG00000056201 ENSMUSG00000029368 ENSMUSG00000018293 ENSMUSG00000046598 ENSMUSG00000025745 ENSMUSG00000025991 ENSMUSG00000032575	'Long-chain specific acyl-CoA dehydrogenase, mitochondrial'; 'Fatty acid-binding protein, liver'; 'Beta-2-glycoprotein 1'; 'Ras GTPase-activating-like protein IQGAP2'; 'Cofilin-1'; 'Albumin'; 'Profilin'; 'D-beta-hydroxybutyrate dehydrogenase, mitochondrial'; 'Trifunctional enzyme subunit alpha, mitochondrial'; 'Carbamoyl-phosphate synthase'; 'Mesencephalic astrocyte-derived neurotrophic factor'	Acadl Fabp1 Apoh Iqgap2 Cfl1 Alb Pfn1 Bdh1 Hadha Cps1 Manf	A0A0R4J083 P12710 Q01339 Q3UQ44 Q544Y7 Q546G4 Q5SX50 Q80XN0 Q8BMS1 Q8C196 Q9CXI5	A0A0R4J083 P12710 Q01339 Q3UQ44 Q544Y7 Q546G4 Q5SX50 Q80XN0 Q8BMS1 Q8C196 Q9CXI5	18.33 11/60	1.24 11/885	0.000129952	GO:0005488
GO:0030554	adenyl nucleotide binding	Binding to an adenyl nucleotide, an adenosine esterified with (ortho)phosphate.	ENSMUSG00000026003 ENSMUSG00000030246 ENSMUSG00000074207 ENSMUSG00000026473 ENSMUSG00000076441 ENSMUSG00000032350 ENSMUSG00000048087 ENSMUSG00000027597 ENSMUSG00000018293 ENSMUSG00000025745 ENSMUSG00000025991 ENSMUSG00000025950 ENSMUSG00000034371 ENSMUSG00000029776 ENSMUSG00000097148	'Long-chain specific acyl-CoA dehydrogenase, mitochondrial'; 'L-lactate dehydrogenase'; 'Alcohol dehydrogenase 1'; 'Glutamine synthetase'; 'Argininosuccinate synthase'; 'Glutamate--cysteine ligase catalytic subunit'; 'Adenosylhomocysteinase'; 'Profilin'; 'Trifunctional enzyme subunit alpha, mitochondrial'; 'Carbamoyl-phosphate synthase'; 'Isocitrate dehydrogenase'; 'Triokinase/FMN cyclase'; '3-hy…	Acadl Ldhb Adh1 Glul Ass1 Gclc Ahcy Pfn1 Hadha Cps1 Idh1 Tkfc Hibadh Gapdhrt	A0A0R4J083 A0A6I8MX27 P00329 P15105 P16460 P97494 Q3TF14 Q5SX50 Q8BMS1 Q8C196 Q8C338 Q8VC30 Q99L13 S4R1W1	A0A0R4J083 A0A6I8MX27 P00329 P15105 P16460 P97494 Q3TF14 Q5SX50 Q8BMS1 Q8C196 Q8C338 Q8VC30 Q99L13 S4R1W1	25.00 15/60	0.89 15/1678	0.000129952	GO:0017076
GO:0043168	anion binding	Binding to an anion, a charged atom or group of atoms with a net negative charge.	ENSMUSG00000026202 ENSMUSG00000026003 ENSMUSG00000074207 ENSMUSG00000054422 ENSMUSG00000026473 ENSMUSG00000076441 ENSMUSG00000034994 ENSMUSG00000072235 ENSMUSG00000032350 ENSMUSG00000071866 ENSMUSG00000021676 ENSMUSG00000029368 ENSMUSG00000018293 ENSMUSG00000025745 ENSMUSG00000025991 ENSMUSG00000034371 ENSMUSG00000024039 ENSMUSG00000003526	'Tubulin alpha chain'; 'Long-chain specific acyl-CoA dehydrogenase, mitochondrial'; 'Alcohol dehydrogenase 1'; 'Fatty acid-binding protein, liver'; 'Glutamine synthetase'; 'Argininosuccinate synthase'; 'Elongation factor 2'; 'Tubulin alpha-1A chain'; 'Glutamate--cysteine ligase catalytic subunit'; 'Peptidyl-prolyl cis-trans isomerase'; 'Ras GTPase-activating-like protein IQGAP2'; 'Albumin'; 'Prof…	Tuba4a Acadl Adh1 Fabp1 Glul Ass1 Eef2 Tuba1a Gclc Ppia Iqgap2 Alb Pfn1 Hadha Cps1 Tkfc Cbs Prodh	A0A0A0MQA5 A0A0R4J083 P00329 P12710 P15105 P16460 P58252 P68369 P97494 Q3TE63 Q3UQ44 Q546G4 Q5SX50 Q8BMS1 Q8C196 Q8VC30 Q91WT9 Q9WU79	A0A0A0MQA5 A0A0R4J083 P00329 P12710 P15105 P16460 P58252 P68369 P97494 Q3TE63 Q3UQ44 Q546G4 Q5SX50 Q8BMS1 Q8C196 Q8VC30 Q91WT9 Q9WU79	30.00 18/60	0.72 18/2483	0.000219525	GO:0043167
GO:0005515	protein binding	Binding to a protein.	ENSMUSG00000026202 ENSMUSG00000026003 ENSMUSG00000020741 ENSMUSG00000038650 ENSMUSG00000030246 ENSMUSG00000003814 ENSMUSG00000028001 ENSMUSG00000026365 ENSMUSG00000019428 ENSMUSG00000074207 ENSMUSG00000061232 ENSMUSG00000026473 ENSMUSG00000076441 ENSMUSG00000028494 ENSMUSG00000004897 ENSMUSG00000027875 ENSMUSG00000034994 ENSMUSG00000071415 ENSMUSG00000072235 ENSMUSG00000032350 ENSMUSG00000000049 …	'Tubulin alpha chain'; 'Long-chain specific acyl-CoA dehydrogenase, mitochondrial'; 'Clustered mitochondria protein homolog'; 'Ribonuclease inhibitor'; 'L-lactate dehydrogenase'; 'Calreticulin'; 'Fibrinogen alpha chain'; 'Complement component factor h'; 'Peptidyl-prolyl cis-trans isomerase FKBP8'; 'Alcohol dehydrogenase 1'; 'H-2 class I histocompatibility antigen, K-B alpha chain'; 'Glutamine syn…	Tuba4a Acadl Cluh Rnh1 Ldhb Calr Fga Cfh Fkbp8 Adh1 H2-K1 Glul Ass1 Plin2 Hdgf Hmgcs2 Eef2 Rpl23 Tuba1a Gclc Apoh Cyp2e1 Gclm Ppia Ahcy Iqgap2 Dstn Cfl1 Alb Pfn1 Tomm70a Hadha Cps1 Idh1 Tkfc Cbs Tf Manf Aldh7a1 Gapdhrt	A0A0A0MQA5 A0A0R4J083 A0A0R4J140 A0A1B0GSG5 A0A6I8MX27 B2MWM9 E9PV24 E9Q8I0 O35465 P00329 P01901 P15105 P16460 P43883 P51859 P54869 P58252 P62830 P68369 P97494 Q01339 Q05421 Q3T9P2 Q3TE63 Q3TF14 Q3UQ44 Q4FK36 Q544Y7 Q546G4 Q5SX50 Q80TT4 Q8BMS1 Q8C196 Q8C338 Q8VC30 Q91WT9 Q921I1 Q9CXI5 Q9DBF1 S4R1W1	A0A0A0MQA5 A0A0R4J083 A0A0R4J140 A0A1B0GSG5 A0A6I8MX27 B2MWM9 E9PV24 E9Q8I0 O35465 P00329 P01901 P15105 P16460 P43883 P51859 P54869 P58252 P62830 P68369 P97494 Q01339 Q05421 Q3T9P2 Q3TE63 Q3TF14 Q3UQ44 Q4FK36 Q544Y7 Q546G4 Q5SX50 Q80TT4 Q8BMS1 Q8C196 Q8C338 Q8VC30 Q91WT9 Q921I1 Q9CXI5 Q9DBF1 S4R1W1	68.33 41/60	0.39 41/10460	0.000474922	GO:0005488
GO:0016649	oxidoreductase activity, acting on the CH-NH group of donors, quinone or similar compound as acceptor	Catalysis of an oxidation-reduction (redox) reaction in which a CH-NH group acts as a hydrogen or electron donor and reduces quinone or similar compound.	ENSMUSG00000027809 ENSMUSG00000003526	'Electron transfer flavoprotein-ubiquinone oxidoreductase, mitochondrial'; 'Proline dehydrogenase 1, mitochondrial'	Etfdh Prodh	Q921G7 Q9WU79	Q921G7 Q9WU79	3.33 2/60	40.00 2/5	0.00087793	GO:0016645
GO:0016874	ligase activity	Catalysis of the joining of two molecules, or two groups within a single molecule, using the energy from the hydrolysis of ATP, a similar triphosphate, or a pH gradient.	ENSMUSG00000026473 ENSMUSG00000076441 ENSMUSG00000032350 ENSMUSG00000028124 ENSMUSG00000025991	'Glutamine synthetase'; 'Argininosuccinate synthase'; 'Glutamate--cysteine ligase catalytic subunit'; 'GCS light chain'; 'Carbamoyl-phosphate synthase'	Glul Ass1 Gclc Gclm Cps1	P15105 P16460 P97494 Q3T9P2 Q8C196	P15105 P16460 P97494 Q3T9P2 Q8C196	8.33 5/60	2.92 5/171	0.00087793	GO:0003824
GO:0043167	ion binding	Binding to an ion, a charged atoms or groups of atoms.	ENSMUSG00000026202 ENSMUSG00000026003 ENSMUSG00000003814 ENSMUSG00000028001 ENSMUSG00000074207 ENSMUSG00000054422 ENSMUSG00000026473 ENSMUSG00000076441 ENSMUSG00000030057 ENSMUSG00000034994 ENSMUSG00000072235 ENSMUSG00000032350 ENSMUSG00000025479 ENSMUSG00000071866 ENSMUSG00000048087 ENSMUSG00000027597 ENSMUSG00000021676 ENSMUSG00000029368 ENSMUSG00000018293 ENSMUSG00000025745 ENSMUSG00000025991 …	'Tubulin alpha chain'; 'Long-chain specific acyl-CoA dehydrogenase, mitochondrial'; 'Calreticulin'; 'Fibrinogen alpha chain'; 'Alcohol dehydrogenase 1'; 'Fatty acid-binding protein, liver'; 'Glutamine synthetase'; 'Argininosuccinate synthase'; 'CCHC-type zinc finger nucleic acid binding protein'; 'Elongation factor 2'; 'Tubulin alpha-1A chain'; 'Glutamate--cysteine ligase catalytic subunit'; 'Cyt…	Tuba4a Acadl Calr Fga Adh1 Fabp1 Glul Ass1 Cnbp Eef2 Tuba1a Gclc Cyp2e1 Ppia Ahcy Iqgap2 Alb Pfn1 Hadha Cps1 Idh1 Tkfc No gene name for Q91V76 Cbs Etfdh Tf Prodh	A0A0A0MQA5 A0A0R4J083 B2MWM9 E9PV24 P00329 P12710 P15105 P16460 P53996 P58252 P68369 P97494 Q05421 Q3TE63 Q3TF14 Q3UQ44 Q546G4 Q5SX50 Q8BMS1 Q8C196 Q8C338 Q8VC30 Q91V76 Q91WT9 Q921G7 Q921I1 Q9WU79	A0A0A0MQA5 A0A0R4J083 B2MWM9 E9PV24 P00329 P12710 P15105 P16460 P53996 P58252 P68369 P97494 Q05421 Q3TE63 Q3TF14 Q3UQ44 Q546G4 Q5SX50 Q8BMS1 Q8C196 Q8C338 Q8VC30 Q91V76 Q91WT9 Q921G7 Q921I1 Q9WU79	46.67 28/60	0.47 28/6018	0.00158238	GO:0036094
GO:0005543	phospholipid binding	Binding to a phospholipid, a class of lipids containing phosphoric acid as a mono- or diester.	ENSMUSG00000054422 ENSMUSG00000000049 ENSMUSG00000021676 ENSMUSG00000056201 ENSMUSG00000018293 ENSMUSG00000046598 ENSMUSG00000025991	'Fatty acid-binding protein, liver'; 'Beta-2-glycoprotein 1'; 'Ras GTPase-activating-like protein IQGAP2'; 'Cofilin-1'; 'Profilin'; 'D-beta-hydroxybutyrate dehydrogenase, mitochondrial'; 'Carbamoyl-phosphate synthase'	Fabp1 Apoh Iqgap2 Cfl1 Pfn1 Bdh1 Cps1	P12710 Q01339 Q3UQ44 Q544Y7 Q5SX50 Q80XN0 Q8C196	P12710 Q01339 Q3UQ44 Q544Y7 Q5SX50 Q80XN0 Q8C196	11.67 7/60	1.44 7/487	0.00230495	GO:0008289
GO:0003988	acetyl-CoA C-acyltransferase activity	Catalysis of the reaction: acyl-CoA + acetyl-CoA = CoA + 3-oxoacyl-CoA.	ENSMUSG00000025745 ENSMUSG00000036880	'Trifunctional enzyme subunit alpha, mitochondrial'; '3-ketoacyl-CoA thiolase, mitochondrial'	Hadha Acaa2	Q8BMS1 Q8BWT1	Q8BMS1 Q8BWT1	3.33 2/60	22.22 2/9	0.00280991	GO:0016408
GO:0097367	carbohydrate derivative binding	Binding to a carbohydrate derivative.	ENSMUSG00000026202 ENSMUSG00000026003 ENSMUSG00000026365 ENSMUSG00000026473 ENSMUSG00000076441 ENSMUSG00000004897 ENSMUSG00000034994 ENSMUSG00000072235 ENSMUSG00000032350 ENSMUSG00000000049 ENSMUSG00000071866 ENSMUSG00000025745 ENSMUSG00000025991 ENSMUSG00000034371 ENSMUSG00000032575	'Tubulin alpha chain'; 'Long-chain specific acyl-CoA dehydrogenase, mitochondrial'; 'Complement component factor h'; 'Glutamine synthetase'; 'Argininosuccinate synthase'; 'Hepatoma-derived growth factor'; 'Elongation factor 2'; 'Tubulin alpha-1A chain'; 'Glutamate--cysteine ligase catalytic subunit'; 'Beta-2-glycoprotein 1'; 'Peptidyl-prolyl cis-trans isomerase'; 'Trifunctional enzyme subunit alp…	Tuba4a Acadl Cfh Glul Ass1 Hdgf Eef2 Tuba1a Gclc Apoh Ppia Hadha Cps1 Tkfc Manf	A0A0A0MQA5 A0A0R4J083 E9Q8I0 P15105 P16460 P51859 P58252 P68369 P97494 Q01339 Q3TE63 Q8BMS1 Q8C196 Q8VC30 Q9CXI5	A0A0A0MQA5 A0A0R4J083 E9Q8I0 P15105 P16460 P51859 P58252 P68369 P97494 Q01339 Q3TE63 Q8BMS1 Q8C196 Q8VC30 Q9CXI5	25.00 15/60	0.66 15/2284	0.003273	GO:0005488
GO:0044877	protein-containing complex binding	Binding to a macromolecular complex.	ENSMUSG00000003814 ENSMUSG00000061232 ENSMUSG00000054422 ENSMUSG00000034994 ENSMUSG00000072235 ENSMUSG00000032350 ENSMUSG00000028124 ENSMUSG00000071866 ENSMUSG00000021676 ENSMUSG00000015932 ENSMUSG00000056201 ENSMUSG00000007892 ENSMUSG00000025745 ENSMUSG00000025991	'Calreticulin'; 'H-2 class I histocompatibility antigen, K-B alpha chain'; 'Fatty acid-binding protein, liver'; 'Elongation factor 2'; 'Tubulin alpha-1A chain'; 'Glutamate--cysteine ligase catalytic subunit'; 'GCS light chain'; 'Peptidyl-prolyl cis-trans isomerase'; 'Ras GTPase-activating-like protein IQGAP2'; 'Destrin'; 'Cofilin-1'; 'Large ribosomal subunit protein P1'; 'Trifunctional enzyme sub…	Calr H2-K1 Fabp1 Eef2 Tuba1a Gclc Gclm Ppia Iqgap2 Dstn Cfl1 Rplp1 Hadha Cps1	B2MWM9 P01901 P12710 P58252 P68369 P97494 Q3T9P2 Q3TE63 Q3UQ44 Q4FK36 Q544Y7 Q58E35 Q8BMS1 Q8C196	B2MWM9 P01901 P12710 P58252 P68369 P97494 Q3T9P2 Q3TE63 Q3UQ44 Q4FK36 Q544Y7 Q58E35 Q8BMS1 Q8C196	23.33 14/60	0.69 14/2038	0.00334773	GO:0005488
GO:0046914	transition metal ion binding	Binding to a transition metal ions; a transition metal is an element whose atom has an incomplete d-subshell of extranuclear electrons, or which gives rise to a cation or cations with an incomplete d-subshell. Transition metals often have more than one valency state. Biologically relevant transition metals include vanadium, manganese, iron, copper, cobalt, nickel, molybdenum and silver.	ENSMUSG00000003814 ENSMUSG00000074207 ENSMUSG00000026473 ENSMUSG00000030057 ENSMUSG00000025479 ENSMUSG00000048087 ENSMUSG00000027597 ENSMUSG00000029368 ENSMUSG00000031938 ENSMUSG00000032554	'Calreticulin'; 'Alcohol dehydrogenase 1'; 'Glutamine synthetase'; 'CCHC-type zinc finger nucleic acid binding protein'; 'Cytochrome P450 2E1'; 'Adenosylhomocysteinase'; 'Albumin'; 'Ester hydrolase C11orf54 homolog'; 'Serotransferrin'	Calr Adh1 Glul Cnbp Cyp2e1 Ahcy Alb No gene name for Q91V76 Tf	B2MWM9 P00329 P15105 P53996 Q05421 Q3TF14 Q546G4 Q91V76 Q921I1	B2MWM9 P00329 P15105 P53996 Q05421 Q3TF14 Q546G4 Q91V76 Q921I1	16.67 10/60	0.91 10/1102	0.00334773	GO:0046872
GO:0050661	NADP binding	Binding to nicotinamide-adenine dinucleotide phosphate, a coenzyme involved in many redox and biosynthetic reactions; binding may be to either the oxidized form, NADP+, or the reduced form, NADPH.	ENSMUSG00000025950 ENSMUSG00000029776 ENSMUSG00000097148	'Isocitrate dehydrogenase'; '3-hydroxyisobutyrate dehydrogenase, mitochondrial'; 'Glyceraldehyde-3-phosphate dehydrogenase'	Idh1 Hibadh Gapdhrt	Q8C338 Q99L13 S4R1W1	Q8C338 Q99L13 S4R1W1	5.00 3/60	5.36 3/56	0.0040642	GO:0030554
GO:0015643	toxic substance binding	Binding to a toxic substance, a poisonous substance that causes damage to biological systems.	ENSMUSG00000076441 ENSMUSG00000029368	'Argininosuccinate synthase'; 'Albumin'	Ass1 Alb	P16460 Q546G4	P16460 Q546G4	3.33 2/60	14.29 2/14	0.00584002	GO:0005488
GO:0008097	5S rRNA binding	Binding to a 5S ribosomal RNA, the smallest RNA constituent of a ribosome.	ENSMUSG00000044986 ENSMUSG00000034994	'Thiosulfate sulfurtransferase'; 'Elongation factor 2'	Tst Eef2	P52196 P58252	P52196 P58252	3.33 2/60	14.29 2/14	0.00584002	GO:0019843
GO:0097159	organic cyclic compound binding	Binding to an organic cyclic compound, any molecular entity that contains carbon arranged in a cyclic molecular structure.	ENSMUSG00000026202 ENSMUSG00000026003 ENSMUSG00000020741 ENSMUSG00000030246 ENSMUSG00000003814 ENSMUSG00000074207 ENSMUSG00000026473 ENSMUSG00000076441 ENSMUSG00000004897 ENSMUSG00000044986 ENSMUSG00000030057 ENSMUSG00000034994 ENSMUSG00000071415 ENSMUSG00000072235 ENSMUSG00000032350 ENSMUSG00000025479 ENSMUSG00000048087 ENSMUSG00000027597 ENSMUSG00000098274 ENSMUSG00000029368 ENSMUSG00000018293 …	'Tubulin alpha chain'; 'Long-chain specific acyl-CoA dehydrogenase, mitochondrial'; 'Clustered mitochondria protein homolog'; 'L-lactate dehydrogenase'; 'Calreticulin'; 'Alcohol dehydrogenase 1'; 'Glutamine synthetase'; 'Argininosuccinate synthase'; 'Hepatoma-derived growth factor'; 'Thiosulfate sulfurtransferase'; 'CCHC-type zinc finger nucleic acid binding protein'; 'Elongation factor 2'; 'Larg…	Tuba4a Acadl Cluh Ldhb Calr Adh1 Glul Ass1 Hdgf Tst Cnbp Eef2 Rpl23 Tuba1a Gclc Cyp2e1 Ahcy Rpl24 Alb Pfn1 Hadha Cps1 Idh1 Tkfc Cbs Hibadh Prodh Gapdhrt	A0A0A0MQA5 A0A0R4J083 A0A0R4J140 A0A6I8MX27 B2MWM9 P00329 P15105 P16460 P51859 P52196 P53996 P58252 P62830 P68369 P97494 Q05421 Q3TF14 Q3UW40 Q546G4 Q5SX50 Q8BMS1 Q8C196 Q8C338 Q8VC30 Q91WT9 Q99L13 Q9WU79 S4R1W1	A0A0A0MQA5 A0A0R4J083 A0A0R4J140 A0A6I8MX27 B2MWM9 P00329 P15105 P16460 P51859 P52196 P53996 P58252 P62830 P68369 P97494 Q05421 Q3TF14 Q3UW40 Q546G4 Q5SX50 Q8BMS1 Q8C196 Q8C338 Q8VC30 Q91WT9 Q99L13 Q9WU79 S4R1W1	48.33 29/60	0.42 29/6937	0.0059171	GO:0005488
GO:0005488	binding	The selective, non-covalent, often stoichiometric, interaction of a molecule with one or more specific sites on another molecule.	ENSMUSG00000026202 ENSMUSG00000026003 ENSMUSG00000020741 ENSMUSG00000038650 ENSMUSG00000030246 ENSMUSG00000003814 ENSMUSG00000028001 ENSMUSG00000026365 ENSMUSG00000019428 ENSMUSG00000074207 ENSMUSG00000061232 ENSMUSG00000054422 ENSMUSG00000026473 ENSMUSG00000076441 ENSMUSG00000028494 ENSMUSG00000004897 ENSMUSG00000044986 ENSMUSG00000030057 ENSMUSG00000027875 ENSMUSG00000034994 ENSMUSG00000071415 …	'Tubulin alpha chain'; 'Long-chain specific acyl-CoA dehydrogenase, mitochondrial'; 'Clustered mitochondria protein homolog'; 'Ribonuclease inhibitor'; 'L-lactate dehydrogenase'; 'Calreticulin'; 'Fibrinogen alpha chain'; 'Complement component factor h'; 'Peptidyl-prolyl cis-trans isomerase FKBP8'; 'Alcohol dehydrogenase 1'; 'H-2 class I histocompatibility antigen, K-B alpha chain'; 'Fatty acid-bi…	Tuba4a Acadl Cluh Rnh1 Ldhb Calr Fga Cfh Fkbp8 Adh1 H2-K1 Fabp1 Glul Ass1 Plin2 Hdgf Tst Cnbp Hmgcs2 Eef2 Rpl23 Tuba1a Gclc Apoh Cyp2e1 Gclm Ppia Ahcy Iqgap2 Rpl24 Dstn Cfl1 Alb Rplp1 Pfn1 Tomm70a Bdh1 Hadha Cps1 Idh1 Tkfc No gene name for Q91V76 Cbs Etfdh Tf Hibadh Manf Aldh7a1 Prodh Gapdhrt	A0A0A0MQA5 A0A0R4J083 A0A0R4J140 A0A1B0GSG5 A0A6I8MX27 B2MWM9 E9PV24 E9Q8I0 O35465 P00329 P01901 P12710 P15105 P16460 P43883 P51859 P52196 P53996 P54869 P58252 P62830 P68369 P97494 Q01339 Q05421 Q3T9P2 Q3TE63 Q3TF14 Q3UQ44 Q3UW40 Q4FK36 Q544Y7 Q546G4 Q58E35 Q5SX50 Q80TT4 Q80XN0 Q8BMS1 Q8C196 Q8C338 Q8VC30 Q91V76 Q91WT9 Q921G7 Q921I1 Q99L13 Q9CXI5 Q9DBF1 Q9WU79 S4R1W1	A0A0A0MQA5 A0A0R4J083 A0A0R4J140 A0A1B0GSG5 A0A6I8MX27 B2MWM9 E9PV24 E9Q8I0 O35465 P00329 P01901 P12710 P15105 P16460 P43883 P51859 P52196 P53996 P54869 P58252 P62830 P68369 P97494 Q01339 Q05421 Q3T9P2 Q3TE63 Q3TF14 Q3UQ44 Q3UW40 Q4FK36 Q544Y7 Q546G4 Q58E35 Q5SX50 Q80TT4 Q80XN0 Q8BMS1 Q8C196 Q8C338 Q8VC30 Q91V76 Q91WT9 Q921G7 Q921I1 Q99L13 Q9CXI5 Q9DBF1 Q9WU79 S4R1W1	85.00 51/60	0.31 51/16378	0.00630411	GO:0003674
GO:0033218	amide binding	Binding to an amide, any derivative of an oxoacid in which an acidic hydroxy group has been replaced by an amino or substituted amino group.	ENSMUSG00000026003 ENSMUSG00000003814 ENSMUSG00000061232 ENSMUSG00000071866 ENSMUSG00000022752 ENSMUSG00000025745	'Long-chain specific acyl-CoA dehydrogenase, mitochondrial'; 'Calreticulin'; 'H-2 class I histocompatibility antigen, K-B alpha chain'; 'Peptidyl-prolyl cis-trans isomerase'; 'MKIAA0719 protein'; 'Trifunctional enzyme subunit alpha, mitochondrial'	Acadl Calr H2-K1 Ppia Tomm70a Hadha	A0A0R4J083 B2MWM9 P01901 Q3TE63 Q80TT4 Q8BMS1	A0A0R4J083 B2MWM9 P01901 Q3TE63 Q80TT4 Q8BMS1	10.00 6/60	1.36 6/440	0.00679464	GO:0005488
GO:0003779	actin binding	Binding to monomeric or multimeric forms of actin, including actin filaments.	ENSMUSG00000004897 ENSMUSG00000034994 ENSMUSG00000021676 ENSMUSG00000015932 ENSMUSG00000056201 ENSMUSG00000018293	'Hepatoma-derived growth factor'; 'Elongation factor 2'; 'Ras GTPase-activating-like protein IQGAP2'; 'Destrin'; 'Cofilin-1'; 'Profilin'	Hdgf Eef2 Iqgap2 Dstn Cfl1 Pfn1	P51859 P58252 Q3UQ44 Q4FK36 Q544Y7 Q5SX50	P51859 P58252 Q3UQ44 Q4FK36 Q544Y7 Q5SX50	10.00 6/60	1.34 6/447	0.00718864	GO:0008092
GO:0019843	rRNA binding	Binding to a ribosomal RNA.	ENSMUSG00000044986 ENSMUSG00000034994 ENSMUSG00000071415	'Thiosulfate sulfurtransferase'; 'Elongation factor 2'; 'Large ribosomal subunit protein uL14'	Tst Eef2 Rpl23	P52196 P58252 P62830	P52196 P58252 P62830	5.00 3/60	4.05 3/74	0.0076049	GO:0003723
GO:0001846	opsonin binding	Binding to an opsonin, such as a complement component or antibody, deposited on the surface of a bacteria, virus, immune complex, or other particulate material.	ENSMUSG00000003814 ENSMUSG00000026365	'Calreticulin'; 'Complement component factor h'	Calr Cfh	B2MWM9 E9Q8I0	B2MWM9 E9Q8I0	3.33 2/60	11.11 2/18	0.00833051	GO:0005515
GO:0019825	oxygen binding	Binding to oxygen (O2).	ENSMUSG00000029368 ENSMUSG00000024039	'Albumin'; 'Cystathionine beta-synthase'	Alb Cbs	Q546G4 Q91WT9	Q546G4 Q91WT9	3.33 2/60	9.09 2/22	0.0119188	GO:0036094
GO:0016408	C-acyltransferase activity	Catalysis of the transfer of an acyl group to a carbon atom on the acceptor molecule.	ENSMUSG00000025745 ENSMUSG00000036880	'Trifunctional enzyme subunit alpha, mitochondrial'; '3-ketoacyl-CoA thiolase, mitochondrial'	Hadha Acaa2	Q8BMS1 Q8BWT1	Q8BMS1 Q8BWT1	3.33 2/60	9.09 2/22	0.0119188	GO:0016747
GO:0000062	fatty-acyl-CoA binding	Binding to a fatty-acyl-CoA, any derivative of coenzyme A in which the sulfhydryl group is in thiolester linkage with a fatty acyl group.	ENSMUSG00000026003 ENSMUSG00000025745	'Long-chain specific acyl-CoA dehydrogenase, mitochondrial'; 'Trifunctional enzyme subunit alpha, mitochondrial'	Acadl Hadha	A0A0R4J083 Q8BMS1	A0A0R4J083 Q8BMS1	3.33 2/60	8.70 2/23	0.0121838	GO:0120227;GO:1901567
GO:0001848	complement binding	Binding to a component or product of the complement cascade.	ENSMUSG00000003814 ENSMUSG00000026365	'Calreticulin'; 'Complement component factor h'	Calr Cfh	B2MWM9 E9Q8I0	B2MWM9 E9Q8I0	3.33 2/60	8.70 2/23	0.0121838	GO:0005515
GO:0016881	acid-amino acid ligase activity	Catalysis of the ligation of an acid to an amino acid via a carbon-nitrogen bond, with the concomitant hydrolysis of the diphosphate bond in ATP or a similar triphosphate.	ENSMUSG00000032350 ENSMUSG00000028124	'Glutamate--cysteine ligase catalytic subunit'; 'GCS light chain'	Gclc Gclm	P97494 Q3T9P2	P97494 Q3T9P2	3.33 2/60	8.70 2/23	0.0121838	GO:0016879
GO:1901567	fatty acid derivative binding	Binding to fatty acid derivative.	ENSMUSG00000026003 ENSMUSG00000025745	'Long-chain specific acyl-CoA dehydrogenase, mitochondrial'; 'Trifunctional enzyme subunit alpha, mitochondrial'	Acadl Hadha	A0A0R4J083 Q8BMS1	A0A0R4J083 Q8BMS1	3.33 2/60	8.33 2/24	0.012502	GO:0008289
GO:0003735	structural constituent of ribosome	The action of a molecule that contributes to the structural integrity of the ribosome.	ENSMUSG00000061983 ENSMUSG00000046364 ENSMUSG00000071415 ENSMUSG00000098274 ENSMUSG00000007892	'40S ribosomal protein S12'; 'Large ribosomal subunit protein uL15'; 'Large ribosomal subunit protein uL14'; 'Large ribosomal subunit protein eL24'; 'Large ribosomal subunit protein P1'	Rps12 Rpl27a Rpl23 Rpl24 Rplp1	A0A1W2P7A1 P14115 P62830 Q3UW40 Q58E35	A0A1W2P7A1 P14115 P62830 Q3UW40 Q58E35	8.33 5/60	1.44 5/348	0.012502	GO:0005198
GO:0005198	structural molecule activity	The action of a molecule that contributes to the structural integrity of a complex.	ENSMUSG00000026202 ENSMUSG00000061983 ENSMUSG00000028001 ENSMUSG00000046364 ENSMUSG00000071415 ENSMUSG00000072235 ENSMUSG00000098274 ENSMUSG00000007892	'Tubulin alpha chain'; '40S ribosomal protein S12'; 'Fibrinogen alpha chain'; 'Large ribosomal subunit protein uL15'; 'Large ribosomal subunit protein uL14'; 'Tubulin alpha-1A chain'; 'Large ribosomal subunit protein eL24'; 'Large ribosomal subunit protein P1'	Tuba4a Rps12 Fga Rpl27a Rpl23 Tuba1a Rpl24 Rplp1	A0A0A0MQA5 A0A1W2P7A1 E9PV24 P14115 P62830 P68369 Q3UW40 Q58E35	A0A0A0MQA5 A0A1W2P7A1 E9PV24 P14115 P62830 P68369 Q3UW40 Q58E35	13.33 8/60	0.87 8/920	0.012502	GO:0003674
GO:0051015	actin filament binding	Binding to an actin filament, also known as F-actin, a helical filamentous polymer of globular G-actin subunits.	ENSMUSG00000034994 ENSMUSG00000021676 ENSMUSG00000015932 ENSMUSG00000056201	'Elongation factor 2'; 'Ras GTPase-activating-like protein IQGAP2'; 'Destrin'; 'Cofilin-1'	Eef2 Iqgap2 Dstn Cfl1	P58252 Q3UQ44 Q4FK36 Q544Y7	P58252 Q3UQ44 Q4FK36 Q544Y7	6.67 4/60	1.92 4/208	0.0126898	GO:0003779;GO:0044877
GO:0140832	L-histidine, sodium:proton antiporter activity	Enables the transfer of a solute or solutes from one side of a membrane to the other according to the reaction: H+(in) + L-histidine(out) + Na+(out) = H+(out) + L-histidine(in) + Na+(in).	ENSMUSG00000010064	'Sodium-coupled neutral amino acid transporter 3'	Slc38a3	Q9DCP2	Q9DCP2	1.67 1/60	100.00 1/1	0.013885	GO:0045119;GO:0015385;GO:0140848;GO:0005290
GO:0034012	FAD-AMP lyase (cyclizing) activity	Catalysis of the reaction: FAD = AMP + riboflavin cyclic-4',5'-phosphate.	ENSMUSG00000034371	'Triokinase/FMN cyclase'	Tkfc	Q8VC30	Q8VC30	1.67 1/60	100.00 1/1	0.013885	GO:0016849;GO:0009975
GO:0140831	L-asparagine, sodium:proton antiporter activity	Enables the transfer of a solute or solutes from one side of a membrane to the other according to the reaction: H+(in) + L-asparagine(out) + Na+(out) = H+(out) + L-asparagine(in) + Na+(in).	ENSMUSG00000010064	'Sodium-coupled neutral amino acid transporter 3'	Slc38a3	Q9DCP2	Q9DCP2	1.67 1/60	100.00 1/1	0.013885	GO:0015385;GO:0140848;GO:0015182
GO:0018708	thiol S-methyltransferase activity	Catalysis of the reaction: S-adenosyl-L-methionine + a thiol = S-adenosyl-L-homocysteine + a thioether.	ENSMUSG00000025347	'Thiol S-methyltransferase TMT1B'	Tmt1b	Q9DD20	Q9DD20	1.67 1/60	100.00 1/1	0.013885	GO:0008172;GO:0008757
GO:0018601	4-nitrophenol 2-monooxygenase activity	Catalysis of the reaction: 4-nitrophenol + H+ + NADH + O2 = 4-nitrocatechol + H2O + NAD+.	ENSMUSG00000025479	'Cytochrome P450 2E1'	Cyp2e1	Q05421	Q05421	1.67 1/60	100.00 1/1	0.013885	GO:0016709
GO:0004043	L-aminoadipate-semialdehyde dehydrogenase activity	Catalysis of the reaction: L-2-aminoadipate 6-semialdehyde + NADP+ + H2O = L-2-aminoadipate + NADPH + H+.	ENSMUSG00000053644	'Alpha-aminoadipic semialdehyde dehydrogenase'	Aldh7a1	Q9DBF1	Q9DBF1	1.67 1/60	100.00 1/1	0.013885	GO:0016620
GO:0004371	glycerone kinase activity	Catalysis of the reaction: ATP + glycerone = ADP + glycerone phosphate + 2 H+.	ENSMUSG00000034371	'Triokinase/FMN cyclase'	Tkfc	Q8VC30	Q8VC30	1.67 1/60	100.00 1/1	0.013885	GO:0016301;GO:0016773
GO:0120227	acyl-CoA binding	Binding to an acyl-CoA, a thioester that results from the formal condensation of the thiol group of coenzyme A with the carboxy group of any carboxylic acid.	ENSMUSG00000026003 ENSMUSG00000025745	'Long-chain specific acyl-CoA dehydrogenase, mitochondrial'; 'Trifunctional enzyme subunit alpha, mitochondrial'	Acadl Hadha	A0A0R4J083 Q8BMS1	A0A0R4J083 Q8BMS1	3.33 2/60	7.69 2/26	0.013885	GO:0032559;GO:0033218;GO:1901681;GO:0043168
GO:0035226	glutamate-cysteine ligase catalytic subunit binding	Binding to the catalytic subunit of glutamate-cysteine ligase.	ENSMUSG00000028124	'GCS light chain'	Gclm	Q3T9P2	Q3T9P2	1.67 1/60	100.00 1/1	0.013885	GO:0019899
GO:0050354	triokinase activity	Catalysis of the reaction: D-glyceraldehyde + ATP = D-glyceraldehyde 3-phosphate + ADP + 2 H+.	ENSMUSG00000034371	'Triokinase/FMN cyclase'	Tkfc	Q8VC30	Q8VC30	1.67 1/60	100.00 1/1	0.013885	GO:0016773;GO:0016301
GO:0016645	oxidoreductase activity, acting on the CH-NH group of donors	Catalysis of an oxidation-reduction (redox) reaction in which a CH-NH group acts as a hydrogen or electron donor and reduces a hydrogen or electron acceptor.	ENSMUSG00000027809 ENSMUSG00000003526	'Electron transfer flavoprotein-ubiquinone oxidoreductase, mitochondrial'; 'Proline dehydrogenase 1, mitochondrial'	Etfdh Prodh	Q921G7 Q9WU79	Q921G7 Q9WU79	3.33 2/60	7.14 2/28	0.013885	GO:0016491
GO:0008442	3-hydroxyisobutyrate dehydrogenase activity	Catalysis of the reaction: 3-hydroxy-2-methylpropanoate + NAD+ = 2-methyl-3-oxopropanoate + NADH + H+.	ENSMUSG00000029776	'3-hydroxyisobutyrate dehydrogenase, mitochondrial'	Hibadh	Q99L13	Q99L13	1.67 1/60	100.00 1/1	0.013885	GO:0016616
GO:0004055	argininosuccinate synthase activity	Catalysis of the reaction: ATP + L-citrulline + L-aspartate = AMP + diphosphate + (N(omega)-L-arginino)succinate.	ENSMUSG00000076441	'Argininosuccinate synthase'	Ass1	P16460	P16460	1.67 1/60	100.00 1/1	0.013885	GO:0016879
GO:0008802	betaine-aldehyde dehydrogenase activity	Catalysis of the reaction: betaine aldehyde + NAD+ + H2O = betaine + NADH + H+.	ENSMUSG00000053644	'Alpha-aminoadipic semialdehyde dehydrogenase'	Aldh7a1	Q9DBF1	Q9DBF1	1.67 1/60	100.00 1/1	0.013885	GO:0004029
GO:0004122	cystathionine beta-synthase activity	Catalysis of the reaction: L-serine + L-homocysteine = cystathionine + H2O.	ENSMUSG00000024039	'Cystathionine beta-synthase'	Cbs	Q91WT9	Q91WT9	1.67 1/60	100.00 1/1	0.013885	GO:0016836
GO:0070025	carbon monoxide binding	Binding to carbon monoxide (CO).	ENSMUSG00000024039	'Cystathionine beta-synthase'	Cbs	Q91WT9	Q91WT9	1.67 1/60	100.00 1/1	0.013885	GO:0036094
GO:0072341	modified amino acid binding	Binding to a modified amino acid.	ENSMUSG00000029368 ENSMUSG00000025991 ENSMUSG00000024039	'Albumin'; 'Carbamoyl-phosphate synthase'; 'Cystathionine beta-synthase'	Alb Cps1 Cbs	Q546G4 Q8C196 Q91WT9	Q546G4 Q8C196 Q91WT9	5.00 3/60	2.73 3/110	0.013885	GO:0005488
GO:0045119	azole:proton antiporter activity	Enables the transfer of a solute or solutes from one side of a membrane to the other according to the reaction: H+(out) + azole(in) = H+(in) + azole(out). Azoles are heterocyclic compounds found in many biologically important substances.	ENSMUSG00000010064	'Sodium-coupled neutral amino acid transporter 3'	Slc38a3	Q9DCP2	Q9DCP2	1.67 1/60	100.00 1/1	0.013885	GO:0015297;GO:0022853;GO:1901474;GO:0015078
GO:0005539	glycosaminoglycan binding	Binding to a glycan (polysaccharide) containing a substantial proportion of aminomonosaccharide residues.	ENSMUSG00000026365 ENSMUSG00000004897 ENSMUSG00000000049 ENSMUSG00000071866	'Complement component factor h'; 'Hepatoma-derived growth factor'; 'Beta-2-glycoprotein 1'; 'Peptidyl-prolyl cis-trans isomerase'	Cfh Hdgf Apoh Ppia	E9Q8I0 P51859 Q01339 Q3TE63	E9Q8I0 P51859 Q01339 Q3TE63	6.67 4/60	1.79 4/223	0.013885	GO:0097367
GO:0004087	carbamoyl-phosphate synthase (ammonia) activity	Catalysis of the reaction: 2 ATP + hydrogencarbonate + NH4+ = 2 ADP + carbamoyl phosphate + 2 H+ + phosphate.	ENSMUSG00000025991	'Carbamoyl-phosphate synthase'	Cps1	Q8C196	Q8C196	1.67 1/60	100.00 1/1	0.013885	GO:0016879
GO:0097718	disordered domain specific binding	Binding to a disordered domain of a protein.	ENSMUSG00000019428 ENSMUSG00000097148	'Peptidyl-prolyl cis-trans isomerase FKBP8'; 'Glyceraldehyde-3-phosphate dehydrogenase'	Fkbp8 Gapdhrt	O35465 S4R1W1	O35465 S4R1W1	3.33 2/60	5.88 2/34	0.01721	GO:0019904
GO:0046872	metal ion binding	Binding to a metal ion.	ENSMUSG00000026202 ENSMUSG00000003814 ENSMUSG00000028001 ENSMUSG00000074207 ENSMUSG00000026473 ENSMUSG00000030057 ENSMUSG00000072235 ENSMUSG00000032350 ENSMUSG00000025479 ENSMUSG00000048087 ENSMUSG00000027597 ENSMUSG00000029368 ENSMUSG00000025991 ENSMUSG00000025950 ENSMUSG00000034371 ENSMUSG00000031938 ENSMUSG00000024039 ENSMUSG00000027809 ENSMUSG00000032554	'Tubulin alpha chain'; 'Calreticulin'; 'Fibrinogen alpha chain'; 'Alcohol dehydrogenase 1'; 'Glutamine synthetase'; 'CCHC-type zinc finger nucleic acid binding protein'; 'Tubulin alpha-1A chain'; 'Glutamate--cysteine ligase catalytic subunit'; 'Cytochrome P450 2E1'; 'Adenosylhomocysteinase'; 'Albumin'; 'Carbamoyl-phosphate synthase'; 'Isocitrate dehydrogenase'; 'Triokinase/FMN cyclase'; 'Ester hy…	Tuba4a Calr Fga Adh1 Glul Cnbp Tuba1a Gclc Cyp2e1 Ahcy Alb Cps1 Idh1 Tkfc No gene name for Q91V76 Cbs Etfdh Tf	A0A0A0MQA5 B2MWM9 E9PV24 P00329 P15105 P53996 P68369 P97494 Q05421 Q3TF14 Q546G4 Q8C196 Q8C338 Q8VC30 Q91V76 Q91WT9 Q921G7 Q921I1	A0A0A0MQA5 B2MWM9 E9PV24 P00329 P15105 P53996 P68369 P97494 Q05421 Q3TF14 Q546G4 Q8C196 Q8C338 Q8VC30 Q91V76 Q91WT9 Q921G7 Q921I1	31.67 19/60	0.45 19/4176	0.0174225	GO:0043169
GO:0003755	peptidyl-prolyl cis-trans isomerase activity	Catalysis of the reaction: peptidyl-proline (omega=180) = peptidyl-proline (omega=0).	ENSMUSG00000019428 ENSMUSG00000071866	'Peptidyl-prolyl cis-trans isomerase FKBP8'; 'Peptidyl-prolyl cis-trans isomerase'	Fkbp8 Ppia	O35465 Q3TE63	O35465 Q3TE63	3.33 2/60	5.26 2/38	0.0208469	GO:0140096;GO:0016859
GO:0043169	cation binding	Binding to a cation, a charged atom or group of atoms with a net positive charge.	ENSMUSG00000026202 ENSMUSG00000003814 ENSMUSG00000028001 ENSMUSG00000074207 ENSMUSG00000026473 ENSMUSG00000030057 ENSMUSG00000072235 ENSMUSG00000032350 ENSMUSG00000025479 ENSMUSG00000048087 ENSMUSG00000027597 ENSMUSG00000029368 ENSMUSG00000025991 ENSMUSG00000025950 ENSMUSG00000034371 ENSMUSG00000031938 ENSMUSG00000024039 ENSMUSG00000027809 ENSMUSG00000032554	'Tubulin alpha chain'; 'Calreticulin'; 'Fibrinogen alpha chain'; 'Alcohol dehydrogenase 1'; 'Glutamine synthetase'; 'CCHC-type zinc finger nucleic acid binding protein'; 'Tubulin alpha-1A chain'; 'Glutamate--cysteine ligase catalytic subunit'; 'Cytochrome P450 2E1'; 'Adenosylhomocysteinase'; 'Albumin'; 'Carbamoyl-phosphate synthase'; 'Isocitrate dehydrogenase'; 'Triokinase/FMN cyclase'; 'Ester hy…	Tuba4a Calr Fga Adh1 Glul Cnbp Tuba1a Gclc Cyp2e1 Ahcy Alb Cps1 Idh1 Tkfc No gene name for Q91V76 Cbs Etfdh Tf	A0A0A0MQA5 B2MWM9 E9PV24 P00329 P15105 P53996 P68369 P97494 Q05421 Q3TF14 Q546G4 Q8C196 Q8C338 Q8VC30 Q91V76 Q91WT9 Q921G7 Q921I1	A0A0A0MQA5 B2MWM9 E9PV24 P00329 P15105 P53996 P68369 P97494 Q05421 Q3TF14 Q546G4 Q8C196 Q8C338 Q8VC30 Q91V76 Q91WT9 Q921G7 Q921I1	31.67 19/60	0.44 19/4277	0.0222944	GO:0043167
GO:0015227	acyl carnitine transmembrane transporter activity	Enables the transfer of acyl carnitine from one side of a membrane to the other. Acyl carnitine is the condensation product of a carboxylic acid and carnitine and is the transport form for a fatty acid crossing the mitochondrial membrane.	ENSMUSG00000032602	'Solute carrier family 25'	Slc25a20	Q7TPW6	Q7TPW6	1.67 1/60	50.00 1/2	0.0223174	GO:0015651
GO:0016211	ammonia ligase activity	Catalysis of the ligation of ammonia (NH3) to another substance via a carbon-nitrogen bond with concomitant breakage of a diphosphate linkage, usually in a nucleoside triphosphate.	ENSMUSG00000026473	'Glutamine synthetase'	Glul	P15105	P15105	1.67 1/60	50.00 1/2	0.0223174	GO:0016880
GO:1903981	enterobactin binding	Binding to enterobactin.	ENSMUSG00000029368	'Albumin'	Alb	Q546G4	Q546G4	1.67 1/60	50.00 1/2	0.0223174	GO:0005527;GO:0043168;GO:1901363
GO:0070026	nitric oxide binding	Binding to nitric oxide (NO).	ENSMUSG00000024039	'Cystathionine beta-synthase'	Cbs	Q91WT9	Q91WT9	1.67 1/60	50.00 1/2	0.0223174	GO:0036094
GO:0004657	proline dehydrogenase activity	Catalysis of the reaction: L-proline + acceptor = (S)-1-pyrroline-5-carboxylate + reduced acceptor.	ENSMUSG00000003526	'Proline dehydrogenase 1, mitochondrial'	Prodh	Q9WU79	Q9WU79	1.67 1/60	50.00 1/2	0.0223174	GO:0016649
GO:0008670	2,4-dienoyl-CoA reductase (NADPH) activity	Catalysis of the reaction: trans-2,3-didehydroacyl-CoA + NADP+ = trans,trans-2,3,4,5-tetradehydroacyl-CoA + NADPH + H+.	ENSMUSG00000036775	'Peroxisomal 2,4-dienoyl-CoA reductase'	Decr2	Q3TR93	Q3TR93	1.67 1/60	50.00 1/2	0.0223174	GO:0016628
GO:0003858	3-hydroxybutyrate dehydrogenase activity	Catalysis of the reaction: (R)-3-hydroxybutanoate + NAD+ = acetoacetate + H+ + NADH.	ENSMUSG00000046598	'D-beta-hydroxybutyrate dehydrogenase, mitochondrial'	Bdh1	Q80XN0	Q80XN0	1.67 1/60	50.00 1/2	0.0223174	GO:0016616
GO:0004088	carbamoyl-phosphate synthase (glutamine-hydrolyzing) activity	Catalysis of the reaction: 2 ATP + L-glutamine + CO2 + H2O = 2 ADP + phosphate + glutamate + carbamoyl phosphate.	ENSMUSG00000025991	'Carbamoyl-phosphate synthase'	Cps1	Q8C196	Q8C196	1.67 1/60	50.00 1/2	0.0223174	GO:0016884
GO:0004356	glutamine synthetase activity	Catalysis of the reaction: ATP + L-glutamate + NH4+ = ADP + H+ + L-glutamine + phosphate.	ENSMUSG00000026473	'Glutamine synthetase'	Glul	P15105	P15105	1.67 1/60	50.00 1/2	0.0223174	GO:0016211
GO:0140830	L-glutamine, sodium:proton antiporter activity	Enables the transfer of a solute or solutes from one side of a membrane to the other according to the reaction: H+(in) + L-glutamine(out) + Na+(out) = H+(out) + L-glutamine(in) + Na+(in).	ENSMUSG00000010064	'Sodium-coupled neutral amino acid transporter 3'	Slc38a3	Q9DCP2	Q9DCP2	1.67 1/60	50.00 1/2	0.0223174	GO:0015186;GO:0140848;GO:0015385
GO:0004450	isocitrate dehydrogenase (NADP+) activity	Catalysis of the reaction: isocitrate + NADP+ = 2-oxoglutarate + CO2 + NADPH.	ENSMUSG00000025950	'Isocitrate dehydrogenase'	Idh1	Q8C338	Q8C338	1.67 1/60	50.00 1/2	0.0223174	GO:0004448
GO:0016859	cis-trans isomerase activity	Catalysis of a reaction that interconverts cis and trans isomers. Atoms or groups are termed cis or trans to one another when they lie respectively on the same or on opposite sides of a reference plane identifiable as common among stereoisomers.	ENSMUSG00000019428 ENSMUSG00000071866	'Peptidyl-prolyl cis-trans isomerase FKBP8'; 'Peptidyl-prolyl cis-trans isomerase'	Fkbp8 Ppia	O35465 Q3TE63	O35465 Q3TE63	3.33 2/60	4.76 2/42	0.0223174	GO:0016853
GO:0004421	hydroxymethylglutaryl-CoA synthase activity	Catalysis of the reaction: acetoacetyl-CoA + acetyl-CoA + H2O = (S)-3-hydroxy-3-methylglutaryl-CoA + CoA + H+.	ENSMUSG00000027875	'Hydroxymethylglutaryl-CoA synthase, mitochondrial'	Hmgcs2	P54869	P54869	1.67 1/60	50.00 1/2	0.0223174	GO:0046912
GO:0004174	electron-transferring-flavoprotein dehydrogenase activity	Catalysis of the reaction: a ubiquinone + reduced [electron-transfer flavoprotein] = a ubiquinol + H+ + oxidized [electron-transfer flavoprotein].	ENSMUSG00000027809	'Electron transfer flavoprotein-ubiquinone oxidoreductase, mitochondrial'	Etfdh	Q921G7	Q921G7	1.67 1/60	33.33 1/3	0.0309467	GO:0009055;GO:0016649
GO:0008201	heparin binding	Binding to heparin, a member of a group of glycosaminoglycans found mainly as an intracellular component of mast cells and which consist predominantly of alternating alpha-(1->4)-linked D-galactose and N-acetyl-D-glucosamine-6-sulfate residues.	ENSMUSG00000026365 ENSMUSG00000004897 ENSMUSG00000000049	'Complement component factor h'; 'Hepatoma-derived growth factor'; 'Beta-2-glycoprotein 1'	Cfh Hdgf Apoh	E9Q8I0 P51859 Q01339	E9Q8I0 P51859 Q01339	5.00 3/60	1.85 3/162	0.0309467	GO:0005539;GO:1901681
GO:0051087	protein-folding chaperone binding	Binding to a chaperone protein, a class of proteins that bind to nascent or unfolded polypeptides and ensure correct folding or transport.	ENSMUSG00000061232 ENSMUSG00000025479 ENSMUSG00000029368	'H-2 class I histocompatibility antigen, K-B alpha chain'; 'Cytochrome P450 2E1'; 'Albumin'	H2-K1 Cyp2e1 Alb	P01901 Q05421 Q546G4	P01901 Q05421 Q546G4	5.00 3/60	1.83 3/164	0.0309467	GO:0005515
GO:0016509	long-chain-3-hydroxyacyl-CoA dehydrogenase activity	Catalysis of the reaction: a long-chain (3S)-3-hydroxy fatty acyl-CoA + NAD(+) = a long-chain 3-oxo-fatty acyl-CoA + H(+) + NADH. A long-chain fatty acid has an aliphatic tail containing 13 to 22 carbons.	ENSMUSG00000025745	'Trifunctional enzyme subunit alpha, mitochondrial'	Hadha	Q8BMS1	Q8BMS1	1.67 1/60	33.33 1/3	0.0309467	GO:0003857
GO:0034986	iron chaperone activity	Directly binding to and delivering iron ions to a target protein.	ENSMUSG00000032554	'Serotransferrin'	Tf	Q921I1	Q921I1	1.67 1/60	33.33 1/3	0.0309467	GO:0016530
GO:0008428	ribonuclease inhibitor activity	Binds to and stops, prevents or reduces the activity of ribonuclease.	ENSMUSG00000038650	'Ribonuclease inhibitor'	Rnh1	A0A1B0GSG5	A0A1B0GSG5	1.67 1/60	33.33 1/3	0.0309467	GO:0140721
GO:0019166	trans-2-enoyl-CoA reductase (NADPH) activity	Catalysis of the reaction: acyl-CoA + NADP+ = trans-2,3-dehydroacyl-CoA + NADPH + H+.	ENSMUSG00000036775	'Peroxisomal 2,4-dienoyl-CoA reductase'	Decr2	Q3TR93	Q3TR93	1.67 1/60	33.33 1/3	0.0309467	GO:0016628
GO:0030170	pyridoxal phosphate binding	Binding to pyridoxal 5' phosphate, 3-hydroxy-5-(hydroxymethyl)-2-methyl4-pyridine carboxaldehyde 5' phosphate, the biologically active form of vitamin B6.	ENSMUSG00000029368 ENSMUSG00000024039	'Albumin'; 'Cystathionine beta-synthase'	Alb Cbs	Q546G4 Q91WT9	Q546G4 Q91WT9	3.33 2/60	3.70 2/54	0.031818	GO:0043168;GO:0070279
GO:0070279	vitamin B6 binding	Binding to a vitamin B6 compound: pyridoxal, pyridoxamine, pyridoxine, or the active form, pyridoxal phosphate.	ENSMUSG00000029368 ENSMUSG00000024039	'Albumin'; 'Cystathionine beta-synthase'	Alb Cbs	Q546G4 Q91WT9	Q546G4 Q91WT9	3.33 2/60	3.64 2/55	0.0322884	GO:0019842;GO:1901363;GO:0097159
GO:0016620	oxidoreductase activity, acting on the aldehyde or oxo group of donors, NAD or NADP as acceptor	Catalysis of an oxidation-reduction (redox) reaction in which an aldehyde or ketone (oxo) group acts as a hydrogen or electron donor and reduces NAD or NADP.	ENSMUSG00000053644 ENSMUSG00000097148	'Alpha-aminoadipic semialdehyde dehydrogenase'; 'Glyceraldehyde-3-phosphate dehydrogenase'	Aldh7a1 Gapdhrt	Q9DBF1 S4R1W1	Q9DBF1 S4R1W1	3.33 2/60	3.64 2/55	0.0322884	GO:0016903
GO:0004466	long-chain fatty acyl-CoA dehydrogenase activity	Catalysis of the reaction: a long-chain 2,3-saturated fatty acyl-CoA + H+ + oxidized [electron-transfer flavoprotein] = a long-chain (2E)-enoyl-CoA + reduced [electron-transfer flavoprotein]. A long-chain fatty acid has an aliphatic tail containing 13 to 22 carbons.	ENSMUSG00000026003	'Long-chain specific acyl-CoA dehydrogenase, mitochondrial'	Acadl	A0A0R4J083	A0A0R4J083	1.67 1/60	25.00 1/4	0.0345901	GO:0003995
GO:0070538	oleic acid binding	Binding to oleic acid, the 18-carbon monounsaturated fatty acid (9Z)-octadec-9-enoic acid.	ENSMUSG00000054422	'Fatty acid-binding protein, liver'	Fabp1	P12710	P12710	1.67 1/60	25.00 1/4	0.0345901	GO:0036041
GO:0004365	glyceraldehyde-3-phosphate dehydrogenase (NAD+) (phosphorylating) activity	Catalysis of the reaction: D-glyceraldehyde 3-phosphate + phosphate + NAD+ = 3-phospho-D-glyceroyl phosphate + NADH + H+.	ENSMUSG00000097148	'Glyceraldehyde-3-phosphate dehydrogenase'	Gapdhrt	S4R1W1	S4R1W1	1.67 1/60	25.00 1/4	0.0345901	GO:0043891
GO:0004459	L-lactate dehydrogenase activity	Catalysis of the reaction: (S)-lactate + NAD+ = pyruvate + NADH + H+.	ENSMUSG00000030246	'L-lactate dehydrogenase'	Ldhb	A0A6I8MX27	A0A6I8MX27	1.67 1/60	25.00 1/4	0.0345901	GO:0016616;GO:0004457
GO:0019899	enzyme binding	Binding to an enzyme, a protein with catalytic activity.	ENSMUSG00000026202 ENSMUSG00000030246 ENSMUSG00000003814 ENSMUSG00000034994 ENSMUSG00000071415 ENSMUSG00000025479 ENSMUSG00000028124 ENSMUSG00000021676 ENSMUSG00000056201 ENSMUSG00000029368 ENSMUSG00000018293 ENSMUSG00000024039	'Tubulin alpha chain'; 'L-lactate dehydrogenase'; 'Calreticulin'; 'Elongation factor 2'; 'Large ribosomal subunit protein uL14'; 'Cytochrome P450 2E1'; 'GCS light chain'; 'Ras GTPase-activating-like protein IQGAP2'; 'Cofilin-1'; 'Albumin'; 'Profilin'; 'Cystathionine beta-synthase'	Tuba4a Ldhb Calr Eef2 Rpl23 Cyp2e1 Gclm Iqgap2 Cfl1 Alb Pfn1 Cbs	A0A0A0MQA5 A0A6I8MX27 B2MWM9 P58252 P62830 Q05421 Q3T9P2 Q3UQ44 Q544Y7 Q546G4 Q5SX50 Q91WT9	A0A0A0MQA5 A0A6I8MX27 B2MWM9 P58252 P62830 Q05421 Q3T9P2 Q3UQ44 Q544Y7 Q546G4 Q5SX50 Q91WT9	20.00 12/60	0.52 12/2330	0.0345901	GO:0005515
GO:0035605	peptidyl-cysteine S-nitrosylase activity	Catalysis of the transfer of a nitric oxide (NO) group to a sulphur atom within a cysteine residue of a protein.	ENSMUSG00000097148	'Glyceraldehyde-3-phosphate dehydrogenase'	Gapdhrt	S4R1W1	S4R1W1	1.67 1/60	25.00 1/4	0.0345901	GO:0140096;GO:0016769
GO:0016836	hydro-lyase activity	Catalysis of the cleavage of a carbon-oxygen bond by elimination of water.	ENSMUSG00000025745 ENSMUSG00000024039	'Trifunctional enzyme subunit alpha, mitochondrial'; 'Cystathionine beta-synthase'	Hadha Cbs	Q8BMS1 Q91WT9	Q8BMS1 Q91WT9	3.33 2/60	3.28 2/61	0.0345901	GO:0016835
GO:0005504	fatty acid binding	Binding to a fatty acid, an aliphatic monocarboxylic acids liberated from naturally occurring fats and oils by hydrolysis.	ENSMUSG00000054422 ENSMUSG00000029368	'Fatty acid-binding protein, liver'; 'Albumin'	Fabp1 Alb	P12710 Q546G4	P12710 Q546G4	3.33 2/60	3.28 2/61	0.0345901	GO:0033293;GO:0008289
GO:0015182	L-asparagine transmembrane transporter activity	Enables the transfer of L-asparagine from one side of a membrane to the other. L-asparagine is the L-enantiomer of alpha-aminosuccinamic acid.	ENSMUSG00000010064	'Sodium-coupled neutral amino acid transporter 3'	Slc38a3	Q9DCP2	Q9DCP2	1.67 1/60	25.00 1/4	0.0345901	GO:0015179;GO:0042887;GO:0015175
GO:0005290	L-histidine transmembrane transporter activity	Enables the transfer of L-histidine from one side of a membrane to the other. L-histidine is 2-amino-3-(1H-imidazol-4-yl)propanoic acid.	ENSMUSG00000010064	'Sodium-coupled neutral amino acid transporter 3'	Slc38a3	Q9DCP2	Q9DCP2	1.67 1/60	25.00 1/4	0.0345901	GO:0015174;GO:0015173;GO:0015179;GO:1901474
GO:0003986	acetyl-CoA hydrolase activity	Catalysis of the reaction: acetyl-CoA + H2O = acetate + CoA + H+.	ENSMUSG00000036880	'3-ketoacyl-CoA thiolase, mitochondrial'	Acaa2	Q8BWT1	Q8BWT1	1.67 1/60	25.00 1/4	0.0345901	GO:0016289
GO:0016880	acid-ammonia (or amide) ligase activity	Catalysis of the ligation of an acid to ammonia (NH3) or an amide via a carbon-nitrogen bond, with the concomitant hydrolysis of the diphosphate bond in ATP or a similar triphosphate.	ENSMUSG00000026473	'Glutamine synthetase'	Glul	P15105	P15105	1.67 1/60	25.00 1/4	0.0345901	GO:0016879
GO:0140721	nuclease inhibitor activity	Binds to and modulates the activity of a nuclease.	ENSMUSG00000038650	'Ribonuclease inhibitor'	Rnh1	A0A1B0GSG5	A0A1B0GSG5	1.67 1/60	25.00 1/4	0.0345901	GO:0004857
GO:0043891	glyceraldehyde-3-phosphate dehydrogenase (NAD(P)+) (phosphorylating) activity	Catalysis of the reaction: D-glyceraldehyde 3-phosphate + phosphate + NAD(P)+ = 3-phospho-D-glyceroyl phosphate + NAD(P)H + H+.	ENSMUSG00000097148	'Glyceraldehyde-3-phosphate dehydrogenase'	Gapdhrt	S4R1W1	S4R1W1	1.67 1/60	25.00 1/4	0.0345901	GO:0016620
GO:0035276	ethanol binding	Binding to ethanol, CH(3)-CH(2)-OH.	ENSMUSG00000074207	'Alcohol dehydrogenase 1'	Adh1	P00329	P00329	1.67 1/60	25.00 1/4	0.0345901	GO:0043168;GO:0043178
GO:0008092	cytoskeletal protein binding	Binding to a protein component of a cytoskeleton (actin, microtubule, or intermediate filament cytoskeleton).	ENSMUSG00000004897 ENSMUSG00000034994 ENSMUSG00000021676 ENSMUSG00000015932 ENSMUSG00000056201 ENSMUSG00000018293 ENSMUSG00000097148	'Hepatoma-derived growth factor'; 'Elongation factor 2'; 'Ras GTPase-activating-like protein IQGAP2'; 'Destrin'; 'Cofilin-1'; 'Profilin'; 'Glyceraldehyde-3-phosphate dehydrogenase'	Hdgf Eef2 Iqgap2 Dstn Cfl1 Pfn1 Gapdhrt	P51859 P58252 Q3UQ44 Q4FK36 Q544Y7 Q5SX50 S4R1W1	P51859 P58252 Q3UQ44 Q4FK36 Q544Y7 Q5SX50 S4R1W1	11.67 7/60	0.70 7/1005	0.0356464	GO:0005515
GO:0016662	oxidoreductase activity, acting on other nitrogenous compounds as donors, cytochrome as acceptor	Catalysis of an oxidation-reduction (redox) reaction in which a nitrogenous group, excluding NH and NH2 groups, acts as a hydrogen or electron donor and reduces a cytochrome.	ENSMUSG00000024039	'Cystathionine beta-synthase'	Cbs	Q91WT9	Q91WT9	1.67 1/60	20.00 1/5	0.0383883	GO:0016661
GO:0042277	peptide binding	Binding to a peptide, an organic compound comprising two or more amino acids linked by peptide bonds.	ENSMUSG00000003814 ENSMUSG00000061232 ENSMUSG00000071866 ENSMUSG00000022752	'Calreticulin'; 'H-2 class I histocompatibility antigen, K-B alpha chain'; 'Peptidyl-prolyl cis-trans isomerase'; 'MKIAA0719 protein'	Calr H2-K1 Ppia Tomm70a	B2MWM9 P01901 Q3TE63 Q80TT4	B2MWM9 P01901 Q3TE63 Q80TT4	6.67 4/60	1.09 4/367	0.0383883	GO:0033218
GO:0050421	nitrite reductase (NO-forming) activity	Catalysis of the reaction: nitric oxide + H2O + ferricytochrome c = nitrite + ferrocytochrome c + 2 H+.	ENSMUSG00000024039	'Cystathionine beta-synthase'	Cbs	Q91WT9	Q91WT9	1.67 1/60	20.00 1/5	0.0383883	GO:0098809;GO:0016662
GO:1901981	phosphatidylinositol phosphate binding	Binding to phosphatidylinositol phosphate.	ENSMUSG00000021676 ENSMUSG00000056201 ENSMUSG00000018293	'Ras GTPase-activating-like protein IQGAP2'; 'Cofilin-1'; 'Profilin'	Iqgap2 Cfl1 Pfn1	Q3UQ44 Q544Y7 Q5SX50	Q3UQ44 Q544Y7 Q5SX50	5.00 3/60	1.57 3/191	0.0383883	GO:0035091
GO:0004448	isocitrate dehydrogenase [NAD(P)+] activity	Catalysis of the reaction: isocitrate + NAD(P)+ = 2-oxoglutarate + CO2 + NAD(P)H.	ENSMUSG00000025950	'Isocitrate dehydrogenase'	Idh1	Q8C338	Q8C338	1.67 1/60	20.00 1/5	0.0383883	GO:0016616
GO:0004457	lactate dehydrogenase activity	Catalysis of the reaction: lactate + NAD+ = H+ + NADH + pyruvate.	ENSMUSG00000030246	'L-lactate dehydrogenase'	Ldhb	A0A6I8MX27	A0A6I8MX27	1.67 1/60	20.00 1/5	0.0383883	GO:0016614
GO:0140848	amino acid:monoatomic cation antiporter activity	Enables the transfer of a solute or solutes from one side of a membrane to the other according to the reaction: solute(out) + monoatomic cation(in) = solute(in) + monoatomic cation(out). Monoatomic cations include H+, Mg2+, Ca2+, etc.	ENSMUSG00000010064	'Sodium-coupled neutral amino acid transporter 3'	Slc38a3	Q9DCP2	Q9DCP2	1.67 1/60	20.00 1/5	0.0383883	GO:0022853;GO:0015297;GO:0008324;GO:0015171
GO:0060230	lipoprotein lipase activator activity	Binds to and increases the activity of a lipoprotein lipase, an enzyme that catalyzes of the hydrolysis of a lipid within a lipoprotein.	ENSMUSG00000000049	'Beta-2-glycoprotein 1'	Apoh	Q01339	Q01339	1.67 1/60	20.00 1/5	0.0383883	GO:0060229
GO:0016627	oxidoreductase activity, acting on the CH-CH group of donors	Catalysis of an oxidation-reduction (redox) reaction in which a CH-CH group acts as a hydrogen or electron donor and reduces a hydrogen or electron acceptor.	ENSMUSG00000026003 ENSMUSG00000036775	'Long-chain specific acyl-CoA dehydrogenase, mitochondrial'; 'Peroxisomal 2,4-dienoyl-CoA reductase'	Acadl Decr2	A0A0R4J083 Q3TR93	A0A0R4J083 Q3TR93	3.33 2/60	3.03 2/66	0.0383883	GO:0016491
GO:0030943	mitochondrion targeting sequence binding	Binding to a mitochondrion targeting sequence, a specific peptide sequence that acts as a signal to localize the protein within the mitochondrion.	ENSMUSG00000022752	'MKIAA0719 protein'	Tomm70a	Q80TT4	Q80TT4	1.67 1/60	20.00 1/5	0.0383883	GO:0005048
GO:0004792	thiosulfate sulfurtransferase activity	Catalysis of the reaction: hydrogen cyanide + thiosulfate = H+ + sulfite + thiocyanate.	ENSMUSG00000044986	'Thiosulfate sulfurtransferase'	Tst	P52196	P52196	1.67 1/60	20.00 1/5	0.0383883	GO:0016783
GO:0016903	oxidoreductase activity, acting on the aldehyde or oxo group of donors	Catalysis of an oxidation-reduction (redox) reaction in which an aldehyde or ketone (oxo) group acts as a hydrogen or electron donor and reduces a hydrogen or electron acceptor.	ENSMUSG00000053644 ENSMUSG00000097148	'Alpha-aminoadipic semialdehyde dehydrogenase'; 'Glyceraldehyde-3-phosphate dehydrogenase'	Aldh7a1 Gapdhrt	Q9DBF1 S4R1W1	Q9DBF1 S4R1W1	3.33 2/60	2.94 2/68	0.0383883	GO:0016491
GO:1904399	heparan sulfate binding	Binding to heparan sulfate.	ENSMUSG00000071866	'Peptidyl-prolyl cis-trans isomerase'	Ppia	Q3TE63	Q3TE63	1.67 1/60	20.00 1/5	0.0383883	GO:1901681;GO:0005539;GO:0031406
GO:0016829	lyase activity	Catalysis of the cleavage of C-C, C-O, C-N and other bonds by other means than by hydrolysis or oxidation, or conversely adding a group to a double bond. They differ from other enzymes in that two substrates are involved in one reaction direction, but only one in the other direction. When acting on the single substrate, a molecule is eliminated and this generates either a new double bond or a new…	ENSMUSG00000025745 ENSMUSG00000034371 ENSMUSG00000024039	'Trifunctional enzyme subunit alpha, mitochondrial'; 'Triokinase/FMN cyclase'; 'Cystathionine beta-synthase'	Hadha Tkfc Cbs	Q8BMS1 Q8VC30 Q91WT9	Q8BMS1 Q8VC30 Q91WT9	5.00 3/60	1.49 3/201	0.0397614	GO:0003824
GO:0005507	copper ion binding	Binding to a copper (Cu) ion.	ENSMUSG00000048087 ENSMUSG00000027597	'Adenosylhomocysteinase'	Ahcy	Q3TF14	Q3TF14	3.33 2/60	2.82 2/71	0.0399564	GO:0046914
GO:0005102	signaling receptor binding	Binding to one or more specific sites on a receptor molecule, a macromolecule that undergoes combination with a hormone, neurotransmitter, drug or intracellular messenger to initiate a change in cell function.	ENSMUSG00000003814 ENSMUSG00000028001 ENSMUSG00000061232 ENSMUSG00000004897 ENSMUSG00000071866 ENSMUSG00000056201 ENSMUSG00000018293 ENSMUSG00000032554 ENSMUSG00000032575	'Calreticulin'; 'Fibrinogen alpha chain'; 'H-2 class I histocompatibility antigen, K-B alpha chain'; 'Hepatoma-derived growth factor'; 'Peptidyl-prolyl cis-trans isomerase'; 'Cofilin-1'; 'Profilin'; 'Serotransferrin'; 'Mesencephalic astrocyte-derived neurotrophic factor'	Calr Fga H2-K1 Hdgf Ppia Cfl1 Pfn1 Tf Manf	B2MWM9 E9PV24 P01901 P51859 Q3TE63 Q544Y7 Q5SX50 Q921I1 Q9CXI5	B2MWM9 E9PV24 P01901 P51859 Q3TE63 Q544Y7 Q5SX50 Q921I1 Q9CXI5	15.00 9/60	0.57 9/1591	0.0406272	GO:0005515
GO:0003857	3-hydroxyacyl-CoA dehydrogenase activity	Catalysis of the reaction: (S)-3-hydroxyacyl-CoA + NAD+ = 3-oxoacyl-CoA + NADH + H+.	ENSMUSG00000025745	'Trifunctional enzyme subunit alpha, mitochondrial'	Hadha	Q8BMS1	Q8BMS1	1.67 1/60	16.67 1/6	0.0429444	GO:0016616
GO:0018812	3-hydroxyacyl-CoA dehydratase activity	Catalysis of the reaction: a 3-hydroxy-fatty acyl-CoA = a (2E)-enoyl-CoA + H2O.	ENSMUSG00000025745	'Trifunctional enzyme subunit alpha, mitochondrial'	Hadha	Q8BMS1	Q8BMS1	1.67 1/60	16.67 1/6	0.0429444	GO:0004300
GO:0005527	macrolide binding	Binding to a macrolide, any of a large group of structurally related antibiotics produced by Streptomyces species.	ENSMUSG00000029368	'Albumin'	Alb	Q546G4	Q546G4	1.67 1/60	16.67 1/6	0.0429444	GO:0097159
GO:0046912	acyltransferase activity, acyl groups converted into alkyl on transfer	Catalysis of the transfer of an acyl group from one compound (donor) to another (acceptor), with the acyl group being converted into alkyl on transfer.	ENSMUSG00000027875	'Hydroxymethylglutaryl-CoA synthase, mitochondrial'	Hmgcs2	P54869	P54869	1.67 1/60	16.67 1/6	0.0429444	GO:0016746
GO:0004024	alcohol dehydrogenase activity, zinc-dependent	Catalysis of the reaction: an alcohol + NAD+ = an aldehyde or ketone + NADH + H+, requiring the presence of zinc.	ENSMUSG00000074207	'Alcohol dehydrogenase 1'	Adh1	P00329	P00329	1.67 1/60	16.67 1/6	0.0429444	GO:0004022
GO:0120146	sulfatide binding	Binding to sulfatide, also known as 3-O-sulfogalactosylceramide, SM4, or sulfated galactocerebroside. Sulfatide is a class of sulfoglycolipid, which are glycolipids that contain a sulfate group.	ENSMUSG00000032575	'Mesencephalic astrocyte-derived neurotrophic factor'	Manf	Q9CXI5	Q9CXI5	1.67 1/60	16.67 1/6	0.0429444	GO:0051861
GO:0005200	structural constituent of cytoskeleton	The action of a molecule that contributes to the structural integrity of a cytoskeletal structure.	ENSMUSG00000026202 ENSMUSG00000072235	'Tubulin alpha chain'; 'Tubulin alpha-1A chain'	Tuba4a Tuba1a	A0A0A0MQA5 P68369	A0A0A0MQA5 P68369	3.33 2/60	2.56 2/78	0.0448795	GO:0005198
GO:0032555	purine ribonucleotide binding	Binding to a purine ribonucleotide, any compound consisting of a purine ribonucleoside that is esterified with (ortho)phosphate or an oligophosphate at any hydroxyl group on the ribose moiety.	ENSMUSG00000026202 ENSMUSG00000026003 ENSMUSG00000026473 ENSMUSG00000076441 ENSMUSG00000034994 ENSMUSG00000072235 ENSMUSG00000032350 ENSMUSG00000025745 ENSMUSG00000025991 ENSMUSG00000034371	'Tubulin alpha chain'; 'Long-chain specific acyl-CoA dehydrogenase, mitochondrial'; 'Glutamine synthetase'; 'Argininosuccinate synthase'; 'Elongation factor 2'; 'Tubulin alpha-1A chain'; 'Glutamate--cysteine ligase catalytic subunit'; 'Trifunctional enzyme subunit alpha, mitochondrial'; 'Carbamoyl-phosphate synthase'; 'Triokinase/FMN cyclase'	Tuba4a Acadl Glul Ass1 Eef2 Tuba1a Gclc Hadha Cps1 Tkfc	A0A0A0MQA5 A0A0R4J083 P15105 P16460 P58252 P68369 P97494 Q8BMS1 Q8C196 Q8VC30	A0A0A0MQA5 A0A0R4J083 P15105 P16460 P58252 P68369 P97494 Q8BMS1 Q8C196 Q8VC30	16.67 10/60	0.52 10/1921	0.0448795	GO:0017076;GO:0032553
GO:0016835	carbon-oxygen lyase activity	Catalysis of the breakage of a carbon-oxygen bond.	ENSMUSG00000025745 ENSMUSG00000024039	'Trifunctional enzyme subunit alpha, mitochondrial'; 'Cystathionine beta-synthase'	Hadha Cbs	Q8BMS1 Q91WT9	Q8BMS1 Q91WT9	3.33 2/60	2.53 2/79	0.0453923	GO:0016829
GO:0005506	iron ion binding	Binding to an iron (Fe) ion.	ENSMUSG00000003814 ENSMUSG00000025479 ENSMUSG00000032554	'Calreticulin'; 'Cytochrome P450 2E1'; 'Serotransferrin'	Calr Cyp2e1 Tf	B2MWM9 Q05421 Q921I1	B2MWM9 Q05421 Q921I1	5.00 3/60	1.37 3/219	0.0456486	GO:0046914
GO:0032553	ribonucleotide binding	Binding to a ribonucleotide, any compound consisting of a ribonucleoside that is esterified with (ortho)phosphate or an oligophosphate at any hydroxyl group on the ribose moiety.	ENSMUSG00000026202 ENSMUSG00000026003 ENSMUSG00000026473 ENSMUSG00000076441 ENSMUSG00000034994 ENSMUSG00000072235 ENSMUSG00000032350 ENSMUSG00000025745 ENSMUSG00000025991 ENSMUSG00000034371	'Tubulin alpha chain'; 'Long-chain specific acyl-CoA dehydrogenase, mitochondrial'; 'Glutamine synthetase'; 'Argininosuccinate synthase'; 'Elongation factor 2'; 'Tubulin alpha-1A chain'; 'Glutamate--cysteine ligase catalytic subunit'; 'Trifunctional enzyme subunit alpha, mitochondrial'; 'Carbamoyl-phosphate synthase'; 'Triokinase/FMN cyclase'	Tuba4a Acadl Glul Ass1 Eef2 Tuba1a Gclc Hadha Cps1 Tkfc	A0A0A0MQA5 A0A0R4J083 P15105 P16460 P58252 P68369 P97494 Q8BMS1 Q8C196 Q8VC30	A0A0A0MQA5 A0A0R4J083 P15105 P16460 P58252 P68369 P97494 Q8BMS1 Q8C196 Q8VC30	16.67 10/60	0.52 10/1940	0.0467805	GO:0097367;GO:0000166
GO:0098809	nitrite reductase activity	Catalysis of the reaction: nitrite + acceptor = product(s) of nitrate reduction + reduced acceptor.	ENSMUSG00000024039	'Cystathionine beta-synthase'	Cbs	Q91WT9	Q91WT9	1.67 1/60	14.29 1/7	0.0469152	GO:0016661
GO:0003985	acetyl-CoA C-acetyltransferase activity	Catalysis of the reaction: 2 acetyl-CoA = CoA + acetoacetyl-CoA.	ENSMUSG00000036880	'3-ketoacyl-CoA thiolase, mitochondrial'	Acaa2	Q8BWT1	Q8BWT1	1.67 1/60	14.29 1/7	0.0469152	GO:0003988;GO:0016453
GO:0001851	complement component C3b binding	Binding to a C3b product of the complement cascade.	ENSMUSG00000026365	'Complement component factor h'	Cfh	E9Q8I0	E9Q8I0	1.67 1/60	14.29 1/7	0.0469152	GO:0001846;GO:0001848
GO:0048039	ubiquinone binding	Binding to ubiquinone, a quinone derivative with a tail of isoprene units.	ENSMUSG00000027809	'Electron transfer flavoprotein-ubiquinone oxidoreductase, mitochondrial'	Etfdh	Q921G7	Q921G7	1.67 1/60	14.29 1/7	0.0469152	GO:0048038
