# Supplementary material for: Cysteine redoxome landscape in the liver of male mice fed a high-fat high-sucrose diet
Source: J Biol Chem. 2025 Sep 16;301(10):110730. doi: 10.1016/j.jbc.2025.110730 (PMC12547247; doi:10.1016/j.jbc.2025.110730)
Supplement: Supplementary Table 7 [file mmc8.xlsx]

## Sheet: HFHSD_induced_oxidation_HFD
Supplementary Table 15: Cysteine residues sensitive to HFHSD-induced oxidation that overlap with recognized oxidized cysteine residues under HFD in the previous study.
Accession ID	Description	Peptide Sequence	Cys position	Region Venn Diagram	Cys redox status in HFHSD	Cys redox status in HFD(33)	Protein Abundance in HFHSD	Protein abundance in HFD(33)	Participate in intramolecular disulfide bond formation
Q9CR98	Protein FAM136A	VHQCIERCHAPLAQA	57	I	Oxidized	Oxidized	Unchanged	Upregulated	Yes
P12710	Fatty acid-binding protein, liver	EFTLGEECELETMTG	69	J	Oxidized/Reduced	Oxidized	Unchanged	Upregulated	No
P16460	Argininosuccinate synthase	GFWHSPECEFVRHCI	331	J	Oxidized/Reduced	Oxidized	Unchanged	Upregulated	No
Q80XN0	D-beta-hydroxybutyrate dehydrogenase, mitochondrial	RTIQLNVCNSEEVEK	115	J	Oxidized/Reduced	Oxidized	Unchanged	Upregulated	No
Q8C196	Carbamoyl-phosphate synthase [ammonia], mitochondrial	TKVVAVDCGIKNNVI	225	J	Oxidized/Reduced	Oxidized	Unchanged	Upregulated	No
Q921G7	Electron transfer flavoprotein-ubiquinone oxidoreductase, mitochondrial	DGPEQRFCPAGVYEF	560	J	Oxidized/Reduced	Oxidized	Unchanged	Upregulated	No
Q9CXI5	Mesencephalic astrocyte-derived neurotrophic factor	LDDWGEMCKGCAEKS	148	J	Oxidized/Reduced	Oxidized	Unchanged	Upregulated	Yes
Q9QYG0	Protein NDRG2	GHTMEVSC	371	J	Oxidized/Reduced	Oxidized	Unchanged	Upregulated	No
A0A0R4J083	Long-chain specific acyl-CoA dehydrogenase, mitochondrial	PQMTAGKCIGAIAMT	166	J	Oxidized/Reduced	Oxidized	Unchanged	Upregulated	No
Q3TE63	Peptidyl-prolyl cis-trans isomerase	RIIPGFMCQGGDFTR	62	J	Oxidized/Reduced	Oxidized	Unchanged	Upregulated	No
Q544Y7	Cofilin-1	KHELQANCYEEVKDR	139	J	Oxidized/Reduced	Oxidized	Unchanged	Upregulated	No
Q5SX50	Profilin	GGLINKKCYEMASHL	128	J	Oxidized/Reduced	Oxidized	Unchanged	Upregulated	No
S4R1W1	Glyceraldehyde-3-phosphate dehydrogenase	VSVVDLTCRLENPAK	245	J	Oxidized/Reduced	Oxidized	Unchanged	Upregulated	No
