# Supplementary material for: Cysteine redoxome landscape in the liver of male mice fed a high-fat high-sucrose diet
Source: J Biol Chem. 2025 Sep 16;301(10):110730. doi: 10.1016/j.jbc.2025.110730 (PMC12547247; doi:10.1016/j.jbc.2025.110730)
Supplement: Supplementary Table 8 [file mmc9.xlsx]

## Sheet: HFHSD_induced_reduction_HFD
Supplementary Table 16: Cysteine residues sensitive to HFHSD-induced reduction that overlap with recognized oxidized cysteine residues under HFD in the previous study.
Accession ID	Description	Peptide Sequence	Cys position	Region Venn Diagram	Cys redox status in HFHSD	Cys redox status in HFD(33)	Protein Abundance in HFHSD	Protein abundance in HFD(33)	Participate in intramolecular disulfide bond formation
P58252	Elongation factor 2	TLTDSLVCKAGIIAS	41	L	Reduced/Oxidized	Oxidized	Unchanged	Upregulated	No
Q5BLK1	40S ribosomal protein S6	ISFPATGCQKLIEVD	12	L	Reduced/Oxidized	Oxidized	Unchanged	Upregulated	No
Q8C196	Carbamoyl-phosphate synthase [ammonia], mitochondrial	GGLGSGICPNKETLI	600	N	Reduced	Oxidized	Unchanged	Upregulated	No
Q8VCT4	Carboxylesterase 1D (Carboxylesterase 3)	TSAVMVHCLRQKTED	284	L	Reduced/Oxidized	Oxidized	Unchanged	Upregulated	Yes
Q91W90	Thioredoxin domain-containing protein 5	VTIAEVDCTAERNVC	366	N	Reduced	Oxidized	Unchanged	Upregulated	Yes
Q91X72	Hemopexin	TIDAAFSCPGSSRLY	364	L	Reduced/Oxidized	Oxidized	Upregulated	Upregulated	Yes
Q921I1	Serotransferrin	PVKDFASCHLAQAPN	597	L	Reduced/Oxidized	Oxidized	Unchanged	Upregulated	Yes
Q9DB79	Small ribosomal subunit protein uS17	GTYIDKKCPFTGNVS	60	L	Reduced/Oxidized	Oxidized	Unchanged	Upregulated	No
