# Supplementary material for: Cysteine redoxome landscape in the liver of male mice fed a high-fat high-sucrose diet
Source: J Biol Chem. 2025 Sep 16;301(10):110730. doi: 10.1016/j.jbc.2025.110730 (PMC12547247; doi:10.1016/j.jbc.2025.110730)
Supplement: Supplementary Table 9 [file mmc10.xlsx]

## Sheet: Supplemetary_Table_2.Downregula
Supplementary Table 2. Downregulatedd proteins in HFHSD group
Accession	Symbol	Ratio	Log2.Fold.Change	p.Value.Adj	Expression
Q3TCQ3	Pcx	0.132	-2.92139	0.0165135	Downregulated
A0A0R4J135	Selenbp2	0.202	-2.30757	1.45e-05	Downregulated
G3X982	Aox3	0.247	-2.01742	0.000151783	Downregulated
P33267	Cyp2f2	0.158	-2.662	5.32e-07	Downregulated
B5X0G2	Mup17	0.023	-5.44222	4.58E-12	Downregulated
Q8QZR3	Ces2a	0.172	-2.53952	1.72e-06	Downregulated
A9C497	Mup19	0.014	-6.15843	2.3E-16	Downregulated
Q4FZE8	Mup22	0.11	-3.18442	1.8E-09	Downregulated
Q3TH04	Hspa8	0.01	-6.64386	2.3E-16	Downregulated
P68369	Tuba1a	0.373	-1.42275	0.0489139	Downregulated
A2CEL1	Mup1	0.01	-6.64386	2.3E-16	Downregulated
Q63880	Ces3a	0.279	-1.84166	0.000574474	Downregulated
P00186	Cyp1a2	0.246	-2.02327	9.21e-05	Downregulated
P19157	Gstp1	0.174	-2.52284	1.9e-06	Downregulated
Q91WL5	Cyp4a12a	0.038	-4.71786	2.3E-16	Downregulated
Q6PDQ2	Chd4	0.025	-5.32193	6e-07	Downregulated
Q8VC97	Upb1	0.465	-1.1047	0.0275065	Downregulated
Q8R084	Ugt2b1	0.267	-1.90509	0.000355778	Downregulated
P11714	Cyp2d9	0.134	-2.8997	1.87E-08	Downregulated
Q01279	Egfr	0.479	-1.0619	0.0380509	Downregulated
Q91W64	Cyp2c70	0.297	-1.75147	0.000312895	Downregulated
A2ARD6	Kynu	0.321	-1.63935	0.0118606	Downregulated
Q8VCU1	Ces3b	0.127	-2.9771	1.03E-09	Downregulated
B8JI96	Mup14	0.01	-6.64386	2.3E-16	Downregulated
Q00898	Serpina1e	0.015	-6.05889	2.3E-16	Downregulated
Q3U484	Ddx3y	0.058	-4.1078	1.89e-05	Downregulated
Q9DBE0	Csad	0.411	-1.28279	0.0199507	Downregulated
Q3USU4	Cyp7b1	0.045	-4.47393	2.3E-16	Downregulated
Q91WG0	Ces2c	0.252	-1.9885	0.000385879	Downregulated
Q8BWU8	Etnppl	0.351	-1.51046	0.00678972	Downregulated
B0G0Y1	Cyp4a12b	0.01	-6.64386	2.3E-16	Downregulated
E9Q5K4	Cyp2c23	0.174	-2.52284	1.43e-07	Downregulated
Q64176	Ces1e	0.486	-1.04097	0.0375431	Downregulated
P70266	Pfkfb1	0.303	-1.72261	0.00542705	Downregulated
Q9WVJ3	Cpq	0.389	-1.36216	0.00581182	Downregulated
Q9DCY0	Keg1	0.287	-1.80088	0.000280812	Downregulated
Q5FW60	Mup20	0.053	-4.23786	2.3E-16	Downregulated
P46425	Gstp2	0.048	-4.38082	0.000284124	Downregulated
Q9DBW0	Cyp4v2	0.386	-1.37333	0.00560481	Downregulated
P05063	Aldoc	0.33	-1.59946	0.015266	Downregulated
Q9QXZ6	Slco1a1	0.108	-3.2109	6.65E-11	Downregulated
A0A3Q4EGC9	Ttc39c	0.133	-2.9105	3.15e-07	Downregulated
Q8BGL3	Sult2a8	0.115	-3.12029	1.54E-09	Downregulated
Q58E61	Igh	0.126	-2.9885	9.21E-10	Downregulated
Q61694	Hsd3b5	0.059	-4.08314	1.23E-11	Downregulated
Q8R519	Acmsd	0.288	-1.79586	0.0359924	Downregulated
A0A338P7A1	Nit2	0.136	-2.87832	0.0191679	Downregulated
Q99P30	Nudt7	0.159	-2.6529	1.02e-07	Downregulated
Q3KQQ2	Mup3	0.156	-2.68038	2.99e-07	Downregulated
Q543J4	Thrsp	0.228	-2.13289	0.000262198	Downregulated
Q91Z05	Ighg	0.08	-3.64386	5.73e-06	Downregulated
E9Q6D8	C6	0.137	-2.86775	3.81E-09	Downregulated
Q8BZY3	Ddx19b	0.01	-6.64386	2.3E-16	Downregulated
M0QW48	Metap2	0.117	-3.09542	0.0276902	Downregulated
B2RT89	Slc22a28	0.33	-1.59946	0.00899474	Downregulated
Q3V4D5	Naa10	0.212	-2.23786	0.00755497	Downregulated
P26149	Hsd3b2	0.01	-6.64386	2.3E-16	Downregulated
A0A0R4J092	Manba	0.372	-1.42663	0.0393121	Downregulated
P13516	Scd1	0.249	-2.00578	0.00533533	Downregulated
A0A0R4IZW5	Cdh1	0.345	-1.53533	0.00987427	Downregulated
Q571E4	Galns	0.312	-1.68038	0.024976	Downregulated
Q9CR61	Ndufb7	0.499	-1.00289	0.0480059	Downregulated
A2BE28	Las1l	0.174	-2.52284	0.0255651	Downregulated
Q8R169	Ptprd	0.099	-3.33643	0.00194224	Downregulated
Q91YS4	Klc2	0.01	-6.64386	2.3E-16	Downregulated
A0A668KLB7	Clic5	0.045	-4.47393	5.97e-05	Downregulated
D3Z6G3	Mapre3	0.01	-6.64386	2.3E-16	Downregulated
Q91V77	S100a1	0.259	-1.94898	0.00123649	Downregulated
Q3TKG9	Gnpat	0.156	-2.68038	0.0226967	Downregulated
Q80ZI6	Lrsam1	0.257	-1.96016	0.018229	Downregulated
A0A0R4J136	Srd5a1	0.075	-3.73697	4.46E-10	Downregulated
A0A498WGT1	Nmrk1	0.027	-5.2109	1.13e-06	Downregulated
Q52L66	Ubl7	0.044	-4.50635	3e-05	Downregulated
Q3UWJ1	Pank3	0.01	-6.64386	2.3E-16	Downregulated
Q9CZA6	Nde1	0.01	-6.64386	2.3E-16	Downregulated
P01592	Jchain	0.38	-1.39593	0.0297254	Downregulated
Q8C788	Snx18	0.164	-2.60823	0.0457188	Downregulated
Q9D809	2200002D01Rik	0.077	-3.699	5.19e-06	Downregulated
O54804	Chka	0.253	-1.98279	0.0353245	Downregulated
D3YXF5	C7	0.179	-2.48197	0.0260871	Downregulated
Q9JIY7	Nat8	0.01	-6.64386	2.3E-16	Downregulated
Q80YQ8	Rmnd5a	0.042	-4.57347	0.000302404	Downregulated
A2AKV6	Alkbh3	0.01	-6.64386	2.3E-16	Downregulated
Q548M4	Elovl1	0.332	-1.59074	0.00722994	Downregulated
A0A1B0GSX7	Nup98	0.038	-4.71786	0.000190986	Downregulated
Q8C3X4	Guf1	0.01	-6.64386	2.3E-16	Downregulated
A0A5F8MPU7	Mical3	0.159	-2.6529	0.00194188	Downregulated
Q9CXD6	Mcur1	0.01	-6.64386	2.3E-16	Downregulated
A0A0R4J0S7	Uaca	0.01	-6.64386	2.3E-16	Downregulated
Q923G2	Polr2h	0.088	-3.50635	0.00432486	Downregulated
Q8C161	Aar2	0.01	-6.64386	2.3E-16	Downregulated
B2RY73	Xkr9	0.167	-2.58208	0.0499722	Downregulated
Q7TSS2	Ube2q1	0.013	-6.26534	1.42e-07	Downregulated
Q9EQN9	Slc19a2	0.01	-6.64386	2.3E-16	Downregulated
D3Z3Q3	Smtn	0.01	-6.64386	2.3E-16	Downregulated
Q8VE19	Mios	0.01	-6.64386	2.3E-16	Downregulated
A0A668KL36	Ccdc50	0.228	-2.13289	0.00149411	Downregulated
Q3UH93	Plxnd1	0.01	-6.64386	2.3E-16	Downregulated
Q3V1H4	Elf1	0.01	-6.64386	2.3E-16	Downregulated
A0A0R4J024	Xrcc4	0.01	-6.64386	2.3E-16	Downregulated
Q6R891	Ppp1r9b	0.01	-6.64386	2.3E-16	Downregulated
Q69ZS5	Epn2	0.01	-6.64386	2.3E-16	Downregulated
P60762	Morf4l1	0.01	-6.64386	2.3E-16	Downregulated
Q52KR3	Prune2	0.057	-4.13289	4.61e-05	Downregulated
Q9D1Q4	Dpm3	0.196	-2.35107	0.00373666	Downregulated
Q8BP78	Fra10ac1	0.01	-6.64386	2.3E-16	Downregulated
A0A0R4J0J8	Specc1l	0.01	-6.64386	2.3E-16	Downregulated
O55033	Nck2	0.01	-6.64386	2.3E-16	Downregulated
A0A2S0DFH6		0.01	-6.64386	2.3E-16	Downregulated
Q8BZR9	Ncbp3	0.01	-6.64386	2.3E-16	Downregulated
Q9CR22	Tmem42	0.01	-6.64386	2.3E-16	Downregulated
Q922G2	Fam76a	0.055	-4.18442	0.00562645	Downregulated
Q8BM39	Prpf18	0.104	-3.26534	0.00786994	Downregulated
P07743	Bpifa2	0.01	-6.64386	2.3E-16	Downregulated
Q497V5	Srbd1	0.011	-6.50635	1.04e-06	Downregulated
A0A1B0GSJ1	Tti2	0.01	-6.64386	2.3E-16	Downregulated
Q6NVE9	Pptc7	0.142	-2.81604	0.0255651	Downregulated
Q3ULX3	Krt23	0.01	-6.64386	2.3E-16	Downregulated
Q543F3	Cnn2	0.162	-2.62593	0.00402661	Downregulated
B1AY10	Nfx1	0.01	-6.64386	2.3E-16	Downregulated
E9QAD8	Iqsec2	0.156	-2.68038	0.0188327	Downregulated
P29452	Casp1	0.01	-6.64386	2.3E-16	Downregulated
F8VQ54	Dicer1	0.01	-6.64386	2.3E-16	Downregulated
Q3TN34	Micall2	0.01	-6.64386	2.3E-16	Downregulated
A0A075B5R7	Ighv14-2	0.165	-2.59946	0.0189021	Downregulated
Q3UGP9	Lrrc58	0.01	-6.64386	2.3E-16	Downregulated
Q91VJ5	Pqbp1	0.031	-5.01159	0.000116286	Downregulated
Q3UGN6	Pdpk1	0.069	-3.85726	0.000501444	Downregulated
Q3U1U4	Gm49368	0.09	-3.47393	0.0071767	Downregulated
E3VX19	Xpr1	0.01	-6.64386	2.3E-16	Downregulated
O54834	Arhgap6	0.01	-6.64386	2.3E-16	Downregulated
Q9D6Z0	Alkbh7	0.01	-6.64386	2.3E-16	Downregulated
Q8C2A2	Tsen54	0.01	-6.64386	2.3E-16	Downregulated
Q9D6W8	Borcs6	0.01	-6.64386	2.3E-16	Downregulated
Q9QYI6	Dnajb9	0.01	-6.64386	2.3E-16	Downregulated
Q8VE42	Ankrd49	0.01	-6.64386	2.3E-16	Downregulated
A0A0R4J098	Zfp326	0.285	-1.81097	0.046266	Downregulated
Q8R349	Cdc16	0.01	-6.64386	2.3E-16	Downregulated
P47713	Pla2g4a	0.184	-2.44222	0.0326888	Downregulated
E9PYH6	Setd1a	0.01	-6.64386	2.3E-16	Downregulated
Q8BHH1	Aqp11	0.168	-2.57347	0.0014683	Downregulated
Q9R0A5	Nek3	0.01	-6.64386	2.3E-16	Downregulated
Q80U56	Avl9	0.01	-6.64386	2.3E-16	Downregulated
P58468	Slx9	0.095	-3.39593	0.00518477	Downregulated
Q06EY0	Pla2g4f	0.065	-3.94342	0.000118877	Downregulated
A0A0A6YWI4	2310009B15Rik	0.137	-2.86775	0.0495611	Downregulated
Q9QXS8	Nat8f5	0.054	-4.2109	0.000211435	Downregulated
Q3TPL8	Slc2a3	0.019	-5.71786	3.85E-10	Downregulated
Q543T6	Tubgcp4	0.01	-6.64386	2.3E-16	Downregulated
Q78HU7	Gypc	0.01	-6.64386	2.3E-16	Downregulated
P25799	Nfkb1	0.048	-4.38082	0.00344524	Downregulated
E9Q942	Smim13	0.01	-6.64386	2.3E-16	Downregulated
Q3U0H6	Tmem199	0.063	-3.9885	0.000790127	Downregulated
Q91VL6	Zfp825	0.026	-5.26534	0.00010689	Downregulated
Q3UWJ2	Zfp595	0.239	-2.06492	0.0326713	Downregulated
Q8JZU6	Pxdc1	0.053	-4.23786	0.00137024	Downregulated
Q7TT18	Atf7ip	0.01	-6.64386	2.3E-16	Downregulated
Q8R5A6	Tbc1d22a	0.01	-6.64386	2.3E-16	Downregulated
Q7TPH6	Mycbp2	0.01	-6.64386	2.3E-16	Downregulated
Q80Y56	Rbsn	0.01	-6.64386	2.3E-16	Downregulated
Q2M4G9	Pias1	0.1	-3.32193	0.0326713	Downregulated
Q9Z1Y4	Trip6	0.01	-6.64386	2.3E-16	Downregulated
E9Q4P1	Wdfy1	0.042	-4.57347	7.62e-05	Downregulated
Q71M36	Cspg5	0.01	-6.64386	2.3E-16	Downregulated
Q99MS3	Mpv17l	0.087	-3.52284	0.0027396	Downregulated
B2RQQ5	Map1b	0.01	-6.64386	2.3E-16	Downregulated
Q99PD7	Slc24a3	0.097	-3.36587	1.26e-05	Downregulated
Q99N91	Mrpl34	0.223	-2.16488	0.00242583	Downregulated
Q91XL3	Uxs1	0.092	-3.44222	0.00633433	Downregulated
Q6ZPQ6	Pitpnm2	0.01	-6.64386	2.3E-16	Downregulated
Q8K341	Atat1	0.01	-6.64386	2.3E-16	Downregulated
Q8C6B9	Rps19bp1	0.01	-6.64386	2.3E-16	Downregulated
Q9CRB6	Tppp3	0.01	-6.64386	2.3E-16	Downregulated
E0CYA9	Pole4	0.01	-6.64386	2.3E-16	Downregulated
V9GXE2	Ets1	0.158	-2.662	0.00185944	Downregulated
Q9QXW9	Slc7a8	0.01	-6.64386	2.3E-16	Downregulated
B2RQC7	Dip2b	0.01	-6.64386	2.3E-16	Downregulated
Q9D115	Znf706	0.257	-1.96016	0.00383364	Downregulated
Q9CR25	Dph2	0.01	-6.64386	2.3E-16	Downregulated
Q7TQX0	Or4f57	0.355	-1.49411	0.0222348	Downregulated
B1AWN4	Atp10b	0.05	-4.32193	1.31e-05	Downregulated
Q91YE7	Rbm5	0.01	-6.64386	2.3E-16	Downregulated
G3X8S2	Brf1	0.01	-6.64386	2.3E-16	Downregulated
A0A0U1RNX2	Dmac2	0.01	-6.64386	2.3E-16	Downregulated
P56477	Irf5	0.01	-6.64386	2.3E-16	Downregulated
H7BWZ9	Dop1a	0.029	-5.1078	0.000231506	Downregulated
Q91X21	Kiaa2013	0.028	-5.15843	2.3E-16	Downregulated
A2AIR7	Cacna1b	0.01	-6.64386	2.3E-16	Downregulated
Q6UJY2	Slc9c1	0.178	-2.49005	0.00211272	Downregulated
F6QFD1	Pde4d	0.226	-2.14561	0.000999822	Downregulated
B2RXV9	Slc6a5	0.059	-4.08314	1.81E-08	Downregulated
Q149A4	Slitrk4	0.075	-3.73697	0.000827142	Downregulated
A0A1B0GRK2	Polr1has	0.409	-1.28983	0.0332206	Downregulated
B6ZI39	Ing2	0.01	-6.64386	2.3E-16	Downregulated
B2MVU6	Aire	0.215	-2.21759	0.000234316	Downregulated
P81069	Gabpb2	0.01	-6.64386	2.3E-16	Downregulated
A0A1Y7VKC5	Mtrr	0.142	-2.81604	2.61e-05	Downregulated
E9PVX6	Mki67	0.01	-6.64386	2.3E-16	Downregulated
Q6P8J7	Ckmt2	0.09	-3.47393	0.00455324	Downregulated
Q6PCS8	Zbtb40	0.01	-6.64386	2.3E-16	Downregulated
B2L107	Vsnl1	0.119	-3.07097	0.0382103	Downregulated
G3X9B1	Heatr1	0.212	-2.23786	0.0355912	Downregulated
A0A0A6YXB7	Ssr2	0.121	-3.04692	1.25e-06	Downregulated
E9Q3I3	Spata13	0.077	-3.699	0.0209871	Downregulated
Q8CDJ3	Atg14	0.01	-6.64386	2.3E-16	Downregulated
O08849	Rgs2	0.022	-5.50635	1.33e-07	Downregulated
Q7TN08	Dact2	0.205	-2.2863	0.00035522	Downregulated
Q8QZW3	Fam151a	0.056	-4.15843	0.0109039	Downregulated
