# Supplementary material for: Cysteine redoxome landscape in the liver of male mice fed a high-fat high-sucrose diet
Source: J Biol Chem. 2025 Sep 16;301(10):110730. doi: 10.1016/j.jbc.2025.110730 (PMC12547247; doi:10.1016/j.jbc.2025.110730)
Supplement: Supplementary Table 10 [file mmc11.xlsx]

## Sheet: GOBiological_processes_Upregula
Supplementary Table 3. Gene Ontology Analysis: Biological Bioprocesses in upregulated proteins
GO_BP	Name	Function	Ensembl	Protein Name	Gene Name	Uniprot	Query	Term frequency within the dataset (%)	Term frequency within the genome (%)	P-value (fdr)
GO:0006334	nucleosome assembly	The aggregation, arrangement and bonding together of a nucleosome, the beadlike structural units of eukaryotic chromatin composed of histones and DNA.	ENSMUSG00000096210 ENSMUSG00000049539 ENSMUSG00000036181 ENSMUSG00000051627 ENSMUSG00000058773 ENSMUSG00000060678 ENSMUSG00000069305 ENSMUSG00000061482 ENSMUSG00000096010 ENSMUSG00000060639 ENSMUSG00000069266 ENSMUSG00000091405 ENSMUSG00000069274 ENSMUSG00000060093 ENSMUSG00000064288 ENSMUSG00000067455 ENSMUSG00000060981 ENSMUSG00000069306 ENSMUSG00000015937 ENSMUSG00000020086	'Histone H1.0'; 'Histone H1.1'; 'Histone H1.2'; 'Histone H1.4'; 'Hist1h1b protein'; 'Histone H4'; 'Core histone macro-H2A.1'; 'Core histone macro-H2A.2'	H1-0 H1-1 H1-2 H1-4 H1f5 H4c1; H4c2; H4c3; H4c4; H4c6; H4c8; H4c9; H4c11; H4c12; Hist1h4m; H4c14; H4c16 Macroh2a1 Macroh2a2	P10922 P43275 P15864 P43274 Q1WWK3 P62806 Q9QZQ8 Q8CCK0	P10922 P43275 P15864 P43274 Q1WWK3 P62806 Q9QZQ8 Q8CCK0	4.44 20/450	23.81 20/84	3.665e-14
GO:0061644	protein localization to CENP-A containing chromatin	Any process in which a protein is transported to, or maintained at, CENP-A containing chromatin.	ENSMUSG00000060678 ENSMUSG00000069305 ENSMUSG00000061482 ENSMUSG00000096010 ENSMUSG00000060639 ENSMUSG00000069266 ENSMUSG00000091405 ENSMUSG00000069274 ENSMUSG00000060093 ENSMUSG00000064288 ENSMUSG00000067455 ENSMUSG00000060981 ENSMUSG00000069306	'Histone H4'	H4c1; H4c2; H4c3; H4c4; H4c6; H4c8; H4c9; H4c11; H4c12; Hist1h4m; H4c14; H4c16	P62806	P62806	2.89 13/450	44.83 13/29	8.579e-13
GO:0034728	nucleosome organization	A process that is carried out at the cellular level which results in the assembly, arrangement of constituent parts, or disassembly of one or more nucleosomes.	ENSMUSG00000096210 ENSMUSG00000049539 ENSMUSG00000036181 ENSMUSG00000051627 ENSMUSG00000058773 ENSMUSG00000060678 ENSMUSG00000069305 ENSMUSG00000061482 ENSMUSG00000096010 ENSMUSG00000060639 ENSMUSG00000069266 ENSMUSG00000091405 ENSMUSG00000069274 ENSMUSG00000060093 ENSMUSG00000064288 ENSMUSG00000067455 ENSMUSG00000060981 ENSMUSG00000069306 ENSMUSG00000015937 ENSMUSG00000020086	'Histone H1.0'; 'Histone H1.1'; 'Histone H1.2'; 'Histone H1.4'; 'Hist1h1b protein'; 'Histone H4'; 'Core histone macro-H2A.1'; 'Core histone macro-H2A.2'	H1-0 H1-1 H1-2 H1-4 H1f5 H4c1; H4c2; H4c3; H4c4; H4c6; H4c8; H4c9; H4c11; H4c12; Hist1h4m; H4c14; H4c16 Macroh2a1 Macroh2a2	P10922 P43275 P15864 P43274 Q1WWK3 P62806 Q9QZQ8 Q8CCK0	P10922 P43275 P15864 P43274 Q1WWK3 P62806 Q9QZQ8 Q8CCK0	4.44 20/450	19.23 20/104	1.070e-12
GO:0044281	small molecule metabolic process	The chemical reactions and pathways involving small molecules, any low molecular weight, monomeric, non-encoded molecule.	ENSMUSG00000064357 ENSMUSG00000055782 ENSMUSG00000036138 ENSMUSG00000060317 ENSMUSG00000021226 ENSMUSG00000021228 ENSMUSG00000052392 ENSMUSG00000015134 ENSMUSG00000032080 ENSMUSG00000002992 ENSMUSG00000109350 ENSMUSG00000051716 ENSMUSG00000016252 ENSMUSG00000027187 ENSMUSG00000028755 ENSMUSG00000062826 ENSMUSG00000039914 ENSMUSG00000026853 ENSMUSG00000020038 ENSMUSG00000003555 ENSMUSG00000091867 …	'ATP synthase subunit a'; 'ATP-binding cassette sub-family D member 2'; 'Uncharacterized protein'; 'Acyl-coenzyme A amino acid N-acyltransferase 2'; 'Acyl-coenzyme A thioesterase 2, mitochondrial'; 'Acyl-CoA thioesterase 3'; 'Acyl-CoA thioesterase 4'; 'Aldh1a3 protein'; 'Apolipoprotein A-IV'; 'Apolipoprotein C-II'; 'Apolipoprotein N'; 'ATP synthase subunit epsilon, mitochondrial'; 'Catalase'; 'Cy…	ATP6 Abcd2 Acaa1a Acnat2 Acot2 Acot3 Acot4 Aldh1a3 Apoa4 Apoc2 Apon Atp5f1e Cat Cda Ces2f Coq10a Crat Cry1 Cyp17a1 Cyp2a22 Cyp2a4 Cyp2ab1 Cyp2b13 Cyp2b9 Cyp2c68 Cyp2c69 Cyp3a41a; Cyp3a41b Cyp3a44 Cyp4a10 Cyp4a14 Cyp4a31 Dck Dgat2 Elovl5 Eno3 Fmo3 Gmds Gmpr2 Gnpda1 Gpi1 Hacd4 Hmgb1 Kgd4 Macroh2a1 Mgll Mgst3 Ndufab1 Ndufb1 Ndufb2 Ndufs2 Nt5c3b Nt5e Nudt13 Nudt18 Opa1 Pcx Pemt Pex2 Phgdh Plpp1 Prkag…	A0A0F6PZ10 Q61285 Q8BLD7 Q8BGG9 Q9QYR9 Q53YL1 Q14DI6 Q810V9 P06728 Q05020 G3X9D6 P56382 Q3TVZ1 P56389 Q08ED5 E9Q3H6 P47934 P97784 P27786 B2RXZ2 P15392 S4R196 A6H6J2 P12790 Q8VCP4 E9PXC3 Q9JMA7 Q9EQW4 O88833 O35728 F8WGU9 P43346 Q9DCV3 Q8BHI7 P21550 Q3UEN4 Q8K0C9 Q99L27 O88958 B2RXT5 Z4YMP4 Q3UBK2 Q9CQX8 Q9QZQ8 Q3UFX6 Q9CPU4 Q3TJG2 P0DN34 Q9CPU2 A0A0A6YXD3 Q3UFY7 Q0VEE0 Q8JZU0 Q3U2V3 Q8BK99 A0A494…	A0A0F6PZ10 Q61285 Q8BLD7 Q8BGG9 Q9QYR9 Q53YL1 Q14DI6 Q810V9 P06728 Q05020 G3X9D6 P56382 Q3TVZ1 P56389 Q08ED5 E9Q3H6 P47934 P97784 P27786 B2RXZ2 P15392 S4R196 A6H6J2 P12790 Q8VCP4 E9PXC3 Q9JMA7 Q9EQW4 O88833 O35728 F8WGU9 P43346 Q9DCV3 Q8BHI7 P21550 Q3UEN4 Q8K0C9 Q99L27 O88958 B2RXT5 Z4YMP4 Q3UBK2 Q9CQX8 Q9QZQ8 Q3UFX6 Q9CPU4 Q3TJG2 P0DN34 Q9CPU2 A0A0A6YXD3 Q3UFY7 Q0VEE0 Q8JZU0 Q3U2V3 Q8BK99 A0A494…	17.56 79/450	4.30 79/1836	8.306e-12
GO:1901564	organonitrogen compound metabolic process	The chemical reactions and pathways involving organonitrogen compound.	ENSMUSG00000064357 ENSMUSG00000060317 ENSMUSG00000021226 ENSMUSG00000021228 ENSMUSG00000052392 ENSMUSG00000032786 ENSMUSG00000055471 ENSMUSG00000019326 ENSMUSG00000026542 ENSMUSG00000032080 ENSMUSG00000000049 ENSMUSG00000030654 ENSMUSG00000033781 ENSMUSG00000016252 ENSMUSG00000065990 ENSMUSG00000060802 ENSMUSG00000057367 ENSMUSG00000045160 ENSMUSG00000026405 ENSMUSG00000027187 ENSMUSG00000002944 …	'ATP synthase subunit a'; 'Acyl-coenzyme A amino acid N-acyltransferase 2'; 'Acyl-coenzyme A thioesterase 2, mitochondrial'; 'Acyl-CoA thioesterase 3'; 'Acyl-CoA thioesterase 4'; '5-aminolevulinate synthase, non-specific, mitochondrial'; 'ALK tyrosine kinase receptor'; 'Amine oxidase'; 'Pentraxin family member'; 'Apolipoprotein A-IV'; 'Beta-2-glycoprotein 1'; 'ADP-ribosylation factor-like protein…	ATP6 Acnat2 Acot2 Acot3 Acot4 Alas1 Alk Aoc3 Apcs Apoa4 Apoh Arl6ip1 Asb13 Atp5f1e Aurkaip1 B2m Birc2 Bola3 C4bpa Cat Cd36 Cda Cdh5 Cdk17 Chkb Chpf Chst13 Chsy3 Ckm Cnbp Cnot2 Cpb2 Crat Cry1 Cstdc4 Ctsa Ctso Cyp3a41a; Cyp3a41b Cyp3a44 Dck Dgat2 Dip2b Dnajb5 Dpp8 Edem2 Eif2s3y Eloc Elovl5 Eno3 Ext2 F9 Fbxo10 Fgb Fmo3 Fn1 Gfap Gmpr2 Gnpda1 Gp1ba Gpi1 Grn Gsk3a Gtf2b Hacd4 Hamp2 Hmgb1 Hp Hpx Huwe1 H…	A0A0F6PZ10 Q8BGG9 Q9QYR9 Q53YL1 Q14DI6 Q8VC19 P97793 O70423 Q4JFI8 P06728 Q01339 Q3THR3 Q8VBX0 P56382 Q3TZ21 P01887 Q62210 E9PX89 P08607 Q3TVZ1 Q08857 P56389 P55284 Q8K0D0 O55229 Q6IQX7 D3Z6E3 Q5DTK1 P07310 P53996 A0A1S6GWJ6 Q9JHH6 P47934 P97784 B2RV77 G3X8T3 Q4QQL3 Q9JMA7 Q9EQW4 P43346 Q9DCV3 Q3UH60 A2AG30 Q80YA7 Q8BJT9 Q9D791 A0A087WNT1 Q8BHI7 P21550 Q3UDB5 P16294 Q7TQF2 Q3TGR2 Q3UEN4 A0A087WR5…	A0A0F6PZ10 Q8BGG9 Q9QYR9 Q53YL1 Q14DI6 Q8VC19 P97793 O70423 Q4JFI8 P06728 Q01339 Q3THR3 Q8VBX0 P56382 Q3TZ21 P01887 Q62210 E9PX89 P08607 Q3TVZ1 Q08857 P56389 P55284 Q8K0D0 O55229 Q6IQX7 D3Z6E3 Q5DTK1 P07310 P53996 A0A1S6GWJ6 Q9JHH6 P47934 P97784 B2RV77 G3X8T3 Q4QQL3 Q9JMA7 Q9EQW4 P43346 Q9DCV3 Q3UH60 A2AG30 Q80YA7 Q8BJT9 Q9D791 A0A087WNT1 Q8BHI7 P21550 Q3UDB5 P16294 Q7TQF2 Q3TGR2 Q3UEN4 A0A087WR5…	37.11 167/450	2.91 167/5744	8.376e-12
GO:0071168	protein localization to chromatin	Any process in which a protein is transported to, or maintained at, a part of a chromosome that is organized into chromatin.	ENSMUSG00000058773 ENSMUSG00000060678 ENSMUSG00000069305 ENSMUSG00000061482 ENSMUSG00000096010 ENSMUSG00000060639 ENSMUSG00000069266 ENSMUSG00000091405 ENSMUSG00000069274 ENSMUSG00000060093 ENSMUSG00000064288 ENSMUSG00000067455 ENSMUSG00000060981 ENSMUSG00000069306 ENSMUSG00000015937 ENSMUSG00000020086	'Hist1h1b protein'; 'Histone H4'; 'Core histone macro-H2A.1'; 'Core histone macro-H2A.2'	H1f5 H4c1; H4c2; H4c3; H4c4; H4c6; H4c8; H4c9; H4c11; H4c12; Hist1h4m; H4c14; H4c16 Macroh2a1 Macroh2a2	Q1WWK3 P62806 Q9QZQ8 Q8CCK0	Q1WWK3 P62806 Q9QZQ8 Q8CCK0	3.56 16/450	21.92 16/73	5.031e-11
GO:0006082	organic acid metabolic process	The chemical reactions and pathways involving organic acids, any acidic compound containing carbon in covalent linkage.	ENSMUSG00000055782 ENSMUSG00000036138 ENSMUSG00000060317 ENSMUSG00000021226 ENSMUSG00000021228 ENSMUSG00000052392 ENSMUSG00000015134 ENSMUSG00000032080 ENSMUSG00000002992 ENSMUSG00000109350 ENSMUSG00000062826 ENSMUSG00000026853 ENSMUSG00000091867 ENSMUSG00000074254 ENSMUSG00000022818 ENSMUSG00000040583 ENSMUSG00000040660 ENSMUSG00000074882 ENSMUSG00000092008 ENSMUSG00000075551 ENSMUSG00000075552 …	'ATP-binding cassette sub-family D member 2'; 'Uncharacterized protein'; 'Acyl-coenzyme A amino acid N-acyltransferase 2'; 'Acyl-coenzyme A thioesterase 2, mitochondrial'; 'Acyl-CoA thioesterase 3'; 'Acyl-CoA thioesterase 4'; 'Aldh1a3 protein'; 'Apolipoprotein A-IV'; 'Apolipoprotein C-II'; 'Carboxylic ester hydrolase'; 'Carnitine O-acetyltransferase'; 'Cytochrome P450'; 'Cytochrome P450 2A4'; 'Cy…	Abcd2 Acaa1a Acnat2 Acot2 Acot3 Acot4 Aldh1a3 Apoa4 Apoc2 Ces2f Crat Cyp2a22 Cyp2a4 Cyp2ab1 Cyp2b13 Cyp2b9 Cyp2c68 Cyp2c69 Cyp3a41a; Cyp3a41b Cyp3a44 Cyp4a10 Cyp4a14 Cyp4a31 Dgat2 Elovl5 Eno3 Fmo3 Gnpda1 Gpi1 Hacd4 Kgd4 Mgll Mgst3 Ndufab1 Pcx Pemt Pex2 Phgdh Prkag2 Psat1 Ptgis Slc25a44 Suclg2 Sult1e1 Sult2a1 Tha1 Tnxb Ugt1a9 Vnn1 Vnn3	Q61285 Q8BLD7 Q8BGG9 Q9QYR9 Q53YL1 Q14DI6 Q810V9 P06728 Q05020 Q08ED5 P47934 B2RXZ2 P15392 S4R196 A6H6J2 P12790 Q8VCP4 E9PXC3 Q9JMA7 Q9EQW4 O88833 O35728 F8WGU9 Q9DCV3 Q8BHI7 P21550 Q3UEN4 O88958 B2RXT5 Z4YMP4 Q9CQX8 Q3UFX6 Q9CPU4 Q3TJG2 A0A494B912 Q61907 Q91YZ5 Q61753 Q3U4D5 Q3ULZ3 Q8BXC0 Q3TMC4 A0A0N4SWD1 Q8JZX7 P52843 Q6XPS7 A0A5F8MPH8 Q62452 Q9Z0K8 Q2T9H5	Q61285 Q8BLD7 Q8BGG9 Q9QYR9 Q53YL1 Q14DI6 Q810V9 P06728 Q05020 Q08ED5 P47934 B2RXZ2 P15392 S4R196 A6H6J2 P12790 Q8VCP4 E9PXC3 Q9JMA7 Q9EQW4 O88833 O35728 F8WGU9 Q9DCV3 Q8BHI7 P21550 Q3UEN4 O88958 B2RXT5 Z4YMP4 Q9CQX8 Q3UFX6 Q9CPU4 Q3TJG2 A0A494B912 Q61907 Q91YZ5 Q61753 Q3U4D5 Q3ULZ3 Q8BXC0 Q3TMC4 A0A0N4SWD1 Q8JZX7 P52843 Q6XPS7 A0A5F8MPH8 Q62452 Q9Z0K8 Q2T9H5	11.56 52/450	5.36 52/971	1.046e-10
GO:0043436	oxoacid metabolic process	The chemical reactions and pathways involving any oxoacid; an oxoacid is a compound which contains oxygen, at least one other element, and at least one hydrogen bound to oxygen, and which produces a conjugate base by loss of positive hydrogen ion(s) (hydrons).	ENSMUSG00000055782 ENSMUSG00000036138 ENSMUSG00000060317 ENSMUSG00000021226 ENSMUSG00000021228 ENSMUSG00000052392 ENSMUSG00000015134 ENSMUSG00000032080 ENSMUSG00000002992 ENSMUSG00000109350 ENSMUSG00000062826 ENSMUSG00000026853 ENSMUSG00000091867 ENSMUSG00000074254 ENSMUSG00000022818 ENSMUSG00000040583 ENSMUSG00000040660 ENSMUSG00000074882 ENSMUSG00000092008 ENSMUSG00000075551 ENSMUSG00000075552 …	'ATP-binding cassette sub-family D member 2'; 'Uncharacterized protein'; 'Acyl-coenzyme A amino acid N-acyltransferase 2'; 'Acyl-coenzyme A thioesterase 2, mitochondrial'; 'Acyl-CoA thioesterase 3'; 'Acyl-CoA thioesterase 4'; 'Aldh1a3 protein'; 'Apolipoprotein A-IV'; 'Apolipoprotein C-II'; 'Carboxylic ester hydrolase'; 'Carnitine O-acetyltransferase'; 'Cytochrome P450'; 'Cytochrome P450 2A4'; 'Cy…	Abcd2 Acaa1a Acnat2 Acot2 Acot3 Acot4 Aldh1a3 Apoa4 Apoc2 Ces2f Crat Cyp2a22 Cyp2a4 Cyp2ab1 Cyp2b13 Cyp2b9 Cyp2c68 Cyp2c69 Cyp3a41a; Cyp3a41b Cyp3a44 Cyp4a10 Cyp4a14 Cyp4a31 Dgat2 Elovl5 Eno3 Gnpda1 Gpi1 Hacd4 Kgd4 Mgll Mgst3 Ndufab1 Pcx Pemt Pex2 Phgdh Prkag2 Psat1 Ptgis Slc25a44 Suclg2 Sult1e1 Sult2a1 Tha1 Tnxb Ugt1a9 Vnn1 Vnn3	Q61285 Q8BLD7 Q8BGG9 Q9QYR9 Q53YL1 Q14DI6 Q810V9 P06728 Q05020 Q08ED5 P47934 B2RXZ2 P15392 S4R196 A6H6J2 P12790 Q8VCP4 E9PXC3 Q9JMA7 Q9EQW4 O88833 O35728 F8WGU9 Q9DCV3 Q8BHI7 P21550 O88958 B2RXT5 Z4YMP4 Q9CQX8 Q3UFX6 Q9CPU4 Q3TJG2 A0A494B912 Q61907 Q91YZ5 Q61753 Q3U4D5 Q3ULZ3 Q8BXC0 Q3TMC4 A0A0N4SWD1 Q8JZX7 P52843 Q6XPS7 A0A5F8MPH8 Q62452 Q9Z0K8 Q2T9H5	Q61285 Q8BLD7 Q8BGG9 Q9QYR9 Q53YL1 Q14DI6 Q810V9 P06728 Q05020 Q08ED5 P47934 B2RXZ2 P15392 S4R196 A6H6J2 P12790 Q8VCP4 E9PXC3 Q9JMA7 Q9EQW4 O88833 O35728 F8WGU9 Q9DCV3 Q8BHI7 P21550 O88958 B2RXT5 Z4YMP4 Q9CQX8 Q3UFX6 Q9CPU4 Q3TJG2 A0A494B912 Q61907 Q91YZ5 Q61753 Q3U4D5 Q3ULZ3 Q8BXC0 Q3TMC4 A0A0N4SWD1 Q8JZX7 P52843 Q6XPS7 A0A5F8MPH8 Q62452 Q9Z0K8 Q2T9H5	11.33 51/450	5.28 51/965	2.645e-10
GO:0051179	localization	Any process in which a cell, a substance, or a cellular entity, such as a protein complex or organelle, is transported, tethered to or otherwise maintained in a specific location. In the case of substances, localization may also be achieved via selective degradation.	ENSMUSG00000064357 ENSMUSG00000028830 ENSMUSG00000055782 ENSMUSG00000032826 ENSMUSG00000019326 ENSMUSG00000039623 ENSMUSG00000032080 ENSMUSG00000002992 ENSMUSG00000109350 ENSMUSG00000000049 ENSMUSG00000021877 ENSMUSG00000036093 ENSMUSG00000030654 ENSMUSG00000041341 ENSMUSG00000018585 ENSMUSG00000016252 ENSMUSG00000060802 ENSMUSG00000042992 ENSMUSG00000026405 ENSMUSG00000064358 ENSMUSG00000008845 …	'ATP synthase subunit a'; 'Expressed sequence AU040320'; 'ATP-binding cassette sub-family D member 2'; 'Ankyrin 2, brain'; 'Amine oxidase'; 'AP-5 complex subunit zeta-1'; 'Apolipoprotein A-IV'; 'Apolipoprotein C-II'; 'Beta-2-glycoprotein 1'; 'ADP-ribosylation factor 4'; 'ADP-ribosylation factor-like protein 5A'; 'ADP-ribosylation factor-like protein 6-interacting protein 1'; 'Autophagy-related pr…	ATP6 AU040320 Abcd2 Ank2 Aoc3 Ap5z1 Apoa4 Apoc2 Apoh Arf4 Arl5a Arl6ip1 Atg2b Atox1 Atp5f1e B2m Borcs5 C4bpa COX3 Cd163 Cd36 Cd63 Cd68 Cdh5 Cenpf Col1a1 Cp Cpb2 Crocc Cry1 Dbn1 Dgat2 Dync1li2 Edem2 Eny2 Exoc3 Ext2 Fabp7 Fgb Fhl1 Fth1 Ftl1 Gabarapl1 Gcgr Gfap Gp1ba Grn Gsk3a H1-1 H1f5 H4c1; H4c2; H4c3; H4c4; H4c6; H4c8; H4c9; H4c11; H4c12; Hist1h4m; H4c14; H4c16 Hamp2 Hmgb1 Hnrnpk Hpx Hyal2 Ift20 …	A0A0F6PZ10 Z4YK56 Q61285 S4R2Q9 O70423 Q3U829 P06728 Q05020 Q01339 P61750 Q80ZU0 Q3THR3 Q80XK6 O08997 P56382 P01887 E9Q2W8 P08607 A0A023J659 B7ZMW6 Q08857 Q8BT06 A0A0R4J1C8 P55284 E9Q3P4 P11087 E9PZD8 Q9JHH6 Q8CJ40 P97784 Q9QXS6 Q9DCV3 Q6PDL0 Q8BJT9 Q9JIX0 Q6KAR6 Q3UDB5 E9Q0H6 Q3TGR2 A2AEY2 P09528 Q9CPX4 Q8R3R8 Q3UN81 P03995 O35930 Q3TW77 Q2NL51 P43275 Q1WWK3 P62806 A0A0U1RPF4 Q3UBK2 H3BLL4 Q91X7…	A0A0F6PZ10 Z4YK56 Q61285 S4R2Q9 O70423 Q3U829 P06728 Q05020 Q01339 P61750 Q80ZU0 Q3THR3 Q80XK6 O08997 P56382 P01887 E9Q2W8 P08607 A0A023J659 B7ZMW6 Q08857 Q8BT06 A0A0R4J1C8 P55284 E9Q3P4 P11087 E9PZD8 Q9JHH6 Q8CJ40 P97784 Q9QXS6 Q9DCV3 Q6PDL0 Q8BJT9 Q9JIX0 Q6KAR6 Q3UDB5 E9Q0H6 Q3TGR2 A2AEY2 P09528 Q9CPX4 Q8R3R8 Q3UN81 P03995 O35930 Q3TW77 Q2NL51 P43275 Q1WWK3 P62806 A0A0U1RPF4 Q3UBK2 H3BLL4 Q91X7…	34.22 154/450	2.87 154/5364	2.956e-10
GO:0009056	catabolic process	The chemical reactions and pathways resulting in the breakdown of substances, including the breakdown of carbon compounds with the liberation of energy for use by the cell or organism.	ENSMUSG00000055782 ENSMUSG00000036138 ENSMUSG00000021226 ENSMUSG00000052392 ENSMUSG00000055471 ENSMUSG00000019979 ENSMUSG00000032080 ENSMUSG00000002992 ENSMUSG00000109350 ENSMUSG00000000049 ENSMUSG00000041341 ENSMUSG00000057367 ENSMUSG00000026405 ENSMUSG00000027187 ENSMUSG00000002944 ENSMUSG00000028755 ENSMUSG00000020166 ENSMUSG00000021999 ENSMUSG00000026853 ENSMUSG00000017760 ENSMUSG00000028015 …	'ATP-binding cassette sub-family D member 2'; 'Uncharacterized protein'; 'Acyl-coenzyme A thioesterase 2, mitochondrial'; 'Acyl-CoA thioesterase 4'; 'ALK tyrosine kinase receptor'; 'Apoptotic protease-activating factor 1'; 'Apolipoprotein A-IV'; 'Apolipoprotein C-II'; 'Beta-2-glycoprotein 1'; 'Autophagy-related protein 2 homolog B'; 'Baculoviral IAP repeat-containing protein 2'; 'C4b-binding prot…	Abcd2 Acaa1a Acot2 Acot4 Alk Apaf1 Apoa4 Apoc2 Apoh Atg2b Birc2 C4bpa Cat Cd36 Cda Cnot2 Cpb2 Crat Ctsa Ctso Cyp2b13 Cyp2b9 Cyp3a41a; Cyp3a41b Cyp3a44 Cyp4a10 Cyp4a14 Cyp4a31 Edem2 Eloc Eno3 Exog Fbxo10 Gabarapl1 Gfap Gmpr2 Gnpda1 Gpi1 Grn Gsk3a Hamp2 Hmgb1 Hsd17b14 Huwe1 Hyal2 Ift20 Kat5 Klhdc10 Lsm6 Lyve1 Mcl1 Mefv Mgll Nod2 Nop53 Nt5e Nudt13 Nudt18 Ormdl3 Pex2 Plpp6 Ppp2cb Ppp2r5c Ppp6r2 Prkag…	Q61285 Q8BLD7 Q9QYR9 Q14DI6 P97793 Q5DU30 P06728 Q05020 Q01339 Q80XK6 Q62210 P08607 Q3TVZ1 Q08857 P56389 A0A1S6GWJ6 Q9JHH6 P47934 G3X8T3 Q4QQL3 A6H6J2 P12790 Q9JMA7 Q9EQW4 O88833 O35728 F8WGU9 Q8BJT9 A0A087WNT1 P21550 Q8C163 Q7TQF2 Q8R3R8 P03995 Q99L27 O88958 B2RXT5 Q3TW77 Q2NL51 A0A0U1RPF4 Q3UBK2 E9Q3D4 Q3TNP1 O35632 Q61025 A2VDH4 Q6PAR0 P62313 Q8BHC0 P97287 Q32MT0 Q3UFX6 Q8K3Z0 Q8BK35 Q0VEE0 Q8…	Q61285 Q8BLD7 Q9QYR9 Q14DI6 P97793 Q5DU30 P06728 Q05020 Q01339 Q80XK6 Q62210 P08607 Q3TVZ1 Q08857 P56389 A0A1S6GWJ6 Q9JHH6 P47934 G3X8T3 Q4QQL3 A6H6J2 P12790 Q9JMA7 Q9EQW4 O88833 O35728 F8WGU9 Q8BJT9 A0A087WNT1 P21550 Q8C163 Q7TQF2 Q8R3R8 P03995 Q99L27 O88958 B2RXT5 Q3TW77 Q2NL51 A0A0U1RPF4 Q3UBK2 E9Q3D4 Q3TNP1 O35632 Q61025 A2VDH4 Q6PAR0 P62313 Q8BHC0 P97287 Q32MT0 Q3UFX6 Q8K3Z0 Q8BK35 Q0VEE0 Q8…	20.22 91/450	3.65 91/2495	3.493e-10
GO:0032787	monocarboxylic acid metabolic process	The chemical reactions and pathways involving monocarboxylic acids, any organic acid containing one carboxyl (COOH) group or anion (COO-).	ENSMUSG00000055782 ENSMUSG00000036138 ENSMUSG00000060317 ENSMUSG00000021226 ENSMUSG00000021228 ENSMUSG00000052392 ENSMUSG00000015134 ENSMUSG00000032080 ENSMUSG00000002992 ENSMUSG00000109350 ENSMUSG00000062826 ENSMUSG00000026853 ENSMUSG00000091867 ENSMUSG00000074254 ENSMUSG00000022818 ENSMUSG00000040583 ENSMUSG00000040660 ENSMUSG00000074882 ENSMUSG00000092008 ENSMUSG00000075551 ENSMUSG00000075552 …	'ATP-binding cassette sub-family D member 2'; 'Uncharacterized protein'; 'Acyl-coenzyme A amino acid N-acyltransferase 2'; 'Acyl-coenzyme A thioesterase 2, mitochondrial'; 'Acyl-CoA thioesterase 3'; 'Acyl-CoA thioesterase 4'; 'Aldh1a3 protein'; 'Apolipoprotein A-IV'; 'Apolipoprotein C-II'; 'Carboxylic ester hydrolase'; 'Carnitine O-acetyltransferase'; 'Cytochrome P450'; 'Cytochrome P450 2A4'; 'Cy…	Abcd2 Acaa1a Acnat2 Acot2 Acot3 Acot4 Aldh1a3 Apoa4 Apoc2 Ces2f Crat Cyp2a22 Cyp2a4 Cyp2ab1 Cyp2b13 Cyp2b9 Cyp2c68 Cyp2c69 Cyp3a41a; Cyp3a41b Cyp3a44 Cyp4a10 Cyp4a14 Cyp4a31 Dgat2 Elovl5 Eno3 Gpi1 Hacd4 Mgll Mgst3 Ndufab1 Pcx Pex2 Phgdh Prkag2 Ptgis Tnxb Ugt1a9 Vnn1 Vnn3	Q61285 Q8BLD7 Q8BGG9 Q9QYR9 Q53YL1 Q14DI6 Q810V9 P06728 Q05020 Q08ED5 P47934 B2RXZ2 P15392 S4R196 A6H6J2 P12790 Q8VCP4 E9PXC3 Q9JMA7 Q9EQW4 O88833 O35728 F8WGU9 Q9DCV3 Q8BHI7 P21550 B2RXT5 Z4YMP4 Q3UFX6 Q9CPU4 Q3TJG2 A0A494B912 Q91YZ5 Q61753 Q3U4D5 Q8BXC0 A0A5F8MPH8 Q62452 Q9Z0K8 Q2T9H5	Q61285 Q8BLD7 Q8BGG9 Q9QYR9 Q53YL1 Q14DI6 Q810V9 P06728 Q05020 Q08ED5 P47934 B2RXZ2 P15392 S4R196 A6H6J2 P12790 Q8VCP4 E9PXC3 Q9JMA7 Q9EQW4 O88833 O35728 F8WGU9 Q9DCV3 Q8BHI7 P21550 B2RXT5 Z4YMP4 Q3UFX6 Q9CPU4 Q3TJG2 A0A494B912 Q91YZ5 Q61753 Q3U4D5 Q8BXC0 A0A5F8MPH8 Q62452 Q9Z0K8 Q2T9H5	9.33 42/450	6.01 42/699	4.085e-10
GO:0071459	protein localization to chromosome, centromeric region	Any process in which a protein is transported to, or maintained at, the centromeric region of a chromosome.	ENSMUSG00000060678 ENSMUSG00000069305 ENSMUSG00000061482 ENSMUSG00000096010 ENSMUSG00000060639 ENSMUSG00000069266 ENSMUSG00000091405 ENSMUSG00000069274 ENSMUSG00000060093 ENSMUSG00000064288 ENSMUSG00000067455 ENSMUSG00000060981 ENSMUSG00000069306	'Histone H4'	H4c1; H4c2; H4c3; H4c4; H4c6; H4c8; H4c9; H4c11; H4c12; Hist1h4m; H4c14; H4c16	P62806	P62806	2.89 13/450	26.53 13/49	4.085e-10
GO:0006629	lipid metabolic process	The chemical reactions and pathways involving lipids, compounds soluble in an organic solvent but not, or sparingly, in an aqueous solvent. Includes fatty acids; neutral fats, other fatty-acid esters, and soaps; long-chain (fatty) alcohols and waxes; sphingoids and other long-chain bases; glycolipids, phospholipids and sphingolipids; and carotenes, polyprenols, sterols, terpenes and other isopren…	ENSMUSG00000055782 ENSMUSG00000036138 ENSMUSG00000060317 ENSMUSG00000021226 ENSMUSG00000021228 ENSMUSG00000052392 ENSMUSG00000001211 ENSMUSG00000015134 ENSMUSG00000055471 ENSMUSG00000032080 ENSMUSG00000002992 ENSMUSG00000109350 ENSMUSG00000000049 ENSMUSG00000051716 ENSMUSG00000027187 ENSMUSG00000062826 ENSMUSG00000022617 ENSMUSG00000026853 ENSMUSG00000027357 ENSMUSG00000003555 ENSMUSG00000091867 …	'ATP-binding cassette sub-family D member 2'; 'Uncharacterized protein'; 'Acyl-coenzyme A amino acid N-acyltransferase 2'; 'Acyl-coenzyme A thioesterase 2, mitochondrial'; 'Acyl-CoA thioesterase 3'; 'Acyl-CoA thioesterase 4'; '1-acyl-sn-glycerol-3-phosphate acyltransferase gamma'; 'Aldh1a3 protein'; 'ALK tyrosine kinase receptor'; 'Apolipoprotein A-IV'; 'Apolipoprotein C-II'; 'Beta-2-glycoprotein…	Abcd2 Acaa1a Acnat2 Acot2 Acot3 Acot4 Agpat3 Aldh1a3 Alk Apoa4 Apoc2 Apoh Apon Cat Ces2f Chkb Crat Crls1 Cyp17a1 Cyp2a22 Cyp2a4 Cyp2ab1 Cyp2b13 Cyp2b9 Cyp2c68 Cyp2c69 Cyp3a41a; Cyp3a41b Cyp3a44 Cyp4a10 Cyp4a14 Cyp4a31 Dgat2 Elovl5 Hacd4 Hsd17b14 Inpp5a Kat5 Macroh2a1 Mgll Mgst3 Ndufab1 Ormdl3 Pcx Pemt Pex2 Pigl Pip5k1c Plpp1 Plpp6 Prkag2 Ptgis Sc5d Sgpp1 Slc35c1 Spp1 Sult1e1 Sult2a1 Tm6sf2 Tnxb U…	Q61285 Q8BLD7 Q8BGG9 Q9QYR9 Q53YL1 Q14DI6 Q9D517 Q810V9 P97793 P06728 Q05020 Q01339 G3X9D6 Q3TVZ1 Q08ED5 O55229 P47934 Q80ZM8 P27786 B2RXZ2 P15392 S4R196 A6H6J2 P12790 Q8VCP4 E9PXC3 Q9JMA7 Q9EQW4 O88833 O35728 F8WGU9 Q9DCV3 Q8BHI7 Z4YMP4 E9Q3D4 Q3TZT4 A2VDH4 Q9QZQ8 Q3UFX6 Q9CPU4 Q3TJG2 Q9CPZ6 A0A494B912 Q61907 Q91YZ5 Q5SX19 F8WHW6 Q61469 Q9D4F2 Q3U4D5 Q8BXC0 O88822 Q3UDY2 Q8BLX4 F8WIP8 Q8JZX7 P52…	Q61285 Q8BLD7 Q8BGG9 Q9QYR9 Q53YL1 Q14DI6 Q9D517 Q810V9 P97793 P06728 Q05020 Q01339 G3X9D6 Q3TVZ1 Q08ED5 O55229 P47934 Q80ZM8 P27786 B2RXZ2 P15392 S4R196 A6H6J2 P12790 Q8VCP4 E9PXC3 Q9JMA7 Q9EQW4 O88833 O35728 F8WGU9 Q9DCV3 Q8BHI7 Z4YMP4 E9Q3D4 Q3TZT4 A2VDH4 Q9QZQ8 Q3UFX6 Q9CPU4 Q3TJG2 Q9CPZ6 A0A494B912 Q61907 Q91YZ5 Q5SX19 F8WHW6 Q61469 Q9D4F2 Q3U4D5 Q8BXC0 O88822 Q3UDY2 Q8BLX4 F8WIP8 Q8JZX7 P52…	14.00 63/450	4.45 63/1417	5.118e-10
GO:0065004	protein-DNA complex assembly	The aggregation, arrangement and bonding together of proteins and DNA molecules to form a protein-DNA complex.	ENSMUSG00000028271 ENSMUSG00000096210 ENSMUSG00000049539 ENSMUSG00000036181 ENSMUSG00000051627 ENSMUSG00000058773 ENSMUSG00000060678 ENSMUSG00000069305 ENSMUSG00000061482 ENSMUSG00000096010 ENSMUSG00000060639 ENSMUSG00000069266 ENSMUSG00000091405 ENSMUSG00000069274 ENSMUSG00000060093 ENSMUSG00000064288 ENSMUSG00000067455 ENSMUSG00000060981 ENSMUSG00000069306 ENSMUSG00000066551 ENSMUSG00000015937 …	'Transcription initiation factor IIB'; 'Histone H1.0'; 'Histone H1.1'; 'Histone H1.2'; 'Histone H1.4'; 'Hist1h1b protein'; 'Histone H4'; 'High mobility group protein B1'; 'Core histone macro-H2A.1'; 'Core histone macro-H2A.2'	Gtf2b H1-0 H1-1 H1-2 H1-4 H1f5 H4c1; H4c2; H4c3; H4c4; H4c6; H4c8; H4c9; H4c11; H4c12; Hist1h4m; H4c14; H4c16 Hmgb1 Macroh2a1 Macroh2a2	Q3ULN2 P10922 P43275 P15864 P43274 Q1WWK3 P62806 Q3UBK2 Q9QZQ8 Q8CCK0	Q3ULN2 P10922 P43275 P15864 P43274 Q1WWK3 P62806 Q3UBK2 Q9QZQ8 Q8CCK0	4.89 22/450	11.40 22/193	5.911e-10
GO:0019752	carboxylic acid metabolic process	The chemical reactions and pathways involving carboxylic acids, any organic acid containing one or more carboxyl (COOH) groups or anions (COO-).	ENSMUSG00000055782 ENSMUSG00000036138 ENSMUSG00000060317 ENSMUSG00000021226 ENSMUSG00000021228 ENSMUSG00000052392 ENSMUSG00000015134 ENSMUSG00000032080 ENSMUSG00000002992 ENSMUSG00000109350 ENSMUSG00000062826 ENSMUSG00000026853 ENSMUSG00000091867 ENSMUSG00000074254 ENSMUSG00000022818 ENSMUSG00000040583 ENSMUSG00000040660 ENSMUSG00000074882 ENSMUSG00000092008 ENSMUSG00000075551 ENSMUSG00000075552 …	'ATP-binding cassette sub-family D member 2'; 'Uncharacterized protein'; 'Acyl-coenzyme A amino acid N-acyltransferase 2'; 'Acyl-coenzyme A thioesterase 2, mitochondrial'; 'Acyl-CoA thioesterase 3'; 'Acyl-CoA thioesterase 4'; 'Aldh1a3 protein'; 'Apolipoprotein A-IV'; 'Apolipoprotein C-II'; 'Carboxylic ester hydrolase'; 'Carnitine O-acetyltransferase'; 'Cytochrome P450'; 'Cytochrome P450 2A4'; 'Cy…	Abcd2 Acaa1a Acnat2 Acot2 Acot3 Acot4 Aldh1a3 Apoa4 Apoc2 Ces2f Crat Cyp2a22 Cyp2a4 Cyp2ab1 Cyp2b13 Cyp2b9 Cyp2c68 Cyp2c69 Cyp3a41a; Cyp3a41b Cyp3a44 Cyp4a10 Cyp4a14 Cyp4a31 Dgat2 Elovl5 Eno3 Gnpda1 Gpi1 Hacd4 Kgd4 Mgll Mgst3 Ndufab1 Pcx Pemt Pex2 Phgdh Prkag2 Psat1 Ptgis Slc25a44 Suclg2 Tha1 Tnxb Ugt1a9 Vnn1 Vnn3	Q61285 Q8BLD7 Q8BGG9 Q9QYR9 Q53YL1 Q14DI6 Q810V9 P06728 Q05020 Q08ED5 P47934 B2RXZ2 P15392 S4R196 A6H6J2 P12790 Q8VCP4 E9PXC3 Q9JMA7 Q9EQW4 O88833 O35728 F8WGU9 Q9DCV3 Q8BHI7 P21550 O88958 B2RXT5 Z4YMP4 Q9CQX8 Q3UFX6 Q9CPU4 Q3TJG2 A0A494B912 Q61907 Q91YZ5 Q61753 Q3U4D5 Q3ULZ3 Q8BXC0 Q3TMC4 A0A0N4SWD1 Q6XPS7 A0A5F8MPH8 Q62452 Q9Z0K8 Q2T9H5	Q61285 Q8BLD7 Q8BGG9 Q9QYR9 Q53YL1 Q14DI6 Q810V9 P06728 Q05020 Q08ED5 P47934 B2RXZ2 P15392 S4R196 A6H6J2 P12790 Q8VCP4 E9PXC3 Q9JMA7 Q9EQW4 O88833 O35728 F8WGU9 Q9DCV3 Q8BHI7 P21550 O88958 B2RXT5 Z4YMP4 Q9CQX8 Q3UFX6 Q9CPU4 Q3TJG2 A0A494B912 Q61907 Q91YZ5 Q61753 Q3U4D5 Q3ULZ3 Q8BXC0 Q3TMC4 A0A0N4SWD1 Q6XPS7 A0A5F8MPH8 Q62452 Q9Z0K8 Q2T9H5	10.89 49/450	5.19 49/945	8.410e-10
GO:0044255	cellular lipid metabolic process	The chemical reactions and pathways involving lipids, as carried out by individual cells.	ENSMUSG00000055782 ENSMUSG00000036138 ENSMUSG00000060317 ENSMUSG00000021226 ENSMUSG00000021228 ENSMUSG00000052392 ENSMUSG00000001211 ENSMUSG00000015134 ENSMUSG00000032080 ENSMUSG00000002992 ENSMUSG00000109350 ENSMUSG00000000049 ENSMUSG00000027187 ENSMUSG00000062826 ENSMUSG00000022617 ENSMUSG00000026853 ENSMUSG00000027357 ENSMUSG00000091867 ENSMUSG00000074254 ENSMUSG00000022818 ENSMUSG00000040583 …	'ATP-binding cassette sub-family D member 2'; 'Uncharacterized protein'; 'Acyl-coenzyme A amino acid N-acyltransferase 2'; 'Acyl-coenzyme A thioesterase 2, mitochondrial'; 'Acyl-CoA thioesterase 3'; 'Acyl-CoA thioesterase 4'; '1-acyl-sn-glycerol-3-phosphate acyltransferase gamma'; 'Aldh1a3 protein'; 'Apolipoprotein A-IV'; 'Apolipoprotein C-II'; 'Beta-2-glycoprotein 1'; 'Catalase'; 'Carboxylic est…	Abcd2 Acaa1a Acnat2 Acot2 Acot3 Acot4 Agpat3 Aldh1a3 Apoa4 Apoc2 Apoh Cat Ces2f Chkb Crat Crls1 Cyp2a22 Cyp2a4 Cyp2ab1 Cyp2b13 Cyp2b9 Cyp2c68 Cyp2c69 Cyp3a41a; Cyp3a41b Cyp3a44 Cyp4a10 Cyp4a14 Cyp4a31 Dgat2 Elovl5 Hacd4 Inpp5a Kat5 Mgll Mgst3 Ndufab1 Ormdl3 Pemt Pex2 Pip5k1c Plpp1 Plpp6 Prkag2 Ptgis Sgpp1 Slc35c1 Tnxb Ugt8	Q61285 Q8BLD7 Q8BGG9 Q9QYR9 Q53YL1 Q14DI6 Q9D517 Q810V9 P06728 Q05020 Q01339 Q3TVZ1 Q08ED5 O55229 P47934 Q80ZM8 B2RXZ2 P15392 S4R196 A6H6J2 P12790 Q8VCP4 E9PXC3 Q9JMA7 Q9EQW4 O88833 O35728 F8WGU9 Q9DCV3 Q8BHI7 Z4YMP4 Q3TZT4 A2VDH4 Q3UFX6 Q9CPU4 Q3TJG2 Q9CPZ6 Q61907 Q91YZ5 F8WHW6 Q61469 Q9D4F2 Q3U4D5 Q8BXC0 Q3UDY2 Q8BLX4 A0A5F8MPH8 Q64676	Q61285 Q8BLD7 Q8BGG9 Q9QYR9 Q53YL1 Q14DI6 Q9D517 Q810V9 P06728 Q05020 Q01339 Q3TVZ1 Q08ED5 O55229 P47934 Q80ZM8 B2RXZ2 P15392 S4R196 A6H6J2 P12790 Q8VCP4 E9PXC3 Q9JMA7 Q9EQW4 O88833 O35728 F8WGU9 Q9DCV3 Q8BHI7 Z4YMP4 Q3TZT4 A2VDH4 Q3UFX6 Q9CPU4 Q3TJG2 Q9CPZ6 Q61907 Q91YZ5 F8WHW6 Q61469 Q9D4F2 Q3U4D5 Q8BXC0 Q3UDY2 Q8BLX4 A0A5F8MPH8 Q64676	11.11 50/450	4.80 50/1041	7.353e-9
GO:0009987	cellular process	Any process that is carried out at the cellular level, but not necessarily restricted to a single cell. For example, cell communication occurs among more than one cell, but occurs at the cellular level.	ENSMUSG00000030111 ENSMUSG00000064357 ENSMUSG00000028830 ENSMUSG00000055782 ENSMUSG00000036138 ENSMUSG00000060317 ENSMUSG00000021226 ENSMUSG00000021228 ENSMUSG00000052392 ENSMUSG00000004730 ENSMUSG00000001211 ENSMUSG00000042901 ENSMUSG00000032786 ENSMUSG00000015134 ENSMUSG00000055471 ENSMUSG00000032826 ENSMUSG00000019326 ENSMUSG00000039623 ENSMUSG00000019979 ENSMUSG00000026542 ENSMUSG00000032080 …	'Alpha-2-macroglobulin-P'; 'ATP synthase subunit a'; 'Expressed sequence AU040320'; 'ATP-binding cassette sub-family D member 2'; 'Uncharacterized protein'; 'Acyl-coenzyme A amino acid N-acyltransferase 2'; 'Acyl-coenzyme A thioesterase 2, mitochondrial'; 'Acyl-CoA thioesterase 3'; 'Acyl-CoA thioesterase 4'; 'Adhesion G protein-coupled receptor E1'; '1-acyl-sn-glycerol-3-phosphate acyltransferase…	A2m ATP6 AU040320 Abcd2 Acaa1a Acnat2 Acot2 Acot3 Acot4 Adgre1 Agpat3 Aida Alas1 Aldh1a3 Alk Ank2 Aoc3 Ap5z1 Apaf1 Apcs Apoa4 Apoc2 Apoh Arf4 Arhgap36 Arhgef12 Arhgef6 Arid3b Arl5a Arl6ip1 Asb13 Atf6b Atg2b Atox1 Atp5f1e Aurkaip1 B2m Birc2 Bola3 Bop1 Borcs5 C4bpa COX3 Cat Cd163 Cd36 Cd63 Cd68 Cda Cdh5 Cdk17 Cdkn2c Celf2 Cenpf Ces2f Chkb Chpf Chst13 Chsy3 Ckm Cnbp Cnot2 Col1a1 Col1a2 Col4a2 Coq10a…	Q6GQT1 A0A0F6PZ10 Z4YK56 Q61285 Q8BLD7 Q8BGG9 Q9QYR9 Q53YL1 Q14DI6 Q61549 Q9D517 Q8C4Q6 Q8VC19 Q810V9 P97793 S4R2Q9 O70423 Q3U829 Q5DU30 Q4JFI8 P06728 Q05020 Q01339 P61750 B1AUC7 F8VQN6 F6WMJ3 B2RWY2 Q80ZU0 Q3THR3 Q8VBX0 O35451 Q80XK6 O08997 P56382 Q3TZ21 P01887 Q62210 E9PX89 P97452 E9Q2W8 P08607 A0A023J659 Q3TVZ1 B7ZMW6 Q08857 Q8BT06 A0A0R4J1C8 P56389 P55284 Q8K0D0 Q60772 Q9Z0H4 E9Q3P4 Q08ED5 O5…	Q6GQT1 A0A0F6PZ10 Z4YK56 Q61285 Q8BLD7 Q8BGG9 Q9QYR9 Q53YL1 Q14DI6 Q61549 Q9D517 Q8C4Q6 Q8VC19 Q810V9 P97793 S4R2Q9 O70423 Q3U829 Q5DU30 Q4JFI8 P06728 Q05020 Q01339 P61750 B1AUC7 F8VQN6 F6WMJ3 B2RWY2 Q80ZU0 Q3THR3 Q8VBX0 O35451 Q80XK6 O08997 P56382 Q3TZ21 P01887 Q62210 E9PX89 P97452 E9Q2W8 P08607 A0A023J659 Q3TVZ1 B7ZMW6 Q08857 Q8BT06 A0A0R4J1C8 P56389 P55284 Q8K0D0 Q60772 Q9Z0H4 E9Q3P4 Q08ED5 O5…	89.56 403/450	1.92 403/20967	1.317e-8
GO:0006631	fatty acid metabolic process	The chemical reactions and pathways involving fatty acids, aliphatic monocarboxylic acids liberated from naturally occurring fats and oils by hydrolysis.	ENSMUSG00000055782 ENSMUSG00000036138 ENSMUSG00000060317 ENSMUSG00000021226 ENSMUSG00000021228 ENSMUSG00000052392 ENSMUSG00000032080 ENSMUSG00000002992 ENSMUSG00000109350 ENSMUSG00000062826 ENSMUSG00000026853 ENSMUSG00000091867 ENSMUSG00000074254 ENSMUSG00000022818 ENSMUSG00000040583 ENSMUSG00000040660 ENSMUSG00000074882 ENSMUSG00000092008 ENSMUSG00000066072 ENSMUSG00000028715 ENSMUSG00000028712 …	'ATP-binding cassette sub-family D member 2'; 'Uncharacterized protein'; 'Acyl-coenzyme A amino acid N-acyltransferase 2'; 'Acyl-coenzyme A thioesterase 2, mitochondrial'; 'Acyl-CoA thioesterase 3'; 'Acyl-CoA thioesterase 4'; 'Apolipoprotein A-IV'; 'Apolipoprotein C-II'; 'Carboxylic ester hydrolase'; 'Carnitine O-acetyltransferase'; 'Cytochrome P450'; 'Cytochrome P450 2A4'; 'Cytochrome P450, fami…	Abcd2 Acaa1a Acnat2 Acot2 Acot3 Acot4 Apoa4 Apoc2 Ces2f Crat Cyp2a22 Cyp2a4 Cyp2ab1 Cyp2b13 Cyp2b9 Cyp2c68 Cyp2c69 Cyp4a10 Cyp4a14 Cyp4a31 Dgat2 Elovl5 Hacd4 Mgll Mgst3 Ndufab1 Pex2 Prkag2 Ptgis Tnxb	Q61285 Q8BLD7 Q8BGG9 Q9QYR9 Q53YL1 Q14DI6 P06728 Q05020 Q08ED5 P47934 B2RXZ2 P15392 S4R196 A6H6J2 P12790 Q8VCP4 E9PXC3 O88833 O35728 F8WGU9 Q9DCV3 Q8BHI7 Z4YMP4 Q3UFX6 Q9CPU4 Q3TJG2 Q91YZ5 Q3U4D5 Q8BXC0 A0A5F8MPH8	Q61285 Q8BLD7 Q8BGG9 Q9QYR9 Q53YL1 Q14DI6 P06728 Q05020 Q08ED5 P47934 B2RXZ2 P15392 S4R196 A6H6J2 P12790 Q8VCP4 E9PXC3 O88833 O35728 F8WGU9 Q9DCV3 Q8BHI7 Z4YMP4 Q3UFX6 Q9CPU4 Q3TJG2 Q91YZ5 Q3U4D5 Q8BXC0 A0A5F8MPH8	6.89 31/450	6.71 31/462	1.734e-8
GO:0006091	generation of precursor metabolites and energy	The chemical reactions and pathways resulting in the formation of precursor metabolites, substances from which energy is derived, and any process involved in the liberation of energy from these substances.	ENSMUSG00000064357 ENSMUSG00000016252 ENSMUSG00000064358 ENSMUSG00000027187 ENSMUSG00000039914 ENSMUSG00000041697 ENSMUSG00000036751 ENSMUSG00000024248 ENSMUSG00000031231 ENSMUSG00000022209 ENSMUSG00000060600 ENSMUSG00000040370 ENSMUSG00000025127 ENSMUSG00000052102 ENSMUSG00000036427 ENSMUSG00000057177 ENSMUSG00000066551 ENSMUSG00000061474 ENSMUSG00000015937 ENSMUSG00000030869 ENSMUSG00000113902 …	'ATP synthase subunit a'; 'ATP synthase subunit epsilon, mitochondrial'; 'Cytochrome c oxidase subunit 3'; 'Catalase'; 'Coenzyme Q10A'; 'Cytochrome c oxidase subunit'; 'Cytochrome c oxidase subunit 6B1'; 'Cytochrome c oxidase subunit 7A2 like'; 'Cytochrome c oxidase subunit 7B, mitochondrial'; 'Dehydrogenase/reductase member 2'; 'Beta-enolase'; 'Electron transfer flavoprotein regulatory factor 1'…	ATP6 Atp5f1e COX3 Cat Coq10a Cox6a1 Cox6b1 Cox7a2l Cox7b Dhrs2 Eno3 Etfrf1 Gcgr Gnpda1 Gpi1 Gsk3a Hmgb1 Kgd4 Macroh2a1 Ndufab1 Ndufb1 Ndufb2 Ndufs2 Nop53 Ppp1r2 Prkag2 Pygm Sco2 Sdhc Steap4 Suclg2 Uqcr11	A0A0F6PZ10 P56382 A0A023J659 Q3TVZ1 E9Q3H6 Q9DCW5 P56391 E9PZS8 Q5FW98 Q149L0 P21550 Q91V16 Q3UN81 O88958 B2RXT5 Q2NL51 Q3UBK2 Q9CQX8 Q9QZQ8 Q3TJG2 P0DN34 Q9CPU2 A0A0A6YXD3 Q8BK35 Q9DCL8 Q3U4D5 Q9WUB3 Q8VCL2 Q5XK33 Q923B6 A0A0N4SWD1 Q9CPX8	A0A0F6PZ10 P56382 A0A023J659 Q3TVZ1 E9Q3H6 Q9DCW5 P56391 E9PZS8 Q5FW98 Q149L0 P21550 Q91V16 Q3UN81 O88958 B2RXT5 Q2NL51 Q3UBK2 Q9CQX8 Q9QZQ8 Q3TJG2 P0DN34 Q9CPU2 A0A0A6YXD3 Q8BK35 Q9DCL8 Q3U4D5 Q9WUB3 Q8VCL2 Q5XK33 Q923B6 A0A0N4SWD1 Q9CPX8	7.11 32/450	6.52 32/491	1.734e-8
GO:0015980	energy derivation by oxidation of organic compounds	The chemical reactions and pathways by which a cell derives energy from organic compounds; results in the oxidation of the compounds from which energy is released.	ENSMUSG00000064357 ENSMUSG00000016252 ENSMUSG00000064358 ENSMUSG00000027187 ENSMUSG00000039914 ENSMUSG00000041697 ENSMUSG00000036751 ENSMUSG00000024248 ENSMUSG00000031231 ENSMUSG00000040370 ENSMUSG00000025127 ENSMUSG00000057177 ENSMUSG00000066551 ENSMUSG00000061474 ENSMUSG00000015937 ENSMUSG00000030869 ENSMUSG00000113902 ENSMUSG00000002416 ENSMUSG00000013593 ENSMUSG00000041560 ENSMUSG00000047714 …	'ATP synthase subunit a'; 'ATP synthase subunit epsilon, mitochondrial'; 'Cytochrome c oxidase subunit 3'; 'Catalase'; 'Coenzyme Q10A'; 'Cytochrome c oxidase subunit'; 'Cytochrome c oxidase subunit 6B1'; 'Cytochrome c oxidase subunit 7A2 like'; 'Cytochrome c oxidase subunit 7B, mitochondrial'; 'Electron transfer flavoprotein regulatory factor 1'; 'Glucagon receptor'; 'Glycogen synthase kinase-3 a…	ATP6 Atp5f1e COX3 Cat Coq10a Cox6a1 Cox6b1 Cox7a2l Cox7b Etfrf1 Gcgr Gsk3a Hmgb1 Kgd4 Macroh2a1 Ndufab1 Ndufb1 Ndufb2 Ndufs2 Nop53 Ppp1r2 Prkag2 Pygm Sco2 Sdhc Suclg2 Uqcr11	A0A0F6PZ10 P56382 A0A023J659 Q3TVZ1 E9Q3H6 Q9DCW5 P56391 E9PZS8 Q5FW98 Q91V16 Q3UN81 Q2NL51 Q3UBK2 Q9CQX8 Q9QZQ8 Q3TJG2 P0DN34 Q9CPU2 A0A0A6YXD3 Q8BK35 Q9DCL8 Q3U4D5 Q9WUB3 Q8VCL2 Q5XK33 A0A0N4SWD1 Q9CPX8	A0A0F6PZ10 P56382 A0A023J659 Q3TVZ1 E9Q3H6 Q9DCW5 P56391 E9PZS8 Q5FW98 Q91V16 Q3UN81 Q2NL51 Q3UBK2 Q9CQX8 Q9QZQ8 Q3TJG2 P0DN34 Q9CPU2 A0A0A6YXD3 Q8BK35 Q9DCL8 Q3U4D5 Q9WUB3 Q8VCL2 Q5XK33 A0A0N4SWD1 Q9CPX8	6.00 27/450	7.63 27/354	1.734e-8
GO:0044248	cellular catabolic process	The chemical reactions and pathways resulting in the breakdown of substances, carried out by individual cells.	ENSMUSG00000055782 ENSMUSG00000036138 ENSMUSG00000021226 ENSMUSG00000052392 ENSMUSG00000019979 ENSMUSG00000032080 ENSMUSG00000002992 ENSMUSG00000109350 ENSMUSG00000000049 ENSMUSG00000041341 ENSMUSG00000027187 ENSMUSG00000002944 ENSMUSG00000028755 ENSMUSG00000020166 ENSMUSG00000026853 ENSMUSG00000017760 ENSMUSG00000040583 ENSMUSG00000040660 ENSMUSG00000075551 ENSMUSG00000075552 ENSMUSG00000054417 …	'ATP-binding cassette sub-family D member 2'; 'Uncharacterized protein'; 'Acyl-coenzyme A thioesterase 2, mitochondrial'; 'Acyl-CoA thioesterase 4'; 'Apoptotic protease-activating factor 1'; 'Apolipoprotein A-IV'; 'Apolipoprotein C-II'; 'Beta-2-glycoprotein 1'; 'Autophagy-related protein 2 homolog B'; 'Catalase'; 'Platelet glycoprotein 4'; 'Cytidine deaminase'; 'NOT2/NOT3/NOT5 C-terminal domain-c…	Abcd2 Acaa1a Acot2 Acot4 Apaf1 Apoa4 Apoc2 Apoh Atg2b Cat Cd36 Cda Cnot2 Crat Ctsa Cyp2b13 Cyp2b9 Cyp3a41a; Cyp3a41b Cyp3a44 Cyp4a10 Cyp4a14 Cyp4a31 Eloc Eno3 Exog Gabarapl1 Gfap Gmpr2 Gnpda1 Gpi1 Gsk3a Hamp2 Hmgb1 Huwe1 Ift20 Kat5 Lsm6 Mcl1 Mefv Mgll Nod2 Nt5e Nudt13 Nudt18 Ormdl3 Pex2 Plpp6 Prkag2 Rnf185 Rptor S100a8 Sidt2 Slc25a44 Tha1 Tmem41b Usp30 Vim Vnn1 Wdr6 Zfp36l2	Q61285 Q8BLD7 Q9QYR9 Q14DI6 Q5DU30 P06728 Q05020 Q01339 Q80XK6 Q3TVZ1 Q08857 P56389 A0A1S6GWJ6 P47934 G3X8T3 A6H6J2 P12790 Q9JMA7 Q9EQW4 O88833 O35728 F8WGU9 A0A087WNT1 P21550 Q8C163 Q8R3R8 P03995 Q99L27 O88958 B2RXT5 Q2NL51 A0A0U1RPF4 Q3UBK2 Q3TNP1 Q61025 A2VDH4 P62313 P97287 Q32MT0 Q3UFX6 Q8K3Z0 Q0VEE0 Q8JZU0 Q3U2V3 Q9CPZ6 Q91YZ5 Q9D4F2 Q3U4D5 Q91YT2 A0A991EQV1 Q53X15 Q3U1L8 Q3TMC4 Q6XPS7 Q8K1A…	Q61285 Q8BLD7 Q9QYR9 Q14DI6 Q5DU30 P06728 Q05020 Q01339 Q80XK6 Q3TVZ1 Q08857 P56389 A0A1S6GWJ6 P47934 G3X8T3 A6H6J2 P12790 Q9JMA7 Q9EQW4 O88833 O35728 F8WGU9 A0A087WNT1 P21550 Q8C163 Q8R3R8 P03995 Q99L27 O88958 B2RXT5 Q2NL51 A0A0U1RPF4 Q3UBK2 Q3TNP1 Q61025 A2VDH4 P62313 P97287 Q32MT0 Q3UFX6 Q8K3Z0 Q0VEE0 Q8JZU0 Q3U2V3 Q9CPZ6 Q91YZ5 Q9D4F2 Q3U4D5 Q91YT2 A0A991EQV1 Q53X15 Q3U1L8 Q3TMC4 Q6XPS7 Q8K1A…	13.78 62/450	4.07 62/1524	1.951e-8
GO:0006950	response to stress	Any process that results in a change in state or activity of a cell or an organism (in terms of movement, secretion, enzyme production, gene expression, etc.) as a result of a disturbance in organismal or cellular homeostasis, usually, but not necessarily, exogenous (e.g. temperature, humidity, ionizing radiation).	ENSMUSG00000030111 ENSMUSG00000064357 ENSMUSG00000055782 ENSMUSG00000021226 ENSMUSG00000019326 ENSMUSG00000039623 ENSMUSG00000019979 ENSMUSG00000026542 ENSMUSG00000032080 ENSMUSG00000000049 ENSMUSG00000015461 ENSMUSG00000018585 ENSMUSG00000060802 ENSMUSG00000057367 ENSMUSG00000026405 ENSMUSG00000027187 ENSMUSG00000008845 ENSMUSG00000002944 ENSMUSG00000018774 ENSMUSG00000031871 ENSMUSG00000030399 …	'Alpha-2-macroglobulin-P'; 'ATP synthase subunit a'; 'ATP-binding cassette sub-family D member 2'; 'Acyl-coenzyme A thioesterase 2, mitochondrial'; 'Amine oxidase'; 'AP-5 complex subunit zeta-1'; 'Apoptotic protease-activating factor 1'; 'Pentraxin family member'; 'Apolipoprotein A-IV'; 'Beta-2-glycoprotein 1'; 'Cyclic AMP-dependent transcription factor ATF-6 beta'; 'Copper transport protein ATOX…	A2m ATP6 Abcd2 Acot2 Aoc3 Ap5z1 Apaf1 Apcs Apoa4 Apoh Atf6b Atox1 B2m Birc2 C4bpa Cat Cd163 Cd36 Cd68 Cdh5 Ckm Col1a1 Cpb2 Cry1 Ddx41 Dhrs2 Dnajb5 Edem2 Emilin1 Eny2 Eppk1 F9 Fgb Fn1 Gabarapl1 Gcgr Gfap Gnb1 Gp1ba Gpi1 Grn H2-D1 H2ax Hamp2 Hmgb1 Hnrnpk Hp Hpx Hspg2 Huwe1 Hyal2 Ifi27l2b Ighg3 Ilk Ing3 Ints7 Itih4 Kat5 Kcnma1 Kdm6a Klhdc10 Krt1 Lcn2 Lmna Lrg1 Macroh2a1 Map2k6 Masp1 Mcl1 Mefv Mgll M…	Q6GQT1 A0A0F6PZ10 Q61285 Q9QYR9 O70423 Q3U829 Q5DU30 Q4JFI8 P06728 Q01339 O35451 O08997 P01887 Q62210 P08607 Q3TVZ1 B7ZMW6 Q08857 A0A0R4J1C8 P55284 P07310 P11087 Q9JHH6 P97784 A0A1S6GWJ4 Q149L0 A2AG30 Q8BJT9 Q3U254 Q9JIX0 A0A7N9VRC4 P16294 Q3TGR2 A0A087WR50 Q8R3R8 Q3UN81 P03995 Q61621 O35930 B2RXT5 Q3TW77 A0A2Z4SYY7 P27661 A0A0U1RPF4 Q3UBK2 H3BLL4 Q61646 Q91X72 E9PZ16 Q3TNP1 O35632 Q8VC49 A0A1Y7V…	Q6GQT1 A0A0F6PZ10 Q61285 Q9QYR9 O70423 Q3U829 Q5DU30 Q4JFI8 P06728 Q01339 O35451 O08997 P01887 Q62210 P08607 Q3TVZ1 B7ZMW6 Q08857 A0A0R4J1C8 P55284 P07310 P11087 Q9JHH6 P97784 A0A1S6GWJ4 Q149L0 A2AG30 Q8BJT9 Q3U254 Q9JIX0 A0A7N9VRC4 P16294 Q3TGR2 A0A087WR50 Q8R3R8 Q3UN81 P03995 Q61621 O35930 B2RXT5 Q3TW77 A0A2Z4SYY7 P27661 A0A0U1RPF4 Q3UBK2 H3BLL4 Q61646 Q91X72 E9PZ16 Q3TNP1 O35632 Q8VC49 A0A1Y7V…	26.00 117/450	2.97 117/3936	3.153e-8
GO:0071840	cellular component organization or biogenesis	A process that results in the biosynthesis of constituent macromolecules, assembly, arrangement of constituent parts, or disassembly of a cellular component.	ENSMUSG00000028830 ENSMUSG00000055782 ENSMUSG00000042901 ENSMUSG00000015134 ENSMUSG00000055471 ENSMUSG00000032826 ENSMUSG00000019979 ENSMUSG00000026542 ENSMUSG00000032080 ENSMUSG00000002992 ENSMUSG00000109350 ENSMUSG00000021877 ENSMUSG00000031133 ENSMUSG00000030654 ENSMUSG00000041341 ENSMUSG00000060802 ENSMUSG00000057367 ENSMUSG00000022557 ENSMUSG00000042992 ENSMUSG00000064358 ENSMUSG00000002944 …	'Expressed sequence AU040320'; 'ATP-binding cassette sub-family D member 2'; 'Axin interactor, dorsalization-associated protein'; 'Aldh1a3 protein'; 'ALK tyrosine kinase receptor'; 'Ankyrin 2, brain'; 'Apoptotic protease-activating factor 1'; 'Pentraxin family member'; 'Apolipoprotein A-IV'; 'Apolipoprotein C-II'; 'ADP-ribosylation factor 4'; 'Rac/Cdc42 guanine nucleotide exchange factor'; 'ADP-r…	AU040320 Abcd2 Aida Aldh1a3 Alk Ank2 Apaf1 Apcs Apoa4 Apoc2 Arf4 Arhgef6 Arl6ip1 Atg2b B2m Birc2 Bop1 Borcs5 COX3 Cd36 Cd63 Cda Cdh5 Cdkn2c Celf2 Cnot2 Col1a1 Col1a2 Col4a2 Cox7a2l Cpb2 Crocc Csrp1 Cutc Dbn1 Des Dip2b Dock10 Dync1li2 Eif2s3y Emilin1 Eny2 Eppk1 Exoc3 Exog Fgb Fgd2 Fhl1 Fn1 Gabarapl1 Gfap Gm20379 Gm5478 Grn Gsk3a Gtf2b H1-0 H1-1 H1-2 H1-4 H1f5 H2-D1 H2az1 H4c1; H4c2; H4c3; H4c4; H4…	Z4YK56 Q61285 Q8C4Q6 Q810V9 P97793 S4R2Q9 Q5DU30 Q4JFI8 P06728 Q05020 P61750 F6WMJ3 Q3THR3 Q80XK6 P01887 Q62210 P97452 E9Q2W8 A0A023J659 Q08857 Q8BT06 P56389 P55284 Q60772 Q9Z0H4 A0A1S6GWJ6 P11087 Q01149 B2RQQ8 E9PZS8 Q9JHH6 Q8CJ40 P97315 Q9D8X1 Q9QXS6 P31001 Q3UH60 Q8BZN6 Q6PDL0 Q9D791 Q3U254 Q9JIX0 A0A7N9VRC4 Q6KAR6 Q8C163 Q3TGR2 Q8BY35 A2AEY2 A0A087WR50 Q8R3R8 P03995 A0A087WR34 A0A2R8VHP3 Q3TW…	Z4YK56 Q61285 Q8C4Q6 Q810V9 P97793 S4R2Q9 Q5DU30 Q4JFI8 P06728 Q05020 P61750 F6WMJ3 Q3THR3 Q80XK6 P01887 Q62210 P97452 E9Q2W8 A0A023J659 Q08857 Q8BT06 P56389 P55284 Q60772 Q9Z0H4 A0A1S6GWJ6 P11087 Q01149 B2RQQ8 E9PZS8 Q9JHH6 Q8CJ40 P97315 Q9D8X1 Q9QXS6 P31001 Q3UH60 Q8BZN6 Q6PDL0 Q9D791 Q3U254 Q9JIX0 A0A7N9VRC4 Q6KAR6 Q8C163 Q3TGR2 Q8BY35 A2AEY2 A0A087WR50 Q8R3R8 P03995 A0A087WR34 A0A2R8VHP3 Q3TW…	42.67 192/450	2.46 192/7815	7.184e-8
GO:1901575	organic substance catabolic process	The chemical reactions and pathways resulting in the breakdown of an organic substance, any molecular entity containing carbon.	ENSMUSG00000055782 ENSMUSG00000036138 ENSMUSG00000021226 ENSMUSG00000052392 ENSMUSG00000055471 ENSMUSG00000019979 ENSMUSG00000032080 ENSMUSG00000002992 ENSMUSG00000109350 ENSMUSG00000000049 ENSMUSG00000057367 ENSMUSG00000026405 ENSMUSG00000028755 ENSMUSG00000020166 ENSMUSG00000021999 ENSMUSG00000026853 ENSMUSG00000017760 ENSMUSG00000028015 ENSMUSG00000075551 ENSMUSG00000075552 ENSMUSG00000054417 …	'ATP-binding cassette sub-family D member 2'; 'Uncharacterized protein'; 'Acyl-coenzyme A thioesterase 2, mitochondrial'; 'Acyl-CoA thioesterase 4'; 'ALK tyrosine kinase receptor'; 'Apoptotic protease-activating factor 1'; 'Apolipoprotein A-IV'; 'Apolipoprotein C-II'; 'Beta-2-glycoprotein 1'; 'Baculoviral IAP repeat-containing protein 2'; 'C4b-binding protein'; 'Cytidine deaminase'; 'NOT2/NOT3/NO…	Abcd2 Acaa1a Acot2 Acot4 Alk Apaf1 Apoa4 Apoc2 Apoh Birc2 C4bpa Cda Cnot2 Cpb2 Crat Ctsa Ctso Cyp3a41a; Cyp3a41b Cyp3a44 Cyp4a10 Cyp4a14 Cyp4a31 Edem2 Eloc Eno3 Exog Fbxo10 Gfap Gmpr2 Gnpda1 Gpi1 Grn Gsk3a Hamp2 Hmgb1 Hsd17b14 Hyal2 Kat5 Klhdc10 Lsm6 Lyve1 Mgll Nop53 Nt5e Nudt13 Nudt18 Pex2 Plpp6 Ppp2cb Ppp2r5c Ppp6r2 Prkag2 Pygm Rnf115 Rnf185 Rnf7 Rpl5 Sec61b Serpinb1a Sidt2 Slc25a44 Spp1 Sult1e…	Q61285 Q8BLD7 Q9QYR9 Q14DI6 P97793 Q5DU30 P06728 Q05020 Q01339 Q62210 P08607 P56389 A0A1S6GWJ6 Q9JHH6 P47934 G3X8T3 Q4QQL3 Q9JMA7 Q9EQW4 O88833 O35728 F8WGU9 Q8BJT9 A0A087WNT1 P21550 Q8C163 Q7TQF2 P03995 Q99L27 O88958 B2RXT5 Q3TW77 Q2NL51 A0A0U1RPF4 Q3UBK2 E9Q3D4 O35632 A2VDH4 Q6PAR0 P62313 Q8BHC0 Q3UFX6 Q8BK35 Q0VEE0 Q8JZU0 Q3U2V3 Q91YZ5 Q9D4F2 P62715 Q6ZQK4 A0A5F8MQ25 Q3U4D5 Q9WUB3 Q3TWA8 Q91YT…	Q61285 Q8BLD7 Q9QYR9 Q14DI6 P97793 Q5DU30 P06728 Q05020 Q01339 Q62210 P08607 P56389 A0A1S6GWJ6 Q9JHH6 P47934 G3X8T3 Q4QQL3 Q9JMA7 Q9EQW4 O88833 O35728 F8WGU9 Q8BJT9 A0A087WNT1 P21550 Q8C163 Q7TQF2 P03995 Q99L27 O88958 B2RXT5 Q3TW77 Q2NL51 A0A0U1RPF4 Q3UBK2 E9Q3D4 O35632 A2VDH4 Q6PAR0 P62313 Q8BHC0 Q3UFX6 Q8BK35 Q0VEE0 Q8JZU0 Q3U2V3 Q91YZ5 Q9D4F2 P62715 Q6ZQK4 A0A5F8MQ25 Q3U4D5 Q9WUB3 Q3TWA8 Q91YT…	16.44 74/450	3.56 74/2076	8.821e-8
GO:0019637	organophosphate metabolic process	The chemical reactions and pathways involving organophosphates, any phosphate-containing organic compound.	ENSMUSG00000064357 ENSMUSG00000060317 ENSMUSG00000021226 ENSMUSG00000021228 ENSMUSG00000052392 ENSMUSG00000001211 ENSMUSG00000032080 ENSMUSG00000002992 ENSMUSG00000109350 ENSMUSG00000016252 ENSMUSG00000028755 ENSMUSG00000022617 ENSMUSG00000030399 ENSMUSG00000027357 ENSMUSG00000029366 ENSMUSG00000030747 ENSMUSG00000032349 ENSMUSG00000060600 ENSMUSG00000002326 ENSMUSG00000052102 ENSMUSG00000036427 …	'ATP synthase subunit a'; 'Acyl-coenzyme A amino acid N-acyltransferase 2'; 'Acyl-coenzyme A thioesterase 2, mitochondrial'; 'Acyl-CoA thioesterase 3'; 'Acyl-CoA thioesterase 4'; '1-acyl-sn-glycerol-3-phosphate acyltransferase gamma'; 'Apolipoprotein A-IV'; 'Apolipoprotein C-II'; 'ATP synthase subunit epsilon, mitochondrial'; 'Cytidine deaminase'; 'Choline/ethanolamine kinase'; 'Creatine kinase M…	ATP6 Acnat2 Acot2 Acot3 Acot4 Agpat3 Apoa4 Apoc2 Atp5f1e Cda Chkb Ckm Crls1 Dck Dgat2 Elovl5 Eno3 Gmpr2 Gnpda1 Gpi1 Inpp5a Macroh2a1 Ndufab1 Ndufb1 Ndufb2 Ndufs2 Nt5c3b Nt5e Nudt13 Nudt18 Opa1 Ormdl3 Pcx Pemt Pip5k1c Plpp1 Plpp6 Prkag2 Ran Sdhc Sgpp1 Suclg2 Sult1e1 Sult2a1 Vnn1	A0A0F6PZ10 Q8BGG9 Q9QYR9 Q53YL1 Q14DI6 Q9D517 P06728 Q05020 P56382 P56389 O55229 P07310 Q80ZM8 P43346 Q9DCV3 Q8BHI7 P21550 Q99L27 O88958 B2RXT5 Q3TZT4 Q9QZQ8 Q3TJG2 P0DN34 Q9CPU2 A0A0A6YXD3 Q3UFY7 Q0VEE0 Q8JZU0 Q3U2V3 Q8BK99 Q9CPZ6 A0A494B912 Q61907 F8WHW6 Q61469 Q9D4F2 Q3U4D5 P62827 Q5XK33 Q3UDY2 A0A0N4SWD1 Q8JZX7 P52843 Q9Z0K8	A0A0F6PZ10 Q8BGG9 Q9QYR9 Q53YL1 Q14DI6 Q9D517 P06728 Q05020 P56382 P56389 O55229 P07310 Q80ZM8 P43346 Q9DCV3 Q8BHI7 P21550 Q99L27 O88958 B2RXT5 Q3TZT4 Q9QZQ8 Q3TJG2 P0DN34 Q9CPU2 A0A0A6YXD3 Q3UFY7 Q0VEE0 Q8JZU0 Q3U2V3 Q8BK99 Q9CPZ6 A0A494B912 Q61907 F8WHW6 Q61469 Q9D4F2 Q3U4D5 P62827 Q5XK33 Q3UDY2 A0A0N4SWD1 Q8JZX7 P52843 Q9Z0K8	10.22 46/450	4.52 46/1017	2.161e-7
GO:0034502	protein localization to chromosome	Any process in which a protein is transported to, or maintained at, a specific location on a chromosome.	ENSMUSG00000058773 ENSMUSG00000060678 ENSMUSG00000069305 ENSMUSG00000061482 ENSMUSG00000096010 ENSMUSG00000060639 ENSMUSG00000069266 ENSMUSG00000091405 ENSMUSG00000069274 ENSMUSG00000060093 ENSMUSG00000064288 ENSMUSG00000067455 ENSMUSG00000060981 ENSMUSG00000069306 ENSMUSG00000015937 ENSMUSG00000020086	'Hist1h1b protein'; 'Histone H4'; 'Core histone macro-H2A.1'; 'Core histone macro-H2A.2'	H1f5 H4c1; H4c2; H4c3; H4c4; H4c6; H4c8; H4c9; H4c11; H4c12; Hist1h4m; H4c14; H4c16 Macroh2a1 Macroh2a2	Q1WWK3 P62806 Q9QZQ8 Q8CCK0	Q1WWK3 P62806 Q9QZQ8 Q8CCK0	3.56 16/450	11.76 16/136	2.202e-7
GO:0016043	cellular component organization	A process that results in the assembly, arrangement of constituent parts, or disassembly of a cellular component.	ENSMUSG00000028830 ENSMUSG00000055782 ENSMUSG00000042901 ENSMUSG00000015134 ENSMUSG00000055471 ENSMUSG00000032826 ENSMUSG00000019979 ENSMUSG00000026542 ENSMUSG00000032080 ENSMUSG00000002992 ENSMUSG00000109350 ENSMUSG00000021877 ENSMUSG00000031133 ENSMUSG00000030654 ENSMUSG00000041341 ENSMUSG00000060802 ENSMUSG00000057367 ENSMUSG00000022557 ENSMUSG00000042992 ENSMUSG00000064358 ENSMUSG00000002944 …	'Expressed sequence AU040320'; 'ATP-binding cassette sub-family D member 2'; 'Axin interactor, dorsalization-associated protein'; 'Aldh1a3 protein'; 'ALK tyrosine kinase receptor'; 'Ankyrin 2, brain'; 'Apoptotic protease-activating factor 1'; 'Pentraxin family member'; 'Apolipoprotein A-IV'; 'Apolipoprotein C-II'; 'ADP-ribosylation factor 4'; 'Rac/Cdc42 guanine nucleotide exchange factor'; 'ADP-r…	AU040320 Abcd2 Aida Aldh1a3 Alk Ank2 Apaf1 Apcs Apoa4 Apoc2 Arf4 Arhgef6 Arl6ip1 Atg2b B2m Birc2 Bop1 Borcs5 COX3 Cd36 Cd63 Cda Cdh5 Cdkn2c Celf2 Cnot2 Col1a1 Col1a2 Col4a2 Cox7a2l Cpb2 Crocc Csrp1 Cutc Dbn1 Des Dip2b Dock10 Dync1li2 Eif2s3y Emilin1 Eny2 Eppk1 Exoc3 Exog Fgb Fgd2 Fhl1 Fn1 Gabarapl1 Gfap Gm20379 Gm5478 Grn Gsk3a Gtf2b H1-0 H1-1 H1-2 H1-4 H1f5 H2-D1 H2az1 H4c1; H4c2; H4c3; H4c4; H4…	Z4YK56 Q61285 Q8C4Q6 Q810V9 P97793 S4R2Q9 Q5DU30 Q4JFI8 P06728 Q05020 P61750 F6WMJ3 Q3THR3 Q80XK6 P01887 Q62210 P97452 E9Q2W8 A0A023J659 Q08857 Q8BT06 P56389 P55284 Q60772 Q9Z0H4 A0A1S6GWJ6 P11087 Q01149 B2RQQ8 E9PZS8 Q9JHH6 Q8CJ40 P97315 Q9D8X1 Q9QXS6 P31001 Q3UH60 Q8BZN6 Q6PDL0 Q9D791 Q3U254 Q9JIX0 A0A7N9VRC4 Q6KAR6 Q8C163 Q3TGR2 Q8BY35 A2AEY2 A0A087WR50 Q8R3R8 P03995 A0A087WR34 A0A2R8VHP3 Q3TW…	Z4YK56 Q61285 Q8C4Q6 Q810V9 P97793 S4R2Q9 Q5DU30 Q4JFI8 P06728 Q05020 P61750 F6WMJ3 Q3THR3 Q80XK6 P01887 Q62210 P97452 E9Q2W8 A0A023J659 Q08857 Q8BT06 P56389 P55284 Q60772 Q9Z0H4 A0A1S6GWJ6 P11087 Q01149 B2RQQ8 E9PZS8 Q9JHH6 Q8CJ40 P97315 Q9D8X1 Q9QXS6 P31001 Q3UH60 Q8BZN6 Q6PDL0 Q9D791 Q3U254 Q9JIX0 A0A7N9VRC4 Q6KAR6 Q8C163 Q3TGR2 Q8BY35 A2AEY2 A0A087WR50 Q8R3R8 P03995 A0A087WR34 A0A2R8VHP3 Q3TW…	41.11 185/450	2.43 185/7612	4.407e-7
GO:0033036	macromolecule localization	Any process in which a macromolecule is transported to, or maintained in, a specific location.	ENSMUSG00000055782 ENSMUSG00000032826 ENSMUSG00000039623 ENSMUSG00000032080 ENSMUSG00000002992 ENSMUSG00000109350 ENSMUSG00000000049 ENSMUSG00000021877 ENSMUSG00000036093 ENSMUSG00000030654 ENSMUSG00000041341 ENSMUSG00000002944 ENSMUSG00000025351 ENSMUSG00000018774 ENSMUSG00000031871 ENSMUSG00000026605 ENSMUSG00000001506 ENSMUSG00000040860 ENSMUSG00000020038 ENSMUSG00000034675 ENSMUSG00000030747 …	'ATP-binding cassette sub-family D member 2'; 'Ankyrin 2, brain'; 'AP-5 complex subunit zeta-1'; 'Apolipoprotein A-IV'; 'Apolipoprotein C-II'; 'Beta-2-glycoprotein 1'; 'ADP-ribosylation factor 4'; 'ADP-ribosylation factor-like protein 5A'; 'ADP-ribosylation factor-like protein 6-interacting protein 1'; 'Autophagy-related protein 2 homolog B'; 'Platelet glycoprotein 4'; 'Tetraspanin'; 'CD68 antige…	Abcd2 Ank2 Ap5z1 Apoa4 Apoc2 Apoh Arf4 Arl5a Arl6ip1 Atg2b Cd36 Cd63 Cd68 Cdh5 Cenpf Col1a1 Crocc Cry1 Dbn1 Dgat2 Edem2 Eny2 Exoc3 Fabp7 Fgb Gfap Gsk3a H1f5 H4c1; H4c2; H4c3; H4c4; H4c6; H4c8; H4c9; H4c11; H4c12; Hist1h4m; H4c14; H4c16 Hnrnpk Hyal2 Ift20 Kdelr1 Krt18 Lmna Macroh2a1 Macroh2a2 Map2k6 Mmd Mtx1 Myadm Nop53 Nrp1 Nup85 Orai1 Ormdl3 Pak1 Pex19 Pex2 Phaf1 Plin2 Rab31 Rab3ip Ran Romo1 Sca…	Q61285 S4R2Q9 Q3U829 P06728 Q05020 Q01339 P61750 Q80ZU0 Q3THR3 Q80XK6 Q08857 Q8BT06 A0A0R4J1C8 P55284 E9Q3P4 P11087 Q8CJ40 P97784 Q9QXS6 Q9DCV3 Q8BJT9 Q9JIX0 Q6KAR6 E9Q0H6 Q3TGR2 P03995 Q2NL51 Q1WWK3 P62806 H3BLL4 O35632 Q61025 Q99JH8 P05784 P48678 Q9QZQ8 Q8CCK0 Q543Z5 Q9CQY7 G3XA66 Q0VE46 Q8BK35 P97333 Q8R480 Q8BWG9 Q9CPZ6 G5E884 Q3TDI5 Q91YZ5 Q922R1 P43883 Q3TXV4 A0A1W2P7K6 P62827 P60603 Q3TGX0…	Q61285 S4R2Q9 Q3U829 P06728 Q05020 Q01339 P61750 Q80ZU0 Q3THR3 Q80XK6 Q08857 Q8BT06 A0A0R4J1C8 P55284 E9Q3P4 P11087 Q8CJ40 P97784 Q9QXS6 Q9DCV3 Q8BJT9 Q9JIX0 Q6KAR6 E9Q0H6 Q3TGR2 P03995 Q2NL51 Q1WWK3 P62806 H3BLL4 O35632 Q61025 Q99JH8 P05784 P48678 Q9QZQ8 Q8CCK0 Q543Z5 Q9CQY7 G3XA66 Q0VE46 Q8BK35 P97333 Q8R480 Q8BWG9 Q9CPZ6 G5E884 Q3TDI5 Q91YZ5 Q922R1 P43883 Q3TXV4 A0A1W2P7K6 P62827 P60603 Q3TGX0…	21.11 95/450	3.07 95/3092	4.436e-7
GO:1901135	carbohydrate derivative metabolic process	The chemical reactions and pathways involving carbohydrate derivative.	ENSMUSG00000064357 ENSMUSG00000060317 ENSMUSG00000021226 ENSMUSG00000021228 ENSMUSG00000052392 ENSMUSG00000026542 ENSMUSG00000016252 ENSMUSG00000028755 ENSMUSG00000032997 ENSMUSG00000056643 ENSMUSG00000058152 ENSMUSG00000029366 ENSMUSG00000030747 ENSMUSG00000038312 ENSMUSG00000032349 ENSMUSG00000060600 ENSMUSG00000027198 ENSMUSG00000038372 ENSMUSG00000002326 ENSMUSG00000052102 ENSMUSG00000036427 …	'ATP synthase subunit a'; 'Acyl-coenzyme A amino acid N-acyltransferase 2'; 'Acyl-coenzyme A thioesterase 2, mitochondrial'; 'Acyl-CoA thioesterase 3'; 'Acyl-CoA thioesterase 4'; 'Pentraxin family member'; 'ATP synthase subunit epsilon, mitochondrial'; 'Cytidine deaminase'; 'Chondroitin sulfate synthase 2'; 'Carbohydrate sulfotransferase'; 'Chondroitin sulfate synthase 3'; 'Deoxycytidine kinase';…	ATP6 Acnat2 Acot2 Acot3 Acot4 Apcs Atp5f1e Cda Chpf Chst13 Chsy3 Dck Dgat2 Edem2 Elovl5 Eno3 Ext2 Gmds Gmpr2 Gnpda1 Gpi1 Hyal2 Itih3 Itih4 Lyve1 Man1b1 Ndufab1 Ndufb1 Ndufb2 Ndufs2 Nt5e Nudt18 Opa1 Pemt Poglut2 Ppp6r2 Prkag2 Ran Sdhc Slc35b2 Slc35c1 Suclg2 Sult1e1 Sult2a1 Trip11 Ugt8 Vnn1	A0A0F6PZ10 Q8BGG9 Q9QYR9 Q53YL1 Q14DI6 Q4JFI8 P56382 P56389 Q6IQX7 D3Z6E3 Q5DTK1 P43346 Q9DCV3 Q8BJT9 Q8BHI7 P21550 Q3UDB5 Q8K0C9 Q99L27 O88958 B2RXT5 O35632 Q61704 E9PVD2 A6X935 Q8BHC0 A2AJ15 Q3TJG2 P0DN34 Q9CPU2 A0A0A6YXD3 Q0VEE0 Q3U2V3 Q8BK99 Q61907 Q9JHP7 A0A5F8MQ25 Q3U4D5 P62827 Q5XK33 Q3U399 Q8BLX4 A0A0N4SWD1 Q8JZX7 P52843 Q8BVJ9 Q64676 Q9Z0K8	A0A0F6PZ10 Q8BGG9 Q9QYR9 Q53YL1 Q14DI6 Q4JFI8 P56382 P56389 Q6IQX7 D3Z6E3 Q5DTK1 P43346 Q9DCV3 Q8BJT9 Q8BHI7 P21550 Q3UDB5 Q8K0C9 Q99L27 O88958 B2RXT5 O35632 Q61704 A6X935 E9PVD2 Q8BHC0 A2AJ15 Q3TJG2 P0DN34 Q9CPU2 A0A0A6YXD3 Q0VEE0 Q3U2V3 Q8BK99 Q61907 Q9JHP7 A0A5F8MQ25 Q3U4D5 P62827 Q5XK33 Q3U399 Q8BLX4 A0A0N4SWD1 Q8JZX7 P52843 Q8BVJ9 Q64676 Q9Z0K8	10.44 47/450	4.30 47/1092	5.888e-7
GO:0045333	cellular respiration	The enzymatic release of energy from inorganic and organic compounds (especially carbohydrates and fats) which either requires oxygen (aerobic respiration) or does not (anaerobic respiration).	ENSMUSG00000064357 ENSMUSG00000016252 ENSMUSG00000064358 ENSMUSG00000027187 ENSMUSG00000039914 ENSMUSG00000041697 ENSMUSG00000036751 ENSMUSG00000024248 ENSMUSG00000031231 ENSMUSG00000040370 ENSMUSG00000061474 ENSMUSG00000015937 ENSMUSG00000030869 ENSMUSG00000113902 ENSMUSG00000002416 ENSMUSG00000013593 ENSMUSG00000041560 ENSMUSG00000091780 ENSMUSG00000058076 ENSMUSG00000061838 ENSMUSG00000020163	'ATP synthase subunit a'; 'ATP synthase subunit epsilon, mitochondrial'; 'Cytochrome c oxidase subunit 3'; 'Catalase'; 'Coenzyme Q10A'; 'Cytochrome c oxidase subunit'; 'Cytochrome c oxidase subunit 6B1'; 'Cytochrome c oxidase subunit 7A2 like'; 'Cytochrome c oxidase subunit 7B, mitochondrial'; 'Electron transfer flavoprotein regulatory factor 1'; 'Alpha-ketoglutarate dehydrogenase component 4'; '…	ATP6 Atp5f1e COX3 Cat Coq10a Cox6a1 Cox6b1 Cox7a2l Cox7b Etfrf1 Kgd4 Macroh2a1 Ndufab1 Ndufb1 Ndufb2 Ndufs2 Nop53 Sco2 Sdhc Suclg2 Uqcr11	A0A0F6PZ10 P56382 A0A023J659 Q3TVZ1 E9Q3H6 Q9DCW5 P56391 E9PZS8 Q5FW98 Q91V16 Q9CQX8 Q9QZQ8 Q3TJG2 P0DN34 Q9CPU2 A0A0A6YXD3 Q8BK35 Q8VCL2 Q5XK33 A0A0N4SWD1 Q9CPX8	A0A0F6PZ10 P56382 A0A023J659 Q3TVZ1 E9Q3H6 Q9DCW5 P56391 E9PZS8 Q5FW98 Q91V16 Q9CQX8 Q9QZQ8 Q3TJG2 P0DN34 Q9CPU2 A0A0A6YXD3 Q8BK35 Q8VCL2 Q5XK33 A0A0N4SWD1 Q9CPX8	4.67 21/450	7.95 21/264	7.221e-7
GO:0033559	unsaturated fatty acid metabolic process	The chemical reactions and pathways involving an unsaturated fatty acid, any fatty acid containing one or more double bonds between carbon atoms.	ENSMUSG00000055782 ENSMUSG00000062826 ENSMUSG00000091867 ENSMUSG00000074254 ENSMUSG00000022818 ENSMUSG00000040583 ENSMUSG00000040660 ENSMUSG00000074882 ENSMUSG00000092008 ENSMUSG00000066072 ENSMUSG00000028715 ENSMUSG00000028712 ENSMUSG00000032349 ENSMUSG00000033174 ENSMUSG00000026688 ENSMUSG00000017969	'ATP-binding cassette sub-family D member 2'; 'Carboxylic ester hydrolase'; 'Cytochrome P450'; 'Cytochrome P450 2A4'; 'Cytochrome P450, family 2, subfamily ab, polypeptide 1'; 'Cytochrome P450 2B9'; 'Cytochrome P450, family 2, subfamily c, polypeptide 68'; 'Cytochrome P450, family 2, subfamily c, polypeptide 69'; 'Cytochrome P450 4A10'; 'Cytochrome P450 4A14'; 'Cytochrome P450, family 4, subfamil…	Abcd2 Ces2f Cyp2a22 Cyp2a4 Cyp2ab1 Cyp2b13 Cyp2b9 Cyp2c68 Cyp2c69 Cyp4a10 Cyp4a14 Cyp4a31 Elovl5 Mgll Mgst3 Ptgis	Q61285 Q08ED5 B2RXZ2 P15392 S4R196 A6H6J2 P12790 Q8VCP4 E9PXC3 O88833 O35728 F8WGU9 Q8BHI7 Q3UFX6 Q9CPU4 Q8BXC0	Q61285 Q08ED5 B2RXZ2 P15392 S4R196 A6H6J2 P12790 Q8VCP4 E9PXC3 O88833 O35728 F8WGU9 Q8BHI7 Q3UFX6 Q9CPU4 Q8BXC0	3.56 16/450	10.46 16/153	1.043e-6
GO:0051234	establishment of localization	Any process that localizes a substance or cellular component. This may occur via movement, tethering or selective degradation.	ENSMUSG00000064357 ENSMUSG00000028830 ENSMUSG00000055782 ENSMUSG00000032826 ENSMUSG00000019326 ENSMUSG00000039623 ENSMUSG00000032080 ENSMUSG00000002992 ENSMUSG00000109350 ENSMUSG00000000049 ENSMUSG00000021877 ENSMUSG00000036093 ENSMUSG00000030654 ENSMUSG00000041341 ENSMUSG00000018585 ENSMUSG00000016252 ENSMUSG00000060802 ENSMUSG00000042992 ENSMUSG00000026405 ENSMUSG00000064358 ENSMUSG00000008845 …	'ATP synthase subunit a'; 'Expressed sequence AU040320'; 'ATP-binding cassette sub-family D member 2'; 'Ankyrin 2, brain'; 'Amine oxidase'; 'AP-5 complex subunit zeta-1'; 'Apolipoprotein A-IV'; 'Apolipoprotein C-II'; 'Beta-2-glycoprotein 1'; 'ADP-ribosylation factor 4'; 'ADP-ribosylation factor-like protein 5A'; 'ADP-ribosylation factor-like protein 6-interacting protein 1'; 'Autophagy-related pr…	ATP6 AU040320 Abcd2 Ank2 Aoc3 Ap5z1 Apoa4 Apoc2 Apoh Arf4 Arl5a Arl6ip1 Atg2b Atox1 Atp5f1e B2m Borcs5 C4bpa COX3 Cd163 Cd36 Cd63 Cd68 Cenpf Col1a1 Cp Cpb2 Crocc Cry1 Dbn1 Edem2 Eny2 Exoc3 Ext2 Fabp7 Fgb Fhl1 Fth1 Ftl1 Gabarapl1 Gcgr Gfap Gp1ba Grn Gsk3a H1-1 H1f5 Hamp2 Hmgb1 Hnrnpk Hpx Hyal2 Ift20 Kat5 Katnip Kcnma1 Kdelr1 Krt18 Kxd1 Lcn2 Lmna Lrg1 Lyve1 Macroh2a1 Macroh2a2 Map2k6 Mcl1 Mpv17 Mtx…	A0A0F6PZ10 Z4YK56 Q61285 S4R2Q9 O70423 Q3U829 P06728 Q05020 Q01339 P61750 Q80ZU0 Q3THR3 Q80XK6 O08997 P56382 P01887 E9Q2W8 P08607 A0A023J659 B7ZMW6 Q08857 Q8BT06 A0A0R4J1C8 E9Q3P4 P11087 E9PZD8 Q9JHH6 Q8CJ40 P97784 Q9QXS6 Q8BJT9 Q9JIX0 Q6KAR6 Q3UDB5 E9Q0H6 Q3TGR2 A2AEY2 P09528 Q9CPX4 Q8R3R8 Q3UN81 P03995 O35930 Q3TW77 Q2NL51 P43275 Q1WWK3 A0A0U1RPF4 Q3UBK2 H3BLL4 Q91X72 O35632 Q61025 A2VDH4 B2RXY…	A0A0F6PZ10 Z4YK56 Q61285 S4R2Q9 O70423 Q3U829 P06728 Q05020 Q01339 P61750 Q80ZU0 Q3THR3 Q80XK6 O08997 P56382 P01887 E9Q2W8 P08607 A0A023J659 B7ZMW6 Q08857 Q8BT06 A0A0R4J1C8 E9Q3P4 P11087 E9PZD8 Q9JHH6 Q8CJ40 P97784 Q9QXS6 Q8BJT9 Q9JIX0 Q6KAR6 Q3UDB5 E9Q0H6 Q3TGR2 A2AEY2 P09528 Q9CPX4 Q8R3R8 Q3UN81 P03995 O35930 Q3TW77 Q2NL51 P43275 Q1WWK3 A0A0U1RPF4 Q3UBK2 H3BLL4 Q91X72 O35632 Q61025 A2VDH4 B2RXY…	28.22 127/450	2.70 127/4696	1.145e-6
GO:0019369	arachidonic acid metabolic process	The chemical reactions and pathways involving arachidonic acid, a straight chain fatty acid with 20 carbon atoms and four double bonds per molecule. Arachidonic acid is the all-Z-(5,8,11,14)-isomer.	ENSMUSG00000091867 ENSMUSG00000074254 ENSMUSG00000022818 ENSMUSG00000040583 ENSMUSG00000040660 ENSMUSG00000074882 ENSMUSG00000092008 ENSMUSG00000066072 ENSMUSG00000028715 ENSMUSG00000028712 ENSMUSG00000033174 ENSMUSG00000026688	'Cytochrome P450'; 'Cytochrome P450 2A4'; 'Cytochrome P450, family 2, subfamily ab, polypeptide 1'; 'Cytochrome P450 2B9'; 'Cytochrome P450, family 2, subfamily c, polypeptide 68'; 'Cytochrome P450, family 2, subfamily c, polypeptide 69'; 'Cytochrome P450 4A10'; 'Cytochrome P450 4A14'; 'Cytochrome P450, family 4, subfamily a, polypeptide 31'; 'Serine aminopeptidase S33 domain-containing protein';…	Cyp2a22 Cyp2a4 Cyp2ab1 Cyp2b13 Cyp2b9 Cyp2c68 Cyp2c69 Cyp4a10 Cyp4a14 Cyp4a31 Mgll Mgst3	B2RXZ2 P15392 S4R196 A6H6J2 P12790 Q8VCP4 E9PXC3 O88833 O35728 F8WGU9 Q3UFX6 Q9CPU4	B2RXZ2 P15392 S4R196 A6H6J2 P12790 Q8VCP4 E9PXC3 O88833 O35728 F8WGU9 Q3UFX6 Q9CPU4	2.67 12/450	15.00 12/80	1.296e-6
GO:0009060	aerobic respiration	The enzymatic release of energy from inorganic and organic compounds (especially carbohydrates and fats) which requires oxygen as the terminal electron acceptor.	ENSMUSG00000064357 ENSMUSG00000016252 ENSMUSG00000064358 ENSMUSG00000027187 ENSMUSG00000041697 ENSMUSG00000036751 ENSMUSG00000024248 ENSMUSG00000031231 ENSMUSG00000061474 ENSMUSG00000015937 ENSMUSG00000030869 ENSMUSG00000113902 ENSMUSG00000002416 ENSMUSG00000013593 ENSMUSG00000041560 ENSMUSG00000058076 ENSMUSG00000061838 ENSMUSG00000020163	'ATP synthase subunit a'; 'ATP synthase subunit epsilon, mitochondrial'; 'Cytochrome c oxidase subunit 3'; 'Catalase'; 'Cytochrome c oxidase subunit'; 'Cytochrome c oxidase subunit 6B1'; 'Cytochrome c oxidase subunit 7A2 like'; 'Cytochrome c oxidase subunit 7B, mitochondrial'; 'Alpha-ketoglutarate dehydrogenase component 4'; 'Core histone macro-H2A.1'; 'Acyl carrier protein'; 'NADH dehydrogenase'…	ATP6 Atp5f1e COX3 Cat Cox6a1 Cox6b1 Cox7a2l Cox7b Kgd4 Macroh2a1 Ndufab1 Ndufb1 Ndufb2 Ndufs2 Nop53 Sdhc Suclg2 Uqcr11	A0A0F6PZ10 P56382 A0A023J659 Q3TVZ1 Q9DCW5 P56391 E9PZS8 Q5FW98 Q9CQX8 Q9QZQ8 Q3TJG2 P0DN34 Q9CPU2 A0A0A6YXD3 Q8BK35 Q5XK33 A0A0N4SWD1 Q9CPX8	A0A0F6PZ10 P56382 A0A023J659 Q3TVZ1 Q9DCW5 P56391 E9PZS8 Q5FW98 Q9CQX8 Q9QZQ8 Q3TJG2 P0DN34 Q9CPU2 A0A0A6YXD3 Q8BK35 Q5XK33 A0A0N4SWD1 Q9CPX8	4.00 18/450	8.91 18/202	1.402e-6
GO:0055086	nucleobase-containing small molecule metabolic process	The cellular chemical reactions and pathways involving a nucleobase-containing small molecule: a nucleobase, a nucleoside, or a nucleotide.	ENSMUSG00000064357 ENSMUSG00000060317 ENSMUSG00000021226 ENSMUSG00000021228 ENSMUSG00000052392 ENSMUSG00000016252 ENSMUSG00000028755 ENSMUSG00000029366 ENSMUSG00000030747 ENSMUSG00000032349 ENSMUSG00000060600 ENSMUSG00000038372 ENSMUSG00000002326 ENSMUSG00000052102 ENSMUSG00000036427 ENSMUSG00000015937 ENSMUSG00000030869 ENSMUSG00000113902 ENSMUSG00000002416 ENSMUSG00000013593 ENSMUSG00000017176 …	'ATP synthase subunit a'; 'Acyl-coenzyme A amino acid N-acyltransferase 2'; 'Acyl-coenzyme A thioesterase 2, mitochondrial'; 'Acyl-CoA thioesterase 3'; 'Acyl-CoA thioesterase 4'; 'ATP synthase subunit epsilon, mitochondrial'; 'Cytidine deaminase'; 'Deoxycytidine kinase'; 'Diacylglycerol O-acyltransferase 2'; 'Very long chain fatty acid elongase 5'; 'Beta-enolase'; 'GDP-mannose 4,6 dehydratase'; '…	ATP6 Acnat2 Acot2 Acot3 Acot4 Atp5f1e Cda Dck Dgat2 Elovl5 Eno3 Gmds Gmpr2 Gnpda1 Gpi1 Macroh2a1 Ndufab1 Ndufb1 Ndufb2 Ndufs2 Nt5c3b Nt5e Nudt13 Nudt18 Opa1 Pcx Pemt Prkag2 Ran Sdhc Suclg2 Sult1e1 Sult2a1 Vnn1	A0A0F6PZ10 Q8BGG9 Q9QYR9 Q53YL1 Q14DI6 P56382 P56389 P43346 Q9DCV3 Q8BHI7 P21550 Q8K0C9 Q99L27 O88958 B2RXT5 Q9QZQ8 Q3TJG2 P0DN34 Q9CPU2 A0A0A6YXD3 Q3UFY7 Q0VEE0 Q8JZU0 Q3U2V3 Q8BK99 A0A494B912 Q61907 Q3U4D5 P62827 Q5XK33 A0A0N4SWD1 Q8JZX7 P52843 Q9Z0K8	A0A0F6PZ10 Q8BGG9 Q9QYR9 Q53YL1 Q14DI6 P56382 P56389 P43346 Q9DCV3 Q8BHI7 P21550 Q8K0C9 Q99L27 O88958 B2RXT5 Q9QZQ8 Q3TJG2 P0DN34 Q9CPU2 A0A0A6YXD3 Q3UFY7 Q0VEE0 Q8JZU0 Q3U2V3 Q8BK99 A0A494B912 Q61907 Q3U4D5 P62827 Q5XK33 A0A0N4SWD1 Q8JZX7 P52843 Q9Z0K8	7.56 34/450	5.04 34/674	1.875e-6
GO:0072521	purine-containing compound metabolic process	The chemical reactions and pathways involving a purine-containing compound, i.e. any compound that contains purine or a formal derivative thereof.	ENSMUSG00000064357 ENSMUSG00000060317 ENSMUSG00000021226 ENSMUSG00000021228 ENSMUSG00000052392 ENSMUSG00000016252 ENSMUSG00000029366 ENSMUSG00000030747 ENSMUSG00000032349 ENSMUSG00000060600 ENSMUSG00000002326 ENSMUSG00000036427 ENSMUSG00000015937 ENSMUSG00000030869 ENSMUSG00000113902 ENSMUSG00000002416 ENSMUSG00000013593 ENSMUSG00000032420 ENSMUSG00000021809 ENSMUSG00000045211 ENSMUSG00000038084 …	'ATP synthase subunit a'; 'Acyl-coenzyme A amino acid N-acyltransferase 2'; 'Acyl-coenzyme A thioesterase 2, mitochondrial'; 'Acyl-CoA thioesterase 3'; 'Acyl-CoA thioesterase 4'; 'ATP synthase subunit epsilon, mitochondrial'; 'Deoxycytidine kinase'; 'Diacylglycerol O-acyltransferase 2'; 'Very long chain fatty acid elongase 5'; 'Beta-enolase'; 'GMP reductase 2'; 'Glucose-6-phosphate isomerase'; 'C…	ATP6 Acnat2 Acot2 Acot3 Acot4 Atp5f1e Dck Dgat2 Elovl5 Eno3 Gmpr2 Gpi1 Macroh2a1 Ndufab1 Ndufb1 Ndufb2 Ndufs2 Nt5e Nudt13 Nudt18 Opa1 Pcx Pemt Prkag2 Ran Sdhc Spp1 Suclg2 Sult1e1 Sult2a1 Vnn1	A0A0F6PZ10 Q8BGG9 Q9QYR9 Q53YL1 Q14DI6 P56382 P43346 Q9DCV3 Q8BHI7 P21550 Q99L27 B2RXT5 Q9QZQ8 Q3TJG2 P0DN34 Q9CPU2 A0A0A6YXD3 Q0VEE0 Q8JZU0 Q3U2V3 Q8BK99 A0A494B912 Q61907 Q3U4D5 P62827 Q5XK33 F8WIP8 A0A0N4SWD1 Q8JZX7 P52843 Q9Z0K8	A0A0F6PZ10 Q8BGG9 Q9QYR9 Q53YL1 Q14DI6 P56382 P43346 Q9DCV3 Q8BHI7 P21550 Q99L27 B2RXT5 Q9QZQ8 Q3TJG2 P0DN34 Q9CPU2 A0A0A6YXD3 Q0VEE0 Q8JZU0 Q3U2V3 Q8BK99 A0A494B912 Q61907 Q3U4D5 P62827 Q5XK33 F8WIP8 A0A0N4SWD1 Q8JZX7 P52843 Q9Z0K8	6.89 31/450	5.32 31/583	2.462e-6
GO:0006338	chromatin remodeling	A dynamic process of chromatin reorganization resulting in changes to chromatin structure. These changes allow DNA metabolic processes such as transcriptional regulation, DNA recombination, DNA repair, and DNA replication.	ENSMUSG00000057177 ENSMUSG00000028271 ENSMUSG00000096210 ENSMUSG00000049539 ENSMUSG00000036181 ENSMUSG00000051627 ENSMUSG00000058773 ENSMUSG00000060678 ENSMUSG00000069305 ENSMUSG00000061482 ENSMUSG00000096010 ENSMUSG00000060639 ENSMUSG00000069266 ENSMUSG00000091405 ENSMUSG00000069274 ENSMUSG00000060093 ENSMUSG00000064288 ENSMUSG00000067455 ENSMUSG00000060981 ENSMUSG00000069306 ENSMUSG00000025104 …	'Glycogen synthase kinase-3 alpha'; 'Transcription initiation factor IIB'; 'Histone H1.0'; 'Histone H1.1'; 'Histone H1.2'; 'Histone H1.4'; 'Hist1h1b protein'; 'Histone H4'; 'Hepatoma-derived growth factor-related protein 3'; 'High mobility group protein B1'; 'E3 ubiquitin-protein ligase HUWE1'; 'Inhibitor of growth protein 3'; 'Histone acetyltransferase'; 'Lysine-specific demethylase 6A'; 'Prelam…	Gsk3a Gtf2b H1-0 H1-1 H1-2 H1-4 H1f5 H4c1; H4c2; H4c3; H4c4; H4c6; H4c8; H4c9; H4c11; H4c12; Hist1h4m; H4c14; H4c16 Hdgfl3 Hmgb1 Huwe1 Ing3 Kat5 Kdm6a Lmna Macroh2a1 Macroh2a2 Pak1 Pcgf6 Smarcal1	Q2NL51 Q3ULN2 P10922 P43275 P15864 P43274 Q1WWK3 P62806 Q9JMG7 Q3UBK2 Q3TNP1 Q8VEK6 A2VDH4 O70546 P48678 Q9QZQ8 Q8CCK0 G5E884 Q99NA9 Q8BJL0	Q2NL51 Q3ULN2 P10922 P43275 P15864 P43274 Q1WWK3 P62806 Q9JMG7 Q3UBK2 Q3TNP1 Q8VEK6 A2VDH4 O70546 P48678 Q9QZQ8 Q8CCK0 G5E884 Q99NA9 Q8BJL0	7.11 32/450	5.13 32/624	3.278e-6
GO:0006810	transport	The directed movement of substances (such as macromolecules, small molecules, ions) or cellular components (such as complexes and organelles) into, out of or within a cell, or between cells, or within a multicellular organism by means of some agent such as a transporter or a transporter complex, a pore or a motor protein.	ENSMUSG00000064357 ENSMUSG00000028830 ENSMUSG00000055782 ENSMUSG00000032826 ENSMUSG00000019326 ENSMUSG00000039623 ENSMUSG00000032080 ENSMUSG00000002992 ENSMUSG00000109350 ENSMUSG00000000049 ENSMUSG00000021877 ENSMUSG00000036093 ENSMUSG00000030654 ENSMUSG00000041341 ENSMUSG00000018585 ENSMUSG00000016252 ENSMUSG00000060802 ENSMUSG00000042992 ENSMUSG00000026405 ENSMUSG00000064358 ENSMUSG00000008845 …	'ATP synthase subunit a'; 'Expressed sequence AU040320'; 'ATP-binding cassette sub-family D member 2'; 'Ankyrin 2, brain'; 'Amine oxidase'; 'AP-5 complex subunit zeta-1'; 'Apolipoprotein A-IV'; 'Apolipoprotein C-II'; 'Beta-2-glycoprotein 1'; 'ADP-ribosylation factor 4'; 'ADP-ribosylation factor-like protein 5A'; 'ADP-ribosylation factor-like protein 6-interacting protein 1'; 'Autophagy-related pr…	ATP6 AU040320 Abcd2 Ank2 Aoc3 Ap5z1 Apoa4 Apoc2 Apoh Arf4 Arl5a Arl6ip1 Atg2b Atox1 Atp5f1e B2m Borcs5 C4bpa COX3 Cd163 Cd36 Cd63 Cenpf Col1a1 Cp Cpb2 Cry1 Dbn1 Edem2 Eny2 Exoc3 Ext2 Fabp7 Fgb Fhl1 Fth1 Ftl1 Gcgr Gfap Gp1ba Grn Gsk3a H1-1 Hamp2 Hmgb1 Hnrnpk Hpx Hyal2 Ift20 Katnip Kcnma1 Kdelr1 Krt18 Kxd1 Lcn2 Lmna Lrg1 Lyve1 Map2k6 Mcl1 Mpv17 Mtx1 Nod2 Nostrin Nup85 Opa1 Orai1 P4hb Pex19 Pex2 Pha…	A0A0F6PZ10 Z4YK56 Q61285 S4R2Q9 O70423 Q3U829 P06728 Q05020 Q01339 P61750 Q80ZU0 Q3THR3 Q80XK6 O08997 P56382 P01887 E9Q2W8 P08607 A0A023J659 B7ZMW6 Q08857 Q8BT06 E9Q3P4 P11087 E9PZD8 Q9JHH6 P97784 Q9QXS6 Q8BJT9 Q9JIX0 Q6KAR6 Q3UDB5 E9Q0H6 Q3TGR2 A2AEY2 P09528 Q9CPX4 Q3UN81 P03995 O35930 Q3TW77 Q2NL51 P43275 A0A0U1RPF4 Q3UBK2 H3BLL4 Q91X72 O35632 Q61025 B2RXY0 A0A286YDM6 Q99JH8 P05784 E9QNP0 P1167…	A0A0F6PZ10 Z4YK56 Q61285 S4R2Q9 O70423 Q3U829 P06728 Q05020 Q01339 P61750 Q80ZU0 Q3THR3 Q80XK6 O08997 P56382 P01887 E9Q2W8 P08607 A0A023J659 B7ZMW6 Q08857 Q8BT06 E9Q3P4 P11087 E9PZD8 Q9JHH6 P97784 Q9QXS6 Q8BJT9 Q9JIX0 Q6KAR6 Q3UDB5 E9Q0H6 Q3TGR2 A2AEY2 P09528 Q9CPX4 Q3UN81 P03995 O35930 Q3TW77 Q2NL51 P43275 A0A0U1RPF4 Q3UBK2 H3BLL4 Q91X72 O35632 Q61025 B2RXY0 A0A286YDM6 Q99JH8 P05784 E9QNP0 P1167…	26.44 119/450	2.71 119/4397	3.412e-6
GO:0006325	chromatin organization	The assembly or remodeling of chromatin composed of DNA complexed with histones, other associated proteins, and sometimes RNA.	ENSMUSG00000022338 ENSMUSG00000100622 ENSMUSG00000057177 ENSMUSG00000028271 ENSMUSG00000096210 ENSMUSG00000049539 ENSMUSG00000036181 ENSMUSG00000051627 ENSMUSG00000058773 ENSMUSG00000037894 ENSMUSG00000060678 ENSMUSG00000069305 ENSMUSG00000061482 ENSMUSG00000096010 ENSMUSG00000060639 ENSMUSG00000069266 ENSMUSG00000091405 ENSMUSG00000069274 ENSMUSG00000060093 ENSMUSG00000064288 ENSMUSG00000067455 …	'Transcription and mRNA export factor ENY2'; 'Non-histone chromosomal protein HMG-17'; 'Glycogen synthase kinase-3 alpha'; 'Transcription initiation factor IIB'; 'Histone H1.0'; 'Histone H1.1'; 'Histone H1.2'; 'Histone H1.4'; 'Hist1h1b protein'; 'Histone H2A.Z'; 'Histone H4'; 'Hepatoma-derived growth factor-related protein 3'; 'High mobility group protein B1'; 'E3 ubiquitin-protein ligase HUWE1';…	Eny2 Gm20379 Gsk3a Gtf2b H1-0 H1-1 H1-2 H1-4 H1f5 H2az1 H4c1; H4c2; H4c3; H4c4; H4c6; H4c8; H4c9; H4c11; H4c12; Hist1h4m; H4c14; H4c16 Hdgfl3 Hmgb1 Huwe1 Ing3 Kat5 Kdm6a Lmna Macroh2a1 Macroh2a2 Pak1 Pcgf6 Smarcal1 Utp3	Q9JIX0 A0A087WR34 Q2NL51 Q3ULN2 P10922 P43275 P15864 P43274 Q1WWK3 P0C0S6 P62806 Q9JMG7 Q3UBK2 Q3TNP1 Q8VEK6 A2VDH4 O70546 P48678 Q9QZQ8 Q8CCK0 G5E884 Q99NA9 Q8BJL0 Q9JI13	Q9JIX0 A0A087WR34 Q2NL51 Q3ULN2 P10922 P43275 P15864 P43274 Q1WWK3 P0C0S6 P62806 Q9JMG7 Q3UBK2 Q3TNP1 Q8VEK6 A2VDH4 O70546 P48678 Q9QZQ8 Q8CCK0 G5E884 Q99NA9 Q8BJL0 Q9JI13	8.00 36/450	4.69 36/768	4.044e-6
GO:0009117	nucleotide metabolic process	The chemical reactions and pathways involving a nucleotide, a nucleoside that is esterified with (ortho)phosphate or an oligophosphate at any hydroxyl group on the glycose moiety; may be mono-, di- or triphosphate; this definition includes cyclic nucleotides (nucleoside cyclic phosphates).	ENSMUSG00000064357 ENSMUSG00000060317 ENSMUSG00000021226 ENSMUSG00000021228 ENSMUSG00000052392 ENSMUSG00000016252 ENSMUSG00000028755 ENSMUSG00000029366 ENSMUSG00000030747 ENSMUSG00000032349 ENSMUSG00000060600 ENSMUSG00000002326 ENSMUSG00000036427 ENSMUSG00000015937 ENSMUSG00000030869 ENSMUSG00000113902 ENSMUSG00000002416 ENSMUSG00000013593 ENSMUSG00000017176 ENSMUSG00000032420 ENSMUSG00000021809 …	'ATP synthase subunit a'; 'Acyl-coenzyme A amino acid N-acyltransferase 2'; 'Acyl-coenzyme A thioesterase 2, mitochondrial'; 'Acyl-CoA thioesterase 3'; 'Acyl-CoA thioesterase 4'; 'ATP synthase subunit epsilon, mitochondrial'; 'Cytidine deaminase'; 'Deoxycytidine kinase'; 'Diacylglycerol O-acyltransferase 2'; 'Very long chain fatty acid elongase 5'; 'Beta-enolase'; 'GMP reductase 2'; 'Glucose-6-ph…	ATP6 Acnat2 Acot2 Acot3 Acot4 Atp5f1e Cda Dck Dgat2 Elovl5 Eno3 Gmpr2 Gpi1 Macroh2a1 Ndufab1 Ndufb1 Ndufb2 Ndufs2 Nt5c3b Nt5e Nudt13 Nudt18 Opa1 Pcx Prkag2 Ran Sdhc Suclg2 Sult1e1 Sult2a1 Vnn1	A0A0F6PZ10 Q8BGG9 Q9QYR9 Q53YL1 Q14DI6 P56382 P56389 P43346 Q9DCV3 Q8BHI7 P21550 Q99L27 B2RXT5 Q9QZQ8 Q3TJG2 P0DN34 Q9CPU2 A0A0A6YXD3 Q3UFY7 Q0VEE0 Q8JZU0 Q3U2V3 Q8BK99 A0A494B912 Q3U4D5 P62827 Q5XK33 A0A0N4SWD1 Q8JZX7 P52843 Q9Z0K8	A0A0F6PZ10 Q8BGG9 Q9QYR9 Q53YL1 Q14DI6 P56382 P56389 P43346 Q9DCV3 Q8BHI7 P21550 Q99L27 B2RXT5 Q9QZQ8 Q3TJG2 P0DN34 Q9CPU2 A0A0A6YXD3 Q3UFY7 Q0VEE0 Q8JZU0 Q3U2V3 Q8BK99 A0A494B912 Q3U4D5 P62827 Q5XK33 A0A0N4SWD1 Q8JZX7 P52843 Q9Z0K8	6.89 31/450	5.12 31/605	5.138e-6
GO:0033365	protein localization to organelle	A process in which a protein is transported to, or maintained in, a location within an organelle.	ENSMUSG00000032826 ENSMUSG00000021877 ENSMUSG00000036093 ENSMUSG00000002944 ENSMUSG00000018774 ENSMUSG00000001506 ENSMUSG00000040860 ENSMUSG00000057177 ENSMUSG00000058773 ENSMUSG00000060678 ENSMUSG00000069305 ENSMUSG00000061482 ENSMUSG00000096010 ENSMUSG00000060639 ENSMUSG00000069266 ENSMUSG00000091405 ENSMUSG00000069274 ENSMUSG00000060093 ENSMUSG00000064288 ENSMUSG00000067455 ENSMUSG00000060981 …	'Ankyrin 2, brain'; 'ADP-ribosylation factor 4'; 'ADP-ribosylation factor-like protein 5A'; 'Platelet glycoprotein 4'; 'CD68 antigen'; 'Collagen alpha-1'; 'Rootletin'; 'Glycogen synthase kinase-3 alpha'; 'Hist1h1b protein'; 'Histone H4'; 'Hyaluronidase-2'; 'Intraflagellar transport protein 20 homolog'; 'ER lumen protein-retaining receptor 1'; 'Prelamin-A/C'; 'Core histone macro-H2A.1'; 'Core hist…	Ank2 Arf4 Arl5a Cd36 Cd68 Col1a1 Crocc Gsk3a H1f5 H4c1; H4c2; H4c3; H4c4; H4c6; H4c8; H4c9; H4c11; H4c12; Hist1h4m; H4c14; H4c16 Hyal2 Ift20 Kdelr1 Lmna Macroh2a1 Macroh2a2 Nop53 Nrp1 Nup85 Ormdl3 Pak1 Pex19 Pex2 Rab3ip Ran Romo1 Sec61b Sumo3 Tia1 Timm13	S4R2Q9 P61750 Q80ZU0 Q08857 A0A0R4J1C8 P11087 Q8CJ40 Q2NL51 Q1WWK3 P62806 O35632 Q61025 Q99JH8 P48678 Q9QZQ8 Q8CCK0 Q8BK35 P97333 Q8R480 Q9CPZ6 G5E884 Q3TDI5 Q91YZ5 A0A1W2P7K6 P62827 P60603 Q9CQS8 G3UZA7 Q564E7 P62075	S4R2Q9 P61750 Q80ZU0 Q08857 A0A0R4J1C8 P11087 Q8CJ40 Q2NL51 Q1WWK3 P62806 O35632 Q61025 Q99JH8 P48678 Q9QZQ8 Q8CCK0 Q8BK35 P97333 Q8R480 Q9CPZ6 G5E884 Q3TDI5 Q91YZ5 A0A1W2P7K6 P62827 P60603 Q9CQS8 G3UZA7 Q564E7 P62075	9.33 42/450	4.22 42/996	5.170e-6
GO:0001676	long-chain fatty acid metabolic process	The chemical reactions and pathways involving a long-chain fatty acid. A long-chain fatty acid has an aliphatic tail containing 13 to 22 carbons.	ENSMUSG00000021228 ENSMUSG00000052392 ENSMUSG00000091867 ENSMUSG00000074254 ENSMUSG00000022818 ENSMUSG00000040583 ENSMUSG00000040660 ENSMUSG00000074882 ENSMUSG00000092008 ENSMUSG00000066072 ENSMUSG00000028715 ENSMUSG00000028712 ENSMUSG00000033174 ENSMUSG00000026688	'Acyl-CoA thioesterase 3'; 'Acyl-CoA thioesterase 4'; 'Cytochrome P450'; 'Cytochrome P450 2A4'; 'Cytochrome P450, family 2, subfamily ab, polypeptide 1'; 'Cytochrome P450 2B9'; 'Cytochrome P450, family 2, subfamily c, polypeptide 68'; 'Cytochrome P450, family 2, subfamily c, polypeptide 69'; 'Cytochrome P450 4A10'; 'Cytochrome P450 4A14'; 'Cytochrome P450, family 4, subfamily a, polypeptide 31'; …	Acot3 Acot4 Cyp2a22 Cyp2a4 Cyp2ab1 Cyp2b13 Cyp2b9 Cyp2c68 Cyp2c69 Cyp4a10 Cyp4a14 Cyp4a31 Mgll Mgst3	Q53YL1 Q14DI6 B2RXZ2 P15392 S4R196 A6H6J2 P12790 Q8VCP4 E9PXC3 O88833 O35728 F8WGU9 Q3UFX6 Q9CPU4	Q53YL1 Q14DI6 B2RXZ2 P15392 S4R196 A6H6J2 P12790 Q8VCP4 E9PXC3 O88833 O35728 F8WGU9 Q3UFX6 Q9CPU4	3.11 14/450	10.69 14/131	5.170e-6
GO:0000038	very long-chain fatty acid metabolic process	The chemical reactions and pathways involving a very long-chain fatty acid. A very long-chain fatty acid has an aliphatic tail containing more than 22 carbons.	ENSMUSG00000055782 ENSMUSG00000036138 ENSMUSG00000021226 ENSMUSG00000021228 ENSMUSG00000052392 ENSMUSG00000032349 ENSMUSG00000028497 ENSMUSG00000040374	'ATP-binding cassette sub-family D member 2'; 'Uncharacterized protein'; 'Acyl-coenzyme A thioesterase 2, mitochondrial'; 'Acyl-CoA thioesterase 3'; 'Acyl-CoA thioesterase 4'; 'Very long chain fatty acid elongase 5'; 'Very-long-chain'; 'Peroxisome biogenesis factor 2'	Abcd2 Acaa1a Acot2 Acot3 Acot4 Elovl5 Hacd4 Pex2	Q61285 Q8BLD7 Q9QYR9 Q53YL1 Q14DI6 Q8BHI7 Z4YMP4 Q91YZ5	Q61285 Q8BLD7 Q9QYR9 Q53YL1 Q14DI6 Q8BHI7 Z4YMP4 Q91YZ5	1.78 8/450	24.24 8/33	6.200e-6
GO:0009259	ribonucleotide metabolic process	The chemical reactions and pathways involving a ribonucleotide, a compound consisting of ribonucleoside (a base linked to a ribose sugar) esterified with a phosphate group at either the 3' or 5'-hydroxyl group of the sugar.	ENSMUSG00000064357 ENSMUSG00000060317 ENSMUSG00000021226 ENSMUSG00000021228 ENSMUSG00000052392 ENSMUSG00000016252 ENSMUSG00000028755 ENSMUSG00000029366 ENSMUSG00000030747 ENSMUSG00000032349 ENSMUSG00000060600 ENSMUSG00000002326 ENSMUSG00000036427 ENSMUSG00000030869 ENSMUSG00000113902 ENSMUSG00000002416 ENSMUSG00000013593 ENSMUSG00000032420 ENSMUSG00000045211 ENSMUSG00000038084 ENSMUSG00000028944 …	'ATP synthase subunit a'; 'Acyl-coenzyme A amino acid N-acyltransferase 2'; 'Acyl-coenzyme A thioesterase 2, mitochondrial'; 'Acyl-CoA thioesterase 3'; 'Acyl-CoA thioesterase 4'; 'ATP synthase subunit epsilon, mitochondrial'; 'Cytidine deaminase'; 'Deoxycytidine kinase'; 'Diacylglycerol O-acyltransferase 2'; 'Very long chain fatty acid elongase 5'; 'Beta-enolase'; 'GMP reductase 2'; 'Glucose-6-ph…	ATP6 Acnat2 Acot2 Acot3 Acot4 Atp5f1e Cda Dck Dgat2 Elovl5 Eno3 Gmpr2 Gpi1 Ndufab1 Ndufb1 Ndufb2 Ndufs2 Nt5e Nudt18 Opa1 Prkag2 Ran Sdhc Suclg2 Sult1e1 Sult2a1 Vnn1	A0A0F6PZ10 Q8BGG9 Q9QYR9 Q53YL1 Q14DI6 P56382 P56389 P43346 Q9DCV3 Q8BHI7 P21550 Q99L27 B2RXT5 Q3TJG2 P0DN34 Q9CPU2 A0A0A6YXD3 Q0VEE0 Q3U2V3 Q8BK99 Q3U4D5 P62827 Q5XK33 A0A0N4SWD1 Q8JZX7 P52843 Q9Z0K8	A0A0F6PZ10 Q8BGG9 Q9QYR9 Q53YL1 Q14DI6 P56382 P56389 P43346 Q9DCV3 Q8BHI7 P21550 Q99L27 B2RXT5 Q3TJG2 P0DN34 Q9CPU2 A0A0A6YXD3 Q0VEE0 Q3U2V3 Q8BK99 Q3U4D5 P62827 Q5XK33 A0A0N4SWD1 Q8JZX7 P52843 Q9Z0K8	6.00 27/450	5.59 27/483	6.218e-6
GO:0006753	nucleoside phosphate metabolic process	The chemical reactions and pathways involving any phosphorylated nucleoside.	ENSMUSG00000064357 ENSMUSG00000060317 ENSMUSG00000021226 ENSMUSG00000021228 ENSMUSG00000052392 ENSMUSG00000016252 ENSMUSG00000028755 ENSMUSG00000029366 ENSMUSG00000030747 ENSMUSG00000032349 ENSMUSG00000060600 ENSMUSG00000002326 ENSMUSG00000036427 ENSMUSG00000015937 ENSMUSG00000030869 ENSMUSG00000113902 ENSMUSG00000002416 ENSMUSG00000013593 ENSMUSG00000017176 ENSMUSG00000032420 ENSMUSG00000021809 …	'ATP synthase subunit a'; 'Acyl-coenzyme A amino acid N-acyltransferase 2'; 'Acyl-coenzyme A thioesterase 2, mitochondrial'; 'Acyl-CoA thioesterase 3'; 'Acyl-CoA thioesterase 4'; 'ATP synthase subunit epsilon, mitochondrial'; 'Cytidine deaminase'; 'Deoxycytidine kinase'; 'Diacylglycerol O-acyltransferase 2'; 'Very long chain fatty acid elongase 5'; 'Beta-enolase'; 'GMP reductase 2'; 'Glucose-6-ph…	ATP6 Acnat2 Acot2 Acot3 Acot4 Atp5f1e Cda Dck Dgat2 Elovl5 Eno3 Gmpr2 Gpi1 Macroh2a1 Ndufab1 Ndufb1 Ndufb2 Ndufs2 Nt5c3b Nt5e Nudt13 Nudt18 Opa1 Pcx Prkag2 Ran Sdhc Suclg2 Sult1e1 Sult2a1 Vnn1	A0A0F6PZ10 Q8BGG9 Q9QYR9 Q53YL1 Q14DI6 P56382 P56389 P43346 Q9DCV3 Q8BHI7 P21550 Q99L27 B2RXT5 Q9QZQ8 Q3TJG2 P0DN34 Q9CPU2 A0A0A6YXD3 Q3UFY7 Q0VEE0 Q8JZU0 Q3U2V3 Q8BK99 A0A494B912 Q3U4D5 P62827 Q5XK33 A0A0N4SWD1 Q8JZX7 P52843 Q9Z0K8	A0A0F6PZ10 Q8BGG9 Q9QYR9 Q53YL1 Q14DI6 P56382 P56389 P43346 Q9DCV3 Q8BHI7 P21550 Q99L27 B2RXT5 Q9QZQ8 Q3TJG2 P0DN34 Q9CPU2 A0A0A6YXD3 Q3UFY7 Q0VEE0 Q8JZU0 Q3U2V3 Q8BK99 A0A494B912 Q3U4D5 P62827 Q5XK33 A0A0N4SWD1 Q8JZX7 P52843 Q9Z0K8	6.89 31/450	5.05 31/614	6.361e-6
GO:0006163	purine nucleotide metabolic process	The chemical reactions and pathways involving a purine nucleotide, a compound consisting of nucleoside (a purine base linked to a deoxyribose or ribose sugar) esterified with a phosphate group at either the 3' or 5'-hydroxyl group of the sugar.	ENSMUSG00000064357 ENSMUSG00000060317 ENSMUSG00000021226 ENSMUSG00000021228 ENSMUSG00000052392 ENSMUSG00000016252 ENSMUSG00000029366 ENSMUSG00000030747 ENSMUSG00000032349 ENSMUSG00000060600 ENSMUSG00000002326 ENSMUSG00000036427 ENSMUSG00000015937 ENSMUSG00000030869 ENSMUSG00000113902 ENSMUSG00000002416 ENSMUSG00000013593 ENSMUSG00000032420 ENSMUSG00000021809 ENSMUSG00000045211 ENSMUSG00000038084 …	'ATP synthase subunit a'; 'Acyl-coenzyme A amino acid N-acyltransferase 2'; 'Acyl-coenzyme A thioesterase 2, mitochondrial'; 'Acyl-CoA thioesterase 3'; 'Acyl-CoA thioesterase 4'; 'ATP synthase subunit epsilon, mitochondrial'; 'Deoxycytidine kinase'; 'Diacylglycerol O-acyltransferase 2'; 'Very long chain fatty acid elongase 5'; 'Beta-enolase'; 'GMP reductase 2'; 'Glucose-6-phosphate isomerase'; 'C…	ATP6 Acnat2 Acot2 Acot3 Acot4 Atp5f1e Dck Dgat2 Elovl5 Eno3 Gmpr2 Gpi1 Macroh2a1 Ndufab1 Ndufb1 Ndufb2 Ndufs2 Nt5e Nudt13 Nudt18 Opa1 Pcx Prkag2 Ran Sdhc Suclg2 Sult1e1 Sult2a1 Vnn1	A0A0F6PZ10 Q8BGG9 Q9QYR9 Q53YL1 Q14DI6 P56382 P43346 Q9DCV3 Q8BHI7 P21550 Q99L27 B2RXT5 Q9QZQ8 Q3TJG2 P0DN34 Q9CPU2 A0A0A6YXD3 Q0VEE0 Q8JZU0 Q3U2V3 Q8BK99 A0A494B912 Q3U4D5 P62827 Q5XK33 A0A0N4SWD1 Q8JZX7 P52843 Q9Z0K8	A0A0F6PZ10 Q8BGG9 Q9QYR9 Q53YL1 Q14DI6 P56382 P43346 Q9DCV3 Q8BHI7 P21550 Q99L27 B2RXT5 Q9QZQ8 Q3TJG2 P0DN34 Q9CPU2 A0A0A6YXD3 Q0VEE0 Q8JZU0 Q3U2V3 Q8BK99 A0A494B912 Q3U4D5 P62827 Q5XK33 A0A0N4SWD1 Q8JZX7 P52843 Q9Z0K8	6.44 29/450	5.28 29/549	6.459e-6
GO:0008152	metabolic process	The chemical reactions and pathways, including anabolism and catabolism, by which living organisms transform chemical substances. Metabolic processes typically transform small molecules, but also include macromolecular processes such as DNA repair and replication, and protein synthesis and degradation.	ENSMUSG00000064357 ENSMUSG00000055782 ENSMUSG00000036138 ENSMUSG00000060317 ENSMUSG00000021226 ENSMUSG00000021228 ENSMUSG00000052392 ENSMUSG00000023262 ENSMUSG00000001211 ENSMUSG00000032786 ENSMUSG00000015134 ENSMUSG00000055471 ENSMUSG00000032826 ENSMUSG00000019326 ENSMUSG00000039623 ENSMUSG00000019979 ENSMUSG00000026542 ENSMUSG00000032080 ENSMUSG00000002992 ENSMUSG00000109350 ENSMUSG00000000049 …	'ATP synthase subunit a'; 'ATP-binding cassette sub-family D member 2'; 'Uncharacterized protein'; 'Acyl-coenzyme A amino acid N-acyltransferase 2'; 'Acyl-coenzyme A thioesterase 2, mitochondrial'; 'Acyl-CoA thioesterase 3'; 'Acyl-CoA thioesterase 4'; 'Aminoacylase-1'; '1-acyl-sn-glycerol-3-phosphate acyltransferase gamma'; '5-aminolevulinate synthase, non-specific, mitochondrial'; 'Aldh1a3 prote…	ATP6 Abcd2 Acaa1a Acnat2 Acot2 Acot3 Acot4 Acy1 Agpat3 Alas1 Aldh1a3 Alk Ank2 Aoc3 Ap5z1 Apaf1 Apcs Apoa4 Apoc2 Apoh Apon Arf4 Arid3b Arl6ip1 Asb13 Atf6b Atg2b Atp5f1e Aurkaip1 B2m Birc2 Bola3 Bop1 C4bpa COX3 Cat Cd36 Cda Cdh5 Cdk17 Cdkn2c Celf2 Cenpf Ces2f Chkb Chpf Chst13 Chsy3 Ckm Cnbp Cnot2 Col1a1 Col1a2 Col4a2 Coq10a Cox6a1 Cox6b1 Cox7a2l Cox7b Cpb2 Crat Crls1 Cry1 Cstdc4 Ctsa Ctso Cyp17a1 C…	A0A0F6PZ10 Q61285 Q8BLD7 Q8BGG9 Q9QYR9 Q53YL1 Q14DI6 Q99JW2 Q9D517 Q8VC19 Q810V9 P97793 S4R2Q9 O70423 Q3U829 Q5DU30 Q4JFI8 P06728 Q05020 Q01339 G3X9D6 P61750 B2RWY2 Q3THR3 Q8VBX0 O35451 Q80XK6 P56382 Q3TZ21 P01887 Q62210 E9PX89 P97452 P08607 A0A023J659 Q3TVZ1 Q08857 P56389 P55284 Q8K0D0 Q60772 Q9Z0H4 E9Q3P4 Q08ED5 O55229 Q6IQX7 D3Z6E3 Q5DTK1 P07310 P53996 A0A1S6GWJ6 P11087 Q01149 B2RQQ8 E9Q3H6 Q9…	A0A0F6PZ10 Q61285 Q8BLD7 Q8BGG9 Q9QYR9 Q53YL1 Q14DI6 Q99JW2 Q9D517 Q8VC19 Q810V9 P97793 S4R2Q9 O70423 Q3U829 Q5DU30 Q4JFI8 P06728 Q05020 Q01339 G3X9D6 P61750 B2RWY2 Q3THR3 Q8VBX0 O35451 Q80XK6 P56382 Q3TZ21 P01887 Q62210 E9PX89 P97452 P08607 A0A023J659 Q3TVZ1 Q08857 P56389 P55284 Q8K0D0 Q60772 Q9Z0H4 E9Q3P4 Q08ED5 O55229 Q6IQX7 D3Z6E3 Q5DTK1 P07310 P53996 A0A1S6GWJ6 P11087 Q01149 B2RQQ8 E9Q3H6 Q9…	65.56 295/450	2.05 295/14364	7.643e-6
GO:0019693	ribose phosphate metabolic process	The chemical reactions and pathways involving ribose phosphate, any phosphorylated ribose sugar.	ENSMUSG00000064357 ENSMUSG00000060317 ENSMUSG00000021226 ENSMUSG00000021228 ENSMUSG00000052392 ENSMUSG00000016252 ENSMUSG00000028755 ENSMUSG00000029366 ENSMUSG00000030747 ENSMUSG00000032349 ENSMUSG00000060600 ENSMUSG00000002326 ENSMUSG00000036427 ENSMUSG00000030869 ENSMUSG00000113902 ENSMUSG00000002416 ENSMUSG00000013593 ENSMUSG00000032420 ENSMUSG00000045211 ENSMUSG00000038084 ENSMUSG00000028944 …	'ATP synthase subunit a'; 'Acyl-coenzyme A amino acid N-acyltransferase 2'; 'Acyl-coenzyme A thioesterase 2, mitochondrial'; 'Acyl-CoA thioesterase 3'; 'Acyl-CoA thioesterase 4'; 'ATP synthase subunit epsilon, mitochondrial'; 'Cytidine deaminase'; 'Deoxycytidine kinase'; 'Diacylglycerol O-acyltransferase 2'; 'Very long chain fatty acid elongase 5'; 'Beta-enolase'; 'GMP reductase 2'; 'Glucose-6-ph…	ATP6 Acnat2 Acot2 Acot3 Acot4 Atp5f1e Cda Dck Dgat2 Elovl5 Eno3 Gmpr2 Gpi1 Ndufab1 Ndufb1 Ndufb2 Ndufs2 Nt5e Nudt18 Opa1 Prkag2 Ran Sdhc Suclg2 Sult1e1 Sult2a1 Vnn1	A0A0F6PZ10 Q8BGG9 Q9QYR9 Q53YL1 Q14DI6 P56382 P56389 P43346 Q9DCV3 Q8BHI7 P21550 Q99L27 B2RXT5 Q3TJG2 P0DN34 Q9CPU2 A0A0A6YXD3 Q0VEE0 Q3U2V3 Q8BK99 Q3U4D5 P62827 Q5XK33 A0A0N4SWD1 Q8JZX7 P52843 Q9Z0K8	A0A0F6PZ10 Q8BGG9 Q9QYR9 Q53YL1 Q14DI6 P56382 P56389 P43346 Q9DCV3 Q8BHI7 P21550 Q99L27 B2RXT5 Q3TJG2 P0DN34 Q9CPU2 A0A0A6YXD3 Q0VEE0 Q3U2V3 Q8BK99 Q3U4D5 P62827 Q5XK33 A0A0N4SWD1 Q8JZX7 P52843 Q9Z0K8	6.00 27/450	5.45 27/495	9.368e-6
GO:0008104	protein localization	Any process in which a protein is transported to, or maintained in, a specific location.	ENSMUSG00000032826 ENSMUSG00000039623 ENSMUSG00000002992 ENSMUSG00000109350 ENSMUSG00000021877 ENSMUSG00000036093 ENSMUSG00000030654 ENSMUSG00000002944 ENSMUSG00000025351 ENSMUSG00000018774 ENSMUSG00000031871 ENSMUSG00000026605 ENSMUSG00000001506 ENSMUSG00000040860 ENSMUSG00000034675 ENSMUSG00000038312 ENSMUSG00000022338 ENSMUSG00000034152 ENSMUSG00000033831 ENSMUSG00000020932 ENSMUSG00000057177 …	'Ankyrin 2, brain'; 'AP-5 complex subunit zeta-1'; 'Apolipoprotein C-II'; 'ADP-ribosylation factor 4'; 'ADP-ribosylation factor-like protein 5A'; 'ADP-ribosylation factor-like protein 6-interacting protein 1'; 'Platelet glycoprotein 4'; 'Tetraspanin'; 'CD68 antigen'; 'Cadherin-5'; 'Centromere protein F'; 'Collagen alpha-1'; 'Rootletin'; 'Drebrin'; 'ER degradation-enhancing alpha-mannosidase-like …	Ank2 Ap5z1 Apoc2 Arf4 Arl5a Arl6ip1 Cd36 Cd63 Cd68 Cdh5 Cenpf Col1a1 Crocc Dbn1 Edem2 Eny2 Exoc3 Fgb Gfap Gsk3a H1f5 H4c1; H4c2; H4c3; H4c4; H4c6; H4c8; H4c9; H4c11; H4c12; Hist1h4m; H4c14; H4c16 Hnrnpk Hyal2 Ift20 Kdelr1 Krt18 Lmna Macroh2a1 Macroh2a2 Mmd Mtx1 Myadm Nop53 Nrp1 Nup85 Orai1 Ormdl3 Pak1 Pex19 Pex2 Phaf1 Rab31 Rab3ip Ran Romo1 Scamp4 Sec61b Septin2 Sft2d3 Sidt2 Sncg Sumo3 Tbc1d1 Tia…	S4R2Q9 Q3U829 Q05020 P61750 Q80ZU0 Q3THR3 Q08857 Q8BT06 A0A0R4J1C8 P55284 E9Q3P4 P11087 Q8CJ40 Q9QXS6 Q8BJT9 Q9JIX0 Q6KAR6 Q3TGR2 P03995 Q2NL51 Q1WWK3 P62806 H3BLL4 O35632 Q61025 Q99JH8 P05784 P48678 Q9QZQ8 Q8CCK0 Q9CQY7 G3XA66 Q0VE46 Q8BK35 P97333 Q8R480 Q8BWG9 Q9CPZ6 G5E884 Q3TDI5 Q91YZ5 Q922R1 Q3TXV4 A0A1W2P7K6 P62827 P60603 Q3TGX0 Q9CQS8 E9Q3V6 Q9CSV6 Q3U1L8 Q5GQ64 G3UZA7 Q60949 Q564E7 Q9WV96…	S4R2Q9 Q3U829 Q05020 P61750 Q80ZU0 Q3THR3 Q08857 Q8BT06 A0A0R4J1C8 P55284 E9Q3P4 P11087 Q8CJ40 Q9QXS6 Q8BJT9 Q9JIX0 Q6KAR6 Q3TGR2 P03995 Q2NL51 Q1WWK3 P62806 H3BLL4 O35632 Q61025 Q99JH8 P05784 P48678 Q9QZQ8 Q8CCK0 Q9CQY7 G3XA66 Q0VE46 Q8BK35 P97333 Q8R480 Q8BWG9 Q9CPZ6 G5E884 Q3TDI5 Q91YZ5 Q922R1 Q3TXV4 A0A1W2P7K6 P62827 P60603 Q3TGX0 Q9CQS8 E9Q3V6 Q9CSV6 Q3U1L8 Q5GQ64 G3UZA7 Q60949 Q564E7 Q9WV96…	17.56 79/450	3.05 79/2594	1.103e-5
GO:0070727	cellular macromolecule localization	Any process in which a macromolecule is transported to, and/or maintained in, a specific location at the level of a cell. Localization at the cellular level encompasses movement within the cell, from within the cell to the cell surface, or from one location to another at the surface of a cell.	ENSMUSG00000032826 ENSMUSG00000039623 ENSMUSG00000002992 ENSMUSG00000109350 ENSMUSG00000021877 ENSMUSG00000036093 ENSMUSG00000030654 ENSMUSG00000002944 ENSMUSG00000025351 ENSMUSG00000018774 ENSMUSG00000031871 ENSMUSG00000026605 ENSMUSG00000001506 ENSMUSG00000040860 ENSMUSG00000034675 ENSMUSG00000038312 ENSMUSG00000022338 ENSMUSG00000034152 ENSMUSG00000033831 ENSMUSG00000020932 ENSMUSG00000057177 …	'Ankyrin 2, brain'; 'AP-5 complex subunit zeta-1'; 'Apolipoprotein C-II'; 'ADP-ribosylation factor 4'; 'ADP-ribosylation factor-like protein 5A'; 'ADP-ribosylation factor-like protein 6-interacting protein 1'; 'Platelet glycoprotein 4'; 'Tetraspanin'; 'CD68 antigen'; 'Cadherin-5'; 'Centromere protein F'; 'Collagen alpha-1'; 'Rootletin'; 'Drebrin'; 'ER degradation-enhancing alpha-mannosidase-like …	Ank2 Ap5z1 Apoc2 Arf4 Arl5a Arl6ip1 Cd36 Cd63 Cd68 Cdh5 Cenpf Col1a1 Crocc Dbn1 Edem2 Eny2 Exoc3 Fgb Gfap Gsk3a H1f5 H4c1; H4c2; H4c3; H4c4; H4c6; H4c8; H4c9; H4c11; H4c12; Hist1h4m; H4c14; H4c16 Hnrnpk Hyal2 Ift20 Kdelr1 Krt18 Lmna Macroh2a1 Macroh2a2 Mmd Mtx1 Myadm Nop53 Nrp1 Nup85 Orai1 Ormdl3 Pak1 Pex19 Pex2 Phaf1 Rab31 Rab3ip Ran Romo1 Scamp4 Sec61b Septin2 Sft2d3 Sidt2 Sncg Sumo3 Tbc1d1 Tia…	S4R2Q9 Q3U829 Q05020 P61750 Q80ZU0 Q3THR3 Q08857 Q8BT06 A0A0R4J1C8 P55284 E9Q3P4 P11087 Q8CJ40 Q9QXS6 Q8BJT9 Q9JIX0 Q6KAR6 Q3TGR2 P03995 Q2NL51 Q1WWK3 P62806 H3BLL4 O35632 Q61025 Q99JH8 P05784 P48678 Q9QZQ8 Q8CCK0 Q9CQY7 G3XA66 Q0VE46 Q8BK35 P97333 Q8R480 Q8BWG9 Q9CPZ6 G5E884 Q3TDI5 Q91YZ5 Q922R1 Q3TXV4 A0A1W2P7K6 P62827 P60603 Q3TGX0 Q9CQS8 E9Q3V6 Q9CSV6 Q3U1L8 Q5GQ64 G3UZA7 Q60949 Q564E7 Q9WV96…	S4R2Q9 Q3U829 Q05020 P61750 Q80ZU0 Q3THR3 Q08857 Q8BT06 A0A0R4J1C8 P55284 E9Q3P4 P11087 Q8CJ40 Q9QXS6 Q8BJT9 Q9JIX0 Q6KAR6 Q3TGR2 P03995 Q2NL51 Q1WWK3 P62806 H3BLL4 O35632 Q61025 Q99JH8 P05784 P48678 Q9QZQ8 Q8CCK0 Q9CQY7 G3XA66 Q0VE46 Q8BK35 P97333 Q8R480 Q8BWG9 Q9CPZ6 G5E884 Q3TDI5 Q91YZ5 Q922R1 Q3TXV4 A0A1W2P7K6 P62827 P60603 Q3TGX0 Q9CQS8 E9Q3V6 Q9CSV6 Q3U1L8 Q5GQ64 G3UZA7 Q60949 Q564E7 Q9WV96…	17.56 79/450	3.03 79/2604	1.267e-5
GO:0120254	olefinic compound metabolic process	The chemical reactions and pathways involving an olefinic compound, any compound which contains a carbon-carbon double bond (aka C=C).	ENSMUSG00000015134 ENSMUSG00000062826 ENSMUSG00000003555 ENSMUSG00000091867 ENSMUSG00000074254 ENSMUSG00000022818 ENSMUSG00000040583 ENSMUSG00000040660 ENSMUSG00000074882 ENSMUSG00000092008 ENSMUSG00000066072 ENSMUSG00000028715 ENSMUSG00000028712 ENSMUSG00000030747 ENSMUSG00000033174 ENSMUSG00000026688	'Aldh1a3 protein'; 'Carboxylic ester hydrolase'; 'Steroid 17-alpha-hydroxylase/17,20 lyase'; 'Cytochrome P450'; 'Cytochrome P450 2A4'; 'Cytochrome P450, family 2, subfamily ab, polypeptide 1'; 'Cytochrome P450 2B9'; 'Cytochrome P450, family 2, subfamily c, polypeptide 68'; 'Cytochrome P450, family 2, subfamily c, polypeptide 69'; 'Cytochrome P450 4A10'; 'Cytochrome P450 4A14'; 'Cytochrome P450, f…	Aldh1a3 Ces2f Cyp17a1 Cyp2a22 Cyp2a4 Cyp2ab1 Cyp2b13 Cyp2b9 Cyp2c68 Cyp2c69 Cyp4a10 Cyp4a14 Cyp4a31 Dgat2 Mgll Mgst3	Q810V9 Q08ED5 P27786 B2RXZ2 P15392 S4R196 A6H6J2 P12790 Q8VCP4 E9PXC3 O88833 O35728 F8WGU9 Q9DCV3 Q3UFX6 Q9CPU4	Q810V9 Q08ED5 P27786 B2RXZ2 P15392 S4R196 A6H6J2 P12790 Q8VCP4 E9PXC3 O88833 O35728 F8WGU9 Q9DCV3 Q3UFX6 Q9CPU4	3.56 16/450	8.38 16/191	1.461e-5
GO:0006119	oxidative phosphorylation	The phosphorylation of ADP to ATP that accompanies the oxidation of a metabolite through the operation of the respiratory chain. Oxidation of compounds establishes a proton gradient across the membrane, providing the energy for ATP synthesis.	ENSMUSG00000064357 ENSMUSG00000016252 ENSMUSG00000064358 ENSMUSG00000041697 ENSMUSG00000036751 ENSMUSG00000024248 ENSMUSG00000031231 ENSMUSG00000015937 ENSMUSG00000030869 ENSMUSG00000113902 ENSMUSG00000002416 ENSMUSG00000013593 ENSMUSG00000058076 ENSMUSG00000020163	'ATP synthase subunit a'; 'ATP synthase subunit epsilon, mitochondrial'; 'Cytochrome c oxidase subunit 3'; 'Cytochrome c oxidase subunit'; 'Cytochrome c oxidase subunit 6B1'; 'Cytochrome c oxidase subunit 7A2 like'; 'Cytochrome c oxidase subunit 7B, mitochondrial'; 'Core histone macro-H2A.1'; 'Acyl carrier protein'; 'NADH dehydrogenase'; 'Succinate dehydrogenase cytochrome b560 subunit, mitochond…	ATP6 Atp5f1e COX3 Cox6a1 Cox6b1 Cox7a2l Cox7b Macroh2a1 Ndufab1 Ndufb1 Ndufb2 Ndufs2 Sdhc Uqcr11	A0A0F6PZ10 P56382 A0A023J659 Q9DCW5 P56391 E9PZS8 Q5FW98 Q9QZQ8 Q3TJG2 P0DN34 Q9CPU2 A0A0A6YXD3 Q5XK33 Q9CPX8	A0A0F6PZ10 P56382 A0A023J659 Q9DCW5 P56391 E9PZS8 Q5FW98 Q9QZQ8 Q3TJG2 P0DN34 Q9CPU2 A0A0A6YXD3 Q5XK33 Q9CPX8	3.11 14/450	9.59 14/146	1.633e-5
GO:0006996	organelle organization	A process that is carried out at the cellular level which results in the assembly, arrangement of constituent parts, or disassembly of an organelle within a cell. An organelle is an organized structure of distinctive morphology and function. Includes the nucleus, mitochondria, plastids, vacuoles, vesicles, ribosomes and the cytoskeleton. Excludes the plasma membrane.	ENSMUSG00000028830 ENSMUSG00000055782 ENSMUSG00000032826 ENSMUSG00000021877 ENSMUSG00000030654 ENSMUSG00000041341 ENSMUSG00000022557 ENSMUSG00000031871 ENSMUSG00000020166 ENSMUSG00000024248 ENSMUSG00000040860 ENSMUSG00000026421 ENSMUSG00000034675 ENSMUSG00000026208 ENSMUSG00000035770 ENSMUSG00000118671 ENSMUSG00000024013 ENSMUSG00000030161 ENSMUSG00000020932 ENSMUSG00000095241 ENSMUSG00000034708 …	'Expressed sequence AU040320'; 'ATP-binding cassette sub-family D member 2'; 'Ankyrin 2, brain'; 'ADP-ribosylation factor 4'; 'ADP-ribosylation factor-like protein 6-interacting protein 1'; 'Autophagy-related protein 2 homolog B'; 'Ribosome biogenesis protein BOP1'; 'Cadherin-5'; 'NOT2/NOT3/NOT5 C-terminal domain-containing protein'; 'Cytochrome c oxidase subunit 7A2 like'; 'Rootletin'; 'Cysteine…	AU040320 Abcd2 Ank2 Arf4 Arl6ip1 Atg2b Bop1 Cdh5 Cnot2 Cox7a2l Crocc Csrp1 Dbn1 Des Dync1li2 Eppk1 Fgd2 Gabarapl1 Gfap Gm5478 Grn Gsk3a Gtf2b H1-0 H1-1 H1-2 H1-4 H1f5 Hdgfl3 Hmgb1 Huwe1 Ift20 Ilk Kat5 Klhdc10 Krt1 Krt18 Krt7 Krt77 Lmna Lyrm2 Macroh2a1 Mcl1 Mpv17 Mtx1 Myadm Ndufab1 Ndufb1 Ndufb2 Ndufs2 Nod2 Nop2 Nop53 Nostrin Nrp1 Nsun4 Odf2l Opa1 Pak1 Pex11a Pex19 Pex2 Plin2 Ppp2cb Pxn Rab31 Rab3…	Z4YK56 Q61285 S4R2Q9 P61750 Q3THR3 Q80XK6 P97452 P55284 A0A1S6GWJ6 E9PZS8 Q8CJ40 P97315 Q9QXS6 P31001 Q6PDL0 A0A7N9VRC4 Q8BY35 Q8R3R8 P03995 A0A2R8VHP3 Q3TW77 Q2NL51 Q3ULN2 P10922 P43275 P15864 P43274 Q1WWK3 Q9JMG7 Q3UBK2 Q3TNP1 Q61025 O55222 A2VDH4 Q6PAR0 P04104 P05784 Q9DCV7 Q6IFZ6 P48678 Q8R033 Q9QZQ8 P97287 G3UVW1 G3XA66 Q0VE46 Q3TJG2 P0DN34 Q9CPU2 A0A0A6YXD3 Q8K3Z0 E9QN31 Q8BK35 Q6WKZ7 P9733…	Z4YK56 Q61285 S4R2Q9 P61750 Q3THR3 Q80XK6 P97452 P55284 A0A1S6GWJ6 E9PZS8 Q8CJ40 P97315 Q9QXS6 P31001 Q6PDL0 A0A7N9VRC4 Q8BY35 Q8R3R8 P03995 A0A2R8VHP3 Q3TW77 Q2NL51 Q3ULN2 P10922 P43275 P15864 P43274 Q1WWK3 Q9JMG7 Q3UBK2 Q3TNP1 Q61025 O55222 A2VDH4 Q6PAR0 P04104 P05784 Q9DCV7 Q6IFZ6 P48678 Q8R033 Q9QZQ8 P97287 G3UVW1 G3XA66 Q0VE46 Q3TJG2 P0DN34 Q9CPU2 A0A0A6YXD3 Q8K3Z0 E9QN31 Q8BK35 Q6WKZ7 P9733…	21.78 98/450	2.79 98/3518	1.657e-5
GO:0006690	icosanoid metabolic process	The chemical reactions and pathways involving icosanoids, any of a group of C20 polyunsaturated fatty acids.	ENSMUSG00000062826 ENSMUSG00000091867 ENSMUSG00000074254 ENSMUSG00000022818 ENSMUSG00000040583 ENSMUSG00000040660 ENSMUSG00000074882 ENSMUSG00000092008 ENSMUSG00000066072 ENSMUSG00000028715 ENSMUSG00000028712 ENSMUSG00000033174 ENSMUSG00000026688 ENSMUSG00000017969	'Carboxylic ester hydrolase'; 'Cytochrome P450'; 'Cytochrome P450 2A4'; 'Cytochrome P450, family 2, subfamily ab, polypeptide 1'; 'Cytochrome P450 2B9'; 'Cytochrome P450, family 2, subfamily c, polypeptide 68'; 'Cytochrome P450, family 2, subfamily c, polypeptide 69'; 'Cytochrome P450 4A10'; 'Cytochrome P450 4A14'; 'Cytochrome P450, family 4, subfamily a, polypeptide 31'; 'Serine aminopeptidase S…	Ces2f Cyp2a22 Cyp2a4 Cyp2ab1 Cyp2b13 Cyp2b9 Cyp2c68 Cyp2c69 Cyp4a10 Cyp4a14 Cyp4a31 Mgll Mgst3 Ptgis	Q08ED5 B2RXZ2 P15392 S4R196 A6H6J2 P12790 Q8VCP4 E9PXC3 O88833 O35728 F8WGU9 Q3UFX6 Q9CPU4 Q8BXC0	Q08ED5 B2RXZ2 P15392 S4R196 A6H6J2 P12790 Q8VCP4 E9PXC3 O88833 O35728 F8WGU9 Q3UFX6 Q9CPU4 Q8BXC0	3.11 14/450	9.33 14/150	2.200e-5
GO:0051641	cellular localization	A cellular localization process whereby a substance or cellular entity, such as a protein complex or organelle, is transported to, and/or maintained in, a specific location within a cell including the localization of substances or cellular entities to the cell membrane.	ENSMUSG00000055782 ENSMUSG00000032826 ENSMUSG00000039623 ENSMUSG00000002992 ENSMUSG00000109350 ENSMUSG00000021877 ENSMUSG00000036093 ENSMUSG00000030654 ENSMUSG00000042992 ENSMUSG00000002944 ENSMUSG00000025351 ENSMUSG00000018774 ENSMUSG00000031871 ENSMUSG00000026605 ENSMUSG00000001506 ENSMUSG00000040860 ENSMUSG00000034675 ENSMUSG00000038312 ENSMUSG00000022338 ENSMUSG00000034152 ENSMUSG00000033831 …	'ATP-binding cassette sub-family D member 2'; 'Ankyrin 2, brain'; 'AP-5 complex subunit zeta-1'; 'Apolipoprotein C-II'; 'ADP-ribosylation factor 4'; 'ADP-ribosylation factor-like protein 5A'; 'ADP-ribosylation factor-like protein 6-interacting protein 1'; 'BLOC-1-related complex subunit 5'; 'Platelet glycoprotein 4'; 'Tetraspanin'; 'CD68 antigen'; 'Cadherin-5'; 'Centromere protein F'; 'Collagen a…	Abcd2 Ank2 Ap5z1 Apoc2 Arf4 Arl5a Arl6ip1 Borcs5 Cd36 Cd63 Cd68 Cdh5 Cenpf Col1a1 Crocc Dbn1 Edem2 Eny2 Exoc3 Fgb Fth1 Gabarapl1 Gfap Gp1ba Grn Gsk3a H1f5 H4c1; H4c2; H4c3; H4c4; H4c6; H4c8; H4c9; H4c11; H4c12; Hist1h4m; H4c14; H4c16 Hnrnpk Hyal2 Ift20 Kat5 Kdelr1 Krt18 Kxd1 Lcn2 Lmna Macroh2a1 Macroh2a2 Mmd Mtx1 Myadm Nod2 Nop53 Nrp1 Nup85 Orai1 Ormdl3 P4hb Pak1 Pex19 Pex2 Phaf1 Pip5k1c Rab31 Ra…	Q61285 S4R2Q9 Q3U829 Q05020 P61750 Q80ZU0 Q3THR3 E9Q2W8 Q08857 Q8BT06 A0A0R4J1C8 P55284 E9Q3P4 P11087 Q8CJ40 Q9QXS6 Q8BJT9 Q9JIX0 Q6KAR6 Q3TGR2 P09528 Q8R3R8 P03995 O35930 Q3TW77 Q2NL51 Q1WWK3 P62806 H3BLL4 O35632 Q61025 A2VDH4 Q99JH8 P05784 E9QNP0 P11672 P48678 Q9QZQ8 Q8CCK0 Q9CQY7 G3XA66 Q0VE46 Q8K3Z0 Q8BK35 P97333 Q8R480 Q8BWG9 Q9CPZ6 Q3TIQ5 G5E884 Q3TDI5 Q91YZ5 Q922R1 F8WHW6 Q3TXV4 A0A1W2P7K6…	Q61285 S4R2Q9 Q3U829 Q05020 P61750 Q80ZU0 Q3THR3 E9Q2W8 Q08857 Q8BT06 A0A0R4J1C8 P55284 E9Q3P4 P11087 Q8CJ40 Q9QXS6 Q8BJT9 Q9JIX0 Q6KAR6 Q3TGR2 P09528 Q8R3R8 P03995 O35930 Q3TW77 Q2NL51 Q1WWK3 P62806 H3BLL4 O35632 Q61025 A2VDH4 Q99JH8 P05784 E9QNP0 P11672 P48678 Q9QZQ8 Q8CCK0 Q9CQY7 G3XA66 Q0VE46 Q8K3Z0 Q8BK35 P97333 Q8R480 Q8BWG9 Q9CPZ6 Q3TIQ5 G5E884 Q3TDI5 Q91YZ5 Q922R1 F8WHW6 Q3TXV4 A0A1W2P7K6…	21.56 97/450	2.77 97/3502	2.455e-5
GO:0006805	xenobiotic metabolic process	The chemical reactions and pathways involving a xenobiotic compound, a compound foreign to the organim exposed to it. It may be synthesized by another organism (like ampicilin) or it can be a synthetic chemical.	ENSMUSG00000036138 ENSMUSG00000091867 ENSMUSG00000074254 ENSMUSG00000022818 ENSMUSG00000040583 ENSMUSG00000040660 ENSMUSG00000074882 ENSMUSG00000092008 ENSMUSG00000075551 ENSMUSG00000075552 ENSMUSG00000054417 ENSMUSG00000026691 ENSMUSG00000078798	'Uncharacterized protein'; 'Cytochrome P450'; 'Cytochrome P450 2A4'; 'Cytochrome P450, family 2, subfamily ab, polypeptide 1'; 'Cytochrome P450 2B9'; 'Cytochrome P450, family 2, subfamily c, polypeptide 68'; 'Cytochrome P450, family 2, subfamily c, polypeptide 69'; 'Cytochrome P450 3A41'; 'Cytochrome P450 3A'; 'Flavin-containing monooxygenase'; 'Sulfotransferase 2A1'	Acaa1a Cyp2a22 Cyp2a4 Cyp2ab1 Cyp2b13 Cyp2b9 Cyp2c68 Cyp2c69 Cyp3a41a; Cyp3a41b Cyp3a44 Fmo3 Sult2a1	Q8BLD7 B2RXZ2 P15392 S4R196 A6H6J2 P12790 Q8VCP4 E9PXC3 Q9JMA7 Q9EQW4 Q3UEN4 P52843	Q8BLD7 B2RXZ2 P15392 S4R196 A6H6J2 P12790 Q8VCP4 E9PXC3 Q9JMA7 Q9EQW4 Q3UEN4 P52843	2.89 13/450	9.92 13/131	2.753e-5
GO:0009150	purine ribonucleotide metabolic process	The chemical reactions and pathways involving a purine ribonucleotide, a compound consisting of ribonucleoside (a purine base linked to a ribose sugar) esterified with a phosphate group at either the 3' or 5'-hydroxyl group of the sugar.	ENSMUSG00000064357 ENSMUSG00000060317 ENSMUSG00000021226 ENSMUSG00000021228 ENSMUSG00000052392 ENSMUSG00000016252 ENSMUSG00000030747 ENSMUSG00000032349 ENSMUSG00000060600 ENSMUSG00000002326 ENSMUSG00000036427 ENSMUSG00000030869 ENSMUSG00000113902 ENSMUSG00000002416 ENSMUSG00000013593 ENSMUSG00000032420 ENSMUSG00000045211 ENSMUSG00000038084 ENSMUSG00000028944 ENSMUSG00000029430 ENSMUSG00000058076 …	'ATP synthase subunit a'; 'Acyl-coenzyme A amino acid N-acyltransferase 2'; 'Acyl-coenzyme A thioesterase 2, mitochondrial'; 'Acyl-CoA thioesterase 3'; 'Acyl-CoA thioesterase 4'; 'ATP synthase subunit epsilon, mitochondrial'; 'Diacylglycerol O-acyltransferase 2'; 'Very long chain fatty acid elongase 5'; 'Beta-enolase'; 'GMP reductase 2'; 'Glucose-6-phosphate isomerase'; 'Acyl carrier protein'; 'N…	ATP6 Acnat2 Acot2 Acot3 Acot4 Atp5f1e Dgat2 Elovl5 Eno3 Gmpr2 Gpi1 Ndufab1 Ndufb1 Ndufb2 Ndufs2 Nt5e Nudt18 Opa1 Prkag2 Ran Sdhc Suclg2 Sult1e1 Sult2a1 Vnn1	A0A0F6PZ10 Q8BGG9 Q9QYR9 Q53YL1 Q14DI6 P56382 Q9DCV3 Q8BHI7 P21550 Q99L27 B2RXT5 Q3TJG2 P0DN34 Q9CPU2 A0A0A6YXD3 Q0VEE0 Q3U2V3 Q8BK99 Q3U4D5 P62827 Q5XK33 A0A0N4SWD1 Q8JZX7 P52843 Q9Z0K8	A0A0F6PZ10 Q8BGG9 Q9QYR9 Q53YL1 Q14DI6 P56382 Q9DCV3 Q8BHI7 P21550 Q99L27 B2RXT5 Q3TJG2 P0DN34 Q9CPU2 A0A0A6YXD3 Q0VEE0 Q3U2V3 Q8BK99 Q3U4D5 P62827 Q5XK33 A0A0N4SWD1 Q8JZX7 P52843 Q9Z0K8	5.56 25/450	5.41 25/462	2.753e-5
GO:0071824	protein-DNA complex organization	Any process in which macromolecules aggregate, disaggregate, or are modified, resulting in the formation, disassembly, or alteration of a protein-DNA complex.	ENSMUSG00000022338 ENSMUSG00000100622 ENSMUSG00000057177 ENSMUSG00000028271 ENSMUSG00000096210 ENSMUSG00000049539 ENSMUSG00000036181 ENSMUSG00000051627 ENSMUSG00000058773 ENSMUSG00000037894 ENSMUSG00000060678 ENSMUSG00000069305 ENSMUSG00000061482 ENSMUSG00000096010 ENSMUSG00000060639 ENSMUSG00000069266 ENSMUSG00000091405 ENSMUSG00000069274 ENSMUSG00000060093 ENSMUSG00000064288 ENSMUSG00000067455 …	'Transcription and mRNA export factor ENY2'; 'Non-histone chromosomal protein HMG-17'; 'Glycogen synthase kinase-3 alpha'; 'Transcription initiation factor IIB'; 'Histone H1.0'; 'Histone H1.1'; 'Histone H1.2'; 'Histone H1.4'; 'Hist1h1b protein'; 'Histone H2A.Z'; 'Histone H4'; 'Hepatoma-derived growth factor-related protein 3'; 'High mobility group protein B1'; 'E3 ubiquitin-protein ligase HUWE1';…	Eny2 Gm20379 Gsk3a Gtf2b H1-0 H1-1 H1-2 H1-4 H1f5 H2az1 H4c1; H4c2; H4c3; H4c4; H4c6; H4c8; H4c9; H4c11; H4c12; Hist1h4m; H4c14; H4c16 Hdgfl3 Hmgb1 Huwe1 Ing3 Kat5 Kdm6a Lmna Macroh2a1 Macroh2a2 Pak1 Pcgf6 Smarcal1 Utp3	Q9JIX0 A0A087WR34 Q2NL51 Q3ULN2 P10922 P43275 P15864 P43274 Q1WWK3 P0C0S6 P62806 Q9JMG7 Q3UBK2 Q3TNP1 Q8VEK6 A2VDH4 O70546 P48678 Q9QZQ8 Q8CCK0 G5E884 Q99NA9 Q8BJL0 Q9JI13	Q9JIX0 A0A087WR34 Q2NL51 Q3ULN2 P10922 P43275 P15864 P43274 Q1WWK3 P0C0S6 P62806 Q9JMG7 Q3UBK2 Q3TNP1 Q8VEK6 A2VDH4 O70546 P48678 Q9QZQ8 Q8CCK0 G5E884 Q99NA9 Q8BJL0 Q9JI13	8.00 36/450	4.21 36/856	3.826e-5
GO:0048878	chemical homeostasis	Any biological process involved in the maintenance of an internal steady state of a chemical.	ENSMUSG00000032826 ENSMUSG00000032080 ENSMUSG00000002992 ENSMUSG00000109350 ENSMUSG00000018585 ENSMUSG00000060802 ENSMUSG00000031871 ENSMUSG00000021999 ENSMUSG00000020038 ENSMUSG00000030747 ENSMUSG00000022338 ENSMUSG00000027198 ENSMUSG00000024661 ENSMUSG00000062382 ENSMUSG00000050708 ENSMUSG00000025127 ENSMUSG00000050675 ENSMUSG00000036427 ENSMUSG00000034708 ENSMUSG00000056978 ENSMUSG00000030895 …	'Ankyrin 2, brain'; 'Apolipoprotein A-IV'; 'Apolipoprotein C-II'; 'Copper transport protein ATOX1'; 'Beta-2-microglobulin'; 'Cadherin-5'; 'Carboxypeptidase B2'; 'Cryptochrome-1'; 'Diacylglycerol O-acyltransferase 2'; 'Transcription and mRNA export factor ENY2'; 'Exostosin glycosyltransferase 2'; 'Ferritin heavy chain'; 'Ferritin'; 'Glucagon receptor'; 'Platelet glycoprotein Ib alpha chain'; 'Gluc…	Ank2 Apoa4 Apoc2 Atox1 B2m Cdh5 Cpb2 Cry1 Dgat2 Eny2 Ext2 Fth1 Ftl1 Gcgr Gp1ba Gpi1 Grn Hamp2 Hpx Hyal2 Kat5 Kcnma1 Lcn2 Mt1 Ncoa5 Nt5e Ormdl3 Pygm Rptor Sco2 Sidt2 Slc30a10 Spns1 Spp1 Steap4 Synpo Tbc1d1 Tmem199 Tra2b	S4R2Q9 P06728 Q05020 O08997 P01887 P55284 Q9JHH6 P97784 Q9DCV3 Q9JIX0 Q3UDB5 P09528 Q9CPX4 Q3UN81 O35930 B2RXT5 Q3TW77 A0A0U1RPF4 Q91X72 O35632 A2VDH4 A0A286YDM6 P11672 A0A1D5RLN7 Q91W39 Q0VEE0 Q9CPZ6 Q9WUB3 A0A991EQV1 Q8VCL2 Q3U1L8 Q3UVU3 Q8R0G7 F8WIP8 Q923B6 E9Q3E2 Q60949 Q3TZ80 P62996	S4R2Q9 P06728 Q05020 O08997 P01887 P55284 Q9JHH6 P97784 Q9DCV3 Q9JIX0 Q3UDB5 P09528 Q9CPX4 Q3UN81 O35930 B2RXT5 Q3TW77 A0A0U1RPF4 Q91X72 O35632 A2VDH4 A0A286YDM6 P11672 A0A1D5RLN7 Q91W39 Q0VEE0 Q9CPZ6 Q9WUB3 A0A991EQV1 Q8VCL2 Q3U1L8 Q3UVU3 Q8R0G7 F8WIP8 Q923B6 E9Q3E2 Q60949 Q3TZ80 P62996	9.11 41/450	3.76 41/1091	1.080e-4
GO:0044283	small molecule biosynthetic process	The chemical reactions and pathways resulting in the formation of small molecules, any low molecular weight, monomeric, non-encoded molecule.	ENSMUSG00000055782 ENSMUSG00000015134 ENSMUSG00000032080 ENSMUSG00000002992 ENSMUSG00000109350 ENSMUSG00000039914 ENSMUSG00000020038 ENSMUSG00000066072 ENSMUSG00000028715 ENSMUSG00000028712 ENSMUSG00000030747 ENSMUSG00000032349 ENSMUSG00000026691 ENSMUSG00000052102 ENSMUSG00000036427 ENSMUSG00000028497 ENSMUSG00000033174 ENSMUSG00000026688 ENSMUSG00000030869 ENSMUSG00000032420 ENSMUSG00000024892 …	'ATP-binding cassette sub-family D member 2'; 'Aldh1a3 protein'; 'Apolipoprotein A-IV'; 'Apolipoprotein C-II'; 'Coenzyme Q10A'; 'Cryptochrome-1'; 'Cytochrome P450 4A10'; 'Cytochrome P450 4A14'; 'Cytochrome P450, family 4, subfamily a, polypeptide 31'; 'Diacylglycerol O-acyltransferase 2'; 'Very long chain fatty acid elongase 5'; 'Flavin-containing monooxygenase'; 'Glucosamine-6-phosphate isomeras…	Abcd2 Aldh1a3 Apoa4 Apoc2 Coq10a Cry1 Cyp4a10 Cyp4a14 Cyp4a31 Dgat2 Elovl5 Fmo3 Gnpda1 Gpi1 Hacd4 Mgll Mgst3 Ndufab1 Nt5e Pcx Phgdh Prkag2 Psat1 Ptgis Sc5d Spp1 Tha1	Q61285 Q810V9 P06728 Q05020 E9Q3H6 P97784 O88833 O35728 F8WGU9 Q9DCV3 Q8BHI7 Q3UEN4 O88958 B2RXT5 Z4YMP4 Q3UFX6 Q9CPU4 Q3TJG2 Q0VEE0 A0A494B912 Q61753 Q3U4D5 Q3ULZ3 Q8BXC0 O88822 F8WIP8 Q6XPS7	Q61285 Q810V9 P06728 Q05020 E9Q3H6 P97784 O88833 O35728 F8WGU9 Q9DCV3 Q8BHI7 Q3UEN4 O88958 B2RXT5 Z4YMP4 Q3UFX6 Q9CPU4 Q3TJG2 Q0VEE0 A0A494B912 Q61753 Q3U4D5 Q3ULZ3 Q8BXC0 O88822 F8WIP8 Q6XPS7	6.22 28/450	4.63 28/605	1.182e-4
GO:0044238	primary metabolic process	The chemical reactions and pathways involving those compounds which are formed as a part of the normal anabolic and catabolic processes. These processes take place in most, if not all, cells of the organism.	ENSMUSG00000064357 ENSMUSG00000055782 ENSMUSG00000036138 ENSMUSG00000060317 ENSMUSG00000021226 ENSMUSG00000021228 ENSMUSG00000052392 ENSMUSG00000023262 ENSMUSG00000001211 ENSMUSG00000032786 ENSMUSG00000015134 ENSMUSG00000055471 ENSMUSG00000039623 ENSMUSG00000019979 ENSMUSG00000026542 ENSMUSG00000032080 ENSMUSG00000002992 ENSMUSG00000109350 ENSMUSG00000000049 ENSMUSG00000051716 ENSMUSG00000021877 …	'ATP synthase subunit a'; 'ATP-binding cassette sub-family D member 2'; 'Uncharacterized protein'; 'Acyl-coenzyme A amino acid N-acyltransferase 2'; 'Acyl-coenzyme A thioesterase 2, mitochondrial'; 'Acyl-CoA thioesterase 3'; 'Acyl-CoA thioesterase 4'; 'Aminoacylase-1'; '1-acyl-sn-glycerol-3-phosphate acyltransferase gamma'; '5-aminolevulinate synthase, non-specific, mitochondrial'; 'Aldh1a3 prote…	ATP6 Abcd2 Acaa1a Acnat2 Acot2 Acot3 Acot4 Acy1 Agpat3 Alas1 Aldh1a3 Alk Ap5z1 Apaf1 Apcs Apoa4 Apoc2 Apoh Apon Arf4 Arid3b Arl6ip1 Asb13 Atf6b Atp5f1e Aurkaip1 B2m Birc2 Bola3 Bop1 C4bpa Cat Cd36 Cda Cdh5 Cdk17 Celf2 Cenpf Ces2f Chkb Chpf Chst13 Chsy3 Cnbp Cnot2 Col1a1 Col4a2 Cpb2 Crat Crls1 Cry1 Cstdc4 Ctsa Ctso Cyp17a1 Cyp2a22 Cyp2a4 Cyp2ab1 Cyp2b13 Cyp2b9 Cyp2c68 Cyp2c69 Cyp3a41a; Cyp3a41b Cy…	A0A0F6PZ10 Q61285 Q8BLD7 Q8BGG9 Q9QYR9 Q53YL1 Q14DI6 Q99JW2 Q9D517 Q8VC19 Q810V9 P97793 Q3U829 Q5DU30 Q4JFI8 P06728 Q05020 Q01339 G3X9D6 P61750 B2RWY2 Q3THR3 Q8VBX0 O35451 P56382 Q3TZ21 P01887 Q62210 E9PX89 P97452 P08607 Q3TVZ1 Q08857 P56389 P55284 Q8K0D0 Q9Z0H4 E9Q3P4 Q08ED5 O55229 Q6IQX7 D3Z6E3 Q5DTK1 P53996 A0A1S6GWJ6 P11087 B2RQQ8 Q9JHH6 P47934 Q80ZM8 P97784 B2RV77 G3X8T3 Q4QQL3 P27786 B2RXZ2…	A0A0F6PZ10 Q61285 Q8BLD7 Q8BGG9 Q9QYR9 Q53YL1 Q14DI6 Q99JW2 Q9D517 Q8VC19 Q810V9 P97793 Q3U829 Q5DU30 Q4JFI8 P06728 Q05020 Q01339 G3X9D6 P61750 B2RWY2 Q3THR3 Q8VBX0 O35451 P56382 Q3TZ21 P01887 Q62210 E9PX89 P97452 P08607 Q3TVZ1 Q08857 P56389 P55284 Q8K0D0 Q9Z0H4 E9Q3P4 Q08ED5 O55229 Q6IQX7 D3Z6E3 Q5DTK1 P53996 A0A1S6GWJ6 P11087 B2RQQ8 Q9JHH6 P47934 Q80ZM8 P97784 B2RV77 G3X8T3 Q4QQL3 P27786 B2RXZ2…	58.22 262/450	2.06 262/12727	1.260e-4
GO:0006793	phosphorus metabolic process	The chemical reactions and pathways involving the nonmetallic element phosphorus or compounds that contain phosphorus, usually in the form of a phosphate group (PO4).	ENSMUSG00000064357 ENSMUSG00000060317 ENSMUSG00000021226 ENSMUSG00000021228 ENSMUSG00000052392 ENSMUSG00000001211 ENSMUSG00000055471 ENSMUSG00000032080 ENSMUSG00000002992 ENSMUSG00000109350 ENSMUSG00000016252 ENSMUSG00000002944 ENSMUSG00000028755 ENSMUSG00000031871 ENSMUSG00000020015 ENSMUSG00000028551 ENSMUSG00000022617 ENSMUSG00000030399 ENSMUSG00000027357 ENSMUSG00000029366 ENSMUSG00000030747 …	'ATP synthase subunit a'; 'Acyl-coenzyme A amino acid N-acyltransferase 2'; 'Acyl-coenzyme A thioesterase 2, mitochondrial'; 'Acyl-CoA thioesterase 3'; 'Acyl-CoA thioesterase 4'; '1-acyl-sn-glycerol-3-phosphate acyltransferase gamma'; 'ALK tyrosine kinase receptor'; 'Apolipoprotein A-IV'; 'Apolipoprotein C-II'; 'ATP synthase subunit epsilon, mitochondrial'; 'Platelet glycoprotein 4'; 'Cytidine de…	ATP6 Acnat2 Acot2 Acot3 Acot4 Agpat3 Alk Apoa4 Apoc2 Atp5f1e Cd36 Cda Cdh5 Cdk17 Cdkn2c Chkb Ckm Crls1 Dck Dgat2 Elovl5 Eno3 Fn1 Gmds Gmpr2 Gnpda1 Gpi1 Gsk3a Hmgb1 Hpx Hyal2 Ilk Inpp5a Lhpp Macroh2a1 Map2k6 Myadm Ndufab1 Ndufb1 Ndufb2 Ndufs2 Nod2 Nop53 Nrp1 Nt5c3b Nt5e Nudt13 Nudt18 Opa1 Ormdl3 Pak1 Pcx Pemt Pip5k1c Plpp1 Plpp6 Ppp1r2 Ppp6r2 Prkag2 Ran Rptor Sdhc Sgk3 Sgpp1 Suclg2 Sult1e1 Sult2a1…	A0A0F6PZ10 Q8BGG9 Q9QYR9 Q53YL1 Q14DI6 Q9D517 P97793 P06728 Q05020 P56382 Q08857 P56389 P55284 Q8K0D0 Q60772 O55229 P07310 Q80ZM8 P43346 Q9DCV3 Q8BHI7 P21550 A0A087WR50 Q8K0C9 Q99L27 O88958 B2RXT5 Q2NL51 Q3UBK2 Q91X72 O35632 O55222 Q3TZT4 Q9D7I5 Q9QZQ8 Q543Z5 Q0VE46 Q3TJG2 P0DN34 Q9CPU2 A0A0A6YXD3 Q8K3Z0 Q8BK35 P97333 Q3UFY7 Q0VEE0 Q8JZU0 Q3U2V3 Q8BK99 Q9CPZ6 G5E884 A0A494B912 Q61907 F8WHW6 Q6146…	A0A0F6PZ10 Q8BGG9 Q9QYR9 Q53YL1 Q14DI6 Q9D517 P97793 P06728 Q05020 P56382 Q08857 P56389 P55284 Q8K0D0 Q60772 O55229 P07310 Q80ZM8 P43346 Q9DCV3 Q8BHI7 P21550 A0A087WR50 Q8K0C9 Q99L27 O88958 B2RXT5 Q2NL51 Q3UBK2 Q91X72 O35632 O55222 Q3TZT4 Q9D7I5 Q9QZQ8 Q543Z5 Q0VE46 Q3TJG2 P0DN34 Q9CPU2 A0A0A6YXD3 Q8K3Z0 Q8BK35 P97333 Q3UFY7 Q0VEE0 Q8JZU0 Q3U2V3 Q8BK99 Q9CPZ6 G5E884 A0A494B912 Q61907 F8WHW6 Q6146…	16.00 72/450	2.94 72/2450	1.318e-4
GO:0045104	intermediate filament cytoskeleton organization	A process that is carried out at the cellular level which results in the assembly, arrangement of constituent parts, or disassembly of cytoskeletal structures comprising intermediate filaments and their associated proteins.	ENSMUSG00000026208 ENSMUSG00000118671 ENSMUSG00000020932 ENSMUSG00000095241 ENSMUSG00000046834 ENSMUSG00000023043 ENSMUSG00000023039 ENSMUSG00000067594 ENSMUSG00000030554 ENSMUSG00000026728	'Desmin'; 'Epiplakin 1'; 'Glial fibrillary acidic protein'; 'Predicted pseudogene 5478'; 'Keratin, type II cytoskeletal 1'; 'Keratin, type I cytoskeletal 18'; 'Keratin, type II cytoskeletal 7'; 'Keratin, type II cytoskeletal 1b'; 'Synemin'; 'Vimentin'	Des Eppk1 Gfap Gm5478 Krt1 Krt18 Krt7 Krt77 Synm Vim	P31001 A0A7N9VRC4 P03995 A0A2R8VHP3 P04104 P05784 Q9DCV7 Q6IFZ6 Q70IV5 Q5FWJ3	P31001 A0A7N9VRC4 P03995 A0A2R8VHP3 P04104 P05784 Q9DCV7 Q6IFZ6 Q70IV5 Q5FWJ3	2.22 10/450	11.49 10/87	1.477e-4
GO:0006826	iron ion transport	The directed movement of iron (Fe) ions into, out of or within a cell, or between cells, by means of some agent such as a transporter or pore.	ENSMUSG00000060802 ENSMUSG00000003617 ENSMUSG00000024661 ENSMUSG00000062382 ENSMUSG00000050708 ENSMUSG00000056978 ENSMUSG00000030895 ENSMUSG00000026822 ENSMUSG00000012428	'Beta-2-microglobulin'; 'ferroxidase'; 'Ferritin heavy chain'; 'Ferritin'; 'Hepcidin antimicrobial peptide 2'; 'Hemopexin'; 'Neutrophil gelatinase-associated lipocalin'; 'Metalloreductase STEAP4'	B2m Cp Fth1 Ftl1 Hamp2 Hpx Lcn2 Steap4	P01887 E9PZD8 P09528 Q9CPX4 A0A0U1RPF4 Q91X72 P11672 Q923B6	P01887 E9PZD8 P09528 Q9CPX4 A0A0U1RPF4 Q91X72 P11672 Q923B6	2.00 9/450	13.24 9/68	1.477e-4
GO:0071702	organic substance transport	The directed movement of organic substances into, out of or within a cell, or between cells, or within a multicellular organism by means of some agent such as a transporter or pore. An organic substance is a molecular entity that contains carbon.	ENSMUSG00000055782 ENSMUSG00000032826 ENSMUSG00000019326 ENSMUSG00000039623 ENSMUSG00000032080 ENSMUSG00000002992 ENSMUSG00000109350 ENSMUSG00000000049 ENSMUSG00000021877 ENSMUSG00000036093 ENSMUSG00000030654 ENSMUSG00000041341 ENSMUSG00000002944 ENSMUSG00000025351 ENSMUSG00000026605 ENSMUSG00000001506 ENSMUSG00000020038 ENSMUSG00000038312 ENSMUSG00000022338 ENSMUSG00000034152 ENSMUSG00000019874 …	'ATP-binding cassette sub-family D member 2'; 'Ankyrin 2, brain'; 'Amine oxidase'; 'AP-5 complex subunit zeta-1'; 'Apolipoprotein A-IV'; 'Apolipoprotein C-II'; 'Beta-2-glycoprotein 1'; 'ADP-ribosylation factor 4'; 'ADP-ribosylation factor-like protein 5A'; 'ADP-ribosylation factor-like protein 6-interacting protein 1'; 'Autophagy-related protein 2 homolog B'; 'Platelet glycoprotein 4'; 'Tetraspan…	Abcd2 Ank2 Aoc3 Ap5z1 Apoa4 Apoc2 Apoh Arf4 Arl5a Arl6ip1 Atg2b Cd36 Cd63 Cenpf Col1a1 Cry1 Edem2 Eny2 Exoc3 Fabp7 Fgb Gfap Gsk3a Hpx Hyal2 Ift20 Kdelr1 Krt18 Lmna Map2k6 Mtx1 Nup85 Orai1 Pex19 Pex2 Phaf1 Plin2 Rab31 Rab3ip Ran Romo1 S100a8 Scamp4 Sec61b Septin2 Sft2d3 Sgpp1 Sidt2 Slc1a4 Slc22a26 Slc23a4 Slc25a44 Slc35b2 Slc35c1 Slc7a6 Sncg Spns1 Spp1 Stard10 Tbc1d1 Thoc3 Timm10b Timm13 Tmem129 T…	Q61285 S4R2Q9 O70423 Q3U829 P06728 Q05020 Q01339 P61750 Q80ZU0 Q3THR3 Q80XK6 Q08857 Q8BT06 E9Q3P4 P11087 P97784 Q8BJT9 Q9JIX0 Q6KAR6 E9Q0H6 Q3TGR2 P03995 Q2NL51 Q91X72 O35632 Q61025 Q99JH8 P05784 P48678 Q543Z5 G3XA66 Q8R480 Q8BWG9 Q3TDI5 Q91YZ5 Q922R1 P43883 Q3TXV4 A0A1W2P7K6 P62827 P60603 Q53X15 Q3TGX0 Q9CQS8 E9Q3V6 Q9CSV6 Q3UDY2 Q3U1L8 O35874 Q91WJ2 A0A0J9YUX7 Q3TMC4 Q3U399 Q8BLX4 Q8BGK6 Q5GQ64…	Q61285 S4R2Q9 O70423 Q3U829 P06728 Q05020 Q01339 P61750 Q80ZU0 Q3THR3 Q80XK6 Q08857 Q8BT06 E9Q3P4 P11087 P97784 Q8BJT9 Q9JIX0 Q6KAR6 E9Q0H6 Q3TGR2 P03995 Q2NL51 Q91X72 O35632 Q61025 Q99JH8 P05784 P48678 Q543Z5 G3XA66 Q8R480 Q8BWG9 Q3TDI5 Q91YZ5 Q922R1 P43883 Q3TXV4 A0A1W2P7K6 P62827 P60603 Q53X15 Q3TGX0 Q9CQS8 E9Q3V6 Q9CSV6 Q3UDY2 Q3U1L8 O35874 Q91WJ2 A0A0J9YUX7 Q3TMC4 Q3U399 Q8BLX4 Q8BGK6 Q5GQ64…	15.78 71/450	2.94 71/2419	1.572e-4
GO:0045103	intermediate filament-based process	Any cellular process that depends upon or alters the intermediate filament cytoskeleton, that part of the cytoskeleton comprising intermediate filaments and their associated proteins.	ENSMUSG00000026208 ENSMUSG00000118671 ENSMUSG00000020932 ENSMUSG00000095241 ENSMUSG00000046834 ENSMUSG00000023043 ENSMUSG00000023039 ENSMUSG00000067594 ENSMUSG00000030554 ENSMUSG00000026728	'Desmin'; 'Epiplakin 1'; 'Glial fibrillary acidic protein'; 'Predicted pseudogene 5478'; 'Keratin, type II cytoskeletal 1'; 'Keratin, type I cytoskeletal 18'; 'Keratin, type II cytoskeletal 7'; 'Keratin, type II cytoskeletal 1b'; 'Synemin'; 'Vimentin'	Des Eppk1 Gfap Gm5478 Krt1 Krt18 Krt7 Krt77 Synm Vim	P31001 A0A7N9VRC4 P03995 A0A2R8VHP3 P04104 P05784 Q9DCV7 Q6IFZ6 Q70IV5 Q5FWJ3	P31001 A0A7N9VRC4 P03995 A0A2R8VHP3 P04104 P05784 Q9DCV7 Q6IFZ6 Q70IV5 Q5FWJ3	2.22 10/450	11.36 10/88	1.592e-4
GO:0007005	mitochondrion organization	A process that is carried out at the cellular level which results in the assembly, arrangement of constituent parts, or disassembly of a mitochondrion; includes mitochondrial morphogenesis and distribution, and replication of the mitochondrial genome as well as synthesis of new mitochondrial components.	ENSMUSG00000041341 ENSMUSG00000024248 ENSMUSG00000030161 ENSMUSG00000057177 ENSMUSG00000025261 ENSMUSG00000028063 ENSMUSG00000045854 ENSMUSG00000038612 ENSMUSG00000107283 ENSMUSG00000064068 ENSMUSG00000030869 ENSMUSG00000113902 ENSMUSG00000002416 ENSMUSG00000013593 ENSMUSG00000055994 ENSMUSG00000038084 ENSMUSG00000009630 ENSMUSG00000051234 ENSMUSG00000067847 ENSMUSG00000091780 ENSMUSG00000003923 …	'Autophagy-related protein 2 homolog B'; 'Cytochrome c oxidase subunit 7A2 like'; 'Gamma-aminobutyric acid receptor-associated protein-like 1'; 'Glycogen synthase kinase-3 alpha'; 'E3 ubiquitin-protein ligase HUWE1'; 'Prelamin-A/C'; 'LYR motif-containing protein 2'; 'Induced myeloid leukemia cell differentiation protein Mcl-1 homolog'; 'Protein Mpv17'; 'Metaxin-1'; 'Acyl carrier protein'; 'NADH d…	Atg2b Cox7a2l Gabarapl1 Gsk3a Huwe1 Lmna Lyrm2 Mcl1 Mpv17 Mtx1 Ndufab1 Ndufb1 Ndufb2 Ndufs2 Nod2 Opa1 Ppp2cb Rnf7 Romo1 Sco2 Tfam Timm13 Uqcc6 Usp30 Zdhhc6	Q80XK6 E9PZS8 Q8R3R8 Q2NL51 Q3TNP1 P48678 Q8R033 P97287 G3UVW1 G3XA66 Q3TJG2 P0DN34 Q9CPU2 A0A0A6YXD3 Q8K3Z0 Q8BK99 P62715 Q9WTZ1 P60603 Q8VCL2 P40630 P62075 Q8BTC1 Q3UN04 Q9CPV7	Q80XK6 E9PZS8 Q8R3R8 Q2NL51 Q3TNP1 P48678 Q8R033 P97287 G3UVW1 G3XA66 Q3TJG2 P0DN34 Q9CPU2 A0A0A6YXD3 Q8K3Z0 Q8BK99 P62715 Q9WTZ1 P60603 Q8VCL2 P40630 P62075 Q8BTC1 Q3UN04 Q9CPV7	5.56 25/450	4.86 25/514	1.625e-4
GO:0000041	transition metal ion transport	The directed movement of transition metal ions into, out of or within a cell, or between cells, by means of some agent such as a transporter or pore. A transition metal is an element whose atom has an incomplete d-subshell of extranuclear electrons, or which gives rise to a cation or cations with an incomplete d-subshell. Transition metals often have more than one valency state. Biologically rele…	ENSMUSG00000018585 ENSMUSG00000060802 ENSMUSG00000003617 ENSMUSG00000024661 ENSMUSG00000062382 ENSMUSG00000050708 ENSMUSG00000056978 ENSMUSG00000030895 ENSMUSG00000026822 ENSMUSG00000026614 ENSMUSG00000012428	'Copper transport protein ATOX1'; 'Beta-2-microglobulin'; 'ferroxidase'; 'Ferritin heavy chain'; 'Ferritin'; 'Hepcidin antimicrobial peptide 2'; 'Hemopexin'; 'Neutrophil gelatinase-associated lipocalin'; 'Calcium/manganese antiporter SLC30A10'; 'Metalloreductase STEAP4'	Atox1 B2m Cp Fth1 Ftl1 Hamp2 Hpx Lcn2 Slc30a10 Steap4	O08997 P01887 E9PZD8 P09528 Q9CPX4 A0A0U1RPF4 Q91X72 P11672 Q3UVU3 Q923B6	O08997 P01887 E9PZD8 P09528 Q9CPX4 A0A0U1RPF4 Q91X72 P11672 Q3UVU3 Q923B6	2.44 11/450	10.00 11/110	1.703e-4
GO:0006796	phosphate-containing compound metabolic process	The chemical reactions and pathways involving the phosphate group, the anion or salt of any phosphoric acid.	ENSMUSG00000064357 ENSMUSG00000060317 ENSMUSG00000021226 ENSMUSG00000021228 ENSMUSG00000052392 ENSMUSG00000001211 ENSMUSG00000055471 ENSMUSG00000032080 ENSMUSG00000002992 ENSMUSG00000109350 ENSMUSG00000016252 ENSMUSG00000002944 ENSMUSG00000028755 ENSMUSG00000031871 ENSMUSG00000020015 ENSMUSG00000028551 ENSMUSG00000022617 ENSMUSG00000030399 ENSMUSG00000027357 ENSMUSG00000029366 ENSMUSG00000030747 …	'ATP synthase subunit a'; 'Acyl-coenzyme A amino acid N-acyltransferase 2'; 'Acyl-coenzyme A thioesterase 2, mitochondrial'; 'Acyl-CoA thioesterase 3'; 'Acyl-CoA thioesterase 4'; '1-acyl-sn-glycerol-3-phosphate acyltransferase gamma'; 'ALK tyrosine kinase receptor'; 'Apolipoprotein A-IV'; 'Apolipoprotein C-II'; 'ATP synthase subunit epsilon, mitochondrial'; 'Platelet glycoprotein 4'; 'Cytidine de…	ATP6 Acnat2 Acot2 Acot3 Acot4 Agpat3 Alk Apoa4 Apoc2 Atp5f1e Cd36 Cda Cdh5 Cdk17 Cdkn2c Chkb Ckm Crls1 Dck Dgat2 Elovl5 Eno3 Fn1 Gmpr2 Gnpda1 Gpi1 Gsk3a Hmgb1 Hpx Hyal2 Ilk Inpp5a Lhpp Macroh2a1 Map2k6 Myadm Ndufab1 Ndufb1 Ndufb2 Ndufs2 Nod2 Nop53 Nrp1 Nt5c3b Nt5e Nudt13 Nudt18 Opa1 Ormdl3 Pak1 Pcx Pemt Pip5k1c Plpp1 Plpp6 Ppp1r2 Ppp6r2 Prkag2 Ran Rptor Sdhc Sgk3 Sgpp1 Suclg2 Sult1e1 Sult2a1 Tbck…	A0A0F6PZ10 Q8BGG9 Q9QYR9 Q53YL1 Q14DI6 Q9D517 P97793 P06728 Q05020 P56382 Q08857 P56389 P55284 Q8K0D0 Q60772 O55229 P07310 Q80ZM8 P43346 Q9DCV3 Q8BHI7 P21550 A0A087WR50 Q99L27 O88958 B2RXT5 Q2NL51 Q3UBK2 Q91X72 O35632 O55222 Q3TZT4 Q9D7I5 Q9QZQ8 Q543Z5 Q0VE46 Q3TJG2 P0DN34 Q9CPU2 A0A0A6YXD3 Q8K3Z0 Q8BK35 P97333 Q3UFY7 Q0VEE0 Q8JZU0 Q3U2V3 Q8BK99 Q9CPZ6 G5E884 A0A494B912 Q61907 F8WHW6 Q61469 Q9D4F…	A0A0F6PZ10 Q8BGG9 Q9QYR9 Q53YL1 Q14DI6 Q9D517 P97793 P06728 Q05020 P56382 Q08857 P56389 P55284 Q8K0D0 Q60772 O55229 P07310 Q80ZM8 P43346 Q9DCV3 Q8BHI7 P21550 A0A087WR50 Q99L27 O88958 B2RXT5 Q2NL51 Q3UBK2 Q91X72 O35632 O55222 Q3TZT4 Q9D7I5 Q9QZQ8 Q543Z5 Q0VE46 Q3TJG2 P0DN34 Q9CPU2 A0A0A6YXD3 Q8K3Z0 Q8BK35 P97333 Q3UFY7 Q0VEE0 Q8JZU0 Q3U2V3 Q8BK99 Q9CPZ6 G5E884 A0A494B912 Q61907 F8WHW6 Q61469 Q9D4F…	15.78 71/450	2.92 71/2428	1.703e-4
GO:0006879	intracellular iron ion homeostasis	A homeostatic process involved in the maintenance of a steady state level of iron ions within a cell.	ENSMUSG00000060802 ENSMUSG00000024661 ENSMUSG00000062382 ENSMUSG00000050708 ENSMUSG00000056978 ENSMUSG00000030895 ENSMUSG00000026822 ENSMUSG00000012428 ENSMUSG00000051232	'Beta-2-microglobulin'; 'Ferritin heavy chain'; 'Ferritin'; 'Hepcidin antimicrobial peptide 2'; 'Hemopexin'; 'Neutrophil gelatinase-associated lipocalin'; 'Metalloreductase STEAP4'; 'Transmembrane protein 199'	B2m Fth1 Ftl1 Hamp2 Hpx Lcn2 Steap4 Tmem199	P01887 P09528 Q9CPX4 A0A0U1RPF4 Q91X72 P11672 Q923B6 Q3TZ80	P01887 P09528 Q9CPX4 A0A0U1RPF4 Q91X72 P11672 Q923B6 Q3TZ80	2.00 9/450	12.68 9/71	1.934e-4
GO:0016053	organic acid biosynthetic process	The chemical reactions and pathways resulting in the formation of organic acids, any acidic compound containing carbon in covalent linkage.	ENSMUSG00000055782 ENSMUSG00000015134 ENSMUSG00000032080 ENSMUSG00000002992 ENSMUSG00000109350 ENSMUSG00000066072 ENSMUSG00000028715 ENSMUSG00000028712 ENSMUSG00000032349 ENSMUSG00000026691 ENSMUSG00000028497 ENSMUSG00000033174 ENSMUSG00000026688 ENSMUSG00000030869 ENSMUSG00000053398 ENSMUSG00000028944 ENSMUSG00000024640 ENSMUSG00000017969 ENSMUSG00000017713	'ATP-binding cassette sub-family D member 2'; 'Aldh1a3 protein'; 'Apolipoprotein A-IV'; 'Apolipoprotein C-II'; 'Cytochrome P450 4A10'; 'Cytochrome P450 4A14'; 'Cytochrome P450, family 4, subfamily a, polypeptide 31'; 'Very long chain fatty acid elongase 5'; 'Flavin-containing monooxygenase'; 'Very-long-chain'; 'Serine aminopeptidase S33 domain-containing protein'; 'Glutathione S-transferase 3, mi…	Abcd2 Aldh1a3 Apoa4 Apoc2 Cyp4a10 Cyp4a14 Cyp4a31 Elovl5 Fmo3 Hacd4 Mgll Mgst3 Ndufab1 Phgdh Prkag2 Psat1 Ptgis Tha1	Q61285 Q810V9 P06728 Q05020 O88833 O35728 F8WGU9 Q8BHI7 Q3UEN4 Z4YMP4 Q3UFX6 Q9CPU4 Q3TJG2 Q61753 Q3U4D5 Q3ULZ3 Q8BXC0 Q6XPS7	Q61285 Q810V9 P06728 Q05020 O88833 O35728 F8WGU9 Q8BHI7 Q3UEN4 Z4YMP4 Q3UFX6 Q9CPU4 Q3TJG2 Q61753 Q3U4D5 Q3ULZ3 Q8BXC0 Q6XPS7	4.22 19/450	5.83 19/326	1.984e-4
GO:0044085	cellular component biogenesis	A process that results in the biosynthesis of constituent macromolecules, assembly, and arrangement of constituent parts of a cellular component. Includes biosynthesis of constituent macromolecules, and those macromolecular modifications that are involved in synthesis or assembly of the cellular component.	ENSMUSG00000028830 ENSMUSG00000042901 ENSMUSG00000015134 ENSMUSG00000032826 ENSMUSG00000026542 ENSMUSG00000032080 ENSMUSG00000021877 ENSMUSG00000031133 ENSMUSG00000030654 ENSMUSG00000041341 ENSMUSG00000060802 ENSMUSG00000057367 ENSMUSG00000022557 ENSMUSG00000064358 ENSMUSG00000002944 ENSMUSG00000031871 ENSMUSG00000002107 ENSMUSG00000020166 ENSMUSG00000029661 ENSMUSG00000024248 ENSMUSG00000040860 …	'Expressed sequence AU040320'; 'Axin interactor, dorsalization-associated protein'; 'Aldh1a3 protein'; 'Ankyrin 2, brain'; 'Pentraxin family member'; 'Apolipoprotein A-IV'; 'ADP-ribosylation factor 4'; 'Rac/Cdc42 guanine nucleotide exchange factor'; 'ADP-ribosylation factor-like protein 6-interacting protein 1'; 'Autophagy-related protein 2 homolog B'; 'Beta-2-microglobulin'; 'Baculoviral IAP rep…	AU040320 Aida Aldh1a3 Ank2 Apcs Apoa4 Arf4 Arhgef6 Arl6ip1 Atg2b B2m Birc2 Bop1 COX3 Cd36 Cdh5 Celf2 Cnot2 Col1a2 Cox7a2l Crocc Csrp1 Cutc Dbn1 Eif2s3y Emilin1 Eppk1 Fgb Fgd2 Fn1 Gabarapl1 Gtf2b H1-0 H1-1 H1-2 H1-4 H1f5 H4c1; H4c2; H4c3; H4c4; H4c6; H4c8; H4c9; H4c11; H4c12; Hist1h4m; H4c14; H4c16 Hdgfl3 Hmgb1 Ift20 Ilk Khdc4 Krt1 Lrrn1 Lsm6 Lyrm2 Macroh2a1 Macroh2a2 Mefv Mtss2 Myadm Ndufab1 Nduf…	Z4YK56 Q8C4Q6 Q810V9 S4R2Q9 Q4JFI8 P06728 P61750 F6WMJ3 Q3THR3 Q80XK6 P01887 Q62210 P97452 A0A023J659 Q08857 P55284 Q9Z0H4 A0A1S6GWJ6 Q01149 E9PZS8 Q8CJ40 P97315 Q9D8X1 Q9QXS6 Q9D791 Q3U254 A0A7N9VRC4 Q3TGR2 Q8BY35 A0A087WR50 Q8R3R8 Q3ULN2 P10922 P43275 P15864 P43274 Q1WWK3 P62806 Q9JMG7 Q3UBK2 Q61025 O55222 Q3TCX3 P04104 Q61809 P62313 Q8R033 Q9QZQ8 Q8CCK0 Q32MT0 Q6P9S0 Q0VE46 Q3TJG2 P0DN34 Q9CPU…	Z4YK56 Q8C4Q6 Q810V9 S4R2Q9 Q4JFI8 P06728 P61750 F6WMJ3 Q3THR3 Q80XK6 P01887 Q62210 P97452 A0A023J659 Q08857 P55284 Q9Z0H4 A0A1S6GWJ6 Q01149 E9PZS8 Q8CJ40 P97315 Q9D8X1 Q9QXS6 Q9D791 Q3U254 A0A7N9VRC4 Q3TGR2 Q8BY35 A0A087WR50 Q8R3R8 Q3ULN2 P10922 P43275 P15864 P43274 Q1WWK3 P62806 Q9JMG7 Q3UBK2 Q61025 O55222 Q3TCX3 P04104 Q61809 P62313 Q8R033 Q9QZQ8 Q8CCK0 Q32MT0 Q6P9S0 Q0VE46 Q3TJG2 P0DN34 Q9CPU…	24.44 110/450	2.52 110/4368	2.628e-4
GO:0090208	positive regulation of triglyceride metabolic process	Any process that increases the frequency, rate or extent of the chemical reactions and pathways involving triglyceride, any triester of glycerol.	ENSMUSG00000032080 ENSMUSG00000002992 ENSMUSG00000109350 ENSMUSG00000000049 ENSMUSG00000030747 ENSMUSG00000024926	'Apolipoprotein A-IV'; 'Apolipoprotein C-II'; 'Beta-2-glycoprotein 1'; 'Diacylglycerol O-acyltransferase 2'; 'Histone acetyltransferase'	Apoa4 Apoc2 Apoh Dgat2 Kat5	P06728 Q05020 Q01339 Q9DCV3 A2VDH4	P06728 Q05020 Q01339 Q9DCV3 A2VDH4	1.33 6/450	22.22 6/27	3.076e-4
GO:0019538	protein metabolic process	The chemical reactions and pathways involving a protein. Includes protein modification.	ENSMUSG00000032786 ENSMUSG00000055471 ENSMUSG00000026542 ENSMUSG00000032080 ENSMUSG00000000049 ENSMUSG00000030654 ENSMUSG00000033781 ENSMUSG00000065990 ENSMUSG00000060802 ENSMUSG00000057367 ENSMUSG00000045160 ENSMUSG00000026405 ENSMUSG00000027187 ENSMUSG00000002944 ENSMUSG00000031871 ENSMUSG00000020015 ENSMUSG00000032997 ENSMUSG00000056643 ENSMUSG00000058152 ENSMUSG00000030057 ENSMUSG00000020166 …	'5-aminolevulinate synthase, non-specific, mitochondrial'; 'ALK tyrosine kinase receptor'; 'Pentraxin family member'; 'Apolipoprotein A-IV'; 'Beta-2-glycoprotein 1'; 'ADP-ribosylation factor-like protein 6-interacting protein 1'; 'Ankyrin repeat and SOCS box protein 13'; 'Small ribosomal subunit protein mS38'; 'Beta-2-microglobulin'; 'Baculoviral IAP repeat-containing protein 2'; 'BolA family mem…	Alas1 Alk Apcs Apoa4 Apoh Arl6ip1 Asb13 Aurkaip1 B2m Birc2 Bola3 C4bpa Cat Cd36 Cdh5 Cdk17 Chpf Chst13 Chsy3 Cnbp Cnot2 Cpb2 Cry1 Cstdc4 Ctsa Ctso Dgat2 Dip2b Dnajb5 Dpp8 Edem2 Eif2s3y Eloc Ext2 F9 Fbxo10 Fgb Fn1 Gfap Gp1ba Grn Gsk3a Gtf2b Hamp2 Hmgb1 Hp Hpx Huwe1 Hyal2 Ilk Kat5 Kdm6a Klhdc10 Klhl13 Kxd1 Man1b1 Map2k6 Masp1 Mefv Myadm Nod2 Nop53 Nosip Nrp1 Nsun4 P4hb Pak1 Pdzrn3 Pemt Pex19 Pex2 P…	Q8VC19 P97793 Q4JFI8 P06728 Q01339 Q3THR3 Q8VBX0 Q3TZ21 P01887 Q62210 E9PX89 P08607 Q3TVZ1 Q08857 P55284 Q8K0D0 Q6IQX7 D3Z6E3 Q5DTK1 P53996 A0A1S6GWJ6 Q9JHH6 P97784 B2RV77 G3X8T3 Q4QQL3 Q9DCV3 Q3UH60 A2AG30 Q80YA7 Q8BJT9 Q9D791 A0A087WNT1 Q3UDB5 P16294 Q7TQF2 Q3TGR2 A0A087WR50 P03995 O35930 Q3TW77 Q2NL51 Q3ULN2 A0A0U1RPF4 Q3UBK2 Q61646 Q91X72 Q3TNP1 O35632 O55222 A2VDH4 O70546 Q6PAR0 Q80TF4 E9QNP…	Q8VC19 P97793 Q4JFI8 P06728 Q01339 Q3THR3 Q8VBX0 Q3TZ21 P01887 Q62210 E9PX89 P08607 Q3TVZ1 Q08857 P55284 Q8K0D0 Q6IQX7 D3Z6E3 Q5DTK1 P53996 A0A1S6GWJ6 Q9JHH6 P97784 B2RV77 G3X8T3 Q4QQL3 Q9DCV3 Q3UH60 A2AG30 Q80YA7 Q8BJT9 Q9D791 A0A087WNT1 Q3UDB5 P16294 Q7TQF2 Q3TGR2 A0A087WR50 P03995 O35930 Q3TW77 Q2NL51 Q3ULN2 A0A0U1RPF4 Q3UBK2 Q61646 Q91X72 Q3TNP1 O35632 O55222 A2VDH4 O70546 Q6PAR0 Q80TF4 E9QNP…	25.78 116/450	2.47 116/4698	3.263e-4
GO:0033554	cellular response to stress	Any process that results in a change in state or activity of a cell (in terms of movement, secretion, enzyme production, gene expression, etc.) as a result of a stimulus indicating the organism is under stress. The stress is usually, but not necessarily, exogenous (e.g. temperature, humidity, ionizing radiation).	ENSMUSG00000039623 ENSMUSG00000019979 ENSMUSG00000032080 ENSMUSG00000015461 ENSMUSG00000060802 ENSMUSG00000027187 ENSMUSG00000002944 ENSMUSG00000020038 ENSMUSG00000022209 ENSMUSG00000038312 ENSMUSG00000022338 ENSMUSG00000030161 ENSMUSG00000025127 ENSMUSG00000020932 ENSMUSG00000029064 ENSMUSG00000034708 ENSMUSG00000049932 ENSMUSG00000066551 ENSMUSG00000021546 ENSMUSG00000025261 ENSMUSG00000030890 …	'AP-5 complex subunit zeta-1'; 'Apoptotic protease-activating factor 1'; 'Apolipoprotein A-IV'; 'Cyclic AMP-dependent transcription factor ATF-6 beta'; 'Beta-2-microglobulin'; 'Catalase'; 'Platelet glycoprotein 4'; 'Cryptochrome-1'; 'Dehydrogenase/reductase member 2'; 'ER degradation-enhancing alpha-mannosidase-like protein 2'; 'Transcription and mRNA export factor ENY2'; 'Gamma-aminobutyric acid…	Ap5z1 Apaf1 Apoa4 Atf6b B2m Cat Cd36 Cry1 Dhrs2 Edem2 Eny2 Gabarapl1 Gcgr Gfap Gnb1 Grn H2ax Hmgb1 Hnrnpk Huwe1 Ilk Ing3 Ints7 Kat5 Kdm6a Klhdc10 Lcn2 Lmna Macroh2a1 Map2k6 Mcl1 Mpv17 Nod2 Nop53 Opa1 P4hb Pak1 Pex2 Plin2 Ppp2cb Ppp2r5c Ptgis Rassf1 Rnf185 Romo1 Rtca Sec61b Setx Sf3b5 Smarcal1 Sncg Spp1 Tmem129 Ube2v2 Xrcc1 Znf830	Q3U829 Q5DU30 P06728 O35451 P01887 Q3TVZ1 Q08857 P97784 Q149L0 Q8BJT9 Q9JIX0 Q8R3R8 Q3UN81 P03995 Q61621 Q3TW77 P27661 Q3UBK2 H3BLL4 Q3TNP1 O55222 Q8VEK6 A0A0R4J0E4 A2VDH4 O70546 Q6PAR0 P11672 P48678 Q9QZQ8 Q543Z5 P97287 G3UVW1 Q8K3Z0 Q8BK35 Q8BK99 Q3TIQ5 G5E884 Q91YZ5 P43883 P62715 Q6ZQK4 Q8BXC0 B0QZV7 Q91YT2 P60603 A0A1S6GWI5 Q9CQS8 A2AKX3 Q8CEW9 Q8BJL0 Q5GQ64 F8WIP8 Q8K304 Q9D2M8 Q3TN28 Q8R1N0	Q3U829 Q5DU30 P06728 O35451 P01887 Q3TVZ1 Q08857 P97784 Q149L0 Q8BJT9 Q9JIX0 Q8R3R8 Q3UN81 P03995 Q61621 Q3TW77 P27661 Q3UBK2 H3BLL4 Q3TNP1 O55222 Q8VEK6 A0A0R4J0E4 A2VDH4 O70546 Q6PAR0 P11672 P48678 Q9QZQ8 Q543Z5 P97287 G3UVW1 Q8K3Z0 Q8BK35 Q8BK99 Q3TIQ5 G5E884 Q91YZ5 P43883 P62715 Q6ZQK4 Q8BXC0 B0QZV7 Q91YT2 P60603 A0A1S6GWI5 Q9CQS8 A2AKX3 Q8CEW9 Q8BJL0 Q5GQ64 F8WIP8 Q8K304 Q9D2M8 Q3TN28 Q8R1N0	12.44 56/450	3.11 56/1799	3.473e-4
GO:0070887	cellular response to chemical stimulus	Any process that results in a change in state or activity of a cell (in terms of movement, secretion, enzyme production, gene expression, etc.) as a result of a chemical stimulus.	ENSMUSG00000036138 ENSMUSG00000055471 ENSMUSG00000032080 ENSMUSG00000015461 ENSMUSG00000060802 ENSMUSG00000057367 ENSMUSG00000027187 ENSMUSG00000002944 ENSMUSG00000018774 ENSMUSG00000020166 ENSMUSG00000001506 ENSMUSG00000029661 ENSMUSG00000021999 ENSMUSG00000020038 ENSMUSG00000091867 ENSMUSG00000074254 ENSMUSG00000022818 ENSMUSG00000040583 ENSMUSG00000040660 ENSMUSG00000074882 ENSMUSG00000092008 …	'Uncharacterized protein'; 'ALK tyrosine kinase receptor'; 'Apolipoprotein A-IV'; 'Cyclic AMP-dependent transcription factor ATF-6 beta'; 'Beta-2-microglobulin'; 'Baculoviral IAP repeat-containing protein 2'; 'Catalase'; 'Platelet glycoprotein 4'; 'CD68 antigen'; 'NOT2/NOT3/NOT5 C-terminal domain-containing protein'; 'Collagen alpha-1'; 'Collagen alpha-2'; 'Carboxypeptidase B2'; 'Cryptochrome-1';…	Acaa1a Alk Apoa4 Atf6b B2m Birc2 Cat Cd36 Cd68 Cnot2 Col1a1 Col1a2 Cpb2 Cry1 Cyp2a22 Cyp2a4 Cyp2ab1 Cyp2b13 Cyp2b9 Cyp2c68 Cyp2c69 Cyp3a41a; Cyp3a41b Cyp3a44 Dbn1 Ddx41 Dgat2 Dhrs2 Eny2 Fgb Fmo3 Fn1 Gcgr Gnb1 Gsk3a H2az1 Hmgb1 Hnrnpk Hp Hpx Hyal2 Ilk Kat5 Kdm6a Krt18 Lcn2 Lmna Map2k6 Mgst3 Mpv17 Mt1 Ncoa5 Ndufs2 Nod2 Nop53 Nrp1 Nup85 Opa1 Orai1 P4hb Pak1 Pex2 Ppp2cb Ptgis Pxn Pyhin1 Rab31 Ran Rnf…	Q8BLD7 P97793 P06728 O35451 P01887 Q62210 Q3TVZ1 Q08857 A0A0R4J1C8 A0A1S6GWJ6 P11087 Q01149 Q9JHH6 P97784 B2RXZ2 P15392 S4R196 A6H6J2 P12790 Q8VCP4 E9PXC3 Q9JMA7 Q9EQW4 Q9QXS6 A0A1S6GWJ4 Q9DCV3 Q149L0 Q9JIX0 Q3TGR2 Q3UEN4 A0A087WR50 Q3UN81 Q61621 Q2NL51 P0C0S6 Q3UBK2 H3BLL4 Q61646 Q91X72 O35632 O55222 A2VDH4 O70546 P05784 P11672 P48678 Q543Z5 Q9CPU4 G3UVW1 A0A1D5RLN7 Q91W39 A0A0A6YXD3 Q8K3Z0 Q8BK…	Q8BLD7 P97793 P06728 O35451 P01887 Q62210 Q3TVZ1 Q08857 A0A0R4J1C8 A0A1S6GWJ6 P11087 Q01149 Q9JHH6 P97784 B2RXZ2 P15392 S4R196 A6H6J2 P12790 Q8VCP4 E9PXC3 Q9JMA7 Q9EQW4 Q9QXS6 A0A1S6GWJ4 Q9DCV3 Q149L0 Q9JIX0 Q3TGR2 Q3UEN4 A0A087WR50 Q3UN81 Q61621 Q2NL51 P0C0S6 Q3UBK2 H3BLL4 Q61646 Q91X72 O35632 O55222 A2VDH4 O70546 P05784 P11672 P48678 Q543Z5 Q9CPU4 G3UVW1 A0A1D5RLN7 Q91W39 A0A0A6YXD3 Q8K3Z0 Q8BK…	18.89 85/450	2.69 85/3162	3.836e-4
GO:0055082	intracellular chemical homeostasis	A homeostatic process involved in the maintenance of a steady state level of a chemical within a cell.	ENSMUSG00000032826 ENSMUSG00000018585 ENSMUSG00000060802 ENSMUSG00000031871 ENSMUSG00000021999 ENSMUSG00000030747 ENSMUSG00000022338 ENSMUSG00000024661 ENSMUSG00000062382 ENSMUSG00000050708 ENSMUSG00000050675 ENSMUSG00000034708 ENSMUSG00000056978 ENSMUSG00000030895 ENSMUSG00000024926 ENSMUSG00000063142 ENSMUSG00000026822 ENSMUSG00000031765 ENSMUSG00000038150 ENSMUSG00000032648 ENSMUSG00000025583 …	'Ankyrin 2, brain'; 'Copper transport protein ATOX1'; 'Beta-2-microglobulin'; 'Cadherin-5'; 'Carboxypeptidase B2'; 'Diacylglycerol O-acyltransferase 2'; 'Transcription and mRNA export factor ENY2'; 'Ferritin heavy chain'; 'Ferritin'; 'Platelet glycoprotein Ib alpha chain'; 'Granulins domain-containing protein'; 'Hepcidin antimicrobial peptide 2'; 'Hemopexin'; 'Histone acetyltransferase'; 'Calcium…	Ank2 Atox1 B2m Cdh5 Cpb2 Dgat2 Eny2 Fth1 Ftl1 Gp1ba Grn Hamp2 Hpx Kat5 Kcnma1 Lcn2 Mt1 Ormdl3 Pygm Rptor Sco2 Sidt2 Slc30a10 Spns1 Spp1 Steap4 Synpo Tbc1d1 Tmem199 Tra2b	S4R2Q9 O08997 P01887 P55284 Q9JHH6 Q9DCV3 Q9JIX0 P09528 Q9CPX4 O35930 Q3TW77 A0A0U1RPF4 Q91X72 A2VDH4 A0A286YDM6 P11672 A0A1D5RLN7 Q9CPZ6 Q9WUB3 A0A991EQV1 Q8VCL2 Q3U1L8 Q3UVU3 Q8R0G7 F8WIP8 Q923B6 E9Q3E2 Q60949 Q3TZ80 P62996	S4R2Q9 O08997 P01887 P55284 Q9JHH6 Q9DCV3 Q9JIX0 P09528 Q9CPX4 O35930 Q3TW77 A0A0U1RPF4 Q91X72 A2VDH4 A0A286YDM6 P11672 A0A1D5RLN7 Q9CPZ6 Q9WUB3 A0A991EQV1 Q8VCL2 Q3U1L8 Q3UVU3 Q8R0G7 F8WIP8 Q923B6 E9Q3E2 Q60949 Q3TZ80 P62996	6.89 31/450	4.04 31/768	4.218e-4
GO:0009605	response to external stimulus	Any process that results in a change in state or activity of a cell or an organism (in terms of movement, secretion, enzyme production, gene expression, etc.) as a result of an external stimulus.	ENSMUSG00000030111 ENSMUSG00000028830 ENSMUSG00000055782 ENSMUSG00000036138 ENSMUSG00000015134 ENSMUSG00000055471 ENSMUSG00000019326 ENSMUSG00000019979 ENSMUSG00000026542 ENSMUSG00000032080 ENSMUSG00000000049 ENSMUSG00000060802 ENSMUSG00000026405 ENSMUSG00000027187 ENSMUSG00000002944 ENSMUSG00000025351 ENSMUSG00000018774 ENSMUSG00000028755 ENSMUSG00000031871 ENSMUSG00000001506 ENSMUSG00000021999 …	'Alpha-2-macroglobulin-P'; 'Expressed sequence AU040320'; 'ATP-binding cassette sub-family D member 2'; 'Uncharacterized protein'; 'Aldh1a3 protein'; 'ALK tyrosine kinase receptor'; 'Amine oxidase'; 'Apoptotic protease-activating factor 1'; 'Pentraxin family member'; 'Apolipoprotein A-IV'; 'Beta-2-glycoprotein 1'; 'Beta-2-microglobulin'; 'C4b-binding protein'; 'Catalase'; 'Platelet glycoprotein 4…	A2m AU040320 Abcd2 Acaa1a Aldh1a3 Alk Aoc3 Apaf1 Apcs Apoa4 Apoh B2m C4bpa Cat Cd36 Cd63 Cd68 Cda Cdh5 Col1a1 Cpb2 Cry1 Cyp3a41a; Cyp3a41b Dbn1 Ddx41 Emilin1 Fabp7 Fgb Fn1 Gabarapl1 Gcgr Gnb1 Gp1ba Gpi1 Grn H2-D1 Hamp2 Hmgb1 Hp Hpx Hyal2 Ifi27l2b Ighg3 Kat5 Kdm6a Krt1 Lcn2 Lrg1 Masp1 Mefv Mgll Nod2 Nop53 Nrp1 Nt5e Nup85 Pemt Pex2 Pip5k1c Plin2 Plpp6 Prg2 Prkag2 Ptgis Pyhin1 Rnase4 Rnf185 Romo1 Rp…	Q6GQT1 Z4YK56 Q61285 Q8BLD7 Q810V9 P97793 O70423 Q5DU30 Q4JFI8 P06728 Q01339 P01887 P08607 Q3TVZ1 Q08857 Q8BT06 A0A0R4J1C8 P56389 P55284 P11087 Q9JHH6 P97784 Q9JMA7 Q9QXS6 A0A1S6GWJ4 Q3U254 E9Q0H6 Q3TGR2 A0A087WR50 Q8R3R8 Q3UN81 Q61621 O35930 B2RXT5 Q3TW77 A0A2Z4SYY7 A0A0U1RPF4 Q3UBK2 Q61646 Q91X72 O35632 Q8VC49 A0A1Y7VJN6 A2VDH4 O70546 P04104 P11672 Q91XL1 P98064 Q32MT0 Q3UFX6 Q8K3Z0 Q8BK35 P973…	Q6GQT1 Z4YK56 Q61285 Q8BLD7 Q810V9 P97793 O70423 Q5DU30 Q4JFI8 P06728 Q01339 P01887 P08607 Q3TVZ1 Q08857 Q8BT06 A0A0R4J1C8 P56389 P55284 P11087 Q9JHH6 P97784 Q9JMA7 Q9QXS6 A0A1S6GWJ4 Q3U254 E9Q0H6 Q3TGR2 A0A087WR50 Q8R3R8 Q3UN81 Q61621 O35930 B2RXT5 Q3TW77 A0A2Z4SYY7 A0A0U1RPF4 Q3UBK2 Q61646 Q91X72 O35632 Q8VC49 A0A1Y7VJN6 A2VDH4 O70546 P04104 P11672 Q91XL1 P98064 Q32MT0 Q3UFX6 Q8K3Z0 Q8BK35 P973…	18.22 82/450	2.70 82/3042	5.116e-4
GO:0046394	carboxylic acid biosynthetic process	The chemical reactions and pathways resulting in the formation of carboxylic acids, any organic acid containing one or more carboxyl (-COOH) groups.	ENSMUSG00000055782 ENSMUSG00000015134 ENSMUSG00000032080 ENSMUSG00000002992 ENSMUSG00000109350 ENSMUSG00000066072 ENSMUSG00000028715 ENSMUSG00000028712 ENSMUSG00000032349 ENSMUSG00000028497 ENSMUSG00000033174 ENSMUSG00000026688 ENSMUSG00000030869 ENSMUSG00000053398 ENSMUSG00000028944 ENSMUSG00000024640 ENSMUSG00000017969 ENSMUSG00000017713	'ATP-binding cassette sub-family D member 2'; 'Aldh1a3 protein'; 'Apolipoprotein A-IV'; 'Apolipoprotein C-II'; 'Cytochrome P450 4A10'; 'Cytochrome P450 4A14'; 'Cytochrome P450, family 4, subfamily a, polypeptide 31'; 'Very long chain fatty acid elongase 5'; 'Very-long-chain'; 'Serine aminopeptidase S33 domain-containing protein'; 'Glutathione S-transferase 3, mitochondrial'; 'Acyl carrier protein…	Abcd2 Aldh1a3 Apoa4 Apoc2 Cyp4a10 Cyp4a14 Cyp4a31 Elovl5 Hacd4 Mgll Mgst3 Ndufab1 Phgdh Prkag2 Psat1 Ptgis Tha1	Q61285 Q810V9 P06728 Q05020 O88833 O35728 F8WGU9 Q8BHI7 Z4YMP4 Q3UFX6 Q9CPU4 Q3TJG2 Q61753 Q3U4D5 Q3ULZ3 Q8BXC0 Q6XPS7	Q61285 Q810V9 P06728 Q05020 O88833 O35728 F8WGU9 Q8BHI7 Z4YMP4 Q3UFX6 Q9CPU4 Q3TJG2 Q61753 Q3U4D5 Q3ULZ3 Q8BXC0 Q6XPS7	4.00 18/450	5.59 18/322	5.748e-4
GO:0042592	homeostatic process	Any biological process involved in the maintenance of an internal steady state.	ENSMUSG00000032786 ENSMUSG00000055471 ENSMUSG00000032826 ENSMUSG00000032080 ENSMUSG00000002992 ENSMUSG00000109350 ENSMUSG00000018585 ENSMUSG00000060802 ENSMUSG00000002944 ENSMUSG00000031871 ENSMUSG00000021999 ENSMUSG00000040860 ENSMUSG00000020038 ENSMUSG00000030747 ENSMUSG00000038608 ENSMUSG00000022338 ENSMUSG00000027198 ENSMUSG00000024661 ENSMUSG00000062382 ENSMUSG00000050708 ENSMUSG00000025127 …	'5-aminolevulinate synthase, non-specific, mitochondrial'; 'ALK tyrosine kinase receptor'; 'Ankyrin 2, brain'; 'Apolipoprotein A-IV'; 'Apolipoprotein C-II'; 'Copper transport protein ATOX1'; 'Beta-2-microglobulin'; 'Platelet glycoprotein 4'; 'Cadherin-5'; 'Carboxypeptidase B2'; 'Rootletin'; 'Cryptochrome-1'; 'Diacylglycerol O-acyltransferase 2'; 'Dedicator of cytokinesis protein 10'; 'Transcripti…	Alas1 Alk Ank2 Apoa4 Apoc2 Atox1 B2m Cd36 Cdh5 Cpb2 Crocc Cry1 Dgat2 Dock10 Eny2 Ext2 Fth1 Ftl1 Gcgr Gp1ba Gpi1 Grn Hamp2 Hmgb1 Hpx Hyal2 Ikzf1 Kat5 Kcnma1 Lcn2 Map2k6 Mpv17 Mt1 Ncoa5 Nod2 Nt5e Ormdl3 Pemt Pygm Rptor Sco2 Serpinb1a Sidt2 Slc25a44 Slc30a10 Spns1 Spp1 Steap4 Synpo Tbc1d1 Tjp2 Tmem199 Tra2b Znf830	Q8VC19 P97793 S4R2Q9 P06728 Q05020 O08997 P01887 Q08857 P55284 Q9JHH6 Q8CJ40 P97784 Q9DCV3 Q8BZN6 Q9JIX0 Q3UDB5 P09528 Q9CPX4 Q3UN81 O35930 B2RXT5 Q3TW77 A0A0U1RPF4 Q3UBK2 Q91X72 O35632 Q571F4 A2VDH4 A0A286YDM6 P11672 Q543Z5 G3UVW1 A0A1D5RLN7 Q91W39 Q8K3Z0 Q0VEE0 Q9CPZ6 Q61907 Q9WUB3 A0A991EQV1 Q8VCL2 Q9D154 Q3U1L8 Q3TMC4 Q3UVU3 Q8R0G7 F8WIP8 Q923B6 E9Q3E2 Q60949 A0A494B9E6 Q3TZ80 P62996 Q8R1N0	Q8VC19 P97793 S4R2Q9 P06728 Q05020 O08997 P01887 Q08857 P55284 Q9JHH6 Q8CJ40 P97784 Q9DCV3 Q8BZN6 Q9JIX0 Q3UDB5 P09528 Q9CPX4 Q3UN81 O35930 B2RXT5 Q3TW77 A0A0U1RPF4 Q3UBK2 Q91X72 O35632 Q571F4 A2VDH4 A0A286YDM6 P11672 Q543Z5 G3UVW1 A0A1D5RLN7 Q91W39 Q8K3Z0 Q0VEE0 Q9CPZ6 Q61907 Q9WUB3 A0A991EQV1 Q8VCL2 Q9D154 Q3U1L8 Q3TMC4 Q3UVU3 Q8R0G7 F8WIP8 Q923B6 E9Q3E2 Q60949 A0A494B9E6 Q3TZ80 P62996 Q8R1N0	12.44 56/450	3.05 56/1835	5.801e-4
GO:0051129	negative regulation of cellular component organization	Any process that stops, prevents, or reduces the frequency, rate or extent of a process involved in the formation, arrangement of constituent parts, or disassembly of cell structures, including the plasma membrane and any external encapsulating structures such as the cell wall and cell envelope.	ENSMUSG00000042901 ENSMUSG00000032080 ENSMUSG00000002992 ENSMUSG00000109350 ENSMUSG00000060802 ENSMUSG00000057367 ENSMUSG00000031871 ENSMUSG00000034675 ENSMUSG00000023026 ENSMUSG00000029163 ENSMUSG00000020932 ENSMUSG00000057177 ENSMUSG00000073411 ENSMUSG00000025104 ENSMUSG00000066551 ENSMUSG00000025261 ENSMUSG00000028063 ENSMUSG00000022534 ENSMUSG00000068566 ENSMUSG00000041560 ENSMUSG00000025810 …	'Axin interactor, dorsalization-associated protein'; 'Apolipoprotein A-IV'; 'Apolipoprotein C-II'; 'Beta-2-microglobulin'; 'Baculoviral IAP repeat-containing protein 2'; 'Cadherin-5'; 'Drebrin'; 'Disco-interacting protein 2 homolog B'; 'EMILIN-1'; 'Glial fibrillary acidic protein'; 'Glycogen synthase kinase-3 alpha'; 'MHC class II antigen D'; 'Hepatoma-derived growth factor-related protein 3'; 'H…	Aida Apoa4 Apoc2 B2m Birc2 Cdh5 Dbn1 Dip2b Emilin1 Gfap Gsk3a H2-D1 Hdgfl3 Hmgb1 Huwe1 Lmna Mefv Myadm Nop53 Nrp1 Odf2l Opa1 Pfdn1 Rab3ip Rtca Sema4b Usp30 Vim Xrcc1	Q8C4Q6 P06728 Q05020 P01887 Q62210 P55284 Q9QXS6 Q3UH60 Q3U254 P03995 Q2NL51 A0A2Z4SYY7 Q9JMG7 Q3UBK2 Q3TNP1 P48678 Q32MT0 Q0VE46 Q8BK35 P97333 Q9D478 Q8BK99 Q8R3R9 A0A1W2P7K6 A0A1S6GWI5 Q62179 Q3UN04 Q5FWJ3 Q3TN28	Q8C4Q6 P06728 Q05020 P01887 Q62210 P55284 Q9QXS6 Q3UH60 Q3U254 P03995 Q2NL51 A0A2Z4SYY7 Q9JMG7 Q3UBK2 Q3TNP1 P48678 Q32MT0 Q0VE46 Q8BK35 P97333 Q9D478 Q8BK99 Q8R3R9 A0A1W2P7K6 A0A1S6GWI5 Q62179 Q3UN04 Q5FWJ3 Q3TN28	6.67 30/450	3.99 30/751	6.816e-4
GO:1903510	mucopolysaccharide metabolic process	The chemical reactions and pathways involving mucopolysaccharide.	ENSMUSG00000032997 ENSMUSG00000056643 ENSMUSG00000058152 ENSMUSG00000027198 ENSMUSG00000010047 ENSMUSG00000006522 ENSMUSG00000021922 ENSMUSG00000030787 ENSMUSG00000037089	'Chondroitin sulfate synthase 2'; 'Carbohydrate sulfotransferase'; 'Chondroitin sulfate synthase 3'; 'Exostosin glycosyltransferase 2'; 'Hyaluronidase-2'; 'Inter-alpha-trypsin inhibitor heavy chain H3'; 'Inter alpha-trypsin inhibitor, heavy chain 4'; 'Lymphatic vessel endothelial hyaluronic acid receptor 1'; 'Adenosine 3'-phospho 5'-phosphosulfate transporter 1'	Chpf Chst13 Chsy3 Ext2 Hyal2 Itih3 Itih4 Lyve1 Slc35b2	Q6IQX7 D3Z6E3 Q5DTK1 Q3UDB5 O35632 Q61704 E9PVD2 A6X935 Q8BHC0 Q3U399	Q6IQX7 D3Z6E3 Q5DTK1 Q3UDB5 O35632 Q61704 A6X935 E9PVD2 Q8BHC0 Q3U399	2.00 9/450	10.71 9/84	6.816e-4
GO:0019725	cellular homeostasis	Any process involved in the maintenance of an internal steady state at the level of the cell.	ENSMUSG00000032826 ENSMUSG00000018585 ENSMUSG00000060802 ENSMUSG00000031871 ENSMUSG00000021999 ENSMUSG00000040860 ENSMUSG00000030747 ENSMUSG00000022338 ENSMUSG00000024661 ENSMUSG00000062382 ENSMUSG00000050708 ENSMUSG00000050675 ENSMUSG00000034708 ENSMUSG00000056978 ENSMUSG00000030895 ENSMUSG00000024926 ENSMUSG00000063142 ENSMUSG00000026822 ENSMUSG00000031765 ENSMUSG00000038150 ENSMUSG00000032648 …	'Ankyrin 2, brain'; 'Copper transport protein ATOX1'; 'Beta-2-microglobulin'; 'Cadherin-5'; 'Carboxypeptidase B2'; 'Rootletin'; 'Diacylglycerol O-acyltransferase 2'; 'Transcription and mRNA export factor ENY2'; 'Ferritin heavy chain'; 'Ferritin'; 'Platelet glycoprotein Ib alpha chain'; 'Granulins domain-containing protein'; 'Hepcidin antimicrobial peptide 2'; 'Hemopexin'; 'Histone acetyltransfera…	Ank2 Atox1 B2m Cdh5 Cpb2 Crocc Dgat2 Eny2 Fth1 Ftl1 Gp1ba Grn Hamp2 Hpx Kat5 Kcnma1 Lcn2 Mt1 Ormdl3 Pygm Rptor Sco2 Serpinb1a Sidt2 Slc30a10 Spns1 Spp1 Steap4 Synpo Tbc1d1 Tmem199 Tra2b	S4R2Q9 O08997 P01887 P55284 Q9JHH6 Q8CJ40 Q9DCV3 Q9JIX0 P09528 Q9CPX4 O35930 Q3TW77 A0A0U1RPF4 Q91X72 A2VDH4 A0A286YDM6 P11672 A0A1D5RLN7 Q9CPZ6 Q9WUB3 A0A991EQV1 Q8VCL2 Q9D154 Q3U1L8 Q3UVU3 Q8R0G7 F8WIP8 Q923B6 E9Q3E2 Q60949 Q3TZ80 P62996	S4R2Q9 O08997 P01887 P55284 Q9JHH6 Q8CJ40 Q9DCV3 Q9JIX0 P09528 Q9CPX4 O35930 Q3TW77 A0A0U1RPF4 Q91X72 A2VDH4 A0A286YDM6 P11672 A0A1D5RLN7 Q9CPZ6 Q9WUB3 A0A991EQV1 Q8VCL2 Q9D154 Q3U1L8 Q3UVU3 Q8R0G7 F8WIP8 Q923B6 E9Q3E2 Q60949 Q3TZ80 P62996	7.33 33/450	3.80 33/869	6.955e-4
GO:0006790	sulfur compound metabolic process	The chemical reactions and pathways involving the nonmetallic element sulfur or compounds that contain sulfur, such as the amino acids methionine and cysteine or the tripeptide glutathione.	ENSMUSG00000060317 ENSMUSG00000021226 ENSMUSG00000021228 ENSMUSG00000052392 ENSMUSG00000032997 ENSMUSG00000056643 ENSMUSG00000058152 ENSMUSG00000030747 ENSMUSG00000032349 ENSMUSG00000027198 ENSMUSG00000026691 ENSMUSG00000000301 ENSMUSG00000053398 ENSMUSG00000037089 ENSMUSG00000061838 ENSMUSG00000029272 ENSMUSG00000078798 ENSMUSG00000090298	'Acyl-coenzyme A amino acid N-acyltransferase 2'; 'Acyl-coenzyme A thioesterase 2, mitochondrial'; 'Acyl-CoA thioesterase 3'; 'Acyl-CoA thioesterase 4'; 'Chondroitin sulfate synthase 2'; 'Carbohydrate sulfotransferase'; 'Chondroitin sulfate synthase 3'; 'Diacylglycerol O-acyltransferase 2'; 'Very long chain fatty acid elongase 5'; 'Exostosin glycosyltransferase 2'; 'Flavin-containing monooxygenas…	Acnat2 Acot2 Acot3 Acot4 Chpf Chst13 Chsy3 Dgat2 Elovl5 Ext2 Fmo3 Pemt Phgdh Slc35b2 Suclg2 Sult1e1 Sult2a1 Sult3a2	Q8BGG9 Q9QYR9 Q53YL1 Q14DI6 Q6IQX7 D3Z6E3 Q5DTK1 Q9DCV3 Q8BHI7 Q3UDB5 Q3UEN4 Q61907 Q61753 Q3U399 A0A0N4SWD1 Q8JZX7 P52843 G5E904	Q8BGG9 Q9QYR9 Q53YL1 Q14DI6 Q6IQX7 D3Z6E3 Q5DTK1 Q9DCV3 Q8BHI7 Q3UDB5 Q3UEN4 Q61907 Q61753 Q3U399 A0A0N4SWD1 Q8JZX7 P52843 G5E904	4.00 18/450	5.45 18/330	7.533e-4
GO:0042178	xenobiotic catabolic process	The chemical reactions and pathways resulting in the breakdown of a xenobiotic compound, a compound foreign to the organim exposed to it. It may be synthesized by another organism (like ampicilin) or it can be a synthetic chemical.	ENSMUSG00000036138 ENSMUSG00000040583 ENSMUSG00000040660 ENSMUSG00000075551 ENSMUSG00000075552 ENSMUSG00000054417	'Uncharacterized protein'; 'Cytochrome P450'; 'Cytochrome P450 2B9'; 'Cytochrome P450 3A41'; 'Cytochrome P450 3A'	Acaa1a Cyp2b13 Cyp2b9 Cyp3a41a; Cyp3a41b Cyp3a44	Q8BLD7 A6H6J2 P12790 Q9JMA7 Q9EQW4	Q8BLD7 A6H6J2 P12790 Q9JMA7 Q9EQW4	1.33 6/450	18.75 6/32	7.536e-4
GO:0050896	response to stimulus	Any process that results in a change in state or activity of a cell or an organism (in terms of movement, secretion, enzyme production, gene expression, etc.) as a result of a stimulus. The process begins with detection of the stimulus and ends with a change in state or activity or the cell or organism.	ENSMUSG00000030111 ENSMUSG00000064357 ENSMUSG00000028830 ENSMUSG00000055782 ENSMUSG00000036138 ENSMUSG00000021226 ENSMUSG00000004730 ENSMUSG00000042901 ENSMUSG00000032786 ENSMUSG00000015134 ENSMUSG00000055471 ENSMUSG00000032826 ENSMUSG00000019326 ENSMUSG00000039623 ENSMUSG00000019979 ENSMUSG00000026542 ENSMUSG00000032080 ENSMUSG00000000049 ENSMUSG00000021877 ENSMUSG00000036198 ENSMUSG00000059495 …	'Alpha-2-macroglobulin-P'; 'ATP synthase subunit a'; 'Expressed sequence AU040320'; 'ATP-binding cassette sub-family D member 2'; 'Uncharacterized protein'; 'Acyl-coenzyme A thioesterase 2, mitochondrial'; 'Adhesion G protein-coupled receptor E1'; 'Axin interactor, dorsalization-associated protein'; '5-aminolevulinate synthase, non-specific, mitochondrial'; 'Aldh1a3 protein'; 'ALK tyrosine kinase…	A2m ATP6 AU040320 Abcd2 Acaa1a Acot2 Adgre1 Aida Alas1 Aldh1a3 Alk Ank2 Aoc3 Ap5z1 Apaf1 Apcs Apoa4 Apoh Arf4 Arhgap36 Arhgef12 Arhgef6 Asb13 Atf6b Atox1 B2m Birc2 Bop1 C4bpa Cat Cd163 Cd36 Cd63 Cd68 Cda Cdh5 Cfhr1 Ckm Cnot2 Col1a1 Col1a2 Col4a2 Cp Cpb2 Crls1 Cry1 Cyp2a22 Cyp2a4 Cyp2ab1 Cyp2b13 Cyp2b9 Cyp2c68 Cyp2c69 Cyp3a41a; Cyp3a41b Cyp3a44 Dbn1 Ddx41 Dgat2 Dhrs2 Dnajb5 Dock10 Dync1li2 Edem2 E…	Q6GQT1 A0A0F6PZ10 Z4YK56 Q61285 Q8BLD7 Q9QYR9 Q61549 Q8C4Q6 Q8VC19 Q810V9 P97793 S4R2Q9 O70423 Q3U829 Q5DU30 Q4JFI8 P06728 Q01339 P61750 B1AUC7 F8VQN6 F6WMJ3 Q8VBX0 O35451 O08997 P01887 Q62210 P97452 P08607 Q3TVZ1 B7ZMW6 Q08857 Q8BT06 A0A0R4J1C8 P56389 P55284 Q61406 P07310 A0A1S6GWJ6 P11087 Q01149 B2RQQ8 E9PZD8 Q9JHH6 Q80ZM8 P97784 B2RXZ2 P15392 S4R196 A6H6J2 P12790 Q8VCP4 E9PXC3 Q9JMA7 Q9EQW4 Q9…	Q6GQT1 A0A0F6PZ10 Z4YK56 Q61285 Q8BLD7 Q9QYR9 Q61549 Q8C4Q6 Q8VC19 Q810V9 P97793 S4R2Q9 O70423 Q3U829 Q5DU30 Q4JFI8 P06728 Q01339 P61750 B1AUC7 F8VQN6 F6WMJ3 Q8VBX0 O35451 O08997 P01887 Q62210 P97452 P08607 Q3TVZ1 B7ZMW6 Q08857 Q8BT06 A0A0R4J1C8 P56389 P55284 Q61406 P07310 A0A1S6GWJ6 P11087 Q01149 B2RQQ8 E9PZD8 Q9JHH6 Q80ZM8 P97784 B2RXZ2 P15392 S4R196 A6H6J2 P12790 Q8VCP4 E9PXC3 Q9JMA7 Q9EQW4 Q9…	48.67 219/450	2.08 219/10506	9.368e-4
GO:0045109	intermediate filament organization	Control of the spatial distribution of intermediate filaments; includes organizing filaments into meshworks, bundles, or other structures, as by cross-linking.	ENSMUSG00000026208 ENSMUSG00000118671 ENSMUSG00000020932 ENSMUSG00000095241 ENSMUSG00000046834 ENSMUSG00000023039 ENSMUSG00000067594 ENSMUSG00000026728	'Desmin'; 'Epiplakin 1'; 'Glial fibrillary acidic protein'; 'Predicted pseudogene 5478'; 'Keratin, type II cytoskeletal 1'; 'Keratin, type II cytoskeletal 7'; 'Keratin, type II cytoskeletal 1b'; 'Vimentin'	Des Eppk1 Gfap Gm5478 Krt1 Krt7 Krt77 Vim	P31001 A0A7N9VRC4 P03995 A0A2R8VHP3 P04104 Q9DCV7 Q6IFZ6 Q5FWJ3	P31001 A0A7N9VRC4 P03995 A0A2R8VHP3 P04104 Q9DCV7 Q6IFZ6 Q5FWJ3	1.78 8/450	11.76 8/68	9.678e-4
GO:0022900	electron transport chain	A process in which a series of electron carriers operate together to transfer electrons from donors to any of several different terminal electron acceptors.	ENSMUSG00000064358 ENSMUSG00000041697 ENSMUSG00000024248 ENSMUSG00000031231 ENSMUSG00000022209 ENSMUSG00000040370 ENSMUSG00000013593 ENSMUSG00000091780 ENSMUSG00000058076 ENSMUSG00000012428 ENSMUSG00000020163	'Cytochrome c oxidase subunit 3'; 'Cytochrome c oxidase subunit'; 'Cytochrome c oxidase subunit 7A2 like'; 'Cytochrome c oxidase subunit 7B, mitochondrial'; 'Dehydrogenase/reductase member 2'; 'Electron transfer flavoprotein regulatory factor 1'; 'NADH dehydrogenase'; 'Protein SCO2 homolog, mitochondrial'; 'Succinate dehydrogenase cytochrome b560 subunit, mitochondrial'; 'Metalloreductase STEAP4'…	COX3 Cox6a1 Cox7a2l Cox7b Dhrs2 Etfrf1 Ndufs2 Sco2 Sdhc Steap4 Uqcr11	A0A023J659 Q9DCW5 E9PZS8 Q5FW98 Q149L0 Q91V16 A0A0A6YXD3 Q8VCL2 Q5XK33 Q923B6 Q9CPX8	A0A023J659 Q9DCW5 E9PZS8 Q5FW98 Q149L0 Q91V16 A0A0A6YXD3 Q8VCL2 Q5XK33 Q923B6 Q9CPX8	2.44 11/450	8.15 11/135	9.678e-4
GO:1901837	negative regulation of transcription of nucleolar large rRNA by RNA polymerase I	Any process that stops, prevents or reduces the frequency, rate or extent of transcription of nuclear large rRNA transcript mediated by RNA polymerase I.	ENSMUSG00000015937 ENSMUSG00000020086 ENSMUSG00000041560	'Core histone macro-H2A.1'; 'Core histone macro-H2A.2'; 'Ribosome biogenesis protein NOP53'	Macroh2a1 Macroh2a2 Nop53	Q9QZQ8 Q8CCK0 Q8BK35	Q9QZQ8 Q8CCK0 Q8BK35	0.67 3/450	75.00 3/4	9.998e-4
GO:0042981	regulation of apoptotic process	Any process that modulates the occurrence or rate of cell death by apoptotic process.	ENSMUSG00000015134 ENSMUSG00000032826 ENSMUSG00000019979 ENSMUSG00000000049 ENSMUSG00000021877 ENSMUSG00000030654 ENSMUSG00000018585 ENSMUSG00000057367 ENSMUSG00000027187 ENSMUSG00000031871 ENSMUSG00000022209 ENSMUSG00000029163 ENSMUSG00000048232 ENSMUSG00000033831 ENSMUSG00000026193 ENSMUSG00000036427 ENSMUSG00000034708 ENSMUSG00000057177 ENSMUSG00000066551 ENSMUSG00000021546 ENSMUSG00000010047 …	'Aldh1a3 protein'; 'Ankyrin 2, brain'; 'Apoptotic protease-activating factor 1'; 'Beta-2-glycoprotein 1'; 'ADP-ribosylation factor 4'; 'ADP-ribosylation factor-like protein 6-interacting protein 1'; 'Copper transport protein ATOX1'; 'Baculoviral IAP repeat-containing protein 2'; 'Catalase'; 'Cadherin-5'; 'Dehydrogenase/reductase member 2'; 'EMILIN-1'; 'F-box only protein 10'; 'Fibrinogen C-termin…	Aldh1a3 Ank2 Apaf1 Apoh Arf4 Arl6ip1 Atox1 Birc2 Cat Cdh5 Dhrs2 Emilin1 Fbxo10 Fgb Fn1 Gpi1 Grn Gsk3a Hmgb1 Hnrnpk Hyal2 Ilk Ing3 Kat5 Kcnma1 Kdm6a Krt18 Lcn2 Lmna Map2k6 Mcl1 Mt1 Nod2 Nop53 Nrp1 Opa1 Ormdl3 P4hb Ptgis Rgl2 Rnf7 S100a8 Sap18b Setx Sgk3 Spp1 Tia1 Ube2v2 Vnn1 Znf830	Q810V9 S4R2Q9 Q5DU30 Q01339 P61750 Q3THR3 O08997 Q62210 Q3TVZ1 P55284 Q149L0 Q3U254 Q7TQF2 Q3TGR2 A0A087WR50 B2RXT5 Q3TW77 Q2NL51 Q3UBK2 H3BLL4 O35632 O55222 Q8VEK6 A2VDH4 A0A286YDM6 O70546 P05784 P11672 P48678 Q543Z5 P97287 A0A1D5RLN7 Q8K3Z0 Q8BK35 P97333 Q8BK99 Q9CPZ6 Q3TIQ5 Q8BXC0 A0A068BD34 Q9WTZ1 Q53X15 E9Q317 A2AKX3 Q3U9B2 F8WIP8 Q564E7 Q9D2M8 Q9Z0K8 Q8R1N0	Q810V9 S4R2Q9 Q5DU30 Q01339 P61750 Q3THR3 O08997 Q62210 Q3TVZ1 P55284 Q149L0 Q3U254 Q7TQF2 Q3TGR2 A0A087WR50 B2RXT5 Q3TW77 Q2NL51 Q3UBK2 H3BLL4 O35632 O55222 Q8VEK6 A2VDH4 A0A286YDM6 O70546 P05784 P11672 P48678 Q543Z5 P97287 A0A1D5RLN7 Q8K3Z0 Q8BK35 P97333 Q8BK99 Q9CPZ6 Q3TIQ5 Q8BXC0 A0A068BD34 Q9WTZ1 Q53X15 E9Q317 A2AKX3 Q3U9B2 F8WIP8 Q564E7 Q9D2M8 Q9Z0K8 Q8R1N0	11.33 51/450	3.08 51/1658	1.084e-3
GO:0035634	response to stilbenoid	Any process that results in a change in state or activity of a cell or an organism (in terms of movement, secretion, enzyme production, gene expression, etc.) as a result of exposure to a stilbenoid. Stilbenoids are secondary products of heartwood formation in trees that can act as phytoalexins. Stilbenoids are hydroxylated derivatives of stilbene. They belong to the family of phenylpropanoids an…	ENSMUSG00000032080 ENSMUSG00000002944 ENSMUSG00000074254 ENSMUSG00000040660 ENSMUSG00000034634	'Apolipoprotein A-IV'; 'Platelet glycoprotein 4'; 'Cytochrome P450 2A4'; 'Cytochrome P450 2B9'; 'Lymphocyte antigen 6D'	Apoa4 Cd36 Cyp2a4 Cyp2b9 Ly6d	P06728 Q08857 P15392 P12790 P35459	P06728 Q08857 P15392 P12790 P35459	1.11 5/450	23.81 5/21	1.109e-3
GO:0043067	regulation of programmed cell death	Any process that modulates the frequency, rate or extent of programmed cell death, cell death resulting from activation of endogenous cellular processes.	ENSMUSG00000015134 ENSMUSG00000032826 ENSMUSG00000019979 ENSMUSG00000000049 ENSMUSG00000021877 ENSMUSG00000030654 ENSMUSG00000018585 ENSMUSG00000057367 ENSMUSG00000027187 ENSMUSG00000031871 ENSMUSG00000022209 ENSMUSG00000032393 ENSMUSG00000029163 ENSMUSG00000048232 ENSMUSG00000033831 ENSMUSG00000026193 ENSMUSG00000036427 ENSMUSG00000034708 ENSMUSG00000057177 ENSMUSG00000066551 ENSMUSG00000021546 …	'Aldh1a3 protein'; 'Ankyrin 2, brain'; 'Apoptotic protease-activating factor 1'; 'Beta-2-glycoprotein 1'; 'ADP-ribosylation factor 4'; 'ADP-ribosylation factor-like protein 6-interacting protein 1'; 'Copper transport protein ATOX1'; 'Baculoviral IAP repeat-containing protein 2'; 'Catalase'; 'Cadherin-5'; 'Dehydrogenase/reductase member 2'; 'Dipeptidyl peptidase 8'; 'EMILIN-1'; 'F-box only protein…	Aldh1a3 Ank2 Apaf1 Apoh Arf4 Arl6ip1 Atox1 Birc2 Cat Cdh5 Dhrs2 Dpp8 Emilin1 Fbxo10 Fgb Fn1 Gpi1 Grn Gsk3a Hmgb1 Hnrnpk Hyal2 Ilk Ing3 Kat5 Kcnma1 Kdm6a Krt18 Lcn2 Lmna Map2k6 Mcl1 Mt1 Nod2 Nop53 Nrp1 Opa1 Ormdl3 P4hb Ptgis Rgl2 Rnf7 S100a8 Sap18b Setx Sgk3 Spp1 Tia1 Ube2v2 Vnn1 Znf830	Q810V9 S4R2Q9 Q5DU30 Q01339 P61750 Q3THR3 O08997 Q62210 Q3TVZ1 P55284 Q149L0 Q80YA7 Q3U254 Q7TQF2 Q3TGR2 A0A087WR50 B2RXT5 Q3TW77 Q2NL51 Q3UBK2 H3BLL4 O35632 O55222 Q8VEK6 A2VDH4 A0A286YDM6 O70546 P05784 P11672 P48678 Q543Z5 P97287 A0A1D5RLN7 Q8K3Z0 Q8BK35 P97333 Q8BK99 Q9CPZ6 Q3TIQ5 Q8BXC0 A0A068BD34 Q9WTZ1 Q53X15 E9Q317 A2AKX3 Q3U9B2 F8WIP8 Q564E7 Q9D2M8 Q9Z0K8 Q8R1N0	Q810V9 S4R2Q9 Q5DU30 Q01339 P61750 Q3THR3 O08997 Q62210 Q3TVZ1 P55284 Q149L0 Q80YA7 Q3U254 Q7TQF2 Q3TGR2 A0A087WR50 B2RXT5 Q3TW77 Q2NL51 Q3UBK2 H3BLL4 O35632 O55222 Q8VEK6 A2VDH4 A0A286YDM6 O70546 P05784 P11672 P48678 Q543Z5 P97287 A0A1D5RLN7 Q8K3Z0 Q8BK35 P97333 Q8BK99 Q9CPZ6 Q3TIQ5 Q8BXC0 A0A068BD34 Q9WTZ1 Q53X15 E9Q317 A2AKX3 Q3U9B2 F8WIP8 Q564E7 Q9D2M8 Q9Z0K8 Q8R1N0	11.56 52/450	3.05 52/1707	1.134e-3
GO:0019373	epoxygenase P450 pathway	The chemical reactions and pathways by which arachidonic acid is converted to other compounds including epoxyeicosatrienoic acids and dihydroxyeicosatrienoic acids.	ENSMUSG00000091867 ENSMUSG00000074254 ENSMUSG00000040583 ENSMUSG00000040660 ENSMUSG00000074882 ENSMUSG00000092008	'Cytochrome P450'; 'Cytochrome P450 2A4'; 'Cytochrome P450 2B9'; 'Cytochrome P450, family 2, subfamily c, polypeptide 68'; 'Cytochrome P450, family 2, subfamily c, polypeptide 69'	Cyp2a22 Cyp2a4 Cyp2b13 Cyp2b9 Cyp2c68 Cyp2c69	B2RXZ2 P15392 A6H6J2 P12790 Q8VCP4 E9PXC3	B2RXZ2 P15392 A6H6J2 P12790 Q8VCP4 E9PXC3	1.33 6/450	17.14 6/35	1.183e-3
GO:0010898	positive regulation of triglyceride catabolic process	Any process that increases the frequency, rate, or extent of the chemical reactions and pathways resulting in the breakdown of triglyceride.	ENSMUSG00000032080 ENSMUSG00000002992 ENSMUSG00000109350 ENSMUSG00000000049	'Apolipoprotein A-IV'; 'Apolipoprotein C-II'; 'Beta-2-glycoprotein 1'	Apoa4 Apoc2 Apoh	P06728 Q05020 Q01339	P06728 Q05020 Q01339	0.89 4/450	36.36 4/11	1.195e-3
GO:0012501	programmed cell death	A process which begins when a cell receives an internal or external signal and activates a series of biochemical events (signaling pathway). The process ends with the death of the cell.	ENSMUSG00000015134 ENSMUSG00000032826 ENSMUSG00000019979 ENSMUSG00000000049 ENSMUSG00000021877 ENSMUSG00000030654 ENSMUSG00000018585 ENSMUSG00000057367 ENSMUSG00000027187 ENSMUSG00000031871 ENSMUSG00000022209 ENSMUSG00000032393 ENSMUSG00000029163 ENSMUSG00000042787 ENSMUSG00000048232 ENSMUSG00000033831 ENSMUSG00000026193 ENSMUSG00000029064 ENSMUSG00000036427 ENSMUSG00000034708 ENSMUSG00000057177 …	'Aldh1a3 protein'; 'Ankyrin 2, brain'; 'Apoptotic protease-activating factor 1'; 'Beta-2-glycoprotein 1'; 'ADP-ribosylation factor 4'; 'ADP-ribosylation factor-like protein 6-interacting protein 1'; 'Copper transport protein ATOX1'; 'Baculoviral IAP repeat-containing protein 2'; 'Catalase'; 'Cadherin-5'; 'Dehydrogenase/reductase member 2'; 'Dipeptidyl peptidase 8'; 'EMILIN-1'; 'Nuclease EXOG, mit…	Aldh1a3 Ank2 Apaf1 Apoh Arf4 Arl6ip1 Atox1 Birc2 Cat Cdh5 Dhrs2 Dpp8 Emilin1 Exog Fbxo10 Fgb Fn1 Gnb1 Gpi1 Grn Gsk3a Hmgb1 Hnrnpk Hyal2 Ifi27l2b Ilk Ing3 Kat5 Kcnma1 Kdelr1 Kdm6a Krt18 Lcn2 Lmna Map2k6 Mcl1 Mefv Mt1 Nod2 Nop53 Nrp1 Opa1 Ormdl3 P4hb Ppp2cb Ppp2r5c Ptgis Rgl2 Rnf7 Rtn3 S100a8 Sap18b Setx Sgk3 Sgpp1 Spp1 Tia1 Ube2v2 Vnn1 Znf830	Q810V9 S4R2Q9 Q5DU30 Q01339 P61750 Q3THR3 O08997 Q62210 Q3TVZ1 P55284 Q149L0 Q80YA7 Q3U254 Q8C163 Q7TQF2 Q3TGR2 A0A087WR50 Q61621 B2RXT5 Q3TW77 Q2NL51 Q3UBK2 H3BLL4 O35632 Q8VC49 O55222 Q8VEK6 A2VDH4 A0A286YDM6 Q99JH8 O70546 P05784 P11672 P48678 Q543Z5 P97287 Q32MT0 A0A1D5RLN7 Q8K3Z0 Q8BK35 P97333 Q8BK99 Q9CPZ6 Q3TIQ5 P62715 Q6ZQK4 Q8BXC0 A0A068BD34 Q9WTZ1 Q9ES97 Q53X15 E9Q317 A2AKX3 Q3U9B2 Q3UDY…	Q810V9 S4R2Q9 Q5DU30 Q01339 P61750 Q3THR3 O08997 Q62210 Q3TVZ1 P55284 Q149L0 Q80YA7 Q3U254 Q8C163 Q7TQF2 Q3TGR2 A0A087WR50 Q61621 B2RXT5 Q3TW77 Q2NL51 Q3UBK2 H3BLL4 O35632 Q8VC49 O55222 Q8VEK6 A2VDH4 A0A286YDM6 Q99JH8 O70546 P05784 P11672 P48678 Q543Z5 P97287 Q32MT0 A0A1D5RLN7 Q8K3Z0 Q8BK35 P97333 Q8BK99 Q9CPZ6 Q3TIQ5 P62715 Q6ZQK4 Q8BXC0 A0A068BD34 Q9WTZ1 Q9ES97 Q53X15 E9Q317 A2AKX3 Q3U9B2 Q3UDY…	13.56 61/450	2.87 61/2125	1.195e-3
GO:0008219	cell death	Any biological process that results in permanent cessation of all vital functions of a cell. A cell should be considered dead when any one of the following molecular or morphological criteria is met: (1) the cell has lost the integrity of its plasma membrane; (2) the cell, including its nucleus, has undergone complete fragmentation into discrete bodies (frequently referred to as apoptotic bodies)…	ENSMUSG00000015134 ENSMUSG00000032826 ENSMUSG00000019979 ENSMUSG00000000049 ENSMUSG00000021877 ENSMUSG00000030654 ENSMUSG00000018585 ENSMUSG00000057367 ENSMUSG00000027187 ENSMUSG00000031871 ENSMUSG00000022209 ENSMUSG00000032393 ENSMUSG00000029163 ENSMUSG00000042787 ENSMUSG00000048232 ENSMUSG00000033831 ENSMUSG00000026193 ENSMUSG00000029064 ENSMUSG00000036427 ENSMUSG00000034708 ENSMUSG00000057177 …	'Aldh1a3 protein'; 'Ankyrin 2, brain'; 'Apoptotic protease-activating factor 1'; 'Beta-2-glycoprotein 1'; 'ADP-ribosylation factor 4'; 'ADP-ribosylation factor-like protein 6-interacting protein 1'; 'Copper transport protein ATOX1'; 'Baculoviral IAP repeat-containing protein 2'; 'Catalase'; 'Cadherin-5'; 'Dehydrogenase/reductase member 2'; 'Dipeptidyl peptidase 8'; 'EMILIN-1'; 'Nuclease EXOG, mit…	Aldh1a3 Ank2 Apaf1 Apoh Arf4 Arl6ip1 Atox1 Birc2 Cat Cdh5 Dhrs2 Dpp8 Emilin1 Exog Fbxo10 Fgb Fn1 Gnb1 Gpi1 Grn Gsk3a Hmgb1 Hnrnpk Hyal2 Ifi27l2b Ilk Ing3 Kat5 Kcnma1 Kdelr1 Kdm6a Krt18 Lcn2 Lmna Map2k6 Mcl1 Mefv Mt1 Nod2 Nop53 Nrp1 Opa1 Ormdl3 P4hb Ppp2cb Ppp2r5c Ptgis Rgl2 Rnf7 Rtn3 S100a8 Sap18b Setx Sgk3 Sgpp1 Spp1 Tia1 Ube2v2 Vnn1 Znf830	Q810V9 S4R2Q9 Q5DU30 Q01339 P61750 Q3THR3 O08997 Q62210 Q3TVZ1 P55284 Q149L0 Q80YA7 Q3U254 Q8C163 Q7TQF2 Q3TGR2 A0A087WR50 Q61621 B2RXT5 Q3TW77 Q2NL51 Q3UBK2 H3BLL4 O35632 Q8VC49 O55222 Q8VEK6 A2VDH4 A0A286YDM6 Q99JH8 O70546 P05784 P11672 P48678 Q543Z5 P97287 Q32MT0 A0A1D5RLN7 Q8K3Z0 Q8BK35 P97333 Q8BK99 Q9CPZ6 Q3TIQ5 P62715 Q6ZQK4 Q8BXC0 A0A068BD34 Q9WTZ1 Q9ES97 Q53X15 E9Q317 A2AKX3 Q3U9B2 Q3UDY…	Q810V9 S4R2Q9 Q5DU30 Q01339 P61750 Q3THR3 O08997 Q62210 Q3TVZ1 P55284 Q149L0 Q80YA7 Q3U254 Q8C163 Q7TQF2 Q3TGR2 A0A087WR50 Q61621 B2RXT5 Q3TW77 Q2NL51 Q3UBK2 H3BLL4 O35632 Q8VC49 O55222 Q8VEK6 A2VDH4 A0A286YDM6 Q99JH8 O70546 P05784 P11672 P48678 Q543Z5 P97287 Q32MT0 A0A1D5RLN7 Q8K3Z0 Q8BK35 P97333 Q8BK99 Q9CPZ6 Q3TIQ5 P62715 Q6ZQK4 Q8BXC0 A0A068BD34 Q9WTZ1 Q9ES97 Q53X15 E9Q317 A2AKX3 Q3U9B2 Q3UDY…	13.56 61/450	2.87 61/2125	1.195e-3
GO:0006915	apoptotic process	A programmed cell death process which begins when a cell receives an internal (e.g. DNA damage) or external signal (e.g. an extracellular death ligand), and proceeds through a series of biochemical events (signaling pathway phase) which trigger an execution phase. The execution phase is the last step of an apoptotic process, and is typically characterized by rounding-up of the cell, retraction of…	ENSMUSG00000015134 ENSMUSG00000032826 ENSMUSG00000019979 ENSMUSG00000000049 ENSMUSG00000021877 ENSMUSG00000030654 ENSMUSG00000018585 ENSMUSG00000057367 ENSMUSG00000027187 ENSMUSG00000031871 ENSMUSG00000022209 ENSMUSG00000029163 ENSMUSG00000042787 ENSMUSG00000048232 ENSMUSG00000033831 ENSMUSG00000026193 ENSMUSG00000029064 ENSMUSG00000036427 ENSMUSG00000034708 ENSMUSG00000057177 ENSMUSG00000066551 …	'Aldh1a3 protein'; 'Ankyrin 2, brain'; 'Apoptotic protease-activating factor 1'; 'Beta-2-glycoprotein 1'; 'ADP-ribosylation factor 4'; 'ADP-ribosylation factor-like protein 6-interacting protein 1'; 'Copper transport protein ATOX1'; 'Baculoviral IAP repeat-containing protein 2'; 'Catalase'; 'Cadherin-5'; 'Dehydrogenase/reductase member 2'; 'EMILIN-1'; 'Nuclease EXOG, mitochondrial'; 'F-box only p…	Aldh1a3 Ank2 Apaf1 Apoh Arf4 Arl6ip1 Atox1 Birc2 Cat Cdh5 Dhrs2 Emilin1 Exog Fbxo10 Fgb Fn1 Gnb1 Gpi1 Grn Gsk3a Hmgb1 Hnrnpk Hyal2 Ifi27l2b Ilk Ing3 Kat5 Kcnma1 Kdelr1 Kdm6a Krt18 Lcn2 Lmna Map2k6 Mcl1 Mt1 Nod2 Nop53 Nrp1 Opa1 Ormdl3 P4hb Ppp2cb Ppp2r5c Ptgis Rgl2 Rnf7 Rtn3 S100a8 Sap18b Setx Sgk3 Sgpp1 Spp1 Tia1 Ube2v2 Vnn1 Znf830	Q810V9 S4R2Q9 Q5DU30 Q01339 P61750 Q3THR3 O08997 Q62210 Q3TVZ1 P55284 Q149L0 Q3U254 Q8C163 Q7TQF2 Q3TGR2 A0A087WR50 Q61621 B2RXT5 Q3TW77 Q2NL51 Q3UBK2 H3BLL4 O35632 Q8VC49 O55222 Q8VEK6 A2VDH4 A0A286YDM6 Q99JH8 O70546 P05784 P11672 P48678 Q543Z5 P97287 A0A1D5RLN7 Q8K3Z0 Q8BK35 P97333 Q8BK99 Q9CPZ6 Q3TIQ5 P62715 Q6ZQK4 Q8BXC0 A0A068BD34 Q9WTZ1 Q9ES97 Q53X15 E9Q317 A2AKX3 Q3U9B2 Q3UDY2 F8WIP8 Q564E…	Q810V9 S4R2Q9 Q5DU30 Q01339 P61750 Q3THR3 O08997 Q62210 Q3TVZ1 P55284 Q149L0 Q3U254 Q8C163 Q7TQF2 Q3TGR2 A0A087WR50 Q61621 B2RXT5 Q3TW77 Q2NL51 Q3UBK2 H3BLL4 O35632 Q8VC49 O55222 Q8VEK6 A2VDH4 A0A286YDM6 Q99JH8 O70546 P05784 P11672 P48678 Q543Z5 P97287 A0A1D5RLN7 Q8K3Z0 Q8BK35 P97333 Q8BK99 Q9CPZ6 Q3TIQ5 P62715 Q6ZQK4 Q8BXC0 A0A068BD34 Q9WTZ1 Q9ES97 Q53X15 E9Q317 A2AKX3 Q3U9B2 Q3UDY2 F8WIP8 Q564E…	13.11 59/450	2.88 59/2050	1.517e-3
GO:1901565	organonitrogen compound catabolic process	The chemical reactions and pathways resulting in the breakdown of organonitrogen compound.	ENSMUSG00000057367 ENSMUSG00000026405 ENSMUSG00000028755 ENSMUSG00000021999 ENSMUSG00000017760 ENSMUSG00000028015 ENSMUSG00000075551 ENSMUSG00000075552 ENSMUSG00000054417 ENSMUSG00000038312 ENSMUSG00000079658 ENSMUSG00000060600 ENSMUSG00000048232 ENSMUSG00000020932 ENSMUSG00000002326 ENSMUSG00000052102 ENSMUSG00000036427 ENSMUSG00000034708 ENSMUSG00000057177 ENSMUSG00000010047 ENSMUSG00000024926 …	'Baculoviral IAP repeat-containing protein 2'; 'C4b-binding protein'; 'Cytidine deaminase'; 'Carboxypeptidase B2'; 'Carboxypeptidase'; 'Cathepsin O'; 'Cytochrome P450 3A41'; 'Cytochrome P450 3A'; 'ER degradation-enhancing alpha-mannosidase-like protein 2'; 'Elongin-C'; 'Beta-enolase'; 'F-box only protein 10'; 'Glial fibrillary acidic protein'; 'GMP reductase 2'; 'Glucosamine-6-phosphate isomerase…	Birc2 C4bpa Cda Cpb2 Ctsa Ctso Cyp3a41a; Cyp3a41b Cyp3a44 Edem2 Eloc Eno3 Fbxo10 Gfap Gmpr2 Gnpda1 Gpi1 Grn Gsk3a Hyal2 Kat5 Klhdc10 Lyve1 Nop53 Nt5e Nudt13 Nudt18 Ppp2cb Ppp2r5c Ppp6r2 Prkag2 Rnf115 Rnf185 Rnf7 Rpl5 Sec61b Serpinb1a Slc25a44 Sumo3 Tha1 Tmem129 Tmem199 Ube2v2 Vnn1	Q62210 P08607 P56389 Q9JHH6 G3X8T3 Q4QQL3 Q9JMA7 Q9EQW4 Q8BJT9 A0A087WNT1 P21550 Q7TQF2 P03995 Q99L27 O88958 B2RXT5 Q3TW77 Q2NL51 O35632 A2VDH4 Q6PAR0 Q8BHC0 Q8BK35 Q0VEE0 Q8JZU0 Q3U2V3 P62715 Q6ZQK4 A0A5F8MQ25 Q3U4D5 Q3TWA8 Q91YT2 Q9WTZ1 Q3TKR5 Q9CQS8 Q9D154 Q3TMC4 G3UZA7 Q6XPS7 Q8K304 Q3TZ80 Q9D2M8 Q9Z0K8	Q62210 P08607 P56389 Q9JHH6 G3X8T3 Q4QQL3 Q9JMA7 Q9EQW4 Q8BJT9 A0A087WNT1 P21550 Q7TQF2 P03995 Q99L27 O88958 B2RXT5 Q3TW77 Q2NL51 O35632 A2VDH4 Q6PAR0 Q8BHC0 Q8BK35 Q0VEE0 Q8JZU0 Q3U2V3 P62715 Q6ZQK4 A0A5F8MQ25 Q3U4D5 Q3TWA8 Q91YT2 Q9WTZ1 Q3TKR5 Q9CQS8 Q9D154 Q3TMC4 G3UZA7 Q6XPS7 Q8K304 Q3TZ80 Q9D2M8 Q9Z0K8	9.78 44/450	3.19 44/1378	1.606e-3
GO:0071704	organic substance metabolic process	The chemical reactions and pathways involving an organic substance, any molecular entity containing carbon.	ENSMUSG00000064357 ENSMUSG00000055782 ENSMUSG00000036138 ENSMUSG00000060317 ENSMUSG00000021226 ENSMUSG00000021228 ENSMUSG00000052392 ENSMUSG00000023262 ENSMUSG00000001211 ENSMUSG00000032786 ENSMUSG00000015134 ENSMUSG00000055471 ENSMUSG00000032826 ENSMUSG00000019326 ENSMUSG00000039623 ENSMUSG00000019979 ENSMUSG00000026542 ENSMUSG00000032080 ENSMUSG00000002992 ENSMUSG00000109350 ENSMUSG00000000049 …	'ATP synthase subunit a'; 'ATP-binding cassette sub-family D member 2'; 'Uncharacterized protein'; 'Acyl-coenzyme A amino acid N-acyltransferase 2'; 'Acyl-coenzyme A thioesterase 2, mitochondrial'; 'Acyl-CoA thioesterase 3'; 'Acyl-CoA thioesterase 4'; 'Aminoacylase-1'; '1-acyl-sn-glycerol-3-phosphate acyltransferase gamma'; '5-aminolevulinate synthase, non-specific, mitochondrial'; 'Aldh1a3 prote…	ATP6 Abcd2 Acaa1a Acnat2 Acot2 Acot3 Acot4 Acy1 Agpat3 Alas1 Aldh1a3 Alk Ank2 Aoc3 Ap5z1 Apaf1 Apcs Apoa4 Apoc2 Apoh Apon Arf4 Arid3b Arl6ip1 Asb13 Atf6b Atp5f1e Aurkaip1 B2m Birc2 Bola3 Bop1 C4bpa Cat Cd36 Cda Cdh5 Cdk17 Celf2 Cenpf Ces2f Chkb Chpf Chst13 Chsy3 Ckm Cnbp Cnot2 Col1a1 Col4a2 Coq10a Cpb2 Crat Crls1 Cry1 Cstdc4 Ctsa Ctso Cyp17a1 Cyp2a22 Cyp2a4 Cyp2ab1 Cyp2b13 Cyp2b9 Cyp2c68 Cyp2c69 …	A0A0F6PZ10 Q61285 Q8BLD7 Q8BGG9 Q9QYR9 Q53YL1 Q14DI6 Q99JW2 Q9D517 Q8VC19 Q810V9 P97793 S4R2Q9 O70423 Q3U829 Q5DU30 Q4JFI8 P06728 Q05020 Q01339 G3X9D6 P61750 B2RWY2 Q3THR3 Q8VBX0 O35451 P56382 Q3TZ21 P01887 Q62210 E9PX89 P97452 P08607 Q3TVZ1 Q08857 P56389 P55284 Q8K0D0 Q9Z0H4 E9Q3P4 Q08ED5 O55229 Q6IQX7 D3Z6E3 Q5DTK1 P07310 P53996 A0A1S6GWJ6 P11087 B2RQQ8 E9Q3H6 Q9JHH6 P47934 Q80ZM8 P97784 B2RV77…	A0A0F6PZ10 Q61285 Q8BLD7 Q8BGG9 Q9QYR9 Q53YL1 Q14DI6 Q99JW2 Q9D517 Q8VC19 Q810V9 P97793 S4R2Q9 O70423 Q3U829 Q5DU30 Q4JFI8 P06728 Q05020 Q01339 G3X9D6 P61750 B2RWY2 Q3THR3 Q8VBX0 O35451 P56382 Q3TZ21 P01887 Q62210 E9PX89 P97452 P08607 Q3TVZ1 Q08857 P56389 P55284 Q8K0D0 Q9Z0H4 E9Q3P4 Q08ED5 O55229 Q6IQX7 D3Z6E3 Q5DTK1 P07310 P53996 A0A1S6GWJ6 P11087 B2RQQ8 E9Q3H6 Q9JHH6 P47934 Q80ZM8 P97784 B2RV77…	61.11 275/450	1.97 275/13942	1.686e-3
GO:0048519	negative regulation of biological process	Any process that stops, prevents, or reduces the frequency, rate or extent of a biological process. Biological processes are regulated by many means; examples include the control of gene expression, protein modification or interaction with a protein or substrate molecule.	ENSMUSG00000030111 ENSMUSG00000055782 ENSMUSG00000042901 ENSMUSG00000055471 ENSMUSG00000032826 ENSMUSG00000026542 ENSMUSG00000032080 ENSMUSG00000002992 ENSMUSG00000109350 ENSMUSG00000000049 ENSMUSG00000021877 ENSMUSG00000030654 ENSMUSG00000015461 ENSMUSG00000018585 ENSMUSG00000060802 ENSMUSG00000057367 ENSMUSG00000026405 ENSMUSG00000027187 ENSMUSG00000002944 ENSMUSG00000025351 ENSMUSG00000018774 …	'Alpha-2-macroglobulin-P'; 'ATP-binding cassette sub-family D member 2'; 'Axin interactor, dorsalization-associated protein'; 'ALK tyrosine kinase receptor'; 'Ankyrin 2, brain'; 'Pentraxin family member'; 'Apolipoprotein A-IV'; 'Apolipoprotein C-II'; 'Beta-2-glycoprotein 1'; 'ADP-ribosylation factor 4'; 'ADP-ribosylation factor-like protein 6-interacting protein 1'; 'Cyclic AMP-dependent transcri…	A2m Abcd2 Aida Alk Ank2 Apcs Apoa4 Apoc2 Apoh Arf4 Arl6ip1 Atf6b Atox1 B2m Birc2 C4bpa Cat Cd36 Cd63 Cd68 Cda Cdh5 Cdkn2c Celf2 Cenpf Cnbp Cnot2 Col1a1 Col4a2 Cpb2 Cry1 Cstdc4 Ctsa Dbn1 Dgat2 Dhrs2 Dip2b Dnajb5 Dpp8 Eloc Emilin1 Eny2 Fabp7 Fgb Fhl1 Fn1 Fth1 Gfap Gp1ba Gpi1 Grn Gsk3a H1-0 H1-1 H1-2 H1-4 H1f5 H2-D1 H4c1; H4c2; H4c3; H4c4; H4c6; H4c8; H4c9; H4c11; H4c12; Hist1h4m; H4c14; H4c16 Hamp2…	Q6GQT1 Q61285 Q8C4Q6 P97793 S4R2Q9 Q4JFI8 P06728 Q05020 Q01339 P61750 Q3THR3 O35451 O08997 P01887 Q62210 P08607 Q3TVZ1 Q08857 Q8BT06 A0A0R4J1C8 P56389 P55284 Q60772 Q9Z0H4 E9Q3P4 P53996 A0A1S6GWJ6 P11087 B2RQQ8 Q9JHH6 P97784 B2RV77 G3X8T3 Q9QXS6 Q9DCV3 Q149L0 Q3UH60 A2AG30 Q80YA7 A0A087WNT1 Q3U254 Q9JIX0 E9Q0H6 Q3TGR2 A2AEY2 A0A087WR50 P09528 P03995 O35930 B2RXT5 Q3TW77 Q2NL51 P10922 P43275 P1586…	Q6GQT1 Q61285 Q8C4Q6 P97793 S4R2Q9 Q4JFI8 P06728 Q05020 Q01339 P61750 Q3THR3 O35451 O08997 P01887 Q62210 P08607 Q3TVZ1 Q08857 Q8BT06 A0A0R4J1C8 P56389 P55284 Q60772 Q9Z0H4 E9Q3P4 P53996 A0A1S6GWJ6 P11087 B2RQQ8 Q9JHH6 P97784 B2RV77 G3X8T3 Q9QXS6 Q9DCV3 Q149L0 Q3UH60 A2AG30 Q80YA7 A0A087WNT1 Q3U254 Q9JIX0 E9Q0H6 Q3TGR2 A2AEY2 A0A087WR50 P09528 P03995 O35930 B2RXT5 Q3TW77 Q2NL51 P10922 P43275 P1586…	30.22 136/450	2.28 136/5966	1.764e-3
GO:0055080	monoatomic cation homeostasis	Any process involved in the maintenance of an internal steady state of monoatomic cations within an organism or cell. Monatomic cations (also called simple cations) are cations consisting of exactly one atom.	ENSMUSG00000032826 ENSMUSG00000018585 ENSMUSG00000060802 ENSMUSG00000031871 ENSMUSG00000027198 ENSMUSG00000024661 ENSMUSG00000062382 ENSMUSG00000050708 ENSMUSG00000050675 ENSMUSG00000034708 ENSMUSG00000056978 ENSMUSG00000030895 ENSMUSG00000010047 ENSMUSG00000063142 ENSMUSG00000026822 ENSMUSG00000031765 ENSMUSG00000032420 ENSMUSG00000032648 ENSMUSG00000091780 ENSMUSG00000026614 ENSMUSG00000030741 …	'Ankyrin 2, brain'; 'Copper transport protein ATOX1'; 'Beta-2-microglobulin'; 'Cadherin-5'; 'Exostosin glycosyltransferase 2'; 'Ferritin heavy chain'; 'Ferritin'; 'Platelet glycoprotein Ib alpha chain'; 'Granulins domain-containing protein'; 'Hepcidin antimicrobial peptide 2'; 'Hemopexin'; 'Hyaluronidase-2'; 'Calcium-activated potassium channel subunit alpha-1'; 'Neutrophil gelatinase-associated …	Ank2 Atox1 B2m Cdh5 Ext2 Fth1 Ftl1 Gp1ba Grn Hamp2 Hpx Hyal2 Kcnma1 Lcn2 Mt1 Nt5e Pygm Sco2 Slc30a10 Spns1 Spp1 Steap4 Synpo Tmem199	S4R2Q9 O08997 P01887 P55284 Q3UDB5 P09528 Q9CPX4 O35930 Q3TW77 A0A0U1RPF4 Q91X72 O35632 A0A286YDM6 P11672 A0A1D5RLN7 Q0VEE0 Q9WUB3 Q8VCL2 Q3UVU3 Q8R0G7 F8WIP8 Q923B6 E9Q3E2 Q3TZ80	S4R2Q9 O08997 P01887 P55284 Q3UDB5 P09528 Q9CPX4 O35930 Q3TW77 A0A0U1RPF4 Q91X72 O35632 A0A286YDM6 P11672 A0A1D5RLN7 Q0VEE0 Q9WUB3 Q8VCL2 Q3UVU3 Q8R0G7 F8WIP8 Q923B6 E9Q3E2 Q3TZ80	5.56 25/450	4.11 25/608	1.867e-3
GO:0016042	lipid catabolic process	The chemical reactions and pathways resulting in the breakdown of lipids, compounds soluble in an organic solvent but not, or sparingly, in an aqueous solvent.	ENSMUSG00000055782 ENSMUSG00000036138 ENSMUSG00000021226 ENSMUSG00000055471 ENSMUSG00000032080 ENSMUSG00000002992 ENSMUSG00000109350 ENSMUSG00000000049 ENSMUSG00000026853 ENSMUSG00000066072 ENSMUSG00000028715 ENSMUSG00000028712 ENSMUSG00000030825 ENSMUSG00000033174 ENSMUSG00000040374 ENSMUSG00000040105 ENSMUSG00000029304 ENSMUSG00000029272	'ATP-binding cassette sub-family D member 2'; 'Uncharacterized protein'; 'Acyl-coenzyme A thioesterase 2, mitochondrial'; 'ALK tyrosine kinase receptor'; 'Apolipoprotein A-IV'; 'Apolipoprotein C-II'; 'Beta-2-glycoprotein 1'; 'Carnitine O-acetyltransferase'; 'Cytochrome P450 4A10'; 'Cytochrome P450 4A14'; 'Cytochrome P450, family 4, subfamily a, polypeptide 31'; 'Hydroxysteroid'; 'Serine aminopept…	Abcd2 Acaa1a Acot2 Alk Apoa4 Apoc2 Apoh Crat Cyp4a10 Cyp4a14 Cyp4a31 Hsd17b14 Mgll Pex2 Plpp6 Spp1 Sult1e1	Q61285 Q8BLD7 Q9QYR9 P97793 P06728 Q05020 Q01339 P47934 O88833 O35728 F8WGU9 E9Q3D4 Q3UFX6 Q91YZ5 Q9D4F2 F8WIP8 Q8JZX7	Q61285 Q8BLD7 Q9QYR9 P97793 P06728 Q05020 Q01339 P47934 O88833 O35728 F8WGU9 E9Q3D4 Q3UFX6 Q91YZ5 Q9D4F2 F8WIP8 Q8JZX7	4.00 18/450	5.01 18/359	1.890e-3
GO:0044237	cellular metabolic process	The chemical reactions and pathways by which individual cells transform chemical substances.	ENSMUSG00000064357 ENSMUSG00000055782 ENSMUSG00000036138 ENSMUSG00000060317 ENSMUSG00000021226 ENSMUSG00000021228 ENSMUSG00000052392 ENSMUSG00000001211 ENSMUSG00000032786 ENSMUSG00000015134 ENSMUSG00000055471 ENSMUSG00000032826 ENSMUSG00000039623 ENSMUSG00000019979 ENSMUSG00000032080 ENSMUSG00000002992 ENSMUSG00000109350 ENSMUSG00000000049 ENSMUSG00000021877 ENSMUSG00000004661 ENSMUSG00000015461 …	'ATP synthase subunit a'; 'ATP-binding cassette sub-family D member 2'; 'Uncharacterized protein'; 'Acyl-coenzyme A amino acid N-acyltransferase 2'; 'Acyl-coenzyme A thioesterase 2, mitochondrial'; 'Acyl-CoA thioesterase 3'; 'Acyl-CoA thioesterase 4'; '1-acyl-sn-glycerol-3-phosphate acyltransferase gamma'; '5-aminolevulinate synthase, non-specific, mitochondrial'; 'Aldh1a3 protein'; 'ALK tyrosine…	ATP6 Abcd2 Acaa1a Acnat2 Acot2 Acot3 Acot4 Agpat3 Alas1 Aldh1a3 Alk Ank2 Ap5z1 Apaf1 Apoa4 Apoc2 Apoh Arf4 Arid3b Atf6b Atg2b Atp5f1e Aurkaip1 B2m Birc2 Bola3 Bop1 COX3 Cat Cd36 Cda Cdh5 Cdk17 Cdkn2c Celf2 Cenpf Ces2f Chkb Chpf Chst13 Chsy3 Ckm Cnbp Cnot2 Col1a1 Col4a2 Coq10a Cox6a1 Cox6b1 Cox7a2l Cox7b Cpb2 Crat Crls1 Cry1 Ctsa Cyp17a1 Cyp2a22 Cyp2a4 Cyp2ab1 Cyp2b13 Cyp2b9 Cyp2c68 Cyp2c69 Cyp3a4…	A0A0F6PZ10 Q61285 Q8BLD7 Q8BGG9 Q9QYR9 Q53YL1 Q14DI6 Q9D517 Q8VC19 Q810V9 P97793 S4R2Q9 Q3U829 Q5DU30 P06728 Q05020 Q01339 P61750 B2RWY2 O35451 Q80XK6 P56382 Q3TZ21 P01887 Q62210 E9PX89 P97452 A0A023J659 Q3TVZ1 Q08857 P56389 P55284 Q8K0D0 Q60772 Q9Z0H4 E9Q3P4 Q08ED5 O55229 Q6IQX7 D3Z6E3 Q5DTK1 P07310 P53996 A0A1S6GWJ6 P11087 B2RQQ8 E9Q3H6 Q9DCW5 P56391 E9PZS8 Q5FW98 Q9JHH6 P47934 Q80ZM8 P97784 G3…	A0A0F6PZ10 Q61285 Q8BLD7 Q8BGG9 Q9QYR9 Q53YL1 Q14DI6 Q9D517 Q8VC19 Q810V9 P97793 S4R2Q9 Q3U829 Q5DU30 P06728 Q05020 Q01339 P61750 B2RWY2 O35451 Q80XK6 P56382 Q3TZ21 P01887 Q62210 E9PX89 P97452 A0A023J659 Q3TVZ1 Q08857 P56389 P55284 Q8K0D0 Q60772 Q9Z0H4 E9Q3P4 Q08ED5 O55229 Q6IQX7 D3Z6E3 Q5DTK1 P07310 P53996 A0A1S6GWJ6 P11087 B2RQQ8 E9Q3H6 Q9DCW5 P56391 E9PZS8 Q5FW98 Q9JHH6 P47934 Q80ZM8 P97784 G3…	57.33 258/450	1.99 258/12956	2.135e-3
GO:0009410	response to xenobiotic stimulus	Any process that results in a change in state or activity of a cell or an organism (in terms of movement, secretion, enzyme production, gene expression, etc.) as a result of a stimulus from a xenobiotic, a compound foreign to the organim exposed to it. It may be synthesized by another organism (like ampicilin) or it can be a synthetic chemical.	ENSMUSG00000036138 ENSMUSG00000027187 ENSMUSG00000001506 ENSMUSG00000021999 ENSMUSG00000091867 ENSMUSG00000074254 ENSMUSG00000022818 ENSMUSG00000040583 ENSMUSG00000040660 ENSMUSG00000074882 ENSMUSG00000092008 ENSMUSG00000075551 ENSMUSG00000075552 ENSMUSG00000054417 ENSMUSG00000026691 ENSMUSG00000028763 ENSMUSG00000026822 ENSMUSG00000020623 ENSMUSG00000000301 ENSMUSG00000028494 ENSMUSG00000078798 …	'Uncharacterized protein'; 'Catalase'; 'Collagen alpha-1'; 'Carboxypeptidase B2'; 'Cytochrome P450'; 'Cytochrome P450 2A4'; 'Cytochrome P450, family 2, subfamily ab, polypeptide 1'; 'Cytochrome P450 2B9'; 'Cytochrome P450, family 2, subfamily c, polypeptide 68'; 'Cytochrome P450, family 2, subfamily c, polypeptide 69'; 'Cytochrome P450 3A41'; 'Cytochrome P450 3A'; 'Flavin-containing monooxygenase…	Acaa1a Cat Col1a1 Cpb2 Cyp2a22 Cyp2a4 Cyp2ab1 Cyp2b13 Cyp2b9 Cyp2c68 Cyp2c69 Cyp3a41a; Cyp3a41b Cyp3a44 Fmo3 Hspg2 Lcn2 Map2k6 Pemt Plin2 Sult2a1 Xrcc1	Q8BLD7 Q3TVZ1 P11087 Q9JHH6 B2RXZ2 P15392 S4R196 A6H6J2 P12790 Q8VCP4 E9PXC3 Q9JMA7 Q9EQW4 Q3UEN4 E9PZ16 P11672 Q543Z5 Q61907 P43883 P52843 Q3TN28	Q8BLD7 Q3TVZ1 P11087 Q9JHH6 B2RXZ2 P15392 S4R196 A6H6J2 P12790 Q8VCP4 E9PXC3 Q9JMA7 Q9EQW4 Q3UEN4 E9PZ16 P11672 Q543Z5 Q61907 P43883 P52843 Q3TN28	4.89 22/450	4.37 22/503	2.135e-3
GO:0098771	inorganic ion homeostasis	Any process involved in the maintenance of an internal steady state of inorganic ions within an organism or cell.	ENSMUSG00000032826 ENSMUSG00000018585 ENSMUSG00000060802 ENSMUSG00000031871 ENSMUSG00000027198 ENSMUSG00000024661 ENSMUSG00000062382 ENSMUSG00000050708 ENSMUSG00000050675 ENSMUSG00000056978 ENSMUSG00000030895 ENSMUSG00000010047 ENSMUSG00000063142 ENSMUSG00000026822 ENSMUSG00000031765 ENSMUSG00000032420 ENSMUSG00000032648 ENSMUSG00000091780 ENSMUSG00000026614 ENSMUSG00000029304 ENSMUSG00000012428 …	'Ankyrin 2, brain'; 'Copper transport protein ATOX1'; 'Beta-2-microglobulin'; 'Cadherin-5'; 'Exostosin glycosyltransferase 2'; 'Ferritin heavy chain'; 'Ferritin'; 'Platelet glycoprotein Ib alpha chain'; 'Hepcidin antimicrobial peptide 2'; 'Hemopexin'; 'Hyaluronidase-2'; 'Calcium-activated potassium channel subunit alpha-1'; 'Neutrophil gelatinase-associated lipocalin'; 'Metallothionein 1'; '5'-nu…	Ank2 Atox1 B2m Cdh5 Ext2 Fth1 Ftl1 Gp1ba Hamp2 Hpx Hyal2 Kcnma1 Lcn2 Mt1 Nt5e Pygm Sco2 Slc30a10 Spp1 Steap4 Synpo Tmem199	S4R2Q9 O08997 P01887 P55284 Q3UDB5 P09528 Q9CPX4 O35930 A0A0U1RPF4 Q91X72 O35632 A0A286YDM6 P11672 A0A1D5RLN7 Q0VEE0 Q9WUB3 Q8VCL2 Q3UVU3 F8WIP8 Q923B6 E9Q3E2 Q3TZ80	S4R2Q9 O08997 P01887 P55284 Q3UDB5 P09528 Q9CPX4 O35930 A0A0U1RPF4 Q91X72 O35632 A0A286YDM6 P11672 A0A1D5RLN7 Q0VEE0 Q9WUB3 Q8VCL2 Q3UVU3 F8WIP8 Q923B6 E9Q3E2 Q3TZ80	5.11 23/450	4.24 23/543	2.331e-3
GO:0045184	establishment of protein localization	The directed movement of a protein to a specific location.	ENSMUSG00000032826 ENSMUSG00000039623 ENSMUSG00000002992 ENSMUSG00000109350 ENSMUSG00000021877 ENSMUSG00000036093 ENSMUSG00000030654 ENSMUSG00000002944 ENSMUSG00000025351 ENSMUSG00000018774 ENSMUSG00000026605 ENSMUSG00000001506 ENSMUSG00000038312 ENSMUSG00000022338 ENSMUSG00000034152 ENSMUSG00000033831 ENSMUSG00000020932 ENSMUSG00000057177 ENSMUSG00000058773 ENSMUSG00000010047 ENSMUSG00000001105 …	'Ankyrin 2, brain'; 'AP-5 complex subunit zeta-1'; 'Apolipoprotein C-II'; 'ADP-ribosylation factor 4'; 'ADP-ribosylation factor-like protein 5A'; 'ADP-ribosylation factor-like protein 6-interacting protein 1'; 'Platelet glycoprotein 4'; 'Tetraspanin'; 'CD68 antigen'; 'Centromere protein F'; 'Collagen alpha-1'; 'ER degradation-enhancing alpha-mannosidase-like protein 2'; 'Transcription and mRNA ex…	Ank2 Ap5z1 Apoc2 Arf4 Arl5a Arl6ip1 Cd36 Cd63 Cd68 Cenpf Col1a1 Edem2 Eny2 Exoc3 Fgb Gfap Gsk3a H1f5 Hyal2 Ift20 Kdelr1 Krt18 Lmna Macroh2a1 Macroh2a2 Mtx1 Nup85 Orai1 Pex19 Pex2 Phaf1 Rab31 Rab3ip Ran Romo1 Scamp4 Sec61b Sft2d3 Sidt2 Sncg Tbc1d1 Timm10b Timm13 Tmem129 Ttn Use1 Yif1a Yipf5 Zdhhc6	S4R2Q9 Q3U829 Q05020 P61750 Q80ZU0 Q3THR3 Q08857 Q8BT06 A0A0R4J1C8 E9Q3P4 P11087 Q8BJT9 Q9JIX0 Q6KAR6 Q3TGR2 P03995 Q2NL51 Q1WWK3 O35632 Q61025 Q99JH8 P05784 P48678 Q9QZQ8 Q8CCK0 G3XA66 Q8R480 Q8BWG9 Q3TDI5 Q91YZ5 Q922R1 Q3TXV4 A0A1W2P7K6 P62827 P60603 Q3TGX0 Q9CQS8 Q9CSV6 Q3U1L8 Q5GQ64 Q60949 Q9WV96 P62075 Q8K304 A0A5K1VVQ9 Q5I940 Q91XB7 Q9EQQ2 Q9CPV7	S4R2Q9 Q3U829 Q05020 P61750 Q80ZU0 Q3THR3 Q08857 Q8BT06 A0A0R4J1C8 E9Q3P4 P11087 Q8BJT9 Q9JIX0 Q6KAR6 Q3TGR2 P03995 Q2NL51 Q1WWK3 O35632 Q61025 Q99JH8 P05784 P48678 Q9QZQ8 Q8CCK0 G3XA66 Q8R480 Q8BWG9 Q3TDI5 Q91YZ5 Q922R1 Q3TXV4 A0A1W2P7K6 P62827 P60603 Q3TGX0 Q9CQS8 Q9CSV6 Q3U1L8 Q5GQ64 Q60949 Q9WV96 P62075 Q8K304 A0A5K1VVQ9 Q5I940 Q91XB7 Q9EQQ2 Q9CPV7	11.33 51/450	2.96 51/1722	2.431e-3
GO:0050801	monoatomic ion homeostasis	Any process involved in the maintenance of an internal steady state of monoatomic ions within an organism or cell. Monatomic ions (also called simple ions) are ions consisting of exactly one atom.	ENSMUSG00000032826 ENSMUSG00000018585 ENSMUSG00000060802 ENSMUSG00000031871 ENSMUSG00000027198 ENSMUSG00000024661 ENSMUSG00000062382 ENSMUSG00000050708 ENSMUSG00000050675 ENSMUSG00000034708 ENSMUSG00000056978 ENSMUSG00000030895 ENSMUSG00000010047 ENSMUSG00000063142 ENSMUSG00000026822 ENSMUSG00000031765 ENSMUSG00000032420 ENSMUSG00000032648 ENSMUSG00000091780 ENSMUSG00000026614 ENSMUSG00000030741 …	'Ankyrin 2, brain'; 'Copper transport protein ATOX1'; 'Beta-2-microglobulin'; 'Cadherin-5'; 'Exostosin glycosyltransferase 2'; 'Ferritin heavy chain'; 'Ferritin'; 'Platelet glycoprotein Ib alpha chain'; 'Granulins domain-containing protein'; 'Hepcidin antimicrobial peptide 2'; 'Hemopexin'; 'Hyaluronidase-2'; 'Calcium-activated potassium channel subunit alpha-1'; 'Neutrophil gelatinase-associated …	Ank2 Atox1 B2m Cdh5 Ext2 Fth1 Ftl1 Gp1ba Grn Hamp2 Hpx Hyal2 Kcnma1 Lcn2 Mt1 Nt5e Pygm Sco2 Slc30a10 Spns1 Spp1 Steap4 Synpo Tmem199	S4R2Q9 O08997 P01887 P55284 Q3UDB5 P09528 Q9CPX4 O35930 Q3TW77 A0A0U1RPF4 Q91X72 O35632 A0A286YDM6 P11672 A0A1D5RLN7 Q0VEE0 Q9WUB3 Q8VCL2 Q3UVU3 Q8R0G7 F8WIP8 Q923B6 E9Q3E2 Q3TZ80	S4R2Q9 O08997 P01887 P55284 Q3UDB5 P09528 Q9CPX4 O35930 Q3TW77 A0A0U1RPF4 Q91X72 O35632 A0A286YDM6 P11672 A0A1D5RLN7 Q0VEE0 Q9WUB3 Q8VCL2 Q3UVU3 Q8R0G7 F8WIP8 Q923B6 E9Q3E2 Q3TZ80	5.56 25/450	4.03 25/620	2.431e-3
GO:0030203	glycosaminoglycan metabolic process	The chemical reactions and pathways involving glycosaminoglycans, any of a group of polysaccharides that contain amino sugars.	ENSMUSG00000032997 ENSMUSG00000056643 ENSMUSG00000058152 ENSMUSG00000027198 ENSMUSG00000010047 ENSMUSG00000006522 ENSMUSG00000021922 ENSMUSG00000030787 ENSMUSG00000037089	'Chondroitin sulfate synthase 2'; 'Carbohydrate sulfotransferase'; 'Chondroitin sulfate synthase 3'; 'Exostosin glycosyltransferase 2'; 'Hyaluronidase-2'; 'Inter-alpha-trypsin inhibitor heavy chain H3'; 'Inter alpha-trypsin inhibitor, heavy chain 4'; 'Lymphatic vessel endothelial hyaluronic acid receptor 1'; 'Adenosine 3'-phospho 5'-phosphosulfate transporter 1'	Chpf Chst13 Chsy3 Ext2 Hyal2 Itih3 Itih4 Lyve1 Slc35b2	Q6IQX7 D3Z6E3 Q5DTK1 Q3UDB5 O35632 Q61704 E9PVD2 A6X935 Q8BHC0 Q3U399	Q6IQX7 D3Z6E3 Q5DTK1 Q3UDB5 O35632 Q61704 A6X935 E9PVD2 Q8BHC0 Q3U399	2.00 9/450	8.82 9/102	2.444e-3
GO:0044242	cellular lipid catabolic process	The chemical reactions and pathways resulting in the breakdown of lipids, as carried out by individual cells.	ENSMUSG00000055782 ENSMUSG00000036138 ENSMUSG00000021226 ENSMUSG00000032080 ENSMUSG00000002992 ENSMUSG00000109350 ENSMUSG00000000049 ENSMUSG00000026853 ENSMUSG00000066072 ENSMUSG00000028715 ENSMUSG00000028712 ENSMUSG00000033174 ENSMUSG00000040374 ENSMUSG00000040105	'ATP-binding cassette sub-family D member 2'; 'Uncharacterized protein'; 'Acyl-coenzyme A thioesterase 2, mitochondrial'; 'Apolipoprotein A-IV'; 'Apolipoprotein C-II'; 'Beta-2-glycoprotein 1'; 'Carnitine O-acetyltransferase'; 'Cytochrome P450 4A10'; 'Cytochrome P450 4A14'; 'Cytochrome P450, family 4, subfamily a, polypeptide 31'; 'Serine aminopeptidase S33 domain-containing protein'; 'Peroxisome …	Abcd2 Acaa1a Acot2 Apoa4 Apoc2 Apoh Crat Cyp4a10 Cyp4a14 Cyp4a31 Mgll Pex2 Plpp6	Q61285 Q8BLD7 Q9QYR9 P06728 Q05020 Q01339 P47934 O88833 O35728 F8WGU9 Q3UFX6 Q91YZ5 Q9D4F2	Q61285 Q8BLD7 Q9QYR9 P06728 Q05020 Q01339 P47934 O88833 O35728 F8WGU9 Q3UFX6 Q91YZ5 Q9D4F2	3.11 14/450	5.83 14/240	2.541e-3
GO:0030258	lipid modification	The covalent alteration of one or more fatty acids in a lipid, resulting in a change in the properties of the lipid.	ENSMUSG00000055782 ENSMUSG00000036138 ENSMUSG00000026853 ENSMUSG00000075551 ENSMUSG00000075552 ENSMUSG00000054417 ENSMUSG00000030747 ENSMUSG00000025477 ENSMUSG00000040374 ENSMUSG00000021759 ENSMUSG00000040105 ENSMUSG00000021054 ENSMUSG00000049922	'ATP-binding cassette sub-family D member 2'; 'Uncharacterized protein'; 'Carnitine O-acetyltransferase'; 'Cytochrome P450 3A41'; 'Cytochrome P450 3A'; 'Diacylglycerol O-acyltransferase 2'; 'inositol-polyphosphate 5-phosphatase'; 'Peroxisome biogenesis factor 2'; 'Phospholipid phosphatase 1'; 'Polyisoprenoid diphosphate/phosphate phosphohydrolase PLPP6'; 'Phosphatidic acid phosphatase type 2/halo…	Abcd2 Acaa1a Crat Cyp3a41a; Cyp3a41b Cyp3a44 Dgat2 Inpp5a Pex2 Plpp1 Plpp6 Sgpp1 Slc35c1	Q61285 Q8BLD7 P47934 Q9JMA7 Q9EQW4 Q9DCV3 Q3TZT4 Q91YZ5 Q61469 Q9D4F2 Q3UDY2 Q8BLX4	Q61285 Q8BLD7 P47934 Q9JMA7 Q9EQW4 Q9DCV3 Q3TZT4 Q91YZ5 Q61469 Q9D4F2 Q3UDY2 Q8BLX4	2.89 13/450	6.19 13/210	2.541e-3
GO:0033865	nucleoside bisphosphate metabolic process	The chemical reactions and pathways involving a nucleoside bisphosphate, a compound consisting of a nucleobase linked to a deoxyribose or ribose sugar esterified with one phosphate group attached to each of two different hydroxyl groups on the sugar.	ENSMUSG00000060317 ENSMUSG00000021226 ENSMUSG00000021228 ENSMUSG00000052392 ENSMUSG00000030747 ENSMUSG00000032349 ENSMUSG00000061838 ENSMUSG00000029272 ENSMUSG00000078798 ENSMUSG00000037440	'Acyl-coenzyme A amino acid N-acyltransferase 2'; 'Acyl-coenzyme A thioesterase 2, mitochondrial'; 'Acyl-CoA thioesterase 3'; 'Acyl-CoA thioesterase 4'; 'Diacylglycerol O-acyltransferase 2'; 'Very long chain fatty acid elongase 5'; 'Succinate-Coenzyme A ligase, GDP-forming, beta subunit'; 'Sulfotransferase'; 'Sulfotransferase 2A1'; 'Pantetheinase'	Acnat2 Acot2 Acot3 Acot4 Dgat2 Elovl5 Suclg2 Sult1e1 Sult2a1 Vnn1	Q8BGG9 Q9QYR9 Q53YL1 Q14DI6 Q9DCV3 Q8BHI7 A0A0N4SWD1 Q8JZX7 P52843 Q9Z0K8	Q8BGG9 Q9QYR9 Q53YL1 Q14DI6 Q9DCV3 Q8BHI7 A0A0N4SWD1 Q8JZX7 P52843 Q9Z0K8	2.22 10/450	7.81 10/128	2.574e-3
GO:0071466	cellular response to xenobiotic stimulus	Any process that results in a change in state or activity of a cell (in terms of movement, secretion, enzyme production, gene expression, etc.) as a result of a stimulus from a xenobiotic, a compound foreign to the organism exposed to it. It may be synthesized by another organism (like ampicilin) or it can be a synthetic chemical.	ENSMUSG00000036138 ENSMUSG00000091867 ENSMUSG00000074254 ENSMUSG00000022818 ENSMUSG00000040583 ENSMUSG00000040660 ENSMUSG00000074882 ENSMUSG00000092008 ENSMUSG00000075551 ENSMUSG00000075552 ENSMUSG00000054417 ENSMUSG00000026691 ENSMUSG00000078798	'Uncharacterized protein'; 'Cytochrome P450'; 'Cytochrome P450 2A4'; 'Cytochrome P450, family 2, subfamily ab, polypeptide 1'; 'Cytochrome P450 2B9'; 'Cytochrome P450, family 2, subfamily c, polypeptide 68'; 'Cytochrome P450, family 2, subfamily c, polypeptide 69'; 'Cytochrome P450 3A41'; 'Cytochrome P450 3A'; 'Flavin-containing monooxygenase'; 'Sulfotransferase 2A1'	Acaa1a Cyp2a22 Cyp2a4 Cyp2ab1 Cyp2b13 Cyp2b9 Cyp2c68 Cyp2c69 Cyp3a41a; Cyp3a41b Cyp3a44 Fmo3 Sult2a1	Q8BLD7 B2RXZ2 P15392 S4R196 A6H6J2 P12790 Q8VCP4 E9PXC3 Q9JMA7 Q9EQW4 Q3UEN4 P52843	Q8BLD7 B2RXZ2 P15392 S4R196 A6H6J2 P12790 Q8VCP4 E9PXC3 Q9JMA7 Q9EQW4 Q3UEN4 P52843	2.89 13/450	6.16 13/211	2.574e-3
GO:0034032	purine nucleoside bisphosphate metabolic process	The chemical reactions and pathways involving a purine nucleoside bisphosphate, a compound consisting of a purine base linked to a deoxyribose or ribose sugar esterified with one phosphate group attached to each of two different hydroxyl groups on the sugar.	ENSMUSG00000060317 ENSMUSG00000021226 ENSMUSG00000021228 ENSMUSG00000052392 ENSMUSG00000030747 ENSMUSG00000032349 ENSMUSG00000061838 ENSMUSG00000029272 ENSMUSG00000078798 ENSMUSG00000037440	'Acyl-coenzyme A amino acid N-acyltransferase 2'; 'Acyl-coenzyme A thioesterase 2, mitochondrial'; 'Acyl-CoA thioesterase 3'; 'Acyl-CoA thioesterase 4'; 'Diacylglycerol O-acyltransferase 2'; 'Very long chain fatty acid elongase 5'; 'Succinate-Coenzyme A ligase, GDP-forming, beta subunit'; 'Sulfotransferase'; 'Sulfotransferase 2A1'; 'Pantetheinase'	Acnat2 Acot2 Acot3 Acot4 Dgat2 Elovl5 Suclg2 Sult1e1 Sult2a1 Vnn1	Q8BGG9 Q9QYR9 Q53YL1 Q14DI6 Q9DCV3 Q8BHI7 A0A0N4SWD1 Q8JZX7 P52843 Q9Z0K8	Q8BGG9 Q9QYR9 Q53YL1 Q14DI6 Q9DCV3 Q8BHI7 A0A0N4SWD1 Q8JZX7 P52843 Q9Z0K8	2.22 10/450	7.81 10/128	2.574e-3
GO:0033875	ribonucleoside bisphosphate metabolic process	The chemical reactions and pathways involving a ribonucleoside bisphosphate, a compound consisting of a nucleobase linked to a ribose sugar esterified with one phosphate group attached to each of two different hydroxyl groups on the sugar.	ENSMUSG00000060317 ENSMUSG00000021226 ENSMUSG00000021228 ENSMUSG00000052392 ENSMUSG00000030747 ENSMUSG00000032349 ENSMUSG00000061838 ENSMUSG00000029272 ENSMUSG00000078798 ENSMUSG00000037440	'Acyl-coenzyme A amino acid N-acyltransferase 2'; 'Acyl-coenzyme A thioesterase 2, mitochondrial'; 'Acyl-CoA thioesterase 3'; 'Acyl-CoA thioesterase 4'; 'Diacylglycerol O-acyltransferase 2'; 'Very long chain fatty acid elongase 5'; 'Succinate-Coenzyme A ligase, GDP-forming, beta subunit'; 'Sulfotransferase'; 'Sulfotransferase 2A1'; 'Pantetheinase'	Acnat2 Acot2 Acot3 Acot4 Dgat2 Elovl5 Suclg2 Sult1e1 Sult2a1 Vnn1	Q8BGG9 Q9QYR9 Q53YL1 Q14DI6 Q9DCV3 Q8BHI7 A0A0N4SWD1 Q8JZX7 P52843 Q9Z0K8	Q8BGG9 Q9QYR9 Q53YL1 Q14DI6 Q9DCV3 Q8BHI7 A0A0N4SWD1 Q8JZX7 P52843 Q9Z0K8	2.22 10/450	7.81 10/128	2.574e-3
GO:0010896	regulation of triglyceride catabolic process	Any process that modulates the frequency, rate, or extent of the chemical reactions and pathways resulting in the breakdown of triglyceride.	ENSMUSG00000032080 ENSMUSG00000002992 ENSMUSG00000109350 ENSMUSG00000000049	'Apolipoprotein A-IV'; 'Apolipoprotein C-II'; 'Beta-2-glycoprotein 1'	Apoa4 Apoc2 Apoh	P06728 Q05020 Q01339	P06728 Q05020 Q01339	0.89 4/450	28.57 4/14	2.848e-3
GO:0022607	cellular component assembly	The aggregation, arrangement and bonding together of a cellular component.	ENSMUSG00000028830 ENSMUSG00000042901 ENSMUSG00000015134 ENSMUSG00000032826 ENSMUSG00000026542 ENSMUSG00000032080 ENSMUSG00000021877 ENSMUSG00000031133 ENSMUSG00000030654 ENSMUSG00000041341 ENSMUSG00000060802 ENSMUSG00000057367 ENSMUSG00000022557 ENSMUSG00000064358 ENSMUSG00000002944 ENSMUSG00000031871 ENSMUSG00000002107 ENSMUSG00000020166 ENSMUSG00000029661 ENSMUSG00000024248 ENSMUSG00000040860 …	'Expressed sequence AU040320'; 'Axin interactor, dorsalization-associated protein'; 'Aldh1a3 protein'; 'Ankyrin 2, brain'; 'Pentraxin family member'; 'Apolipoprotein A-IV'; 'ADP-ribosylation factor 4'; 'Rac/Cdc42 guanine nucleotide exchange factor'; 'ADP-ribosylation factor-like protein 6-interacting protein 1'; 'Autophagy-related protein 2 homolog B'; 'Beta-2-microglobulin'; 'Baculoviral IAP rep…	AU040320 Aida Aldh1a3 Ank2 Apcs Apoa4 Arf4 Arhgef6 Arl6ip1 Atg2b B2m Birc2 Bop1 COX3 Cd36 Cdh5 Celf2 Cnot2 Col1a2 Cox7a2l Crocc Csrp1 Cutc Dbn1 Eif2s3y Emilin1 Eppk1 Fgb Fgd2 Fn1 Gabarapl1 Gtf2b H1-0 H1-1 H1-2 H1-4 H1f5 H4c1; H4c2; H4c3; H4c4; H4c6; H4c8; H4c9; H4c11; H4c12; Hist1h4m; H4c14; H4c16 Hdgfl3 Hmgb1 Ift20 Ilk Khdc4 Krt1 Lrrn1 Lyrm2 Macroh2a1 Macroh2a2 Mefv Mtss2 Myadm Ndufab1 Ndufb1 Nd…	Z4YK56 Q8C4Q6 Q810V9 S4R2Q9 Q4JFI8 P06728 P61750 F6WMJ3 Q3THR3 Q80XK6 P01887 Q62210 P97452 A0A023J659 Q08857 P55284 Q9Z0H4 A0A1S6GWJ6 Q01149 E9PZS8 Q8CJ40 P97315 Q9D8X1 Q9QXS6 Q9D791 Q3U254 A0A7N9VRC4 Q3TGR2 Q8BY35 A0A087WR50 Q8R3R8 Q3ULN2 P10922 P43275 P15864 P43274 Q1WWK3 P62806 Q9JMG7 Q3UBK2 Q61025 O55222 Q3TCX3 P04104 Q61809 Q8R033 Q9QZQ8 Q8CCK0 Q32MT0 Q6P9S0 Q0VE46 Q3TJG2 P0DN34 Q9CPU2 A0A0A…	Z4YK56 Q8C4Q6 Q810V9 S4R2Q9 Q4JFI8 P06728 P61750 F6WMJ3 Q3THR3 Q80XK6 P01887 Q62210 P97452 A0A023J659 Q08857 P55284 Q9Z0H4 A0A1S6GWJ6 Q01149 E9PZS8 Q8CJ40 P97315 Q9D8X1 Q9QXS6 Q9D791 Q3U254 A0A7N9VRC4 Q3TGR2 Q8BY35 A0A087WR50 Q8R3R8 Q3ULN2 P10922 P43275 P15864 P43274 Q1WWK3 P62806 Q9JMG7 Q3UBK2 Q61025 O55222 Q3TCX3 P04104 Q61809 Q8R033 Q9QZQ8 Q8CCK0 Q32MT0 Q6P9S0 Q0VE46 Q3TJG2 P0DN34 Q9CPU2 A0A0A…	22.00 99/450	2.42 99/4098	3.092e-3
GO:0045723	positive regulation of fatty acid biosynthetic process	Any process that activates or increases the frequency, rate or extent of the chemical reactions and pathways resulting in the formation of fatty acids.	ENSMUSG00000055782 ENSMUSG00000032080 ENSMUSG00000002992 ENSMUSG00000109350 ENSMUSG00000032349	'ATP-binding cassette sub-family D member 2'; 'Apolipoprotein A-IV'; 'Apolipoprotein C-II'; 'Very long chain fatty acid elongase 5'	Abcd2 Apoa4 Apoc2 Elovl5	Q61285 P06728 Q05020 Q8BHI7	Q61285 P06728 Q05020 Q8BHI7	1.11 5/450	18.52 5/27	3.151e-3
GO:1901566	organonitrogen compound biosynthetic process	The chemical reactions and pathways resulting in the formation of organonitrogen compound.	ENSMUSG00000064357 ENSMUSG00000032786 ENSMUSG00000016252 ENSMUSG00000065990 ENSMUSG00000028755 ENSMUSG00000022617 ENSMUSG00000032997 ENSMUSG00000056643 ENSMUSG00000058152 ENSMUSG00000030399 ENSMUSG00000030057 ENSMUSG00000020166 ENSMUSG00000029366 ENSMUSG00000069049 ENSMUSG00000032349 ENSMUSG00000027198 ENSMUSG00000026691 ENSMUSG00000002326 ENSMUSG00000028497 ENSMUSG00000029775 ENSMUSG00000055553 …	'ATP synthase subunit a'; '5-aminolevulinate synthase, non-specific, mitochondrial'; 'ATP synthase subunit epsilon, mitochondrial'; 'Small ribosomal subunit protein mS38'; 'Cytidine deaminase'; 'Choline/ethanolamine kinase'; 'Chondroitin sulfate synthase 2'; 'Carbohydrate sulfotransferase'; 'Chondroitin sulfate synthase 3'; 'Creatine kinase M-type'; 'CCHC-type zinc finger nucleic acid binding pro…	ATP6 Alas1 Atp5f1e Aurkaip1 Cda Chkb Chpf Chst13 Chsy3 Ckm Cnbp Cnot2 Dck Eif2s3y Elovl5 Ext2 Fmo3 Gmpr2 Hacd4 Klhdc10 Kxd1 Man1b1 Ndufab1 Ndufb1 Ndufb2 Ndufs2 Nod2 Nsun4 Nt5e Ormdl3 Pemt Phgdh Poglut2 Psat1 Rpl35a Rpl37 Rpl5 Rps20 Rps29 Sdhc Slc35b2 Slc35c1 Spp1 Tha1 Tia1 Trip11 Ugt8 Vim Zdhhc6 Zfp36l2	A0A0F6PZ10 Q8VC19 P56382 Q3TZ21 P56389 O55229 Q6IQX7 D3Z6E3 Q5DTK1 P07310 P53996 A0A1S6GWJ6 P43346 Q9D791 Q8BHI7 Q3UDB5 Q3UEN4 Q99L27 Z4YMP4 Q6PAR0 E9QNP0 A2AJ15 Q3TJG2 P0DN34 Q9CPU2 A0A0A6YXD3 Q8K3Z0 Q9CZ57 Q0VEE0 Q9CPZ6 Q61907 Q61753 Q9JHP7 Q3ULZ3 O55142 Q9D823 Q3TKR5 Q5BLK2 P62274 Q5XK33 Q3U399 Q8BLX4 F8WIP8 Q6XPS7 Q564E7 Q8BVJ9 Q64676 Q5FWJ3 Q9CPV7 P23949	A0A0F6PZ10 Q8VC19 P56382 Q3TZ21 P56389 O55229 Q6IQX7 D3Z6E3 Q5DTK1 P07310 P53996 A0A1S6GWJ6 P43346 Q9D791 Q8BHI7 Q3UDB5 Q3UEN4 Q99L27 Z4YMP4 Q6PAR0 E9QNP0 A2AJ15 Q3TJG2 P0DN34 Q9CPU2 A0A0A6YXD3 Q8K3Z0 Q9CZ57 Q0VEE0 Q9CPZ6 Q61907 Q61753 Q9JHP7 Q3ULZ3 O55142 Q9D823 Q3TKR5 Q5BLK2 P62274 Q5XK33 Q3U399 Q8BLX4 F8WIP8 Q6XPS7 Q564E7 Q8BVJ9 Q64676 Q5FWJ3 Q9CPV7 P23949	11.11 50/450	2.93 50/1707	3.446e-3
GO:0042776	proton motive force-driven mitochondrial ATP synthesis	The transport of protons across a mitochondrial membrane to generate an electrochemical gradient (proton-motive force) that powers ATP synthesis.	ENSMUSG00000064357 ENSMUSG00000016252 ENSMUSG00000030869 ENSMUSG00000113902 ENSMUSG00000002416 ENSMUSG00000013593 ENSMUSG00000058076	'ATP synthase subunit a'; 'ATP synthase subunit epsilon, mitochondrial'; 'Acyl carrier protein'; 'NADH dehydrogenase'; 'Succinate dehydrogenase cytochrome b560 subunit, mitochondrial'	ATP6 Atp5f1e Ndufab1 Ndufb1 Ndufb2 Ndufs2 Sdhc	A0A0F6PZ10 P56382 Q3TJG2 P0DN34 Q9CPU2 A0A0A6YXD3 Q5XK33	A0A0F6PZ10 P56382 Q3TJG2 P0DN34 Q9CPU2 A0A0A6YXD3 Q5XK33	1.56 7/450	11.11 7/63	3.495e-3
GO:0009822	alkaloid catabolic process	The chemical reactions and pathways resulting in the breakdown of alkaloids, nitrogen containing natural products not otherwise classified as peptides, nonprotein amino acids, amines, cyanogenic glycosides, glucosinolates, cofactors, phytohormones or primary metabolites (such as purine or pyrimidine bases).	ENSMUSG00000075551 ENSMUSG00000075552 ENSMUSG00000054417	'Cytochrome P450 3A41'; 'Cytochrome P450 3A'	Cyp3a41a; Cyp3a41b Cyp3a44	Q9JMA7 Q9EQW4	Q9JMA7 Q9EQW4	0.67 3/450	50.00 3/6	3.616e-3
GO:0019433	triglyceride catabolic process	The chemical reactions and pathways resulting in the breakdown of a triglyceride, any triester of glycerol.	ENSMUSG00000032080 ENSMUSG00000002992 ENSMUSG00000109350 ENSMUSG00000000049 ENSMUSG00000033174	'Apolipoprotein A-IV'; 'Apolipoprotein C-II'; 'Beta-2-glycoprotein 1'; 'Serine aminopeptidase S33 domain-containing protein'	Apoa4 Apoc2 Apoh Mgll	P06728 Q05020 Q01339 Q3UFX6	P06728 Q05020 Q01339 Q3UFX6	1.11 5/450	17.86 5/28	3.628e-3
GO:0033700	phospholipid efflux	The directed movement of a phospholipid out of a cell or organelle.	ENSMUSG00000032080 ENSMUSG00000002992 ENSMUSG00000109350 ENSMUSG00000030741	'Apolipoprotein A-IV'; 'Apolipoprotein C-II'; 'Protein spinster homolog 1'	Apoa4 Apoc2 Spns1	P06728 Q05020 Q8R0G7	P06728 Q05020 Q8R0G7	0.89 4/450	26.67 4/15	3.628e-3
GO:0097435	supramolecular fiber organization	A process that is carried out at the cellular level which results in the assembly, arrangement of constituent parts, or disassembly of a supramolecular fiber, a polymer consisting of an indefinite number of protein or protein complex subunits that have polymerised to form a fiber-shaped structure.	ENSMUSG00000060802 ENSMUSG00000002944 ENSMUSG00000031871 ENSMUSG00000001506 ENSMUSG00000029661 ENSMUSG00000026421 ENSMUSG00000034675 ENSMUSG00000026208 ENSMUSG00000029163 ENSMUSG00000118671 ENSMUSG00000020932 ENSMUSG00000095241 ENSMUSG00000025104 ENSMUSG00000030890 ENSMUSG00000046834 ENSMUSG00000023039 ENSMUSG00000067594 ENSMUSG00000068566 ENSMUSG00000034738 ENSMUSG00000025810 ENSMUSG00000030774 …	'Beta-2-microglobulin'; 'Platelet glycoprotein 4'; 'Cadherin-5'; 'Collagen alpha-1'; 'Collagen alpha-2'; 'Cysteine and glycine-rich protein 1'; 'Drebrin'; 'Desmin'; 'EMILIN-1'; 'Epiplakin 1'; 'Glial fibrillary acidic protein'; 'Predicted pseudogene 5478'; 'Hepatoma-derived growth factor-related protein 3'; 'Scaffold protein ILK'; 'Keratin, type II cytoskeletal 1'; 'Keratin, type II cytoskeletal 7…	B2m Cd36 Cdh5 Col1a1 Col1a2 Csrp1 Dbn1 Des Emilin1 Eppk1 Gfap Gm5478 Hdgfl3 Ilk Krt1 Krt7 Krt77 Myadm Nostrin Nrp1 Pak1 Pfdn1 Pxn Rhobtb1 Synpo Tnxb Ttn Vim Zyx	P01887 Q08857 P55284 P11087 Q01149 P97315 Q9QXS6 P31001 Q3U254 A0A7N9VRC4 P03995 A0A2R8VHP3 Q9JMG7 O55222 P04104 Q9DCV7 Q6IFZ6 Q0VE46 Q6WKZ7 P97333 G5E884 Q8R3R9 A0A0J9YV30 Q499C9 E9Q3E2 A0A5F8MPH8 A0A5K1VVQ9 Q5FWJ3 Q3TCR9	P01887 Q08857 P55284 P11087 Q01149 P97315 Q9QXS6 P31001 Q3U254 A0A7N9VRC4 P03995 A0A2R8VHP3 Q9JMG7 O55222 P04104 Q9DCV7 Q6IFZ6 Q0VE46 Q6WKZ7 P97333 G5E884 Q8R3R9 A0A0J9YV30 Q499C9 E9Q3E2 A0A5F8MPH8 A0A5K1VVQ9 Q5FWJ3 Q3TCR9	6.44 29/450	3.60 29/806	4.096e-3
GO:0022904	respiratory electron transport chain	A process in which a series of electron carriers operate together to transfer electrons from donors such as NADH and FADH2 to any of several different terminal electron acceptors to generate a transmembrane electrochemical gradient.	ENSMUSG00000064358 ENSMUSG00000041697 ENSMUSG00000024248 ENSMUSG00000031231 ENSMUSG00000040370 ENSMUSG00000013593 ENSMUSG00000091780 ENSMUSG00000058076 ENSMUSG00000020163	'Cytochrome c oxidase subunit 3'; 'Cytochrome c oxidase subunit'; 'Cytochrome c oxidase subunit 7A2 like'; 'Cytochrome c oxidase subunit 7B, mitochondrial'; 'Electron transfer flavoprotein regulatory factor 1'; 'NADH dehydrogenase'; 'Protein SCO2 homolog, mitochondrial'; 'Succinate dehydrogenase cytochrome b560 subunit, mitochondrial'; 'Cytochrome b-c1 complex subunit 10'	COX3 Cox6a1 Cox7a2l Cox7b Etfrf1 Ndufs2 Sco2 Sdhc Uqcr11	A0A023J659 Q9DCW5 E9PZS8 Q5FW98 Q91V16 A0A0A6YXD3 Q8VCL2 Q5XK33 Q9CPX8	A0A023J659 Q9DCW5 E9PZS8 Q5FW98 Q91V16 A0A0A6YXD3 Q8VCL2 Q5XK33 Q9CPX8	2.00 9/450	8.11 9/111	4.116e-3
GO:0015031	protein transport	The directed movement of proteins into, out of or within a cell, or between cells, by means of some agent such as a transporter or pore.	ENSMUSG00000032826 ENSMUSG00000039623 ENSMUSG00000002992 ENSMUSG00000109350 ENSMUSG00000021877 ENSMUSG00000036093 ENSMUSG00000002944 ENSMUSG00000025351 ENSMUSG00000026605 ENSMUSG00000001506 ENSMUSG00000038312 ENSMUSG00000022338 ENSMUSG00000034152 ENSMUSG00000033831 ENSMUSG00000020932 ENSMUSG00000010047 ENSMUSG00000001105 ENSMUSG00000002778 ENSMUSG00000023043 ENSMUSG00000028063 ENSMUSG00000064068 …	'Ankyrin 2, brain'; 'AP-5 complex subunit zeta-1'; 'Apolipoprotein C-II'; 'ADP-ribosylation factor 4'; 'ADP-ribosylation factor-like protein 5A'; 'Platelet glycoprotein 4'; 'Tetraspanin'; 'Centromere protein F'; 'Collagen alpha-1'; 'ER degradation-enhancing alpha-mannosidase-like protein 2'; 'Transcription and mRNA export factor ENY2'; 'Exocyst complex component 3'; 'Fibrinogen C-terminal domain-…	Ank2 Ap5z1 Apoc2 Arf4 Arl5a Cd36 Cd63 Cenpf Col1a1 Edem2 Eny2 Exoc3 Fgb Gfap Hyal2 Ift20 Kdelr1 Krt18 Lmna Mtx1 Nup85 Orai1 Pex19 Pex2 Phaf1 Rab31 Rab3ip Ran Romo1 Scamp4 Sec61b Sft2d3 Sidt2 Sncg Tbc1d1 Timm10b Timm13 Tmem129 Ttn Use1 Yif1a Yipf5	S4R2Q9 Q3U829 Q05020 P61750 Q80ZU0 Q08857 Q8BT06 E9Q3P4 P11087 Q8BJT9 Q9JIX0 Q6KAR6 Q3TGR2 P03995 O35632 Q61025 Q99JH8 P05784 P48678 G3XA66 Q8R480 Q8BWG9 Q3TDI5 Q91YZ5 Q922R1 Q3TXV4 A0A1W2P7K6 P62827 P60603 Q3TGX0 Q9CQS8 Q9CSV6 Q3U1L8 Q5GQ64 Q60949 Q9WV96 P62075 Q8K304 A0A5K1VVQ9 Q5I940 Q91XB7 Q9EQQ2	S4R2Q9 Q3U829 Q05020 P61750 Q80ZU0 Q08857 Q8BT06 E9Q3P4 P11087 Q8BJT9 Q9JIX0 Q6KAR6 Q3TGR2 P03995 O35632 Q61025 Q99JH8 P05784 P48678 G3XA66 Q8R480 Q8BWG9 Q3TDI5 Q91YZ5 Q922R1 Q3TXV4 A0A1W2P7K6 P62827 P60603 Q3TGX0 Q9CQS8 Q9CSV6 Q3U1L8 Q5GQ64 Q60949 Q9WV96 P62075 Q8K304 A0A5K1VVQ9 Q5I940 Q91XB7 Q9EQQ2	9.78 44/450	3.03 44/1452	4.188e-3
GO:0071705	nitrogen compound transport	The directed movement of nitrogen-containing compounds into, out of or within a cell, or between cells, by means of some agent such as a transporter or pore.	ENSMUSG00000032826 ENSMUSG00000039623 ENSMUSG00000002992 ENSMUSG00000109350 ENSMUSG00000021877 ENSMUSG00000036093 ENSMUSG00000030654 ENSMUSG00000002944 ENSMUSG00000025351 ENSMUSG00000026605 ENSMUSG00000001506 ENSMUSG00000038312 ENSMUSG00000022338 ENSMUSG00000034152 ENSMUSG00000033831 ENSMUSG00000020932 ENSMUSG00000030895 ENSMUSG00000010047 ENSMUSG00000001105 ENSMUSG00000002778 ENSMUSG00000023043 …	'Ankyrin 2, brain'; 'AP-5 complex subunit zeta-1'; 'Apolipoprotein C-II'; 'ADP-ribosylation factor 4'; 'ADP-ribosylation factor-like protein 5A'; 'ADP-ribosylation factor-like protein 6-interacting protein 1'; 'Platelet glycoprotein 4'; 'Tetraspanin'; 'Centromere protein F'; 'Collagen alpha-1'; 'ER degradation-enhancing alpha-mannosidase-like protein 2'; 'Transcription and mRNA export factor ENY2…	Ank2 Ap5z1 Apoc2 Arf4 Arl5a Arl6ip1 Cd36 Cd63 Cenpf Col1a1 Edem2 Eny2 Exoc3 Fgb Gfap Hpx Hyal2 Ift20 Kdelr1 Krt18 Lmna Mtx1 Nup85 Orai1 Pex19 Pex2 Phaf1 Rab31 Rab3ip Ran Romo1 S100a8 Scamp4 Sec61b Septin2 Sft2d3 Sgpp1 Sidt2 Slc1a4 Slc25a44 Slc35b2 Slc35c1 Slc7a6 Sncg Tbc1d1 Thoc3 Timm10b Timm13 Tmem129 Ttn Use1 Yif1a Yipf5	S4R2Q9 Q3U829 Q05020 P61750 Q80ZU0 Q3THR3 Q08857 Q8BT06 E9Q3P4 P11087 Q8BJT9 Q9JIX0 Q6KAR6 Q3TGR2 P03995 Q91X72 O35632 Q61025 Q99JH8 P05784 P48678 G3XA66 Q8R480 Q8BWG9 Q3TDI5 Q91YZ5 Q922R1 Q3TXV4 A0A1W2P7K6 P62827 P60603 Q53X15 Q3TGX0 Q9CQS8 E9Q3V6 Q9CSV6 Q3UDY2 Q3U1L8 O35874 Q3TMC4 Q3U399 Q8BLX4 Q8BGK6 Q5GQ64 Q60949 Q8VE80 Q9WV96 P62075 Q8K304 A0A5K1VVQ9 Q5I940 Q91XB7 Q9EQQ2	S4R2Q9 Q3U829 Q05020 P61750 Q80ZU0 Q3THR3 Q08857 Q8BT06 E9Q3P4 P11087 Q8BJT9 Q9JIX0 Q6KAR6 Q3TGR2 P03995 Q91X72 O35632 Q61025 Q99JH8 P05784 P48678 G3XA66 Q8R480 Q8BWG9 Q3TDI5 Q91YZ5 Q922R1 Q3TXV4 A0A1W2P7K6 P62827 P60603 Q53X15 Q3TGX0 Q9CQS8 E9Q3V6 Q9CSV6 Q3UDY2 Q3U1L8 O35874 Q3TMC4 Q3U399 Q8BLX4 Q8BGK6 Q5GQ64 Q60949 Q8VE80 Q9WV96 P62075 Q8K304 A0A5K1VVQ9 Q5I940 Q91XB7 Q9EQQ2	12.22 55/450	2.81 55/1959	4.262e-3
GO:0030003	intracellular monoatomic cation homeostasis	A homeostatic process involved in the maintenance of a steady state level of monoatomic cations within a cell. Monatomic cations (also called simple cations) are cations consisting of exactly one atom.	ENSMUSG00000032826 ENSMUSG00000018585 ENSMUSG00000060802 ENSMUSG00000031871 ENSMUSG00000024661 ENSMUSG00000062382 ENSMUSG00000050708 ENSMUSG00000050675 ENSMUSG00000034708 ENSMUSG00000056978 ENSMUSG00000030895 ENSMUSG00000063142 ENSMUSG00000026822 ENSMUSG00000031765 ENSMUSG00000032648 ENSMUSG00000091780 ENSMUSG00000026614 ENSMUSG00000030741 ENSMUSG00000029304 ENSMUSG00000012428 ENSMUSG00000043079 …	'Ankyrin 2, brain'; 'Copper transport protein ATOX1'; 'Beta-2-microglobulin'; 'Cadherin-5'; 'Ferritin heavy chain'; 'Ferritin'; 'Platelet glycoprotein Ib alpha chain'; 'Granulins domain-containing protein'; 'Hepcidin antimicrobial peptide 2'; 'Hemopexin'; 'Calcium-activated potassium channel subunit alpha-1'; 'Neutrophil gelatinase-associated lipocalin'; 'Metallothionein 1'; 'Glycogen phosphoryla…	Ank2 Atox1 B2m Cdh5 Fth1 Ftl1 Gp1ba Grn Hamp2 Hpx Kcnma1 Lcn2 Mt1 Pygm Sco2 Slc30a10 Spns1 Spp1 Steap4 Synpo Tmem199	S4R2Q9 O08997 P01887 P55284 P09528 Q9CPX4 O35930 Q3TW77 A0A0U1RPF4 Q91X72 A0A286YDM6 P11672 A0A1D5RLN7 Q9WUB3 Q8VCL2 Q3UVU3 Q8R0G7 F8WIP8 Q923B6 E9Q3E2 Q3TZ80	S4R2Q9 O08997 P01887 P55284 P09528 Q9CPX4 O35930 Q3TW77 A0A0U1RPF4 Q91X72 A0A286YDM6 P11672 A0A1D5RLN7 Q9WUB3 Q8VCL2 Q3UVU3 Q8R0G7 F8WIP8 Q923B6 E9Q3E2 Q3TZ80	4.89 22/450	4.11 22/535	4.285e-3
GO:0065008	regulation of biological quality	Any process that modulates a qualitative or quantitative trait of a biological quality. A biological quality is a measurable attribute of an organism or part of an organism, such as size, mass, shape, color, etc.	ENSMUSG00000015134 ENSMUSG00000032826 ENSMUSG00000019326 ENSMUSG00000000049 ENSMUSG00000021877 ENSMUSG00000059495 ENSMUSG00000060802 ENSMUSG00000042992 ENSMUSG00000002944 ENSMUSG00000031871 ENSMUSG00000062826 ENSMUSG00000020166 ENSMUSG00000029661 ENSMUSG00000021999 ENSMUSG00000020038 ENSMUSG00000017760 ENSMUSG00000003555 ENSMUSG00000075551 ENSMUSG00000075552 ENSMUSG00000054417 ENSMUSG00000034675 …	'Aldh1a3 protein'; 'Ankyrin 2, brain'; 'Amine oxidase'; 'Beta-2-glycoprotein 1'; 'ADP-ribosylation factor 4'; 'Rho guanine nucleotide exchange factor 12'; 'Beta-2-microglobulin'; 'BLOC-1-related complex subunit 5'; 'Platelet glycoprotein 4'; 'Cadherin-5'; 'Carboxylic ester hydrolase'; 'NOT2/NOT3/NOT5 C-terminal domain-containing protein'; 'Collagen alpha-2'; 'Carboxypeptidase B2'; 'Cryptochrome-1…	Aldh1a3 Ank2 Aoc3 Apoh Arf4 Arhgef12 B2m Borcs5 Cd36 Cdh5 Ces2f Cnot2 Col1a2 Cpb2 Cry1 Ctsa Cyp17a1 Cyp3a41a; Cyp3a41b Cyp3a44 Dbn1 Dgat2 Dip2b Emilin1 Eny2 Ext2 F9 Fgb Fhl1 Fn1 Gfap Gnb1 Gp1ba Grn Gsk3a H1f5 Hmgb1 Hnrnpk Hyal2 Ilk Kcnma1 Kdm6a Kxd1 Lmna Lrrn1 Mgll Mtx1 Myadm Nod2 Nop53 Nrp1 Opa1 Orai1 P4hb Pex11a Pex19 Pex2 Pip5k1c Prorsd1 Pxn Rassf1 Rpl5 Rptor Sema4b Sidt2 Spns1 Spp1 Sult1e1 Su…	Q810V9 S4R2Q9 O70423 Q01339 P61750 F8VQN6 P01887 E9Q2W8 Q08857 P55284 Q08ED5 A0A1S6GWJ6 Q01149 Q9JHH6 P97784 G3X8T3 P27786 Q9JMA7 Q9EQW4 Q9QXS6 Q9DCV3 Q3UH60 Q3U254 Q9JIX0 Q3UDB5 P16294 Q3TGR2 A2AEY2 A0A087WR50 P03995 Q61621 O35930 Q3TW77 Q2NL51 Q1WWK3 Q3UBK2 H3BLL4 O35632 O55222 A0A286YDM6 O70546 E9QNP0 P48678 Q61809 Q3UFX6 G3XA66 Q0VE46 Q8K3Z0 Q8BK35 P97333 Q8BK99 Q8BWG9 Q3TIQ5 Q3UER4 Q3TDI5 Q9…	Q810V9 S4R2Q9 O70423 Q01339 P61750 F8VQN6 P01887 E9Q2W8 Q08857 P55284 Q08ED5 A0A1S6GWJ6 Q01149 Q9JHH6 P97784 G3X8T3 P27786 Q9JMA7 Q9EQW4 Q9QXS6 Q9DCV3 Q3UH60 Q3U254 Q9JIX0 Q3UDB5 P16294 Q3TGR2 A2AEY2 A0A087WR50 P03995 Q61621 O35930 Q3TW77 Q2NL51 Q1WWK3 Q3UBK2 H3BLL4 O35632 O55222 A0A286YDM6 O70546 E9QNP0 P48678 Q61809 Q3UFX6 G3XA66 Q0VE46 Q8K3Z0 Q8BK35 P97333 Q8BK99 Q8BWG9 Q3TIQ5 Q3UER4 Q3TDI5 Q9…	17.56 79/450	2.52 79/3134	4.660e-3
GO:0006641	triglyceride metabolic process	The chemical reactions and pathways involving triglyceride, any triester of glycerol. The three fatty acid residues may all be the same or differ in any permutation. Triglycerides are important components of plant oils, animal fats and animal plasma lipoproteins.	ENSMUSG00000032080 ENSMUSG00000002992 ENSMUSG00000109350 ENSMUSG00000000049 ENSMUSG00000027187 ENSMUSG00000030747 ENSMUSG00000024926 ENSMUSG00000033174 ENSMUSG00000033327	'Apolipoprotein A-IV'; 'Apolipoprotein C-II'; 'Beta-2-glycoprotein 1'; 'Catalase'; 'Diacylglycerol O-acyltransferase 2'; 'Histone acetyltransferase'; 'Serine aminopeptidase S33 domain-containing protein'; 'Tenascin XB'	Apoa4 Apoc2 Apoh Cat Dgat2 Kat5 Mgll Tnxb	P06728 Q05020 Q01339 Q3TVZ1 Q9DCV3 A2VDH4 Q3UFX6 A0A5F8MPH8	P06728 Q05020 Q01339 Q3TVZ1 Q9DCV3 A2VDH4 Q3UFX6 A0A5F8MPH8	2.00 9/450	7.89 9/114	4.858e-3
GO:0019646	aerobic electron transport chain	A process in which a series of electron carriers operate together to transfer electrons from donors such as NADH and FADH2 to oxygen to generate a transmembrane electrochemical gradient.	ENSMUSG00000064358 ENSMUSG00000041697 ENSMUSG00000024248 ENSMUSG00000031231 ENSMUSG00000013593 ENSMUSG00000058076 ENSMUSG00000020163	'Cytochrome c oxidase subunit 3'; 'Cytochrome c oxidase subunit'; 'Cytochrome c oxidase subunit 7A2 like'; 'Cytochrome c oxidase subunit 7B, mitochondrial'; 'NADH dehydrogenase'; 'Succinate dehydrogenase cytochrome b560 subunit, mitochondrial'; 'Cytochrome b-c1 complex subunit 10'	COX3 Cox6a1 Cox7a2l Cox7b Ndufs2 Sdhc Uqcr11	A0A023J659 Q9DCW5 E9PZS8 Q5FW98 A0A0A6YXD3 Q5XK33 Q9CPX8	A0A023J659 Q9DCW5 E9PZS8 Q5FW98 A0A0A6YXD3 Q5XK33 Q9CPX8	1.56 7/450	10.29 7/68	5.218e-3
GO:0045910	negative regulation of DNA recombination	Any process that stops, prevents, or reduces the frequency, rate or extent of DNA recombination.	ENSMUSG00000096210 ENSMUSG00000049539 ENSMUSG00000036181 ENSMUSG00000051627 ENSMUSG00000058773 ENSMUSG00000024926	'Histone H1.0'; 'Histone H1.1'; 'Histone H1.2'; 'Histone H1.4'; 'Hist1h1b protein'; 'Histone acetyltransferase'	H1-0 H1-1 H1-2 H1-4 H1f5 Kat5	P10922 P43275 P15864 P43274 Q1WWK3 A2VDH4	P10922 P43275 P15864 P43274 Q1WWK3 A2VDH4	1.33 6/450	12.50 6/48	5.285e-3
GO:0006022	aminoglycan metabolic process	The chemical reactions and pathways involving aminoglycans, any polymer containing amino groups that consists of more than about 10 monosaccharide residues joined to each other by glycosidic linkages.	ENSMUSG00000032997 ENSMUSG00000056643 ENSMUSG00000058152 ENSMUSG00000027198 ENSMUSG00000010047 ENSMUSG00000006522 ENSMUSG00000021922 ENSMUSG00000030787 ENSMUSG00000037089	'Chondroitin sulfate synthase 2'; 'Carbohydrate sulfotransferase'; 'Chondroitin sulfate synthase 3'; 'Exostosin glycosyltransferase 2'; 'Hyaluronidase-2'; 'Inter-alpha-trypsin inhibitor heavy chain H3'; 'Inter alpha-trypsin inhibitor, heavy chain 4'; 'Lymphatic vessel endothelial hyaluronic acid receptor 1'; 'Adenosine 3'-phospho 5'-phosphosulfate transporter 1'	Chpf Chst13 Chsy3 Ext2 Hyal2 Itih3 Itih4 Lyve1 Slc35b2	Q6IQX7 D3Z6E3 Q5DTK1 Q3UDB5 O35632 Q61704 E9PVD2 A6X935 Q8BHC0 Q3U399	Q6IQX7 D3Z6E3 Q5DTK1 Q3UDB5 O35632 Q61704 A6X935 E9PVD2 Q8BHC0 Q3U399	2.00 9/450	7.76 9/116	5.422e-3
GO:0006873	intracellular monoatomic ion homeostasis	A homeostatic process involved in the maintenance of a steady state level of monoatomic ions within a cell. Monatomic ions (also called simple ions) are ions consisting of exactly one atom.	ENSMUSG00000032826 ENSMUSG00000018585 ENSMUSG00000060802 ENSMUSG00000031871 ENSMUSG00000024661 ENSMUSG00000062382 ENSMUSG00000050708 ENSMUSG00000050675 ENSMUSG00000034708 ENSMUSG00000056978 ENSMUSG00000030895 ENSMUSG00000063142 ENSMUSG00000026822 ENSMUSG00000031765 ENSMUSG00000032648 ENSMUSG00000091780 ENSMUSG00000026614 ENSMUSG00000030741 ENSMUSG00000029304 ENSMUSG00000012428 ENSMUSG00000043079 …	'Ankyrin 2, brain'; 'Copper transport protein ATOX1'; 'Beta-2-microglobulin'; 'Cadherin-5'; 'Ferritin heavy chain'; 'Ferritin'; 'Platelet glycoprotein Ib alpha chain'; 'Granulins domain-containing protein'; 'Hepcidin antimicrobial peptide 2'; 'Hemopexin'; 'Calcium-activated potassium channel subunit alpha-1'; 'Neutrophil gelatinase-associated lipocalin'; 'Metallothionein 1'; 'Glycogen phosphoryla…	Ank2 Atox1 B2m Cdh5 Fth1 Ftl1 Gp1ba Grn Hamp2 Hpx Kcnma1 Lcn2 Mt1 Pygm Sco2 Slc30a10 Spns1 Spp1 Steap4 Synpo Tmem199	S4R2Q9 O08997 P01887 P55284 P09528 Q9CPX4 O35930 Q3TW77 A0A0U1RPF4 Q91X72 A0A286YDM6 P11672 A0A1D5RLN7 Q9WUB3 Q8VCL2 Q3UVU3 Q8R0G7 F8WIP8 Q923B6 E9Q3E2 Q3TZ80	S4R2Q9 O08997 P01887 P55284 P09528 Q9CPX4 O35930 Q3TW77 A0A0U1RPF4 Q91X72 A0A286YDM6 P11672 A0A1D5RLN7 Q9WUB3 Q8VCL2 Q3UVU3 Q8R0G7 F8WIP8 Q923B6 E9Q3E2 Q3TZ80	4.89 22/450	4.03 22/546	5.461e-3
GO:0006953	acute-phase response	An acute inflammatory response that involves non-antibody proteins whose concentrations in the plasma increase in response to infection or injury of homeothermic animals.	ENSMUSG00000030111 ENSMUSG00000008845 ENSMUSG00000026193 ENSMUSG00000031722 ENSMUSG00000021922 ENSMUSG00000039196	'Alpha-2-macroglobulin-P'; 'Cd163 protein'; 'Fibronectin'; 'Haptoglobin'; 'Inter alpha-trypsin inhibitor, heavy chain 4'; 'Alpha-1-acid glycoprotein 1'	A2m Cd163 Fn1 Hp Itih4 Orm1	Q6GQT1 B7ZMW6 A0A087WR50 Q61646 E9PVD2 A6X935 Q60590	Q6GQT1 B7ZMW6 A0A087WR50 Q61646 A6X935 E9PVD2 Q60590	1.33 6/450	12.24 6/49	5.806e-3
GO:0015986	proton motive force-driven ATP synthesis	The transport of protons across a membrane to generate an electrochemical gradient (proton-motive force) that powers ATP synthesis.	ENSMUSG00000064357 ENSMUSG00000016252 ENSMUSG00000030869 ENSMUSG00000113902 ENSMUSG00000002416 ENSMUSG00000013593 ENSMUSG00000058076	'ATP synthase subunit a'; 'ATP synthase subunit epsilon, mitochondrial'; 'Acyl carrier protein'; 'NADH dehydrogenase'; 'Succinate dehydrogenase cytochrome b560 subunit, mitochondrial'	ATP6 Atp5f1e Ndufab1 Ndufb1 Ndufb2 Ndufs2 Sdhc	A0A0F6PZ10 P56382 Q3TJG2 P0DN34 Q9CPU2 A0A0A6YXD3 Q5XK33	A0A0F6PZ10 P56382 Q3TJG2 P0DN34 Q9CPU2 A0A0A6YXD3 Q5XK33	1.56 7/450	10.00 7/70	6.039e-3
GO:0048583	regulation of response to stimulus	Any process that modulates the frequency, rate or extent of a response to a stimulus. Response to stimulus is a change in state or activity of a cell or an organism (in terms of movement, secretion, enzyme production, gene expression, etc.) as a result of a stimulus.	ENSMUSG00000030111 ENSMUSG00000042901 ENSMUSG00000015134 ENSMUSG00000055471 ENSMUSG00000019326 ENSMUSG00000019979 ENSMUSG00000000049 ENSMUSG00000015461 ENSMUSG00000060802 ENSMUSG00000057367 ENSMUSG00000022557 ENSMUSG00000026405 ENSMUSG00000027187 ENSMUSG00000002944 ENSMUSG00000025351 ENSMUSG00000031871 ENSMUSG00000057037 ENSMUSG00000020166 ENSMUSG00000001506 ENSMUSG00000021999 ENSMUSG00000020038 …	'Alpha-2-macroglobulin-P'; 'Axin interactor, dorsalization-associated protein'; 'Aldh1a3 protein'; 'ALK tyrosine kinase receptor'; 'Amine oxidase'; 'Apoptotic protease-activating factor 1'; 'Beta-2-glycoprotein 1'; 'Cyclic AMP-dependent transcription factor ATF-6 beta'; 'Beta-2-microglobulin'; 'Baculoviral IAP repeat-containing protein 2'; 'Ribosome biogenesis protein BOP1'; 'C4b-binding protein'…	A2m Aida Aldh1a3 Alk Aoc3 Apaf1 Apoh Atf6b B2m Birc2 Bop1 C4bpa Cat Cd36 Cd63 Cdh5 Cfhr1 Cnot2 Col1a1 Cpb2 Cry1 Dbn1 Emilin1 Eny2 Fabp7 Fgb Fn1 Glipr2 Gp1ba Grn Gsk3a H2-D1 Hamp2 Hmgb1 Hnrnpk Hpx Hyal2 Ift20 Ighg3 Ilk Ing3 Inpp5a Kat5 Kdm6a Klhdc10 Krt1 Lcp2 Lmna Lrg1 Macroh2a1 Map2k6 Masp1 Mcl1 Mefv Mgll Myadm Ncoa5 Nod2 Nop2 Nop53 Nrp1 Nt5e Opa1 P4hb Pak1 Ppp1r2 Ppp2cb Ptgis Pxn Pyhin1 Rgl2 Rnf…	Q6GQT1 Q8C4Q6 Q810V9 P97793 O70423 Q5DU30 Q01339 O35451 P01887 Q62210 P97452 P08607 Q3TVZ1 Q08857 Q8BT06 P55284 Q61406 A0A1S6GWJ6 P11087 Q9JHH6 P97784 Q9QXS6 Q3U254 Q9JIX0 E9Q0H6 Q3TGR2 A0A087WR50 Q9CYL5 O35930 Q3TW77 Q2NL51 A0A2Z4SYY7 A0A0U1RPF4 Q3UBK2 H3BLL4 Q91X72 O35632 Q61025 A0A1Y7VJN6 O55222 Q8VEK6 Q3TZT4 A2VDH4 O70546 Q6PAR0 P04104 Q3U5Y3 P48678 Q91XL1 Q9QZQ8 Q543Z5 P98064 P97287 Q32MT0 Q…	Q6GQT1 Q8C4Q6 Q810V9 P97793 O70423 Q5DU30 Q01339 O35451 P01887 Q62210 P97452 P08607 Q3TVZ1 Q08857 Q8BT06 P55284 Q61406 A0A1S6GWJ6 P11087 Q9JHH6 P97784 Q9QXS6 Q3U254 Q9JIX0 E9Q0H6 Q3TGR2 A0A087WR50 Q9CYL5 O35930 Q3TW77 Q2NL51 A0A2Z4SYY7 A0A0U1RPF4 Q3UBK2 H3BLL4 Q91X72 O35632 Q61025 A0A1Y7VJN6 O55222 Q8VEK6 Q3TZT4 A2VDH4 O70546 Q6PAR0 P04104 Q3U5Y3 P48678 Q91XL1 Q9QZQ8 Q543Z5 P98064 P97287 Q32MT0 Q…	21.11 95/450	2.38 95/3987	6.305e-3
GO:0050996	positive regulation of lipid catabolic process	Any process that activates or increases the frequency, rate or extent of the chemical reactions and pathways resulting in the breakdown of lipids.	ENSMUSG00000055782 ENSMUSG00000032080 ENSMUSG00000002992 ENSMUSG00000109350 ENSMUSG00000000049	'ATP-binding cassette sub-family D member 2'; 'Apolipoprotein A-IV'; 'Apolipoprotein C-II'; 'Beta-2-glycoprotein 1'	Abcd2 Apoa4 Apoc2 Apoh	Q61285 P06728 Q05020 Q01339	Q61285 P06728 Q05020 Q01339	1.11 5/450	15.62 5/32	6.305e-3
GO:0090207	regulation of triglyceride metabolic process	Any process that modulates the frequency, rate or extent of the chemical reactions and pathways involving triglyceride, any triester of glycerol.	ENSMUSG00000032080 ENSMUSG00000002992 ENSMUSG00000109350 ENSMUSG00000000049 ENSMUSG00000030747 ENSMUSG00000024926	'Apolipoprotein A-IV'; 'Apolipoprotein C-II'; 'Beta-2-glycoprotein 1'; 'Diacylglycerol O-acyltransferase 2'; 'Histone acetyltransferase'	Apoa4 Apoc2 Apoh Dgat2 Kat5	P06728 Q05020 Q01339 Q9DCV3 A2VDH4	P06728 Q05020 Q01339 Q9DCV3 A2VDH4	1.33 6/450	11.76 6/51	7.059e-3
GO:0006639	acylglycerol metabolic process	The chemical reactions and pathways involving acylglycerol, any mono-, di- or triester of glycerol with (one or more) fatty acids.	ENSMUSG00000032080 ENSMUSG00000002992 ENSMUSG00000109350 ENSMUSG00000000049 ENSMUSG00000027187 ENSMUSG00000030747 ENSMUSG00000024926 ENSMUSG00000033174 ENSMUSG00000021759 ENSMUSG00000033327	'Apolipoprotein A-IV'; 'Apolipoprotein C-II'; 'Beta-2-glycoprotein 1'; 'Catalase'; 'Diacylglycerol O-acyltransferase 2'; 'Histone acetyltransferase'; 'Serine aminopeptidase S33 domain-containing protein'; 'Phospholipid phosphatase 1'; 'Tenascin XB'	Apoa4 Apoc2 Apoh Cat Dgat2 Kat5 Mgll Plpp1 Tnxb	P06728 Q05020 Q01339 Q3TVZ1 Q9DCV3 A2VDH4 Q3UFX6 Q61469 A0A5F8MPH8	P06728 Q05020 Q01339 Q3TVZ1 Q9DCV3 A2VDH4 Q3UFX6 Q61469 A0A5F8MPH8	2.22 10/450	6.71 10/149	7.417e-3
GO:0070482	response to oxygen levels	Any process that results in a change in state or activity of a cell or an organism (in terms of movement, secretion, enzyme production, gene expression, etc.) as a result of a stimulus reflecting the presence, absence, or concentration of oxygen.	ENSMUSG00000064357 ENSMUSG00000021226 ENSMUSG00000019979 ENSMUSG00000057367 ENSMUSG00000027187 ENSMUSG00000001506 ENSMUSG00000029064 ENSMUSG00000028763 ENSMUSG00000063142 ENSMUSG00000037369 ENSMUSG00000028063 ENSMUSG00000013593 ENSMUSG00000041560 ENSMUSG00000025130 ENSMUSG00000017969 ENSMUSG00000032648 ENSMUSG00000003923 ENSMUSG00000051232 ENSMUSG00000051768	'ATP synthase subunit a'; 'Acyl-coenzyme A thioesterase 2, mitochondrial'; 'Apoptotic protease-activating factor 1'; 'Baculoviral IAP repeat-containing protein 2'; 'Catalase'; 'Collagen alpha-1'; 'Guanine nucleotide-binding protein G'; 'Perlecan'; 'Calcium-activated potassium channel subunit alpha-1'; 'Lysine-specific demethylase 6A'; 'Prelamin-A/C'; 'NADH dehydrogenase'; 'Ribosome biogenesis pro…	ATP6 Acot2 Apaf1 Birc2 Cat Col1a1 Gnb1 Hspg2 Kcnma1 Kdm6a Lmna Ndufs2 Nop53 P4hb Ptgis Pygm Tfam Tmem199 Xrcc1	A0A0F6PZ10 Q9QYR9 Q5DU30 Q62210 Q3TVZ1 P11087 Q61621 E9PZ16 A0A286YDM6 O70546 P48678 A0A0A6YXD3 Q8BK35 Q3TIQ5 Q8BXC0 Q9WUB3 P40630 Q3TZ80 Q3TN28	A0A0F6PZ10 Q9QYR9 Q5DU30 Q62210 Q3TVZ1 P11087 Q61621 E9PZ16 A0A286YDM6 O70546 P48678 A0A0A6YXD3 Q8BK35 Q3TIQ5 Q8BXC0 Q9WUB3 P40630 Q3TZ80 Q3TN28	4.22 19/450	4.25 19/447	7.430e-3
GO:0008202	steroid metabolic process	The chemical reactions and pathways involving steroids, compounds with a 1,2,cyclopentanoperhydrophenanthrene nucleus.	ENSMUSG00000036138 ENSMUSG00000032080 ENSMUSG00000051716 ENSMUSG00000027187 ENSMUSG00000003555 ENSMUSG00000040583 ENSMUSG00000040660 ENSMUSG00000075551 ENSMUSG00000075552 ENSMUSG00000054417 ENSMUSG00000030747 ENSMUSG00000030825 ENSMUSG00000032018 ENSMUSG00000029304 ENSMUSG00000029272 ENSMUSG00000078798	'Uncharacterized protein'; 'Apolipoprotein A-IV'; 'Apolipoprotein N'; 'Catalase'; 'Steroid 17-alpha-hydroxylase/17,20 lyase'; 'Cytochrome P450'; 'Cytochrome P450 2B9'; 'Cytochrome P450 3A41'; 'Cytochrome P450 3A'; 'Diacylglycerol O-acyltransferase 2'; 'Hydroxysteroid'; 'Lathosterol oxidase'; 'Secreted phosphoprotein 1'; 'Sulfotransferase'; 'Sulfotransferase 2A1'	Acaa1a Apoa4 Apon Cat Cyp17a1 Cyp2b13 Cyp2b9 Cyp3a41a; Cyp3a41b Cyp3a44 Dgat2 Hsd17b14 Sc5d Spp1 Sult1e1 Sult2a1	Q8BLD7 P06728 G3X9D6 Q3TVZ1 P27786 A6H6J2 P12790 Q9JMA7 Q9EQW4 Q9DCV3 E9Q3D4 O88822 F8WIP8 Q8JZX7 P52843	Q8BLD7 P06728 G3X9D6 Q3TVZ1 P27786 A6H6J2 P12790 Q9JMA7 Q9EQW4 Q9DCV3 E9Q3D4 O88822 F8WIP8 Q8JZX7 P52843	3.56 16/450	4.71 16/340	7.480e-3
GO:0051128	regulation of cellular component organization	Any process that modulates the frequency, rate or extent of a process involved in the formation, arrangement of constituent parts, or disassembly of cell structures, including the plasma membrane and any external encapsulating structures such as the cell wall and cell envelope.	ENSMUSG00000042901 ENSMUSG00000055471 ENSMUSG00000032080 ENSMUSG00000002992 ENSMUSG00000109350 ENSMUSG00000021877 ENSMUSG00000030654 ENSMUSG00000060802 ENSMUSG00000057367 ENSMUSG00000002944 ENSMUSG00000025351 ENSMUSG00000028755 ENSMUSG00000031871 ENSMUSG00000028551 ENSMUSG00000020166 ENSMUSG00000021999 ENSMUSG00000040860 ENSMUSG00000034675 ENSMUSG00000023026 ENSMUSG00000029163 ENSMUSG00000023092 …	'Axin interactor, dorsalization-associated protein'; 'ALK tyrosine kinase receptor'; 'Apolipoprotein A-IV'; 'Apolipoprotein C-II'; 'ADP-ribosylation factor 4'; 'ADP-ribosylation factor-like protein 6-interacting protein 1'; 'Beta-2-microglobulin'; 'Baculoviral IAP repeat-containing protein 2'; 'Platelet glycoprotein 4'; 'Tetraspanin'; 'Cytidine deaminase'; 'Cadherin-5'; 'Cyclin-dependent kinase 4…	Aida Alk Apoa4 Apoc2 Arf4 Arl6ip1 B2m Birc2 Cd36 Cd63 Cda Cdh5 Cdkn2c Cnot2 Cpb2 Crocc Dbn1 Dip2b Emilin1 Fhl1 Fn1 Gfap Grn Gsk3a H1-1 H2-D1 Hamp2 Hdgfl3 Hmgb1 Hnrnpk Huwe1 Hyal2 Ift20 Ilk Ing3 Kat5 Lcn2 Lmna Lrrn1 Macroh2a1 Mefv Mgll Myadm Nod2 Nop53 Nrp1 Odf2l Opa1 Pak1 Pfdn1 Pip5k1c Pxn Rab3ip Rptor Rtca Sema4b Setx Synpo Tnxb Tspan7 Ube2v2 Usp30 Vim Xrcc1 Zdhhc6	Q8C4Q6 P97793 P06728 Q05020 P61750 Q3THR3 P01887 Q62210 Q08857 Q8BT06 P56389 P55284 Q60772 A0A1S6GWJ6 Q9JHH6 Q8CJ40 Q9QXS6 Q3UH60 Q3U254 A2AEY2 A0A087WR50 P03995 Q3TW77 Q2NL51 P43275 A0A2Z4SYY7 A0A0U1RPF4 Q9JMG7 Q3UBK2 H3BLL4 Q3TNP1 O35632 Q61025 O55222 Q8VEK6 A2VDH4 P11672 P48678 Q61809 Q9QZQ8 Q32MT0 Q3UFX6 Q0VE46 Q8K3Z0 Q8BK35 P97333 Q9D478 Q8BK99 G5E884 Q8R3R9 F8WHW6 A0A0J9YV30 A0A1W2P7K6 A0A9…	Q8C4Q6 P97793 P06728 Q05020 P61750 Q3THR3 P01887 Q62210 Q08857 Q8BT06 P56389 P55284 Q60772 A0A1S6GWJ6 Q9JHH6 Q8CJ40 Q9QXS6 Q3UH60 Q3U254 A2AEY2 A0A087WR50 P03995 Q3TW77 Q2NL51 P43275 A0A2Z4SYY7 A0A0U1RPF4 Q9JMG7 Q3UBK2 H3BLL4 Q3TNP1 O35632 Q61025 O55222 Q8VEK6 A2VDH4 P11672 P48678 Q61809 Q9QZQ8 Q32MT0 Q3UFX6 Q0VE46 Q8K3Z0 Q8BK35 P97333 Q9D478 Q8BK99 G5E884 Q8R3R9 F8WHW6 A0A0J9YV30 A0A1W2P7K6 A0A9…	14.67 66/450	2.59 66/2546	7.641e-3
GO:0006638	neutral lipid metabolic process	The chemical reactions and pathways involving neutral lipids, lipids only soluble in solvents of very low polarity.	ENSMUSG00000032080 ENSMUSG00000002992 ENSMUSG00000109350 ENSMUSG00000000049 ENSMUSG00000027187 ENSMUSG00000030747 ENSMUSG00000024926 ENSMUSG00000033174 ENSMUSG00000021759 ENSMUSG00000033327	'Apolipoprotein A-IV'; 'Apolipoprotein C-II'; 'Beta-2-glycoprotein 1'; 'Catalase'; 'Diacylglycerol O-acyltransferase 2'; 'Histone acetyltransferase'; 'Serine aminopeptidase S33 domain-containing protein'; 'Phospholipid phosphatase 1'; 'Tenascin XB'	Apoa4 Apoc2 Apoh Cat Dgat2 Kat5 Mgll Plpp1 Tnxb	P06728 Q05020 Q01339 Q3TVZ1 Q9DCV3 A2VDH4 Q3UFX6 Q61469 A0A5F8MPH8	P06728 Q05020 Q01339 Q3TVZ1 Q9DCV3 A2VDH4 Q3UFX6 Q61469 A0A5F8MPH8	2.22 10/450	6.62 10/151	8.032e-3
GO:0048252	lauric acid metabolic process	The chemical reactions and pathways involving lauric acid, a fatty acid with the formula CH3(CH2)10COOH. Derived from vegetable sources.	ENSMUSG00000066072 ENSMUSG00000028715 ENSMUSG00000028712	'Cytochrome P450 4A10'; 'Cytochrome P450 4A14'; 'Cytochrome P450, family 4, subfamily a, polypeptide 31'	Cyp4a10 Cyp4a14 Cyp4a31	O88833 O35728 F8WGU9	O88833 O35728 F8WGU9	0.67 3/450	37.50 3/8	8.172e-3
GO:0002933	lipid hydroxylation	The covalent attachment of a hydroxyl group to one or more fatty acids in a lipid.	ENSMUSG00000075551 ENSMUSG00000075552 ENSMUSG00000054417	'Cytochrome P450 3A41'; 'Cytochrome P450 3A'	Cyp3a41a; Cyp3a41b Cyp3a44	Q9JMA7 Q9EQW4	Q9JMA7 Q9EQW4	0.67 3/450	37.50 3/8	8.172e-3
GO:0080134	regulation of response to stress	Any process that modulates the frequency, rate or extent of a response to stress. Response to stress is a change in state or activity of a cell or an organism (in terms of movement, secretion, enzyme production, gene expression, etc.) as a result of a disturbance in organismal or cellular homeostasis, usually, but not necessarily, exogenous (e.g. temperature, humidity, ionizing radiation).	ENSMUSG00000030111 ENSMUSG00000019326 ENSMUSG00000000049 ENSMUSG00000015461 ENSMUSG00000002944 ENSMUSG00000031871 ENSMUSG00000021999 ENSMUSG00000020038 ENSMUSG00000029163 ENSMUSG00000022338 ENSMUSG00000033831 ENSMUSG00000050675 ENSMUSG00000034708 ENSMUSG00000073411 ENSMUSG00000066551 ENSMUSG00000021546 ENSMUSG00000030895 ENSMUSG00000010047 ENSMUSG00000029670 ENSMUSG00000024926 ENSMUSG00000037369 …	'Alpha-2-macroglobulin-P'; 'Amine oxidase'; 'Beta-2-glycoprotein 1'; 'Cyclic AMP-dependent transcription factor ATF-6 beta'; 'Platelet glycoprotein 4'; 'Cadherin-5'; 'Carboxypeptidase B2'; 'Cryptochrome-1'; 'EMILIN-1'; 'Transcription and mRNA export factor ENY2'; 'Fibrinogen C-terminal domain-containing protein'; 'Platelet glycoprotein Ib alpha chain'; 'Granulins domain-containing protein'; 'MHC …	A2m Aoc3 Apoh Atf6b Cd36 Cdh5 Cpb2 Cry1 Emilin1 Eny2 Fgb Gp1ba Grn H2-D1 Hmgb1 Hnrnpk Hpx Hyal2 Ing3 Kat5 Kdm6a Klhdc10 Krt1 Lmna Macroh2a1 Mefv Mgll Nod2 Nop53 Nt5e Opa1 Ptgis Pyhin1 Rnf185 Rtca S100a8 Serpinb1a Sf3b5 Sncg Ube2v2 Xrcc1	Q6GQT1 O70423 Q01339 O35451 Q08857 P55284 Q9JHH6 P97784 Q3U254 Q9JIX0 Q3TGR2 O35930 Q3TW77 A0A2Z4SYY7 Q3UBK2 H3BLL4 Q91X72 O35632 Q8VEK6 A2VDH4 O70546 Q6PAR0 P04104 P48678 Q9QZQ8 Q32MT0 Q3UFX6 Q8K3Z0 Q8BK35 Q0VEE0 Q8BK99 Q8BXC0 Q8BV49 Q91YT2 A0A1S6GWI5 Q53X15 Q9D154 Q8CEW9 Q5GQ64 Q9D2M8 Q3TN28	Q6GQT1 O70423 Q01339 O35451 Q08857 P55284 Q9JHH6 P97784 Q3U254 Q9JIX0 Q3TGR2 O35930 Q3TW77 A0A2Z4SYY7 Q3UBK2 H3BLL4 Q91X72 O35632 Q8VEK6 A2VDH4 O70546 Q6PAR0 P04104 P48678 Q9QZQ8 Q32MT0 Q3UFX6 Q8K3Z0 Q8BK35 Q0VEE0 Q8BK99 Q8BXC0 Q8BV49 Q91YT2 A0A1S6GWI5 Q53X15 Q9D154 Q8CEW9 Q5GQ64 Q9D2M8 Q3TN28	9.11 41/450	2.98 41/1374	8.514e-3
GO:1901137	carbohydrate derivative biosynthetic process	The chemical reactions and pathways resulting in the formation of carbohydrate derivative.	ENSMUSG00000064357 ENSMUSG00000016252 ENSMUSG00000028755 ENSMUSG00000032997 ENSMUSG00000056643 ENSMUSG00000058152 ENSMUSG00000029366 ENSMUSG00000032349 ENSMUSG00000027198 ENSMUSG00000038372 ENSMUSG00000002326 ENSMUSG00000052102 ENSMUSG00000036646 ENSMUSG00000030869 ENSMUSG00000113902 ENSMUSG00000002416 ENSMUSG00000013593 ENSMUSG00000032420 ENSMUSG00000026047 ENSMUSG00000058076 ENSMUSG00000037089 …	'ATP synthase subunit a'; 'ATP synthase subunit epsilon, mitochondrial'; 'Cytidine deaminase'; 'Chondroitin sulfate synthase 2'; 'Carbohydrate sulfotransferase'; 'Chondroitin sulfate synthase 3'; 'Deoxycytidine kinase'; 'Very long chain fatty acid elongase 5'; 'Exostosin glycosyltransferase 2'; 'GDP-mannose 4,6 dehydratase'; 'GMP reductase 2'; 'Glucosamine-6-phosphate isomerase 1'; 'Endoplasmic r…	ATP6 Atp5f1e Cda Chpf Chst13 Chsy3 Dck Elovl5 Ext2 Gmds Gmpr2 Gnpda1 Man1b1 Ndufab1 Ndufb1 Ndufb2 Ndufs2 Nt5e Poglut2 Sdhc Slc35b2 Slc35c1 Trip11 Ugt8	A0A0F6PZ10 P56382 P56389 Q6IQX7 D3Z6E3 Q5DTK1 P43346 Q8BHI7 Q3UDB5 Q8K0C9 Q99L27 O88958 A2AJ15 Q3TJG2 P0DN34 Q9CPU2 A0A0A6YXD3 Q0VEE0 Q9JHP7 Q5XK33 Q3U399 Q8BLX4 Q8BVJ9 Q64676	A0A0F6PZ10 P56382 P56389 Q6IQX7 D3Z6E3 Q5DTK1 P43346 Q8BHI7 Q3UDB5 Q8K0C9 Q99L27 O88958 A2AJ15 Q3TJG2 P0DN34 Q9CPU2 A0A0A6YXD3 Q0VEE0 Q9JHP7 Q5XK33 Q3U399 Q8BLX4 Q8BVJ9 Q64676	5.33 24/450	3.70 24/648	8.814e-3
GO:0008053	mitochondrial fusion	Merging of two or more mitochondria within a cell to form a single compartment.	ENSMUSG00000025261 ENSMUSG00000038612 ENSMUSG00000038084 ENSMUSG00000029592 ENSMUSG00000024982	'E3 ubiquitin-protein ligase HUWE1'; 'Induced myeloid leukemia cell differentiation protein Mcl-1 homolog'; 'Dynamin-type G domain-containing protein'; 'Ubiquitin carboxyl-terminal hydrolase 30'; 'Palmitoyltransferase ZDHHC6'	Huwe1 Mcl1 Opa1 Usp30 Zdhhc6	Q3TNP1 P97287 Q8BK99 Q3UN04 Q9CPV7	Q3TNP1 P97287 Q8BK99 Q3UN04 Q9CPV7	1.11 5/450	14.29 5/35	8.971e-3
GO:0006914	autophagy	The cellular catabolic process in which cells digest cellular materials, such as organelles and other macromolecular constituents, or non-self materials such as intracellular pathogens. Autophagy serves to provide essential nutrients under conditions of cellular stress; or can remodel intracellular structures during cell differentiation.	ENSMUSG00000041341 ENSMUSG00000017760 ENSMUSG00000030161 ENSMUSG00000020932 ENSMUSG00000057177 ENSMUSG00000066551 ENSMUSG00000025261 ENSMUSG00000001105 ENSMUSG00000024926 ENSMUSG00000038612 ENSMUSG00000022534 ENSMUSG00000055994 ENSMUSG00000038150 ENSMUSG00000040374 ENSMUSG00000020448 ENSMUSG00000025583 ENSMUSG00000056054 ENSMUSG00000047554 ENSMUSG00000029592 ENSMUSG00000066357	'Autophagy-related protein 2 homolog B'; 'Carboxypeptidase'; 'Gamma-aminobutyric acid receptor-associated protein-like 1'; 'Glial fibrillary acidic protein'; 'Glycogen synthase kinase-3 alpha'; 'High mobility group protein B1'; 'E3 ubiquitin-protein ligase HUWE1'; 'Intraflagellar transport protein 20 homolog'; 'Histone acetyltransferase'; 'Induced myeloid leukemia cell differentiation protein Mcl…	Atg2b Ctsa Gabarapl1 Gfap Gsk3a Hmgb1 Huwe1 Ift20 Kat5 Mcl1 Mefv Nod2 Ormdl3 Pex2 Rnf185 Rptor S100a8 Tmem41b Usp30 Wdr6	Q80XK6 G3X8T3 Q8R3R8 P03995 Q2NL51 Q3UBK2 Q3TNP1 Q61025 A2VDH4 P97287 Q32MT0 Q8K3Z0 Q9CPZ6 Q91YZ5 Q91YT2 A0A991EQV1 Q53X15 Q8K1A5 Q3UN04 Q3TEZ2	Q80XK6 G3X8T3 Q8R3R8 P03995 Q2NL51 Q3UBK2 Q3TNP1 Q61025 A2VDH4 P97287 Q32MT0 Q8K3Z0 Q9CPZ6 Q91YZ5 Q91YT2 A0A991EQV1 Q53X15 Q8K1A5 Q3UN04 Q3TEZ2	4.44 20/450	4.05 20/494	8.971e-3
GO:0015939	pantothenate metabolic process	The chemical reactions and pathways involving pantothenate, the anion of pantothenic acid, the amide of beta-alanine and pantoic acid. It is a B complex vitamin that is a constituent of coenzyme A and is distributed ubiquitously in foods.	ENSMUSG00000037440 ENSMUSG00000020010	'Pantetheinase'; 'Vanin 3'	Vnn1 Vnn3	Q9Z0K8 Q2T9H5	Q9Z0K8 Q2T9H5	0.44 2/450	100.00 2/2	8.971e-3
GO:0061919	process utilizing autophagic mechanism	A cellular process involving delivery of a portion of the cytoplasm to lysosomes or to the plant or fungal vacuole that does not involve direct transport through the endocytic or vacuolar protein sorting (Vps) pathways. This process typically leads to degradation of the cargo; however, it can also be used to deliver resident proteins, such as in the cytoplasm-to-vacuole targeting (Cvt) pathway.	ENSMUSG00000041341 ENSMUSG00000017760 ENSMUSG00000030161 ENSMUSG00000020932 ENSMUSG00000057177 ENSMUSG00000066551 ENSMUSG00000025261 ENSMUSG00000001105 ENSMUSG00000024926 ENSMUSG00000038612 ENSMUSG00000022534 ENSMUSG00000055994 ENSMUSG00000038150 ENSMUSG00000040374 ENSMUSG00000020448 ENSMUSG00000025583 ENSMUSG00000056054 ENSMUSG00000047554 ENSMUSG00000029592 ENSMUSG00000066357	'Autophagy-related protein 2 homolog B'; 'Carboxypeptidase'; 'Gamma-aminobutyric acid receptor-associated protein-like 1'; 'Glial fibrillary acidic protein'; 'Glycogen synthase kinase-3 alpha'; 'High mobility group protein B1'; 'E3 ubiquitin-protein ligase HUWE1'; 'Intraflagellar transport protein 20 homolog'; 'Histone acetyltransferase'; 'Induced myeloid leukemia cell differentiation protein Mcl…	Atg2b Ctsa Gabarapl1 Gfap Gsk3a Hmgb1 Huwe1 Ift20 Kat5 Mcl1 Mefv Nod2 Ormdl3 Pex2 Rnf185 Rptor S100a8 Tmem41b Usp30 Wdr6	Q80XK6 G3X8T3 Q8R3R8 P03995 Q2NL51 Q3UBK2 Q3TNP1 Q61025 A2VDH4 P97287 Q32MT0 Q8K3Z0 Q9CPZ6 Q91YZ5 Q91YT2 A0A991EQV1 Q53X15 Q8K1A5 Q3UN04 Q3TEZ2	Q80XK6 G3X8T3 Q8R3R8 P03995 Q2NL51 Q3UBK2 Q3TNP1 Q61025 A2VDH4 P97287 Q32MT0 Q8K3Z0 Q9CPZ6 Q91YZ5 Q91YT2 A0A991EQV1 Q53X15 Q8K1A5 Q3UN04 Q3TEZ2	4.44 20/450	4.05 20/494	8.971e-3
GO:0048259	regulation of receptor-mediated endocytosis	Any process that modulates the frequency, rate or extent of receptor mediated endocytosis, the uptake of external materials by cells, utilizing receptors to ensure specificity of transport.	ENSMUSG00000002992 ENSMUSG00000109350 ENSMUSG00000060802 ENSMUSG00000025351 ENSMUSG00000049539 ENSMUSG00000056978 ENSMUSG00000021546 ENSMUSG00000034902 ENSMUSG00000058254	'Apolipoprotein C-II'; 'Beta-2-microglobulin'; 'Tetraspanin'; 'Histone H1.1'; 'Hepcidin antimicrobial peptide 2'; 'Heterogeneous nuclear ribonucleoprotein K'; 'Phosphatidylinositol-4-phosphate 5-kinase, type 1 gamma'; 'Tetraspanin-7'	Apoc2 B2m Cd63 H1-1 Hamp2 Hnrnpk Pip5k1c Tspan7	Q05020 P01887 Q8BT06 P43275 A0A0U1RPF4 H3BLL4 F8WHW6 Q62283	Q05020 P01887 Q8BT06 P43275 A0A0U1RPF4 H3BLL4 F8WHW6 Q62283	2.00 9/450	7.09 9/127	9.321e-3
GO:0030206	chondroitin sulfate biosynthetic process	The chemical reactions and pathways resulting in the formation of chondroitin sulfate, any member of a group of 10-60 kDa glycosaminoglycans, widely distributed in cartilage and other mammalian connective tissues, the repeat units of which consist of beta-(1,4)-linked D-glucuronyl beta-(1,3)-N-acetyl-D-galactosamine sulfate.	ENSMUSG00000032997 ENSMUSG00000056643 ENSMUSG00000058152 ENSMUSG00000037089	'Chondroitin sulfate synthase 2'; 'Carbohydrate sulfotransferase'; 'Chondroitin sulfate synthase 3'; 'Adenosine 3'-phospho 5'-phosphosulfate transporter 1'	Chpf Chst13 Chsy3 Slc35b2	Q6IQX7 D3Z6E3 Q5DTK1 Q3U399	Q6IQX7 D3Z6E3 Q5DTK1 Q3U399	0.89 4/450	20.00 4/20	9.549e-3
GO:0044282	small molecule catabolic process	The chemical reactions and pathways resulting in the breakdown of small molecules, any low molecular weight, monomeric, non-encoded molecule.	ENSMUSG00000055782 ENSMUSG00000036138 ENSMUSG00000021226 ENSMUSG00000052392 ENSMUSG00000028755 ENSMUSG00000026853 ENSMUSG00000066072 ENSMUSG00000028715 ENSMUSG00000028712 ENSMUSG00000060600 ENSMUSG00000052102 ENSMUSG00000036427 ENSMUSG00000040374 ENSMUSG00000050144 ENSMUSG00000029272 ENSMUSG00000078798 ENSMUSG00000017713	'ATP-binding cassette sub-family D member 2'; 'Uncharacterized protein'; 'Acyl-coenzyme A thioesterase 2, mitochondrial'; 'Acyl-CoA thioesterase 4'; 'Cytidine deaminase'; 'Carnitine O-acetyltransferase'; 'Cytochrome P450 4A10'; 'Cytochrome P450 4A14'; 'Cytochrome P450, family 4, subfamily a, polypeptide 31'; 'Beta-enolase'; 'Glucosamine-6-phosphate isomerase 1'; 'Glucose-6-phosphate isomerase'; '…	Abcd2 Acaa1a Acot2 Acot4 Cda Crat Cyp4a10 Cyp4a14 Cyp4a31 Eno3 Gnpda1 Gpi1 Pex2 Slc25a44 Sult1e1 Sult2a1 Tha1	Q61285 Q8BLD7 Q9QYR9 Q14DI6 P56389 P47934 O88833 O35728 F8WGU9 P21550 O88958 B2RXT5 Q91YZ5 Q3TMC4 Q8JZX7 P52843 Q6XPS7	Q61285 Q8BLD7 Q9QYR9 Q14DI6 P56389 P47934 O88833 O35728 F8WGU9 P21550 O88958 B2RXT5 Q91YZ5 Q3TMC4 Q8JZX7 P52843 Q6XPS7	3.78 17/450	4.40 17/386	9.549e-3
GO:0033108	mitochondrial respiratory chain complex assembly	The aggregation, arrangement and bonding together of a set of components to form a mitochondrial respiratory chain complex.	ENSMUSG00000045854 ENSMUSG00000030869 ENSMUSG00000113902 ENSMUSG00000002416 ENSMUSG00000013593 ENSMUSG00000091780 ENSMUSG00000003923 ENSMUSG00000063320	'LYR motif-containing protein 2'; 'Acyl carrier protein'; 'NADH dehydrogenase'; 'Protein SCO2 homolog, mitochondrial'; 'Transcription factor A, mitochondrial'; 'Ubiquinol-cytochrome c reductase complex assembly factor 6'	Lyrm2 Ndufab1 Ndufb1 Ndufb2 Ndufs2 Sco2 Tfam Uqcc6	Q8R033 Q3TJG2 P0DN34 Q9CPU2 A0A0A6YXD3 Q8VCL2 P40630 Q8BTC1	Q8R033 Q3TJG2 P0DN34 Q9CPU2 A0A0A6YXD3 Q8VCL2 P40630 Q8BTC1	1.78 8/450	7.84 8/102	9.956e-3
GO:0006633	fatty acid biosynthetic process	The chemical reactions and pathways resulting in the formation of a fatty acid, any of the aliphatic monocarboxylic acids that can be liberated by hydrolysis from naturally occurring fats and oils. Fatty acids are predominantly straight-chain acids of 4 to 24 carbon atoms, which may be saturated or unsaturated; branched fatty acids and hydroxy fatty acids also occur, and very long chain acids of …	ENSMUSG00000055782 ENSMUSG00000032080 ENSMUSG00000002992 ENSMUSG00000109350 ENSMUSG00000032349 ENSMUSG00000028497 ENSMUSG00000033174 ENSMUSG00000030869 ENSMUSG00000028944 ENSMUSG00000017969	'ATP-binding cassette sub-family D member 2'; 'Apolipoprotein A-IV'; 'Apolipoprotein C-II'; 'Very long chain fatty acid elongase 5'; 'Very-long-chain'; 'Serine aminopeptidase S33 domain-containing protein'; 'Acyl carrier protein'; 'CBS domain-containing protein'; 'Prostacyclin synthase'	Abcd2 Apoa4 Apoc2 Elovl5 Hacd4 Mgll Ndufab1 Prkag2 Ptgis	Q61285 P06728 Q05020 Q8BHI7 Z4YMP4 Q3UFX6 Q3TJG2 Q3U4D5 Q8BXC0	Q61285 P06728 Q05020 Q8BHI7 Z4YMP4 Q3UFX6 Q3TJG2 Q3U4D5 Q8BXC0	2.22 10/450	6.33 10/158	1.059e-2
GO:0071169	establishment of protein localization to chromatin	The directed movement of a protein to a part of a chromosome that is organized into chromatin.	ENSMUSG00000058773 ENSMUSG00000015937 ENSMUSG00000020086	'Hist1h1b protein'; 'Core histone macro-H2A.1'; 'Core histone macro-H2A.2'	H1f5 Macroh2a1 Macroh2a2	Q1WWK3 Q9QZQ8 Q8CCK0	Q1WWK3 Q9QZQ8 Q8CCK0	0.67 3/450	33.33 3/9	1.078e-2
GO:0031329	regulation of cellular catabolic process	Any process that modulates the frequency, rate or extent of the chemical reactions and pathways resulting in the breakdown of substances, carried out by individual cells.	ENSMUSG00000055782 ENSMUSG00000019979 ENSMUSG00000032080 ENSMUSG00000002992 ENSMUSG00000109350 ENSMUSG00000000049 ENSMUSG00000020166 ENSMUSG00000017760 ENSMUSG00000020932 ENSMUSG00000057177 ENSMUSG00000056978 ENSMUSG00000066551 ENSMUSG00000024926 ENSMUSG00000038612 ENSMUSG00000022534 ENSMUSG00000055994 ENSMUSG00000038150 ENSMUSG00000028944 ENSMUSG00000025583 ENSMUSG00000029592 ENSMUSG00000026728 …	'ATP-binding cassette sub-family D member 2'; 'Apoptotic protease-activating factor 1'; 'Apolipoprotein A-IV'; 'Apolipoprotein C-II'; 'Beta-2-glycoprotein 1'; 'NOT2/NOT3/NOT5 C-terminal domain-containing protein'; 'Carboxypeptidase'; 'Glial fibrillary acidic protein'; 'Glycogen synthase kinase-3 alpha'; 'Hepcidin antimicrobial peptide 2'; 'High mobility group protein B1'; 'Histone acetyltransfera…	Abcd2 Apaf1 Apoa4 Apoc2 Apoh Cnot2 Ctsa Gfap Gsk3a Hamp2 Hmgb1 Kat5 Mcl1 Mefv Nod2 Ormdl3 Prkag2 Rptor Usp30 Vim Wdr6 Zfp36l2	Q61285 Q5DU30 P06728 Q05020 Q01339 A0A1S6GWJ6 G3X8T3 P03995 Q2NL51 A0A0U1RPF4 Q3UBK2 A2VDH4 P97287 Q32MT0 Q8K3Z0 Q9CPZ6 Q3U4D5 A0A991EQV1 Q3UN04 Q5FWJ3 Q3TEZ2 P23949	Q61285 Q5DU30 P06728 Q05020 Q01339 A0A1S6GWJ6 G3X8T3 P03995 Q2NL51 A0A0U1RPF4 Q3UBK2 A2VDH4 P97287 Q32MT0 Q8K3Z0 Q9CPZ6 Q3U4D5 A0A991EQV1 Q3UN04 Q5FWJ3 Q3TEZ2 P23949	5.11 23/450	3.70 23/621	1.078e-2
GO:1902523	positive regulation of protein K63-linked ubiquitination	Any process that activates or increases the frequency, rate or extent of protein K63-linked ubiquitination.	ENSMUSG00000057367 ENSMUSG00000055994 ENSMUSG00000022674	'Baculoviral IAP repeat-containing protein 2'; 'Nucleotide-binding oligomerization domain-containing protein 2'; 'Ubiquitin-conjugating enzyme E2 variant 2'	Birc2 Nod2 Ube2v2	Q62210 Q8K3Z0 Q9D2M8	Q62210 Q8K3Z0 Q9D2M8	0.67 3/450	33.33 3/9	1.078e-2
GO:0016479	negative regulation of transcription by RNA polymerase I	Any process that stops, prevents, or reduces the frequency, rate or extent of transcription mediated by RNA polymerase I.	ENSMUSG00000015937 ENSMUSG00000020086 ENSMUSG00000041560	'Core histone macro-H2A.1'; 'Core histone macro-H2A.2'; 'Ribosome biogenesis protein NOP53'	Macroh2a1 Macroh2a2 Nop53	Q9QZQ8 Q8CCK0 Q8BK35	Q9QZQ8 Q8CCK0 Q8BK35	0.67 3/450	33.33 3/9	1.078e-2
GO:0031589	cell-substrate adhesion	The attachment of a cell to the underlying substrate via adhesion molecules.	ENSMUSG00000002944 ENSMUSG00000025351 ENSMUSG00000001506 ENSMUSG00000034675 ENSMUSG00000029163 ENSMUSG00000033831 ENSMUSG00000026193 ENSMUSG00000030890 ENSMUSG00000068566 ENSMUSG00000021806 ENSMUSG00000025810 ENSMUSG00000025130 ENSMUSG00000029528 ENSMUSG00000029304 ENSMUSG00000033327 ENSMUSG00000029860	'Platelet glycoprotein 4'; 'Tetraspanin'; 'Collagen alpha-1'; 'Drebrin'; 'EMILIN-1'; 'Fibrinogen C-terminal domain-containing protein'; 'Fibronectin'; 'Scaffold protein ILK'; 'Myadm protein'; 'Nidogen-2'; 'Neuropilin-1'; 'protein disulfide-isomerase'; 'Paxillin'; 'Secreted phosphoprotein 1'; 'Tenascin XB'; 'Zyxin'	Cd36 Cd63 Col1a1 Dbn1 Emilin1 Fgb Fn1 Ilk Myadm Nid2 Nrp1 P4hb Pxn Spp1 Tnxb Zyx	Q08857 Q8BT06 P11087 Q9QXS6 Q3U254 Q3TGR2 A0A087WR50 O55222 Q0VE46 O88322 P97333 Q3TIQ5 A0A0J9YV30 F8WIP8 A0A5F8MPH8 Q3TCR9	Q08857 Q8BT06 P11087 Q9QXS6 Q3U254 Q3TGR2 A0A087WR50 O55222 Q0VE46 O88322 P97333 Q3TIQ5 A0A0J9YV30 F8WIP8 A0A5F8MPH8 Q3TCR9	3.56 16/450	4.49 16/356	1.078e-2
GO:0009820	alkaloid metabolic process	The chemical reactions and pathways involving alkaloids, nitrogen containing natural products which are not otherwise classified as peptides, nonprotein amino acids, amines, cyanogenic glycosides, glucosinolates, cofactors, phytohormones or primary metabolites (such as purine or pyrimidine bases).	ENSMUSG00000075551 ENSMUSG00000075552 ENSMUSG00000054417	'Cytochrome P450 3A41'; 'Cytochrome P450 3A'	Cyp3a41a; Cyp3a41b Cyp3a44	Q9JMA7 Q9EQW4	Q9JMA7 Q9EQW4	0.67 3/450	33.33 3/9	1.078e-2
GO:0034381	plasma lipoprotein particle clearance	The process in which a lipoprotein particle is removed from the blood via receptor-mediated endocytosis and its constituent parts degraded.	ENSMUSG00000002992 ENSMUSG00000109350 ENSMUSG00000002944 ENSMUSG00000030747 ENSMUSG00000021546	'Apolipoprotein C-II'; 'Platelet glycoprotein 4'; 'Diacylglycerol O-acyltransferase 2'; 'Heterogeneous nuclear ribonucleoprotein K'	Apoc2 Cd36 Dgat2 Hnrnpk	Q05020 Q08857 Q9DCV3 H3BLL4	Q05020 Q08857 Q9DCV3 H3BLL4	1.11 5/450	13.51 5/37	1.078e-2
GO:1902916	positive regulation of protein polyubiquitination	Any process that activates or increases the frequency, rate or extent of protein polyubiquitination.	ENSMUSG00000057367 ENSMUSG00000056978 ENSMUSG00000055994 ENSMUSG00000022674	'Baculoviral IAP repeat-containing protein 2'; 'Hepcidin antimicrobial peptide 2'; 'Nucleotide-binding oligomerization domain-containing protein 2'; 'Ubiquitin-conjugating enzyme E2 variant 2'	Birc2 Hamp2 Nod2 Ube2v2	Q62210 A0A0U1RPF4 Q8K3Z0 Q9D2M8	Q62210 A0A0U1RPF4 Q8K3Z0 Q9D2M8	0.89 4/450	19.05 4/21	1.088e-2
GO:0009205	purine ribonucleoside triphosphate metabolic process	The chemical reactions and pathways involving purine ribonucleoside triphosphate, a compound consisting of a purine base linked to a ribose sugar esterified with triphosphate on the sugar.	ENSMUSG00000064357 ENSMUSG00000016252 ENSMUSG00000060600 ENSMUSG00000036427 ENSMUSG00000030869 ENSMUSG00000113902 ENSMUSG00000002416 ENSMUSG00000013593 ENSMUSG00000032420 ENSMUSG00000038084 ENSMUSG00000028944 ENSMUSG00000029430 ENSMUSG00000058076	'ATP synthase subunit a'; 'ATP synthase subunit epsilon, mitochondrial'; 'Beta-enolase'; 'Glucose-6-phosphate isomerase'; 'Acyl carrier protein'; 'NADH dehydrogenase'; '5'-nucleotidase'; 'Dynamin-type G domain-containing protein'; 'CBS domain-containing protein'; 'GTP-binding nuclear protein Ran'; 'Succinate dehydrogenase cytochrome b560 subunit, mitochondrial'	ATP6 Atp5f1e Eno3 Gpi1 Ndufab1 Ndufb1 Ndufb2 Ndufs2 Nt5e Opa1 Prkag2 Ran Sdhc	A0A0F6PZ10 P56382 P21550 B2RXT5 Q3TJG2 P0DN34 Q9CPU2 A0A0A6YXD3 Q0VEE0 Q8BK99 Q3U4D5 P62827 Q5XK33	A0A0F6PZ10 P56382 P21550 B2RXT5 Q3TJG2 P0DN34 Q9CPU2 A0A0A6YXD3 Q0VEE0 Q8BK99 Q3U4D5 P62827 Q5XK33	2.89 13/450	5.12 13/254	1.105e-2
GO:0006898	receptor-mediated endocytosis	An endocytosis process in which cell surface receptors ensure specificity of transport. A specific receptor on the cell surface binds tightly to the extracellular macromolecule (the ligand) that it recognizes; the plasma-membrane region containing the receptor-ligand complex then undergoes endocytosis, forming a transport vesicle containing the receptor-ligand complex and excluding most other pla…	ENSMUSG00000028830 ENSMUSG00000002992 ENSMUSG00000109350 ENSMUSG00000060802 ENSMUSG00000002944 ENSMUSG00000025351 ENSMUSG00000049539 ENSMUSG00000056978 ENSMUSG00000021546 ENSMUSG00000030787 ENSMUSG00000034902 ENSMUSG00000056515 ENSMUSG00000058254	'Expressed sequence AU040320'; 'Apolipoprotein C-II'; 'Beta-2-microglobulin'; 'Platelet glycoprotein 4'; 'Tetraspanin'; 'Histone H1.1'; 'Hepcidin antimicrobial peptide 2'; 'Heterogeneous nuclear ribonucleoprotein K'; 'Lymphatic vessel endothelial hyaluronic acid receptor 1'; 'Phosphatidylinositol-4-phosphate 5-kinase, type 1 gamma'; 'RAB31, member RAS oncogene family'; 'Tetraspanin-7'	AU040320 Apoc2 B2m Cd36 Cd63 H1-1 Hamp2 Hnrnpk Lyve1 Pip5k1c Rab31 Tspan7	Z4YK56 Q05020 P01887 Q08857 Q8BT06 P43275 A0A0U1RPF4 H3BLL4 Q8BHC0 F8WHW6 Q3TXV4 Q62283	Z4YK56 Q05020 P01887 Q08857 Q8BT06 P43275 A0A0U1RPF4 H3BLL4 Q8BHC0 F8WHW6 Q3TXV4 Q62283	2.89 13/450	5.12 13/254	1.105e-2
GO:0002526	acute inflammatory response	Inflammation which comprises a rapid, short-lived, relatively uniform response to acute injury or antigenic challenge and is characterized by accumulations of fluid, plasma proteins, and granulocytic leukocytes. An acute inflammatory response occurs within a matter of minutes or hours, and either resolves within a few days or becomes a chronic inflammatory response.	ENSMUSG00000030111 ENSMUSG00000019326 ENSMUSG00000008845 ENSMUSG00000026193 ENSMUSG00000073411 ENSMUSG00000031722 ENSMUSG00000021922 ENSMUSG00000039196 ENSMUSG00000037440	'Alpha-2-macroglobulin-P'; 'Amine oxidase'; 'Cd163 protein'; 'Fibronectin'; 'MHC class II antigen D'; 'Haptoglobin'; 'Inter alpha-trypsin inhibitor, heavy chain 4'; 'Alpha-1-acid glycoprotein 1'; 'Pantetheinase'	A2m Aoc3 Cd163 Fn1 H2-D1 Hp Itih4 Orm1 Vnn1	Q6GQT1 O70423 B7ZMW6 A0A087WR50 A0A2Z4SYY7 Q61646 E9PVD2 A6X935 Q60590 Q9Z0K8	Q6GQT1 O70423 B7ZMW6 A0A087WR50 A0A2Z4SYY7 Q61646 A6X935 E9PVD2 Q60590 Q9Z0K8	2.00 9/450	6.82 9/132	1.129e-2
GO:0006956	complement activation	Any process involved in the activation of any of the steps of the complement cascade, which allows for the direct killing of microbes, the disposal of immune complexes, and the regulation of other immune processes; the initial steps of complement activation involve one of three pathways, the classical pathway, the alternative pathway, and the lectin pathway, all of which lead to the terminal comp…	ENSMUSG00000030111 ENSMUSG00000026405 ENSMUSG00000057037 ENSMUSG00000076615 ENSMUSG00000046834 ENSMUSG00000022887	'Alpha-2-macroglobulin-P'; 'C4b-binding protein'; 'Complement factor H-related 1'; 'Immunoglobulin heavy constant gamma 3'; 'Keratin, type II cytoskeletal 1'; 'Mannan-binding lectin serine protease 1'	A2m C4bpa Cfhr1 Ighg3 Krt1 Masp1	Q6GQT1 P08607 Q61406 A0A1Y7VJN6 P04104 P98064	Q6GQT1 P08607 Q61406 A0A1Y7VJN6 P04104 P98064	1.33 6/450	10.34 6/58	1.181e-2
GO:0046889	positive regulation of lipid biosynthetic process	Any process that activates or increases the frequency, rate or extent of the chemical reactions and pathways resulting in the formation of lipids.	ENSMUSG00000055782 ENSMUSG00000032080 ENSMUSG00000002992 ENSMUSG00000109350 ENSMUSG00000003555 ENSMUSG00000030747 ENSMUSG00000032349 ENSMUSG00000024926	'ATP-binding cassette sub-family D member 2'; 'Apolipoprotein A-IV'; 'Apolipoprotein C-II'; 'Steroid 17-alpha-hydroxylase/17,20 lyase'; 'Diacylglycerol O-acyltransferase 2'; 'Very long chain fatty acid elongase 5'; 'Histone acetyltransferase'	Abcd2 Apoa4 Apoc2 Cyp17a1 Dgat2 Elovl5 Kat5	Q61285 P06728 Q05020 P27786 Q9DCV3 Q8BHI7 A2VDH4	Q61285 P06728 Q05020 P27786 Q9DCV3 Q8BHI7 A2VDH4	1.78 8/450	7.55 8/106	1.185e-2
GO:0042775	mitochondrial ATP synthesis coupled electron transport	The transfer of electrons through a series of electron donors and acceptors, generating energy that is ultimately used for synthesis of ATP, as it occurs in the mitochondrial inner membrane or chloroplast thylakoid membrane.	ENSMUSG00000064358 ENSMUSG00000041697 ENSMUSG00000024248 ENSMUSG00000031231 ENSMUSG00000013593 ENSMUSG00000058076 ENSMUSG00000020163	'Cytochrome c oxidase subunit 3'; 'Cytochrome c oxidase subunit'; 'Cytochrome c oxidase subunit 7A2 like'; 'Cytochrome c oxidase subunit 7B, mitochondrial'; 'NADH dehydrogenase'; 'Succinate dehydrogenase cytochrome b560 subunit, mitochondrial'; 'Cytochrome b-c1 complex subunit 10'	COX3 Cox6a1 Cox7a2l Cox7b Ndufs2 Sdhc Uqcr11	A0A023J659 Q9DCW5 E9PZS8 Q5FW98 A0A0A6YXD3 Q5XK33 Q9CPX8	A0A023J659 Q9DCW5 E9PZS8 Q5FW98 A0A0A6YXD3 Q5XK33 Q9CPX8	1.56 7/450	8.64 7/81	1.189e-2
GO:0048584	positive regulation of response to stimulus	Any process that activates, maintains or increases the rate of a response to a stimulus. Response to stimulus is a change in state or activity of a cell or an organism (in terms of movement, secretion, enzyme production, gene expression, etc.) as a result of a stimulus.	ENSMUSG00000030111 ENSMUSG00000015134 ENSMUSG00000019326 ENSMUSG00000019979 ENSMUSG00000000049 ENSMUSG00000060802 ENSMUSG00000057367 ENSMUSG00000026405 ENSMUSG00000027187 ENSMUSG00000002944 ENSMUSG00000025351 ENSMUSG00000031871 ENSMUSG00000057037 ENSMUSG00000001506 ENSMUSG00000021999 ENSMUSG00000034675 ENSMUSG00000029163 ENSMUSG00000033831 ENSMUSG00000026193 ENSMUSG00000028480 ENSMUSG00000034708 …	'Alpha-2-macroglobulin-P'; 'Aldh1a3 protein'; 'Amine oxidase'; 'Apoptotic protease-activating factor 1'; 'Beta-2-glycoprotein 1'; 'Beta-2-microglobulin'; 'Baculoviral IAP repeat-containing protein 2'; 'C4b-binding protein'; 'Catalase'; 'Platelet glycoprotein 4'; 'Tetraspanin'; 'Cadherin-5'; 'Complement factor H-related 1'; 'Collagen alpha-1'; 'Carboxypeptidase B2'; 'Drebrin'; 'EMILIN-1'; 'Fibrino…	A2m Aldh1a3 Aoc3 Apaf1 Apoh B2m Birc2 C4bpa Cat Cd36 Cd63 Cdh5 Cfhr1 Col1a1 Cpb2 Dbn1 Emilin1 Fgb Fn1 Glipr2 Grn Gsk3a H2-D1 Hmgb1 Hpx Hyal2 Ighg3 Ilk Ing3 Kat5 Klhdc10 Krt1 Lcp2 Lrg1 Macroh2a1 Map2k6 Masp1 Mcl1 Mefv Nod2 Nop53 Nrp1 Opa1 Pak1 Ptgis Pxn Pyhin1 Rgl2 Rnf185 Rpl37 Rps20 Rptor S100a4 S100a8 Slc30a10 Stard10 Tmem198 Ube2v2 Vnn1 Wwc1 Xrcc1	Q6GQT1 Q810V9 O70423 Q5DU30 Q01339 P01887 Q62210 P08607 Q3TVZ1 Q08857 Q8BT06 P55284 Q61406 P11087 Q9JHH6 Q9QXS6 Q3U254 Q3TGR2 A0A087WR50 Q9CYL5 Q3TW77 Q2NL51 A0A2Z4SYY7 Q3UBK2 Q91X72 O35632 A0A1Y7VJN6 O55222 Q8VEK6 A2VDH4 Q6PAR0 P04104 Q3U5Y3 Q91XL1 Q9QZQ8 Q543Z5 P98064 P97287 Q32MT0 Q8K3Z0 Q8BK35 P97333 Q8BK99 G5E884 Q8BXC0 A0A0J9YV30 Q8BV49 A0A068BD34 Q91YT2 Q9D823 Q5BLK2 A0A991EQV1 P07091 Q53X…	Q6GQT1 Q810V9 O70423 Q5DU30 Q01339 P01887 Q62210 P08607 Q3TVZ1 Q08857 Q8BT06 P55284 Q61406 P11087 Q9JHH6 Q9QXS6 Q3U254 Q3TGR2 A0A087WR50 Q9CYL5 Q3TW77 Q2NL51 A0A2Z4SYY7 Q3UBK2 Q91X72 O35632 A0A1Y7VJN6 O55222 Q8VEK6 A2VDH4 Q6PAR0 P04104 Q3U5Y3 Q91XL1 Q9QZQ8 Q543Z5 P98064 P97287 Q32MT0 Q8K3Z0 Q8BK35 P97333 Q8BK99 G5E884 Q8BXC0 A0A0J9YV30 Q8BV49 A0A068BD34 Q91YT2 Q9D823 Q5BLK2 A0A991EQV1 P07091 Q53X…	13.56 61/450	2.59 61/2359	1.199e-2
GO:1903322	positive regulation of protein modification by small protein conjugation or removal	Any process that activates or increases the frequency, rate or extent of protein modification by small protein conjugation or removal.	ENSMUSG00000057367 ENSMUSG00000020038 ENSMUSG00000057177 ENSMUSG00000056978 ENSMUSG00000025261 ENSMUSG00000055994 ENSMUSG00000041560 ENSMUSG00000010067 ENSMUSG00000022674	'Baculoviral IAP repeat-containing protein 2'; 'Cryptochrome-1'; 'Glycogen synthase kinase-3 alpha'; 'Hepcidin antimicrobial peptide 2'; 'E3 ubiquitin-protein ligase HUWE1'; 'Nucleotide-binding oligomerization domain-containing protein 2'; 'Ribosome biogenesis protein NOP53'; 'Ras association'; 'Ubiquitin-conjugating enzyme E2 variant 2'	Birc2 Cry1 Gsk3a Hamp2 Huwe1 Nod2 Nop53 Rassf1 Ube2v2	Q62210 P97784 Q2NL51 A0A0U1RPF4 Q3TNP1 Q8K3Z0 Q8BK35 B0QZV7 Q9D2M8	Q62210 P97784 Q2NL51 A0A0U1RPF4 Q3TNP1 Q8K3Z0 Q8BK35 B0QZV7 Q9D2M8	2.00 9/450	6.72 9/134	1.224e-2
GO:0042730	fibrinolysis	A process that solubilizes fibrin in the bloodstream of a multicellular organism, chiefly by the proteolytic action of plasmin.	ENSMUSG00000000049 ENSMUSG00000021999 ENSMUSG00000033831 ENSMUSG00000050675	'Beta-2-glycoprotein 1'; 'Carboxypeptidase B2'; 'Fibrinogen C-terminal domain-containing protein'; 'Platelet glycoprotein Ib alpha chain'	Apoh Cpb2 Fgb Gp1ba	Q01339 Q9JHH6 Q3TGR2 O35930	Q01339 Q9JHH6 Q3TGR2 O35930	0.89 4/450	18.18 4/22	1.244e-2
GO:0046461	neutral lipid catabolic process	The chemical reactions and pathways resulting in the breakdown of neutral lipids, lipids only soluble in solvents of very low polarity.	ENSMUSG00000032080 ENSMUSG00000002992 ENSMUSG00000109350 ENSMUSG00000000049 ENSMUSG00000033174	'Apolipoprotein A-IV'; 'Apolipoprotein C-II'; 'Beta-2-glycoprotein 1'; 'Serine aminopeptidase S33 domain-containing protein'	Apoa4 Apoc2 Apoh Mgll	P06728 Q05020 Q01339 Q3UFX6	P06728 Q05020 Q01339 Q3UFX6	1.11 5/450	12.82 5/39	1.267e-2
GO:1901875	positive regulation of post-translational protein modification	Any process that activates or increases the frequency, rate or extent of post-translational protein modification.	ENSMUSG00000057367 ENSMUSG00000020038 ENSMUSG00000057177 ENSMUSG00000056978 ENSMUSG00000025261 ENSMUSG00000055994 ENSMUSG00000041560 ENSMUSG00000010067 ENSMUSG00000022674	'Baculoviral IAP repeat-containing protein 2'; 'Cryptochrome-1'; 'Glycogen synthase kinase-3 alpha'; 'Hepcidin antimicrobial peptide 2'; 'E3 ubiquitin-protein ligase HUWE1'; 'Nucleotide-binding oligomerization domain-containing protein 2'; 'Ribosome biogenesis protein NOP53'; 'Ras association'; 'Ubiquitin-conjugating enzyme E2 variant 2'	Birc2 Cry1 Gsk3a Hamp2 Huwe1 Nod2 Nop53 Rassf1 Ube2v2	Q62210 P97784 Q2NL51 A0A0U1RPF4 Q3TNP1 Q8K3Z0 Q8BK35 B0QZV7 Q9D2M8	Q62210 P97784 Q2NL51 A0A0U1RPF4 Q3TNP1 Q8K3Z0 Q8BK35 B0QZV7 Q9D2M8	2.00 9/450	6.67 9/135	1.267e-2
GO:0046464	acylglycerol catabolic process	The chemical reactions and pathways resulting in the breakdown of acylglycerol, any mono-, di- or triester of glycerol with (one or more) fatty acids.	ENSMUSG00000032080 ENSMUSG00000002992 ENSMUSG00000109350 ENSMUSG00000000049 ENSMUSG00000033174	'Apolipoprotein A-IV'; 'Apolipoprotein C-II'; 'Beta-2-glycoprotein 1'; 'Serine aminopeptidase S33 domain-containing protein'	Apoa4 Apoc2 Apoh Mgll	P06728 Q05020 Q01339 Q3UFX6	P06728 Q05020 Q01339 Q3UFX6	1.11 5/450	12.82 5/39	1.267e-2
GO:1901700	response to oxygen-containing compound	Any process that results in a change in state or activity of a cell or an organism (in terms of movement, secretion, enzyme production, gene expression, etc.) as a result of an oxygen-containing compound stimulus.	ENSMUSG00000030111 ENSMUSG00000032786 ENSMUSG00000055471 ENSMUSG00000032080 ENSMUSG00000060802 ENSMUSG00000057367 ENSMUSG00000027187 ENSMUSG00000002944 ENSMUSG00000018774 ENSMUSG00000028755 ENSMUSG00000001506 ENSMUSG00000029661 ENSMUSG00000021999 ENSMUSG00000027357 ENSMUSG00000020038 ENSMUSG00000030747 ENSMUSG00000038312 ENSMUSG00000022338 ENSMUSG00000025127 ENSMUSG00000036427 ENSMUSG00000034708 …	'Alpha-2-macroglobulin-P'; '5-aminolevulinate synthase, non-specific, mitochondrial'; 'ALK tyrosine kinase receptor'; 'Apolipoprotein A-IV'; 'Beta-2-microglobulin'; 'Baculoviral IAP repeat-containing protein 2'; 'Catalase'; 'Platelet glycoprotein 4'; 'CD68 antigen'; 'Cytidine deaminase'; 'Collagen alpha-1'; 'Collagen alpha-2'; 'Carboxypeptidase B2'; 'Cardiolipin synthase'; 'Cryptochrome-1'; 'Diac…	A2m Alas1 Alk Apoa4 B2m Birc2 Cat Cd36 Cd68 Cda Col1a1 Col1a2 Cpb2 Crls1 Cry1 Dgat2 Edem2 Eny2 Gcgr Gpi1 Grn Gsk3a H2az1 Hmgb1 Hnrnpk Hyal2 Kat5 Kcnma1 Kdm6a Lcn2 Map2k6 Mpv17 Mt1 Ncoa5 Nod2 Nt5e Opa1 Orai1 Pex2 Ppp2cb Pxn Pygm Rab31 Romo1 Rptor S100a8 Serpina3m Setx Sidt2 Slc30a10 Spp1 Tbc1d1 Tra2b Vim Xrcc1	Q6GQT1 Q8VC19 P97793 P06728 P01887 Q62210 Q3TVZ1 Q08857 A0A0R4J1C8 P56389 P11087 Q01149 Q9JHH6 Q80ZM8 P97784 Q9DCV3 Q8BJT9 Q9JIX0 Q3UN81 B2RXT5 Q3TW77 Q2NL51 P0C0S6 Q3UBK2 H3BLL4 O35632 A2VDH4 A0A286YDM6 O70546 P11672 Q543Z5 G3UVW1 A0A1D5RLN7 Q91W39 Q8K3Z0 Q0VEE0 Q8BK99 Q8BWG9 Q91YZ5 P62715 A0A0J9YV30 Q9WUB3 Q3TXV4 P60603 A0A991EQV1 Q53X15 Q03734 A2AKX3 Q3U1L8 Q3UVU3 F8WIP8 Q60949 P62996 Q5FWJ3 Q…	Q6GQT1 Q8VC19 P97793 P06728 P01887 Q62210 Q3TVZ1 Q08857 A0A0R4J1C8 P56389 P11087 Q01149 Q9JHH6 Q80ZM8 P97784 Q9DCV3 Q8BJT9 Q9JIX0 Q3UN81 B2RXT5 Q3TW77 Q2NL51 P0C0S6 Q3UBK2 H3BLL4 O35632 A2VDH4 A0A286YDM6 O70546 P11672 Q543Z5 G3UVW1 A0A1D5RLN7 Q91W39 Q8K3Z0 Q0VEE0 Q8BK99 Q8BWG9 Q91YZ5 P62715 A0A0J9YV30 Q9WUB3 Q3TXV4 P60603 A0A991EQV1 Q53X15 Q03734 A2AKX3 Q3U1L8 Q3UVU3 F8WIP8 Q60949 P62996 Q5FWJ3 Q…	12.22 55/450	2.65 55/2077	1.296e-2
GO:0010811	positive regulation of cell-substrate adhesion	Any process that increases the frequency, rate or extent of cell-substrate adhesion. Cell-substrate adhesion is the attachment of a cell to the underlying substrate via adhesion molecules.	ENSMUSG00000002944 ENSMUSG00000034675 ENSMUSG00000029163 ENSMUSG00000026193 ENSMUSG00000030890 ENSMUSG00000068566 ENSMUSG00000025810 ENSMUSG00000025130 ENSMUSG00000029304	'Platelet glycoprotein 4'; 'Drebrin'; 'EMILIN-1'; 'Fibronectin'; 'Scaffold protein ILK'; 'Myadm protein'; 'Neuropilin-1'; 'protein disulfide-isomerase'; 'Secreted phosphoprotein 1'	Cd36 Dbn1 Emilin1 Fn1 Ilk Myadm Nrp1 P4hb Spp1	Q08857 Q9QXS6 Q3U254 A0A087WR50 O55222 Q0VE46 P97333 Q3TIQ5 F8WIP8	Q08857 Q9QXS6 Q3U254 A0A087WR50 O55222 Q0VE46 P97333 Q3TIQ5 F8WIP8	2.00 9/450	6.62 9/136	1.304e-2
GO:0042773	ATP synthesis coupled electron transport	The transfer of electrons through a series of electron donors and acceptors, generating energy that is ultimately used for synthesis of ATP.	ENSMUSG00000064358 ENSMUSG00000041697 ENSMUSG00000024248 ENSMUSG00000031231 ENSMUSG00000013593 ENSMUSG00000058076 ENSMUSG00000020163	'Cytochrome c oxidase subunit 3'; 'Cytochrome c oxidase subunit'; 'Cytochrome c oxidase subunit 7A2 like'; 'Cytochrome c oxidase subunit 7B, mitochondrial'; 'NADH dehydrogenase'; 'Succinate dehydrogenase cytochrome b560 subunit, mitochondrial'; 'Cytochrome b-c1 complex subunit 10'	COX3 Cox6a1 Cox7a2l Cox7b Ndufs2 Sdhc Uqcr11	A0A023J659 Q9DCW5 E9PZS8 Q5FW98 A0A0A6YXD3 Q5XK33 Q9CPX8	A0A023J659 Q9DCW5 E9PZS8 Q5FW98 A0A0A6YXD3 Q5XK33 Q9CPX8	1.56 7/450	8.43 7/83	1.304e-2
GO:1901796	regulation of signal transduction by p53 class mediator	Any process that modulates the frequency, rate or extent of signal transduction by p53 class mediator.	ENSMUSG00000022557 ENSMUSG00000021546 ENSMUSG00000038279 ENSMUSG00000041560 ENSMUSG00000041841 ENSMUSG00000058558 ENSMUSG00000028234	'Ribosome biogenesis protein BOP1'; 'Heterogeneous nuclear ribonucleoprotein K'; 'NOP2 nucleolar protein'; 'Ribosome biogenesis protein NOP53'; 'Large ribosomal subunit protein eL37'; 'Large ribosomal subunit protein uL18'; 'Small ribosomal subunit protein uS10'	Bop1 Hnrnpk Nop2 Nop53 Rpl37 Rpl5 Rps20	P97452 H3BLL4 E9QN31 Q8BK35 Q9D823 Q3TKR5 Q5BLK2	P97452 H3BLL4 E9QN31 Q8BK35 Q9D823 Q3TKR5 Q5BLK2	1.56 7/450	8.43 7/83	1.304e-2
GO:0048523	negative regulation of cellular process	Any process that stops, prevents, or reduces the frequency, rate or extent of a cellular process, any of those that are carried out at the cellular level, but are not necessarily restricted to a single cell. For example, cell communication occurs among more than one cell, but occurs at the cellular level.	ENSMUSG00000055782 ENSMUSG00000042901 ENSMUSG00000032826 ENSMUSG00000026542 ENSMUSG00000032080 ENSMUSG00000002992 ENSMUSG00000109350 ENSMUSG00000000049 ENSMUSG00000021877 ENSMUSG00000030654 ENSMUSG00000015461 ENSMUSG00000018585 ENSMUSG00000060802 ENSMUSG00000057367 ENSMUSG00000027187 ENSMUSG00000002944 ENSMUSG00000025351 ENSMUSG00000028755 ENSMUSG00000031871 ENSMUSG00000028551 ENSMUSG00000002107 …	'ATP-binding cassette sub-family D member 2'; 'Axin interactor, dorsalization-associated protein'; 'Ankyrin 2, brain'; 'Pentraxin family member'; 'Apolipoprotein A-IV'; 'Apolipoprotein C-II'; 'Beta-2-glycoprotein 1'; 'ADP-ribosylation factor 4'; 'ADP-ribosylation factor-like protein 6-interacting protein 1'; 'Cyclic AMP-dependent transcription factor ATF-6 beta'; 'Copper transport protein ATOX1';…	Abcd2 Aida Ank2 Apcs Apoa4 Apoc2 Apoh Arf4 Arl6ip1 Atf6b Atox1 B2m Birc2 Cat Cd36 Cd63 Cda Cdh5 Cdkn2c Celf2 Cenpf Cnbp Cnot2 Col1a1 Cpb2 Cry1 Ctsa Dbn1 Dgat2 Dhrs2 Dip2b Dnajb5 Dpp8 Eloc Emilin1 Eny2 Fgb Fhl1 Fn1 Fth1 Gfap Gp1ba Gpi1 Grn Gsk3a H1-0 H1-1 H1-2 H1-4 H1f5 H2-D1 H4c1; H4c2; H4c3; H4c4; H4c6; H4c8; H4c9; H4c11; H4c12; Hist1h4m; H4c14; H4c16 Hamp2 Hdgfl3 Hmgb1 Hnrnpk Hspg2 Huwe1 Hyal2 …	Q61285 Q8C4Q6 S4R2Q9 Q4JFI8 P06728 Q05020 Q01339 P61750 Q3THR3 O35451 O08997 P01887 Q62210 Q3TVZ1 Q08857 Q8BT06 P56389 P55284 Q60772 Q9Z0H4 E9Q3P4 P53996 A0A1S6GWJ6 P11087 Q9JHH6 P97784 G3X8T3 Q9QXS6 Q9DCV3 Q149L0 Q3UH60 A2AG30 Q80YA7 A0A087WNT1 Q3U254 Q9JIX0 Q3TGR2 A2AEY2 A0A087WR50 P09528 P03995 O35930 B2RXT5 Q3TW77 Q2NL51 P10922 P43275 P15864 P43274 Q1WWK3 A0A2Z4SYY7 P62806 A0A0U1RPF4 Q9JMG7 Q…	Q61285 Q8C4Q6 S4R2Q9 Q4JFI8 P06728 Q05020 Q01339 P61750 Q3THR3 O35451 O08997 P01887 Q62210 Q3TVZ1 Q08857 Q8BT06 P56389 P55284 Q60772 Q9Z0H4 E9Q3P4 P53996 A0A1S6GWJ6 P11087 Q9JHH6 P97784 G3X8T3 Q9QXS6 Q9DCV3 Q149L0 Q3UH60 A2AG30 Q80YA7 A0A087WNT1 Q3U254 Q9JIX0 Q3TGR2 A2AEY2 A0A087WR50 P09528 P03995 O35930 B2RXT5 Q3TW77 Q2NL51 P10922 P43275 P15864 P43274 Q1WWK3 A0A2Z4SYY7 P62806 A0A0U1RPF4 Q9JMG7 Q…	27.33 123/450	2.20 123/5599	1.319e-2
GO:0009144	purine nucleoside triphosphate metabolic process	The chemical reactions and pathways involving purine nucleoside triphosphate, a compound consisting of a purine base linked to a ribose or deoxyribose sugar esterified with triphosphate on the sugar.	ENSMUSG00000064357 ENSMUSG00000016252 ENSMUSG00000060600 ENSMUSG00000036427 ENSMUSG00000030869 ENSMUSG00000113902 ENSMUSG00000002416 ENSMUSG00000013593 ENSMUSG00000032420 ENSMUSG00000038084 ENSMUSG00000028944 ENSMUSG00000029430 ENSMUSG00000058076	'ATP synthase subunit a'; 'ATP synthase subunit epsilon, mitochondrial'; 'Beta-enolase'; 'Glucose-6-phosphate isomerase'; 'Acyl carrier protein'; 'NADH dehydrogenase'; '5'-nucleotidase'; 'Dynamin-type G domain-containing protein'; 'CBS domain-containing protein'; 'GTP-binding nuclear protein Ran'; 'Succinate dehydrogenase cytochrome b560 subunit, mitochondrial'	ATP6 Atp5f1e Eno3 Gpi1 Ndufab1 Ndufb1 Ndufb2 Ndufs2 Nt5e Opa1 Prkag2 Ran Sdhc	A0A0F6PZ10 P56382 P21550 B2RXT5 Q3TJG2 P0DN34 Q9CPU2 A0A0A6YXD3 Q0VEE0 Q8BK99 Q3U4D5 P62827 Q5XK33	A0A0F6PZ10 P56382 P21550 B2RXT5 Q3TJG2 P0DN34 Q9CPU2 A0A0A6YXD3 Q0VEE0 Q8BK99 Q3U4D5 P62827 Q5XK33	2.89 13/450	4.96 13/262	1.327e-2
GO:0031398	positive regulation of protein ubiquitination	Any process that activates or increases the frequency, rate or extent of the addition of ubiquitin groups to a protein.	ENSMUSG00000057367 ENSMUSG00000020038 ENSMUSG00000057177 ENSMUSG00000056978 ENSMUSG00000025261 ENSMUSG00000055994 ENSMUSG00000010067 ENSMUSG00000022674	'Baculoviral IAP repeat-containing protein 2'; 'Cryptochrome-1'; 'Glycogen synthase kinase-3 alpha'; 'Hepcidin antimicrobial peptide 2'; 'E3 ubiquitin-protein ligase HUWE1'; 'Nucleotide-binding oligomerization domain-containing protein 2'; 'Ras association'; 'Ubiquitin-conjugating enzyme E2 variant 2'	Birc2 Cry1 Gsk3a Hamp2 Huwe1 Nod2 Rassf1 Ube2v2	Q62210 P97784 Q2NL51 A0A0U1RPF4 Q3TNP1 Q8K3Z0 B0QZV7 Q9D2M8	Q62210 P97784 Q2NL51 A0A0U1RPF4 Q3TNP1 Q8K3Z0 B0QZV7 Q9D2M8	1.78 8/450	7.34 8/109	1.327e-2
GO:0009199	ribonucleoside triphosphate metabolic process	The chemical reactions and pathways involving a ribonucleoside triphosphate, a compound consisting of a nucleobase linked to a ribose sugar esterified with triphosphate on the sugar.	ENSMUSG00000064357 ENSMUSG00000016252 ENSMUSG00000060600 ENSMUSG00000036427 ENSMUSG00000030869 ENSMUSG00000113902 ENSMUSG00000002416 ENSMUSG00000013593 ENSMUSG00000032420 ENSMUSG00000038084 ENSMUSG00000028944 ENSMUSG00000029430 ENSMUSG00000058076	'ATP synthase subunit a'; 'ATP synthase subunit epsilon, mitochondrial'; 'Beta-enolase'; 'Glucose-6-phosphate isomerase'; 'Acyl carrier protein'; 'NADH dehydrogenase'; '5'-nucleotidase'; 'Dynamin-type G domain-containing protein'; 'CBS domain-containing protein'; 'GTP-binding nuclear protein Ran'; 'Succinate dehydrogenase cytochrome b560 subunit, mitochondrial'	ATP6 Atp5f1e Eno3 Gpi1 Ndufab1 Ndufb1 Ndufb2 Ndufs2 Nt5e Opa1 Prkag2 Ran Sdhc	A0A0F6PZ10 P56382 P21550 B2RXT5 Q3TJG2 P0DN34 Q9CPU2 A0A0A6YXD3 Q0VEE0 Q8BK99 Q3U4D5 P62827 Q5XK33	A0A0F6PZ10 P56382 P21550 B2RXT5 Q3TJG2 P0DN34 Q9CPU2 A0A0A6YXD3 Q0VEE0 Q8BK99 Q3U4D5 P62827 Q5XK33	2.89 13/450	4.96 13/262	1.327e-2
GO:0009894	regulation of catabolic process	Any process that modulates the frequency, rate, or extent of the chemical reactions and pathways resulting in the breakdown of substances.	ENSMUSG00000055782 ENSMUSG00000055471 ENSMUSG00000019979 ENSMUSG00000032080 ENSMUSG00000002992 ENSMUSG00000109350 ENSMUSG00000000049 ENSMUSG00000026405 ENSMUSG00000020166 ENSMUSG00000017760 ENSMUSG00000020932 ENSMUSG00000057177 ENSMUSG00000056978 ENSMUSG00000066551 ENSMUSG00000024926 ENSMUSG00000038612 ENSMUSG00000022534 ENSMUSG00000055994 ENSMUSG00000041560 ENSMUSG00000038150 ENSMUSG00000028944 …	'ATP-binding cassette sub-family D member 2'; 'ALK tyrosine kinase receptor'; 'Apoptotic protease-activating factor 1'; 'Apolipoprotein A-IV'; 'Apolipoprotein C-II'; 'Beta-2-glycoprotein 1'; 'C4b-binding protein'; 'NOT2/NOT3/NOT5 C-terminal domain-containing protein'; 'Carboxypeptidase'; 'Glial fibrillary acidic protein'; 'Glycogen synthase kinase-3 alpha'; 'Hepcidin antimicrobial peptide 2'; 'Hi…	Abcd2 Alk Apaf1 Apoa4 Apoc2 Apoh C4bpa Cnot2 Ctsa Gfap Gsk3a Hamp2 Hmgb1 Kat5 Mcl1 Mefv Nod2 Nop53 Ormdl3 Prkag2 Rnf185 Rpl5 Rptor Serpinb1a Sumo3 Ube2v2 Usp30 Vim Wdr6 Zfp36l2	Q61285 P97793 Q5DU30 P06728 Q05020 Q01339 P08607 A0A1S6GWJ6 G3X8T3 P03995 Q2NL51 A0A0U1RPF4 Q3UBK2 A2VDH4 P97287 Q32MT0 Q8K3Z0 Q8BK35 Q9CPZ6 Q3U4D5 Q91YT2 Q3TKR5 A0A991EQV1 Q9D154 G3UZA7 Q9D2M8 Q3UN04 Q5FWJ3 Q3TEZ2 P23949	Q61285 P97793 Q5DU30 P06728 Q05020 Q01339 P08607 A0A1S6GWJ6 G3X8T3 P03995 Q2NL51 A0A0U1RPF4 Q3UBK2 A2VDH4 P97287 Q32MT0 Q8K3Z0 Q8BK35 Q9CPZ6 Q3U4D5 Q91YT2 Q3TKR5 A0A991EQV1 Q9D154 G3UZA7 Q9D2M8 Q3UN04 Q5FWJ3 Q3TEZ2 P23949	6.89 31/450	3.19 31/973	1.327e-2
GO:0048518	positive regulation of biological process	Any process that activates or increases the frequency, rate or extent of a biological process. Biological processes are regulated by many means; examples include the control of gene expression, protein modification or interaction with a protein or substrate molecule.	ENSMUSG00000030111 ENSMUSG00000055782 ENSMUSG00000015134 ENSMUSG00000055471 ENSMUSG00000032826 ENSMUSG00000019326 ENSMUSG00000019979 ENSMUSG00000032080 ENSMUSG00000002992 ENSMUSG00000109350 ENSMUSG00000000049 ENSMUSG00000021877 ENSMUSG00000004661 ENSMUSG00000030654 ENSMUSG00000015461 ENSMUSG00000065990 ENSMUSG00000060802 ENSMUSG00000057367 ENSMUSG00000042992 ENSMUSG00000026405 ENSMUSG00000027187 …	'Alpha-2-macroglobulin-P'; 'ATP-binding cassette sub-family D member 2'; 'Aldh1a3 protein'; 'ALK tyrosine kinase receptor'; 'Ankyrin 2, brain'; 'Amine oxidase'; 'Apoptotic protease-activating factor 1'; 'Apolipoprotein A-IV'; 'Apolipoprotein C-II'; 'Beta-2-glycoprotein 1'; 'ADP-ribosylation factor 4'; 'AT-rich interactive domain-containing protein 3'; 'ADP-ribosylation factor-like protein 6-inter…	A2m Abcd2 Aldh1a3 Alk Ank2 Aoc3 Apaf1 Apoa4 Apoc2 Apoh Arf4 Arid3b Arl6ip1 Atf6b Aurkaip1 B2m Birc2 Borcs5 C4bpa Cat Cd36 Cd63 Cdh5 Cfhr1 Cnbp Cnot2 Col1a1 Cpb2 Crocc Cry1 Cyp17a1 Dbn1 Ddx41 Dgat2 Dip2b Dynlt3 Edem2 Elovl5 Emilin1 Eny2 Fgb Fhl1 Fn1 Gcgr Gfap Glipr2 Gp1ba Gpi1 Grn Gsk3a H1-1 H2-D1 H2az1 Hamp2 Hmgb1 Hnrnpk Hpx Hspg2 Huwe1 Hyal2 Ift20 Ighg3 Ilk Ing3 Kat5 Kcnma1 Kdm6a Klhdc10 Krt1 Lc…	Q6GQT1 Q61285 Q810V9 P97793 S4R2Q9 O70423 Q5DU30 P06728 Q05020 Q01339 P61750 B2RWY2 Q3THR3 O35451 Q3TZ21 P01887 Q62210 E9Q2W8 P08607 Q3TVZ1 Q08857 Q8BT06 P55284 Q61406 P53996 A0A1S6GWJ6 P11087 Q9JHH6 Q8CJ40 P97784 P27786 Q9QXS6 A0A1S6GWJ4 Q9DCV3 Q3UH60 P56387 Q8BJT9 Q8BHI7 Q3U254 Q9JIX0 Q3TGR2 A2AEY2 A0A087WR50 Q3UN81 P03995 Q9CYL5 O35930 B2RXT5 Q3TW77 Q2NL51 P43275 A0A2Z4SYY7 P0C0S6 A0A0U1RPF4 Q…	Q6GQT1 Q61285 Q810V9 P97793 S4R2Q9 O70423 Q5DU30 P06728 Q05020 Q01339 P61750 B2RWY2 Q3THR3 O35451 Q3TZ21 P01887 Q62210 E9Q2W8 P08607 Q3TVZ1 Q08857 Q8BT06 P55284 Q61406 P53996 A0A1S6GWJ6 P11087 Q9JHH6 Q8CJ40 P97784 P27786 Q9QXS6 A0A1S6GWJ4 Q9DCV3 Q3UH60 P56387 Q8BJT9 Q8BHI7 Q3U254 Q9JIX0 Q3TGR2 A2AEY2 A0A087WR50 Q3UN81 P03995 Q9CYL5 O35930 B2RXT5 Q3TW77 Q2NL51 P43275 A0A2Z4SYY7 P0C0S6 A0A0U1RPF4 Q…	31.33 141/450	2.14 141/6589	1.327e-2
GO:0010033	response to organic substance	Any process that results in a change in state or activity of a cell or an organism (in terms of movement, secretion, enzyme production, gene expression, etc.) as a result of an organic substance stimulus.	ENSMUSG00000030111 ENSMUSG00000036138 ENSMUSG00000032786 ENSMUSG00000055471 ENSMUSG00000032826 ENSMUSG00000032080 ENSMUSG00000015461 ENSMUSG00000060802 ENSMUSG00000057367 ENSMUSG00000027187 ENSMUSG00000002944 ENSMUSG00000018774 ENSMUSG00000028755 ENSMUSG00000020166 ENSMUSG00000001506 ENSMUSG00000029661 ENSMUSG00000021999 ENSMUSG00000027357 ENSMUSG00000020038 ENSMUSG00000074254 ENSMUSG00000040660 …	'Alpha-2-macroglobulin-P'; 'Uncharacterized protein'; '5-aminolevulinate synthase, non-specific, mitochondrial'; 'ALK tyrosine kinase receptor'; 'Ankyrin 2, brain'; 'Apolipoprotein A-IV'; 'Cyclic AMP-dependent transcription factor ATF-6 beta'; 'Beta-2-microglobulin'; 'Baculoviral IAP repeat-containing protein 2'; 'Catalase'; 'Platelet glycoprotein 4'; 'CD68 antigen'; 'Cytidine deaminase'; 'NOT2/N…	A2m Acaa1a Alas1 Alk Ank2 Apoa4 Atf6b B2m Birc2 Cat Cd36 Cd68 Cda Cnot2 Col1a1 Col1a2 Cpb2 Crls1 Cry1 Cyp2a4 Cyp2b9 Dbn1 Ddx41 Dgat2 Dnajb5 Edem2 Eny2 Fgb Fn1 Gcgr Gpi1 Grn Gsk3a H2az1 Hmgb1 Hnrnpk Hpx Hyal2 Ilk Itih4 Kat5 Kcnma1 Kdm6a Krt18 Ly6d Map2k6 Mcl1 Mefv Ncoa5 Nod2 Nt5e Nup85 Opa1 Orai1 P4hb Pak1 Plin2 Ppp2cb Ptgis Pxn Pygm Pyhin1 Rab31 Ran Rnf185 Rptor S100a8 Sec61b Serpina3m Setx Sidt2…	Q6GQT1 Q8BLD7 Q8VC19 P97793 S4R2Q9 P06728 O35451 P01887 Q62210 Q3TVZ1 Q08857 A0A0R4J1C8 P56389 A0A1S6GWJ6 P11087 Q01149 Q9JHH6 Q80ZM8 P97784 P15392 P12790 Q9QXS6 A0A1S6GWJ4 Q9DCV3 A2AG30 Q8BJT9 Q9JIX0 Q3TGR2 A0A087WR50 Q3UN81 B2RXT5 Q3TW77 Q2NL51 P0C0S6 Q3UBK2 H3BLL4 Q91X72 O35632 O55222 E9PVD2 A6X935 A2VDH4 A0A286YDM6 O70546 P05784 P35459 Q543Z5 P97287 Q32MT0 Q91W39 Q8K3Z0 Q0VEE0 Q8R480 Q8BK99 Q…	Q6GQT1 Q8BLD7 Q8VC19 P97793 S4R2Q9 P06728 O35451 P01887 Q62210 Q3TVZ1 Q08857 A0A0R4J1C8 P56389 A0A1S6GWJ6 P11087 Q01149 Q9JHH6 Q80ZM8 P97784 P15392 P12790 Q9QXS6 A0A1S6GWJ4 Q9DCV3 A2AG30 Q8BJT9 Q9JIX0 Q3TGR2 A0A087WR50 Q3UN81 B2RXT5 Q3TW77 Q2NL51 P0C0S6 Q3UBK2 H3BLL4 Q91X72 O35632 O55222 A6X935 E9PVD2 A2VDH4 A0A286YDM6 O70546 P05784 P35459 Q543Z5 P97287 Q32MT0 Q91W39 Q8K3Z0 Q0VEE0 Q8R480 Q8BK99 Q…	18.22 82/450	2.39 82/3435	1.334e-2
GO:1900026	positive regulation of substrate adhesion-dependent cell spreading	Any process that activates or increases the frequency, rate or extent of substrate adhesion-dependent cell spreading.	ENSMUSG00000034675 ENSMUSG00000030890 ENSMUSG00000068566 ENSMUSG00000025810 ENSMUSG00000025130	'Drebrin'; 'Scaffold protein ILK'; 'Myadm protein'; 'Neuropilin-1'; 'protein disulfide-isomerase'	Dbn1 Ilk Myadm Nrp1 P4hb	Q9QXS6 O55222 Q0VE46 P97333 Q3TIQ5	Q9QXS6 O55222 Q0VE46 P97333 Q3TIQ5	1.11 5/450	12.50 5/40	1.337e-2
GO:0006123	mitochondrial electron transport, cytochrome c to oxygen	The transfer of electrons from cytochrome c to oxygen that occurs during oxidative phosphorylation, mediated by the multisubunit enzyme known as complex IV.	ENSMUSG00000064358 ENSMUSG00000041697 ENSMUSG00000024248 ENSMUSG00000031231	'Cytochrome c oxidase subunit 3'; 'Cytochrome c oxidase subunit'; 'Cytochrome c oxidase subunit 7A2 like'; 'Cytochrome c oxidase subunit 7B, mitochondrial'	COX3 Cox6a1 Cox7a2l Cox7b	A0A023J659 Q9DCW5 E9PZS8 Q5FW98	A0A023J659 Q9DCW5 E9PZS8 Q5FW98	0.89 4/450	17.39 4/23	1.350e-2
GO:0032102	negative regulation of response to external stimulus	Any process that stops, prevents, or reduces the frequency, rate or extent of a response to an external stimulus.	ENSMUSG00000030111 ENSMUSG00000000049 ENSMUSG00000031871 ENSMUSG00000021999 ENSMUSG00000034675 ENSMUSG00000019874 ENSMUSG00000033831 ENSMUSG00000050675 ENSMUSG00000034708 ENSMUSG00000073411 ENSMUSG00000046834 ENSMUSG00000022534 ENSMUSG00000055994 ENSMUSG00000025810 ENSMUSG00000032420 ENSMUSG00000017969 ENSMUSG00000000339 ENSMUSG00000030539	'Alpha-2-macroglobulin-P'; 'Beta-2-glycoprotein 1'; 'Cadherin-5'; 'Carboxypeptidase B2'; 'Drebrin'; 'Fatty acid-binding protein, brain'; 'Fibrinogen C-terminal domain-containing protein'; 'Platelet glycoprotein Ib alpha chain'; 'Granulins domain-containing protein'; 'MHC class II antigen D'; 'Keratin, type II cytoskeletal 1'; 'Mediterranean fever'; 'Nucleotide-binding oligomerization domain-conta…	A2m Apoh Cdh5 Cpb2 Dbn1 Fabp7 Fgb Gp1ba Grn H2-D1 Krt1 Mefv Nod2 Nrp1 Nt5e Ptgis Rtca Sema4b	Q6GQT1 Q01339 P55284 Q9JHH6 Q9QXS6 E9Q0H6 Q3TGR2 O35930 Q3TW77 A0A2Z4SYY7 P04104 Q32MT0 Q8K3Z0 P97333 Q0VEE0 Q8BXC0 A0A1S6GWI5 Q62179	Q6GQT1 Q01339 P55284 Q9JHH6 Q9QXS6 E9Q0H6 Q3TGR2 O35930 Q3TW77 A0A2Z4SYY7 P04104 Q32MT0 Q8K3Z0 P97333 Q0VEE0 Q8BXC0 A0A1S6GWI5 Q62179	4.00 18/450	4.06 18/443	1.350e-2
GO:0016192	vesicle-mediated transport	A cellular transport process in which transported substances are moved in membrane-bounded vesicles; transported substances are enclosed in the vesicle lumen or located in the vesicle membrane. The process begins with a step that directs a substance to the forming vesicle, and includes vesicle budding and coating. Vesicles are then targeted to, and fuse with, an acceptor membrane.	ENSMUSG00000028830 ENSMUSG00000032826 ENSMUSG00000039623 ENSMUSG00000002992 ENSMUSG00000109350 ENSMUSG00000021877 ENSMUSG00000036093 ENSMUSG00000060802 ENSMUSG00000026405 ENSMUSG00000008845 ENSMUSG00000002944 ENSMUSG00000025351 ENSMUSG00000034152 ENSMUSG00000033831 ENSMUSG00000025127 ENSMUSG00000034708 ENSMUSG00000049539 ENSMUSG00000056978 ENSMUSG00000066551 ENSMUSG00000021546 ENSMUSG00000002778 …	'Expressed sequence AU040320'; 'Ankyrin 2, brain'; 'AP-5 complex subunit zeta-1'; 'Apolipoprotein C-II'; 'ADP-ribosylation factor 4'; 'ADP-ribosylation factor-like protein 5A'; 'Beta-2-microglobulin'; 'C4b-binding protein'; 'Cd163 protein'; 'Platelet glycoprotein 4'; 'Tetraspanin'; 'Exocyst complex component 3'; 'Fibrinogen C-terminal domain-containing protein'; 'Glucagon receptor'; 'Granulins do…	AU040320 Ank2 Ap5z1 Apoc2 Arf4 Arl5a B2m C4bpa Cd163 Cd36 Cd63 Exoc3 Fgb Gcgr Grn H1-1 Hamp2 Hmgb1 Hnrnpk Kdelr1 Krt18 Kxd1 Lyve1 Nod2 Nostrin Orai1 P4hb Phaf1 Pip5k1c Rab31 Rab3ip Rhobtb1 Rtn3 Septin2 Sft2d3 Sncg Trip11 Tspan7 Use1 Yif1a Yipf5 Zfpl1	Z4YK56 S4R2Q9 Q3U829 Q05020 P61750 Q80ZU0 P01887 P08607 B7ZMW6 Q08857 Q8BT06 Q6KAR6 Q3TGR2 Q3UN81 Q3TW77 P43275 A0A0U1RPF4 Q3UBK2 H3BLL4 Q99JH8 P05784 E9QNP0 Q8BHC0 Q8K3Z0 Q6WKZ7 Q8BWG9 Q3TIQ5 Q922R1 F8WHW6 Q3TXV4 A0A1W2P7K6 Q499C9 Q9ES97 E9Q3V6 Q9CSV6 Q5GQ64 Q8BVJ9 Q62283 Q5I940 Q91XB7 Q9EQQ2 Q9DB43	Z4YK56 S4R2Q9 Q3U829 Q05020 P61750 Q80ZU0 P01887 P08607 B7ZMW6 Q08857 Q8BT06 Q6KAR6 Q3TGR2 Q3UN81 Q3TW77 P43275 A0A0U1RPF4 Q3UBK2 H3BLL4 Q99JH8 P05784 E9QNP0 Q8BHC0 Q8K3Z0 Q6WKZ7 Q8BWG9 Q3TIQ5 Q922R1 F8WHW6 Q3TXV4 A0A1W2P7K6 Q499C9 Q9ES97 E9Q3V6 Q9CSV6 Q5GQ64 Q8BVJ9 Q62283 Q5I940 Q91XB7 Q9EQQ2 Q9DB43	9.56 43/450	2.83 43/1517	1.350e-2
GO:0006959	humoral immune response	An immune response mediated through a body fluid.	ENSMUSG00000030111 ENSMUSG00000060802 ENSMUSG00000026405 ENSMUSG00000057037 ENSMUSG00000033831 ENSMUSG00000073411 ENSMUSG00000056978 ENSMUSG00000030895 ENSMUSG00000076615 ENSMUSG00000046834 ENSMUSG00000022887 ENSMUSG00000055994 ENSMUSG00000021876 ENSMUSG00000067847	'Alpha-2-macroglobulin-P'; 'Beta-2-microglobulin'; 'C4b-binding protein'; 'Complement factor H-related 1'; 'Fibrinogen C-terminal domain-containing protein'; 'MHC class II antigen D'; 'Hepcidin antimicrobial peptide 2'; 'Hemopexin'; 'Immunoglobulin heavy constant gamma 3'; 'Keratin, type II cytoskeletal 1'; 'Mannan-binding lectin serine protease 1'; 'Nucleotide-binding oligomerization domain-cont…	A2m B2m C4bpa Cfhr1 Fgb H2-D1 Hamp2 Hpx Ighg3 Krt1 Masp1 Nod2 Rnase4 Romo1	Q6GQT1 P01887 P08607 Q61406 Q3TGR2 A0A2Z4SYY7 A0A0U1RPF4 Q91X72 A0A1Y7VJN6 P04104 P98064 Q8K3Z0 Q6NXX2 P60603	Q6GQT1 P01887 P08607 Q61406 Q3TGR2 A0A2Z4SYY7 A0A0U1RPF4 Q91X72 A0A1Y7VJN6 P04104 P98064 Q8K3Z0 Q6NXX2 P60603	3.11 14/450	4.70 14/298	1.361e-2
GO:0048856	anatomical structure development	The biological process whose specific outcome is the progression of an anatomical structure from an initial condition to its mature state. This process begins with the formation of the structure and ends with the mature structure, whatever form that may be including its natural destruction. An anatomical structure is any biological entity that occupies space and is distinguished from its surround…	ENSMUSG00000030111 ENSMUSG00000028830 ENSMUSG00000055782 ENSMUSG00000042901 ENSMUSG00000032786 ENSMUSG00000015134 ENSMUSG00000055471 ENSMUSG00000032826 ENSMUSG00000019979 ENSMUSG00000026542 ENSMUSG00000032080 ENSMUSG00000000049 ENSMUSG00000021877 ENSMUSG00000060802 ENSMUSG00000057367 ENSMUSG00000027187 ENSMUSG00000002944 ENSMUSG00000025351 ENSMUSG00000031871 ENSMUSG00000028551 ENSMUSG00000026605 …	'Alpha-2-macroglobulin-P'; 'Expressed sequence AU040320'; 'ATP-binding cassette sub-family D member 2'; 'Axin interactor, dorsalization-associated protein'; '5-aminolevulinate synthase, non-specific, mitochondrial'; 'Aldh1a3 protein'; 'ALK tyrosine kinase receptor'; 'Ankyrin 2, brain'; 'Apoptotic protease-activating factor 1'; 'Pentraxin family member'; 'Apolipoprotein A-IV'; 'Beta-2-glycoprotein…	A2m AU040320 Abcd2 Aida Alas1 Aldh1a3 Alk Ank2 Apaf1 Apcs Apoa4 Apoh Arf4 B2m Birc2 Cat Cd36 Cd63 Cdh5 Cdkn2c Cenpf Chkb Cnot2 Col1a1 Col1a2 Col4a2 Cox7b Cpb2 Crybb3 Csrp1 Cstdc4 Cyp4a10 Cyp4a14 Cyp4a31 Dbn1 Des Dgat2 Dhrs2 Dip2b Dock10 Emilin1 Ext2 Fabp7 Fgl1 Fhl1 Fn1 Gfap Glipr2 Gm5478 Gmpr2 Gnb1 Gp1ba Gpi1 Grn Gsk3a H1f5 H2-D1 H2ax H4c1; H4c2; H4c3; H4c4; H4c6; H4c8; H4c9; H4c11; H4c12; Hist1h…	Q6GQT1 Z4YK56 Q61285 Q8C4Q6 Q8VC19 Q810V9 P97793 S4R2Q9 Q5DU30 Q4JFI8 P06728 Q01339 P61750 P01887 Q62210 Q3TVZ1 Q08857 Q8BT06 P55284 Q60772 E9Q3P4 O55229 A0A1S6GWJ6 P11087 Q01149 B2RQQ8 Q5FW98 Q9JHH6 Q9JJU9 P97315 B2RV77 O88833 O35728 F8WGU9 Q9QXS6 P31001 Q9DCV3 Q149L0 Q3UH60 Q8BZN6 Q3U254 Q3UDB5 E9Q0H6 A0A0R4J0E1 A2AEY2 A0A087WR50 P03995 Q9CYL5 A0A2R8VHP3 Q99L27 Q61621 O35930 B2RXT5 Q3TW77 Q2NL5…	Q6GQT1 Z4YK56 Q61285 Q8C4Q6 Q8VC19 Q810V9 P97793 S4R2Q9 Q5DU30 Q4JFI8 P06728 Q01339 P61750 P01887 Q62210 Q3TVZ1 Q08857 Q8BT06 P55284 Q60772 E9Q3P4 O55229 A0A1S6GWJ6 P11087 Q01149 B2RQQ8 Q5FW98 Q9JHH6 Q9JJU9 P97315 B2RV77 O88833 O35728 F8WGU9 Q9QXS6 P31001 Q9DCV3 Q149L0 Q3UH60 Q8BZN6 Q3U254 Q3UDB5 E9Q0H6 A0A0R4J0E1 A2AEY2 A0A087WR50 P03995 Q9CYL5 A0A2R8VHP3 Q99L27 Q61621 O35930 B2RXT5 Q3TW77 Q2NL5…	30.00 135/450	2.15 135/6269	1.373e-2
GO:0009057	macromolecule catabolic process	The chemical reactions and pathways resulting in the breakdown of a macromolecule, any molecule of high relative molecular mass, the structure of which essentially comprises the multiple repetition of units derived, actually or conceptually, from molecules of low relative molecular mass.	ENSMUSG00000019979 ENSMUSG00000057367 ENSMUSG00000026405 ENSMUSG00000020166 ENSMUSG00000021999 ENSMUSG00000017760 ENSMUSG00000028015 ENSMUSG00000038312 ENSMUSG00000079658 ENSMUSG00000042787 ENSMUSG00000048232 ENSMUSG00000020932 ENSMUSG00000034708 ENSMUSG00000057177 ENSMUSG00000056978 ENSMUSG00000066551 ENSMUSG00000010047 ENSMUSG00000024926 ENSMUSG00000029775 ENSMUSG00000031683 ENSMUSG00000030787 …	'Apoptotic protease-activating factor 1'; 'Baculoviral IAP repeat-containing protein 2'; 'C4b-binding protein'; 'NOT2/NOT3/NOT5 C-terminal domain-containing protein'; 'Carboxypeptidase B2'; 'Carboxypeptidase'; 'Cathepsin O'; 'ER degradation-enhancing alpha-mannosidase-like protein 2'; 'Elongin-C'; 'Nuclease EXOG, mitochondrial'; 'F-box only protein 10'; 'Glial fibrillary acidic protein'; 'Granuli…	Apaf1 Birc2 C4bpa Cnot2 Cpb2 Ctsa Ctso Edem2 Eloc Exog Fbxo10 Gfap Grn Gsk3a Hamp2 Hmgb1 Hyal2 Kat5 Klhdc10 Lsm6 Lyve1 Nop53 Ppp2cb Ppp2r5c Ppp6r2 Pygm Rnf115 Rnf185 Rnf7 Rpl5 Sec61b Serpinb1a Sidt2 Sumo3 Tmem129 Tmem199 Ube2v2 Vim Zfp36l2	Q5DU30 Q62210 P08607 A0A1S6GWJ6 Q9JHH6 G3X8T3 Q4QQL3 Q8BJT9 A0A087WNT1 Q8C163 Q7TQF2 P03995 Q3TW77 Q2NL51 A0A0U1RPF4 Q3UBK2 O35632 A2VDH4 Q6PAR0 P62313 Q8BHC0 Q8BK35 P62715 Q6ZQK4 A0A5F8MQ25 Q9WUB3 Q3TWA8 Q91YT2 Q9WTZ1 Q3TKR5 Q9CQS8 Q9D154 Q3U1L8 G3UZA7 Q8K304 Q3TZ80 Q9D2M8 Q5FWJ3 P23949	Q5DU30 Q62210 P08607 A0A1S6GWJ6 Q9JHH6 G3X8T3 Q4QQL3 Q8BJT9 A0A087WNT1 Q8C163 Q7TQF2 P03995 Q3TW77 Q2NL51 A0A0U1RPF4 Q3UBK2 O35632 A2VDH4 Q6PAR0 P62313 Q8BHC0 Q8BK35 P62715 Q6ZQK4 A0A5F8MQ25 Q9WUB3 Q3TWA8 Q91YT2 Q9WTZ1 Q3TKR5 Q9CQS8 Q9D154 Q3U1L8 G3UZA7 Q8K304 Q3TZ80 Q9D2M8 Q5FWJ3 P23949	8.67 39/450	2.91 39/1340	1.466e-2
GO:0098754	detoxification	Any process that reduces or removes the toxicity of a toxic substance. These may include transport of the toxic substance away from sensitive areas and to compartments or complexes whose purpose is sequestration of the toxic substance.	ENSMUSG00000032080 ENSMUSG00000027187 ENSMUSG00000002944 ENSMUSG00000031722 ENSMUSG00000026688 ENSMUSG00000031765 ENSMUSG00000056054 ENSMUSG00000026614 ENSMUSG00000032802	'Apolipoprotein A-IV'; 'Catalase'; 'Platelet glycoprotein 4'; 'Haptoglobin'; 'Glutathione S-transferase 3, mitochondrial'; 'Metallothionein 1'; 'Protein S100'; 'Calcium/manganese antiporter SLC30A10'; 'sulfiredoxin'	Apoa4 Cat Cd36 Hp Mgst3 Mt1 S100a8 Slc30a10 Srxn1	P06728 Q3TVZ1 Q08857 Q61646 Q9CPU4 A0A1D5RLN7 Q53X15 Q3UVU3 A2AQU8	P06728 Q3TVZ1 Q08857 Q61646 Q9CPU4 A0A1D5RLN7 Q53X15 Q3UVU3 A2AQU8	2.00 9/450	6.43 9/140	1.485e-2
GO:1901136	carbohydrate derivative catabolic process	The chemical reactions and pathways resulting in the breakdown of carbohydrate derivative.	ENSMUSG00000028755 ENSMUSG00000038312 ENSMUSG00000060600 ENSMUSG00000002326 ENSMUSG00000052102 ENSMUSG00000036427 ENSMUSG00000010047 ENSMUSG00000030787 ENSMUSG00000032420 ENSMUSG00000045211 ENSMUSG00000036561 ENSMUSG00000028944 ENSMUSG00000037440	'Cytidine deaminase'; 'ER degradation-enhancing alpha-mannosidase-like protein 2'; 'Beta-enolase'; 'GMP reductase 2'; 'Glucosamine-6-phosphate isomerase 1'; 'Glucose-6-phosphate isomerase'; 'Hyaluronidase-2'; 'Lymphatic vessel endothelial hyaluronic acid receptor 1'; '5'-nucleotidase'; '8-oxo-dGDP phosphatase NUDT18'; 'Protein phosphatase 6, regulatory subunit 2'; 'CBS domain-containing protein';…	Cda Edem2 Eno3 Gmpr2 Gnpda1 Gpi1 Hyal2 Lyve1 Nt5e Nudt18 Ppp6r2 Prkag2 Vnn1	P56389 Q8BJT9 P21550 Q99L27 O88958 B2RXT5 O35632 Q8BHC0 Q0VEE0 Q3U2V3 A0A5F8MQ25 Q3U4D5 Q9Z0K8	P56389 Q8BJT9 P21550 Q99L27 O88958 B2RXT5 O35632 Q8BHC0 Q0VEE0 Q3U2V3 A0A5F8MQ25 Q3U4D5 Q9Z0K8	2.89 13/450	4.83 13/269	1.597e-2
GO:0071560	cellular response to transforming growth factor beta stimulus	Any process that results in a change in state or activity of a cell (in terms of movement, secretion, enzyme production, gene expression, etc.) as a result of a transforming growth factor beta stimulus.	ENSMUSG00000019979 ENSMUSG00000031871 ENSMUSG00000001506 ENSMUSG00000029661 ENSMUSG00000031503 ENSMUSG00000034675 ENSMUSG00000029163 ENSMUSG00000010047 ENSMUSG00000037369 ENSMUSG00000037095 ENSMUSG00000029528 ENSMUSG00000045817 ENSMUSG00000029860	'Apoptotic protease-activating factor 1'; 'Cadherin-5'; 'Collagen alpha-1'; 'Collagen alpha-2'; 'Collagen, type IV, alpha 2'; 'Drebrin'; 'EMILIN-1'; 'Hyaluronidase-2'; 'Lysine-specific demethylase 6A'; 'Leucine-rich HEV glycoprotein'; 'Paxillin'; 'mRNA decay activator protein ZFP36L2'; 'Zyxin'	Apaf1 Cdh5 Col1a1 Col1a2 Col4a2 Dbn1 Emilin1 Hyal2 Kdm6a Lrg1 Pxn Zfp36l2 Zyx	Q5DU30 P55284 P11087 Q01149 B2RQQ8 Q9QXS6 Q3U254 O35632 O70546 Q91XL1 A0A0J9YV30 P23949 Q3TCR9	Q5DU30 P55284 P11087 Q01149 B2RQQ8 Q9QXS6 Q3U254 O35632 O70546 Q91XL1 A0A0J9YV30 P23949 Q3TCR9	2.89 13/450	4.83 13/269	1.597e-2
GO:0030261	chromosome condensation	The progressive compaction of dispersed interphase chromatin into threadlike chromosomes prior to mitotic or meiotic nuclear division, or during apoptosis, in eukaryotic cells.	ENSMUSG00000096210 ENSMUSG00000049539 ENSMUSG00000036181 ENSMUSG00000051627 ENSMUSG00000058773	'Histone H1.0'; 'Histone H1.1'; 'Histone H1.2'; 'Histone H1.4'; 'Hist1h1b protein'	H1-0 H1-1 H1-2 H1-4 H1f5	P10922 P43275 P15864 P43274 Q1WWK3	P10922 P43275 P15864 P43274 Q1WWK3	1.11 5/450	11.90 5/42	1.597e-2
GO:0065003	protein-containing complex assembly	The aggregation, arrangement and bonding together of a set of macromolecules to form a protein-containing complex.	ENSMUSG00000042901 ENSMUSG00000015134 ENSMUSG00000026542 ENSMUSG00000032080 ENSMUSG00000060802 ENSMUSG00000057367 ENSMUSG00000022557 ENSMUSG00000064358 ENSMUSG00000002944 ENSMUSG00000031871 ENSMUSG00000002107 ENSMUSG00000029661 ENSMUSG00000024248 ENSMUSG00000025193 ENSMUSG00000034675 ENSMUSG00000069049 ENSMUSG00000033831 ENSMUSG00000026193 ENSMUSG00000028271 ENSMUSG00000096210 ENSMUSG00000049539 …	'Axin interactor, dorsalization-associated protein'; 'Aldh1a3 protein'; 'Pentraxin family member'; 'Apolipoprotein A-IV'; 'Beta-2-microglobulin'; 'Baculoviral IAP repeat-containing protein 2'; 'Ribosome biogenesis protein BOP1'; 'Cytochrome c oxidase subunit 3'; 'Platelet glycoprotein 4'; 'Cadherin-5'; 'CUGBP Elav-like family member 2'; 'Collagen alpha-2'; 'Cytochrome c oxidase subunit 7A2 like';…	Aida Aldh1a3 Apcs Apoa4 B2m Birc2 Bop1 COX3 Cd36 Cdh5 Celf2 Col1a2 Cox7a2l Cutc Dbn1 Eif2s3y Fgb Fn1 Gtf2b H1-0 H1-1 H1-2 H1-4 H1f5 H4c1; H4c2; H4c3; H4c4; H4c6; H4c8; H4c9; H4c11; H4c12; Hist1h4m; H4c14; H4c16 Hdgfl3 Hmgb1 Khdc4 Krt1 Lyrm2 Macroh2a1 Macroh2a2 Mefv Myadm Ndufab1 Ndufb1 Ndufb2 Ndufs2 Nop2 Nop53 Opa1 Pak1 Prpf3 Psmg4 Rpl5 Sco2 Septin2 Setx Snrpc Snrpg Steap4 Tfam Tmem199 Ttn Uqcc6	Q8C4Q6 Q810V9 Q4JFI8 P06728 P01887 Q62210 P97452 A0A023J659 Q08857 P55284 Q9Z0H4 Q01149 E9PZS8 Q9D8X1 Q9QXS6 Q9D791 Q3TGR2 A0A087WR50 Q3ULN2 P10922 P43275 P15864 P43274 Q1WWK3 P62806 Q9JMG7 Q3UBK2 Q3TCX3 P04104 Q8R033 Q9QZQ8 Q8CCK0 Q32MT0 Q0VE46 Q3TJG2 P0DN34 Q9CPU2 A0A0A6YXD3 E9QN31 Q8BK35 Q8BK99 G5E884 Q3UT19 P0C7N9 Q3TKR5 Q8VCL2 E9Q3V6 A2AKX3 A0A3B2WCR6 P62309 Q923B6 P40630 Q3TZ80 A0A5K1VVQ9 Q…	Q8C4Q6 Q810V9 Q4JFI8 P06728 P01887 Q62210 P97452 A0A023J659 Q08857 P55284 Q9Z0H4 Q01149 E9PZS8 Q9D8X1 Q9QXS6 Q9D791 Q3TGR2 A0A087WR50 Q3ULN2 P10922 P43275 P15864 P43274 Q1WWK3 P62806 Q9JMG7 Q3UBK2 Q3TCX3 P04104 Q8R033 Q9QZQ8 Q8CCK0 Q32MT0 Q0VE46 Q3TJG2 P0DN34 Q9CPU2 A0A0A6YXD3 E9QN31 Q8BK35 Q8BK99 G5E884 Q3UT19 P0C7N9 Q3TKR5 Q8VCL2 E9Q3V6 A2AKX3 A0A3B2WCR6 P62309 Q923B6 P40630 Q3TZ80 A0A5K1VVQ9 Q…	14.89 67/450	2.48 67/2700	1.612e-2
GO:0048513	animal organ development	Development of a tissue or tissues that work together to perform a specific function or functions. Development pertains to the process whose specific outcome is the progression of a structure over time, from its formation to the mature structure. Organs are commonly observed as visibly distinct structures, but may also exist as loosely associated clusters of cells that work together to perform a …	ENSMUSG00000030111 ENSMUSG00000015134 ENSMUSG00000055471 ENSMUSG00000032826 ENSMUSG00000019979 ENSMUSG00000000049 ENSMUSG00000060802 ENSMUSG00000057367 ENSMUSG00000027187 ENSMUSG00000026605 ENSMUSG00000022617 ENSMUSG00000001506 ENSMUSG00000029661 ENSMUSG00000021999 ENSMUSG00000029352 ENSMUSG00000079597 ENSMUSG00000066072 ENSMUSG00000028715 ENSMUSG00000028712 ENSMUSG00000026208 ENSMUSG00000030747 …	'Alpha-2-macroglobulin-P'; 'Aldh1a3 protein'; 'ALK tyrosine kinase receptor'; 'Ankyrin 2, brain'; 'Apoptotic protease-activating factor 1'; 'Beta-2-glycoprotein 1'; 'Beta-2-microglobulin'; 'Baculoviral IAP repeat-containing protein 2'; 'Catalase'; 'Centromere protein F'; 'Choline/ethanolamine kinase'; 'Collagen alpha-1'; 'Collagen alpha-2'; 'Carboxypeptidase B2'; 'Beta-crystallin B3'; 'Cystatin d…	A2m Aldh1a3 Alk Ank2 Apaf1 Apoh B2m Birc2 Cat Cenpf Chkb Col1a1 Col1a2 Cpb2 Crybb3 Cstdc4 Cyp4a10 Cyp4a14 Cyp4a31 Des Dgat2 Emilin1 Ext2 Fabp7 Fgl1 Fhl1 Fn1 Glipr2 Gm5478 Gnb1 Grn Gsk3a H1f5 H2ax Hamp2 Hmgb1 Hnrnpk Hp Hspg2 Hyal2 Ift20 Ilk Kdm6a Krt1 Krt7 Krt77 Lmna Lrg1 Macroh2a1 Macroh2a2 Map2k6 Mpv17 Mtx1 Nom1 Nrp1 Nrtn Nup85 Orai1 Ptgis Ran Rnf7 Rtn3 Sco2 Sema4b Sgpp1 Sidt2 Smoc1 Spp1 Tgfbi T…	Q6GQT1 Q810V9 P97793 S4R2Q9 Q5DU30 Q01339 P01887 Q62210 Q3TVZ1 E9Q3P4 O55229 P11087 Q01149 Q9JHH6 Q9JJU9 B2RV77 O88833 O35728 F8WGU9 P31001 Q9DCV3 Q3U254 Q3UDB5 E9Q0H6 A0A0R4J0E1 A2AEY2 A0A087WR50 Q9CYL5 A0A2R8VHP3 Q61621 Q3TW77 Q2NL51 Q1WWK3 P27661 A0A0U1RPF4 Q3UBK2 H3BLL4 Q61646 E9PZ16 O35632 Q61025 O55222 O70546 P04104 Q9DCV7 Q6IFZ6 P48678 Q91XL1 Q9QZQ8 Q8CCK0 Q543Z5 G3UVW1 G3XA66 Q3UFM5 P9733…	Q6GQT1 Q810V9 P97793 S4R2Q9 Q5DU30 Q01339 P01887 Q62210 Q3TVZ1 E9Q3P4 O55229 P11087 Q01149 Q9JHH6 Q9JJU9 B2RV77 O88833 O35728 F8WGU9 P31001 Q9DCV3 Q3U254 Q3UDB5 E9Q0H6 A0A0R4J0E1 A2AEY2 A0A087WR50 Q9CYL5 A0A2R8VHP3 Q61621 Q3TW77 Q2NL51 Q1WWK3 P27661 A0A0U1RPF4 Q3UBK2 H3BLL4 Q61646 E9PZ16 O35632 Q61025 O55222 O70546 P04104 Q9DCV7 Q6IFZ6 P48678 Q91XL1 Q9QZQ8 Q8CCK0 Q543Z5 G3UVW1 G3XA66 Q3UFM5 P9733…	17.33 78/450	2.39 78/3260	1.635e-2
GO:0051241	negative regulation of multicellular organismal process	Any process that stops, prevents, or reduces the frequency, rate or extent of an organismal process, the processes pertinent to the function of an organism above the cellular level; includes the integrated processes of tissues and organs.	ENSMUSG00000055782 ENSMUSG00000042901 ENSMUSG00000026542 ENSMUSG00000032080 ENSMUSG00000002992 ENSMUSG00000109350 ENSMUSG00000000049 ENSMUSG00000060802 ENSMUSG00000025351 ENSMUSG00000031503 ENSMUSG00000021999 ENSMUSG00000020038 ENSMUSG00000034675 ENSMUSG00000023026 ENSMUSG00000029163 ENSMUSG00000033831 ENSMUSG00000026193 ENSMUSG00000050675 ENSMUSG00000034708 ENSMUSG00000057177 ENSMUSG00000056978 …	'ATP-binding cassette sub-family D member 2'; 'Axin interactor, dorsalization-associated protein'; 'Pentraxin family member'; 'Apolipoprotein A-IV'; 'Apolipoprotein C-II'; 'Beta-2-glycoprotein 1'; 'Beta-2-microglobulin'; 'Tetraspanin'; 'Collagen, type IV, alpha 2'; 'Carboxypeptidase B2'; 'Cryptochrome-1'; 'Drebrin'; 'Disco-interacting protein 2 homolog B'; 'EMILIN-1'; 'Fibrinogen C-terminal domai…	Abcd2 Aida Apcs Apoa4 Apoc2 Apoh B2m Cd63 Col4a2 Cpb2 Cry1 Dbn1 Dip2b Emilin1 Fgb Fn1 Gp1ba Grn Gsk3a Hamp2 Hmgb1 Hnrnpk Kat5 Lmna Map2k6 Mefv Nod2 Nrp1 Prg2 Sema4b Serpinb1a Tia1 Tjp2 Tmem176a Wwc1	Q61285 Q8C4Q6 Q4JFI8 P06728 Q05020 Q01339 P01887 Q8BT06 B2RQQ8 Q9JHH6 P97784 Q9QXS6 Q3UH60 Q3U254 Q3TGR2 A0A087WR50 O35930 Q3TW77 Q2NL51 A0A0U1RPF4 Q3UBK2 H3BLL4 A2VDH4 P48678 Q543Z5 Q32MT0 Q8K3Z0 P97333 Q61878 Q62179 Q9D154 Q564E7 A0A494B9E6 Q9DCS1 Q5SXA9	Q61285 Q8C4Q6 Q4JFI8 P06728 Q05020 Q01339 P01887 Q8BT06 B2RQQ8 Q9JHH6 P97784 Q9QXS6 Q3UH60 Q3U254 Q3TGR2 A0A087WR50 O35930 Q3TW77 Q2NL51 A0A0U1RPF4 Q3UBK2 H3BLL4 A2VDH4 P48678 Q543Z5 Q32MT0 Q8K3Z0 P97333 Q61878 Q62179 Q9D154 Q564E7 A0A494B9E6 Q9DCS1 Q5SXA9	8.00 36/450	2.97 36/1214	1.645e-2
GO:0001867	complement activation, lectin pathway	Any process involved in the activation of any of the steps of the lectin pathway of the complement cascade which allows for the direct killing of microbes and the regulation of other immune processes.	ENSMUSG00000030111 ENSMUSG00000046834 ENSMUSG00000022887	'Alpha-2-macroglobulin-P'; 'Keratin, type II cytoskeletal 1'; 'Mannan-binding lectin serine protease 1'	A2m Krt1 Masp1	Q6GQT1 P04104 P98064	Q6GQT1 P04104 P98064	0.67 3/450	27.27 3/11	1.665e-2
GO:0051923	sulfation	The addition of a sulfate group to a molecule.	ENSMUSG00000027198 ENSMUSG00000029272 ENSMUSG00000078798 ENSMUSG00000090298	'Exostosin glycosyltransferase 2'; 'Sulfotransferase'; 'Sulfotransferase 2A1'	Ext2 Sult1e1 Sult2a1 Sult3a2	Q3UDB5 Q8JZX7 P52843 G5E904	Q3UDB5 Q8JZX7 P52843 G5E904	0.89 4/450	16.00 4/25	1.720e-2
GO:0051791	medium-chain fatty acid metabolic process	The chemical reactions and pathways involving a medium-chain fatty acid. A medium-chain fatty acid has an aliphatic tail containing 6 to 12 carbons.	ENSMUSG00000026853 ENSMUSG00000066072 ENSMUSG00000028715 ENSMUSG00000028712	'Carnitine O-acetyltransferase'; 'Cytochrome P450 4A10'; 'Cytochrome P450 4A14'; 'Cytochrome P450, family 4, subfamily a, polypeptide 31'	Crat Cyp4a10 Cyp4a14 Cyp4a31	P47934 O88833 O35728 F8WGU9	P47934 O88833 O35728 F8WGU9	0.89 4/450	16.00 4/25	1.720e-2
GO:0006979	response to oxidative stress	Any process that results in a change in state or activity of a cell or an organism (in terms of movement, secretion, enzyme production, gene expression, etc.) as a result of oxidative stress, a state often resulting from exposure to high levels of reactive oxygen species, e.g. superoxide anions, hydrogen peroxide (H2O2), and hydroxyl radicals.	ENSMUSG00000032080 ENSMUSG00000018585 ENSMUSG00000027187 ENSMUSG00000002944 ENSMUSG00000001506 ENSMUSG00000022209 ENSMUSG00000010047 ENSMUSG00000026822 ENSMUSG00000015937 ENSMUSG00000107283 ENSMUSG00000013593 ENSMUSG00000040374 ENSMUSG00000009630 ENSMUSG00000067847 ENSMUSG00000043535 ENSMUSG00000032802 ENSMUSG00000051768	'Apolipoprotein A-IV'; 'Copper transport protein ATOX1'; 'Catalase'; 'Platelet glycoprotein 4'; 'Collagen alpha-1'; 'Dehydrogenase/reductase member 2'; 'Hyaluronidase-2'; 'Neutrophil gelatinase-associated lipocalin'; 'Core histone macro-H2A.1'; 'Protein Mpv17'; 'NADH dehydrogenase'; 'Peroxisome biogenesis factor 2'; 'Serine/threonine-protein phosphatase 2A catalytic subunit beta isoform'; 'Reacti…	Apoa4 Atox1 Cat Cd36 Col1a1 Dhrs2 Hyal2 Lcn2 Macroh2a1 Mpv17 Ndufs2 Pex2 Ppp2cb Romo1 Setx Srxn1 Xrcc1	P06728 O08997 Q3TVZ1 Q08857 P11087 Q149L0 O35632 P11672 Q9QZQ8 G3UVW1 A0A0A6YXD3 Q91YZ5 P62715 P60603 A2AKX3 A2AQU8 Q3TN28	P06728 O08997 Q3TVZ1 Q08857 P11087 Q149L0 O35632 P11672 Q9QZQ8 G3UVW1 A0A0A6YXD3 Q91YZ5 P62715 P60603 A2AKX3 A2AQU8 Q3TN28	3.78 17/450	4.08 17/417	1.720e-2
GO:0035556	intracellular signal transduction	The process in which a signal is passed on to downstream components within the cell, which become activated themselves to further propagate the signal and finally trigger a change in the function or state of the cell.	ENSMUSG00000042901 ENSMUSG00000032826 ENSMUSG00000019979 ENSMUSG00000059495 ENSMUSG00000031133 ENSMUSG00000033781 ENSMUSG00000057367 ENSMUSG00000022557 ENSMUSG00000027187 ENSMUSG00000002944 ENSMUSG00000029661 ENSMUSG00000020038 ENSMUSG00000038608 ENSMUSG00000029163 ENSMUSG00000033831 ENSMUSG00000026193 ENSMUSG00000028480 ENSMUSG00000057177 ENSMUSG00000066551 ENSMUSG00000021546 ENSMUSG00000010047 …	'Axin interactor, dorsalization-associated protein'; 'Ankyrin 2, brain'; 'Apoptotic protease-activating factor 1'; 'Rho guanine nucleotide exchange factor 12'; 'Rac/Cdc42 guanine nucleotide exchange factor'; 'Ankyrin repeat and SOCS box protein 13'; 'Baculoviral IAP repeat-containing protein 2'; 'Ribosome biogenesis protein BOP1'; 'Catalase'; 'Platelet glycoprotein 4'; 'Collagen alpha-2'; 'Crypto…	Aida Ank2 Apaf1 Arhgef12 Arhgef6 Asb13 Birc2 Bop1 Cat Cd36 Col1a2 Cry1 Dock10 Emilin1 Fgb Fn1 Glipr2 Gsk3a Hmgb1 Hnrnpk Hyal2 Ifi27l2b Ilk Ints7 Kat5 Kdm6a Klhdc10 Lcp2 Map2k6 Mcl1 Mt1 Myadm Nod2 Nop2 Nop53 Nras Nrp1 Opa1 Orai1 P4hb Ppp2cb Ppp2r5c Prkag2 Pxn Rassf1 Rgl2 Rhobtb1 Rnf7 Rpl37 Rpl5 Rps20 Rptor S100a4 S100a8 Setx Sgk3 Sgpp1 Slc30a10 Tbck Ttn Vim Vnn1 Wwc1 Zfp36l2 Znf830	Q8C4Q6 S4R2Q9 Q5DU30 F8VQN6 F6WMJ3 Q8VBX0 Q62210 P97452 Q3TVZ1 Q08857 Q01149 P97784 Q8BZN6 Q3U254 Q3TGR2 A0A087WR50 Q9CYL5 Q2NL51 Q3UBK2 H3BLL4 O35632 Q8VC49 O55222 A0A0R4J0E4 A2VDH4 O70546 Q6PAR0 Q3U5Y3 Q543Z5 P97287 A0A1D5RLN7 Q0VE46 Q8K3Z0 E9QN31 Q8BK35 Q4FJP3 P97333 Q8BK99 Q8BWG9 Q3TIQ5 P62715 Q6ZQK4 Q3U4D5 A0A0J9YV30 B0QZV7 A0A068BD34 Q499C9 Q9WTZ1 Q9D823 Q3TKR5 Q5BLK2 A0A991EQV1 P07091 Q53X…	Q8C4Q6 S4R2Q9 Q5DU30 F8VQN6 F6WMJ3 Q8VBX0 Q62210 P97452 Q3TVZ1 Q08857 Q01149 P97784 Q8BZN6 Q3U254 Q3TGR2 A0A087WR50 Q9CYL5 Q2NL51 Q3UBK2 H3BLL4 O35632 Q8VC49 O55222 A0A0R4J0E4 A2VDH4 O70546 Q6PAR0 Q3U5Y3 Q543Z5 P97287 A0A1D5RLN7 Q0VE46 Q8K3Z0 E9QN31 Q8BK35 Q4FJP3 P97333 Q8BK99 Q8BWG9 Q3TIQ5 P62715 Q6ZQK4 Q3U4D5 A0A0J9YV30 B0QZV7 A0A068BD34 Q499C9 Q9WTZ1 Q9D823 Q3TKR5 Q5BLK2 A0A991EQV1 P07091 Q53X…	14.44 65/450	2.49 65/2610	1.720e-2
GO:0030194	positive regulation of blood coagulation	Any process that activates or increases the frequency, rate or extent of blood coagulation.	ENSMUSG00000000049 ENSMUSG00000002944 ENSMUSG00000021999 ENSMUSG00000029163	'Beta-2-glycoprotein 1'; 'Platelet glycoprotein 4'; 'Carboxypeptidase B2'; 'EMILIN-1'	Apoh Cd36 Cpb2 Emilin1	Q01339 Q08857 Q9JHH6 Q3U254	Q01339 Q08857 Q9JHH6 Q3U254	0.89 4/450	16.00 4/25	1.720e-2
GO:1900048	positive regulation of hemostasis	Any process that activates or increases the frequency, rate or extent of hemostasis.	ENSMUSG00000000049 ENSMUSG00000002944 ENSMUSG00000021999 ENSMUSG00000029163	'Beta-2-glycoprotein 1'; 'Platelet glycoprotein 4'; 'Carboxypeptidase B2'; 'EMILIN-1'	Apoh Cd36 Cpb2 Emilin1	Q01339 Q08857 Q9JHH6 Q3U254	Q01339 Q08857 Q9JHH6 Q3U254	0.89 4/450	16.00 4/25	1.720e-2
GO:0046486	glycerolipid metabolic process	The chemical reactions and pathways involving glycerolipids, any lipid with a glycerol backbone. Diacylglycerol and phosphatidate are key lipid intermediates of glycerolipid biosynthesis.	ENSMUSG00000001211 ENSMUSG00000032080 ENSMUSG00000002992 ENSMUSG00000109350 ENSMUSG00000000049 ENSMUSG00000027187 ENSMUSG00000022617 ENSMUSG00000027357 ENSMUSG00000030747 ENSMUSG00000025477 ENSMUSG00000024926 ENSMUSG00000033174 ENSMUSG00000000301 ENSMUSG00000034902 ENSMUSG00000021759 ENSMUSG00000033327	'1-acyl-sn-glycerol-3-phosphate acyltransferase gamma'; 'Apolipoprotein A-IV'; 'Apolipoprotein C-II'; 'Beta-2-glycoprotein 1'; 'Catalase'; 'Choline/ethanolamine kinase'; 'Cardiolipin synthase'; 'Diacylglycerol O-acyltransferase 2'; 'inositol-polyphosphate 5-phosphatase'; 'Histone acetyltransferase'; 'Serine aminopeptidase S33 domain-containing protein'; 'Phosphatidylethanolamine N-methyltransfera…	Agpat3 Apoa4 Apoc2 Apoh Cat Chkb Crls1 Dgat2 Inpp5a Kat5 Mgll Pemt Pip5k1c Plpp1 Tnxb	Q9D517 P06728 Q05020 Q01339 Q3TVZ1 O55229 Q80ZM8 Q9DCV3 Q3TZT4 A2VDH4 Q3UFX6 Q61907 F8WHW6 Q61469 A0A5F8MPH8	Q9D517 P06728 Q05020 Q01339 Q3TVZ1 O55229 Q80ZM8 Q9DCV3 Q3TZT4 A2VDH4 Q3UFX6 Q61907 F8WHW6 Q61469 A0A5F8MPH8	3.56 16/450	4.20 16/381	1.748e-2
GO:0071559	response to transforming growth factor beta	Any process that results in a change in state or activity of a cell or an organism (in terms of movement, secretion, enzyme production, gene expression, etc.) as a result of a transforming growth factor beta stimulus.	ENSMUSG00000019979 ENSMUSG00000031871 ENSMUSG00000001506 ENSMUSG00000029661 ENSMUSG00000031503 ENSMUSG00000034675 ENSMUSG00000029163 ENSMUSG00000010047 ENSMUSG00000037369 ENSMUSG00000037095 ENSMUSG00000029528 ENSMUSG00000045817 ENSMUSG00000029860	'Apoptotic protease-activating factor 1'; 'Cadherin-5'; 'Collagen alpha-1'; 'Collagen alpha-2'; 'Collagen, type IV, alpha 2'; 'Drebrin'; 'EMILIN-1'; 'Hyaluronidase-2'; 'Lysine-specific demethylase 6A'; 'Leucine-rich HEV glycoprotein'; 'Paxillin'; 'mRNA decay activator protein ZFP36L2'; 'Zyxin'	Apaf1 Cdh5 Col1a1 Col1a2 Col4a2 Dbn1 Emilin1 Hyal2 Kdm6a Lrg1 Pxn Zfp36l2 Zyx	Q5DU30 P55284 P11087 Q01149 B2RQQ8 Q9QXS6 Q3U254 O35632 O70546 Q91XL1 A0A0J9YV30 P23949 Q3TCR9	Q5DU30 P55284 P11087 Q01149 B2RQQ8 Q9QXS6 Q3U254 O35632 O70546 Q91XL1 A0A0J9YV30 P23949 Q3TCR9	2.89 13/450	4.74 13/274	1.776e-2
GO:0080135	regulation of cellular response to stress	Any process that modulates the frequency, rate or extent of a cellular response to stress. Cellular response to stress is a change in state or activity of a cell (in terms of movement, secretion, enzyme production, gene expression, etc.) as a result of a stimulus indicating the organism is under stress. The stress is usually, but not necessarily, exogenous (e.g. temperature, humidity, ionizing ra…	ENSMUSG00000015461 ENSMUSG00000002944 ENSMUSG00000020038 ENSMUSG00000022338 ENSMUSG00000034708 ENSMUSG00000066551 ENSMUSG00000021546 ENSMUSG00000029670 ENSMUSG00000024926 ENSMUSG00000037369 ENSMUSG00000029775 ENSMUSG00000055994 ENSMUSG00000038084 ENSMUSG00000020448 ENSMUSG00000000339 ENSMUSG00000078348 ENSMUSG00000023064 ENSMUSG00000022674 ENSMUSG00000051768	'Cyclic AMP-dependent transcription factor ATF-6 beta'; 'Platelet glycoprotein 4'; 'Cryptochrome-1'; 'Transcription and mRNA export factor ENY2'; 'Granulins domain-containing protein'; 'High mobility group protein B1'; 'Heterogeneous nuclear ribonucleoprotein K'; 'Inhibitor of growth protein 3'; 'Histone acetyltransferase'; 'Lysine-specific demethylase 6A'; 'Kelch domain-containing protein 10'; '…	Atf6b Cd36 Cry1 Eny2 Grn Hmgb1 Hnrnpk Ing3 Kat5 Kdm6a Klhdc10 Nod2 Opa1 Rnf185 Rtca Sf3b5 Sncg Ube2v2 Xrcc1	O35451 Q08857 P97784 Q9JIX0 Q3TW77 Q3UBK2 H3BLL4 Q8VEK6 A2VDH4 O70546 Q6PAR0 Q8K3Z0 Q8BK99 Q91YT2 A0A1S6GWI5 Q8CEW9 Q5GQ64 Q9D2M8 Q3TN28	O35451 Q08857 P97784 Q9JIX0 Q3TW77 Q3UBK2 H3BLL4 Q8VEK6 A2VDH4 O70546 Q6PAR0 Q8K3Z0 Q8BK99 Q91YT2 A0A1S6GWI5 Q8CEW9 Q5GQ64 Q9D2M8 Q3TN28	4.22 19/450	3.82 19/497	1.801e-2
GO:0097006	regulation of plasma lipoprotein particle levels	Any process involved in the maintenance of internal levels of plasma lipoprotein particles within an organism.	ENSMUSG00000032080 ENSMUSG00000002992 ENSMUSG00000109350 ENSMUSG00000002944 ENSMUSG00000030747 ENSMUSG00000021546	'Apolipoprotein A-IV'; 'Apolipoprotein C-II'; 'Platelet glycoprotein 4'; 'Diacylglycerol O-acyltransferase 2'; 'Heterogeneous nuclear ribonucleoprotein K'	Apoa4 Apoc2 Cd36 Dgat2 Hnrnpk	P06728 Q05020 Q08857 Q9DCV3 H3BLL4	P06728 Q05020 Q08857 Q9DCV3 H3BLL4	1.33 6/450	9.09 6/66	1.869e-2
GO:0032789	unsaturated monocarboxylic acid metabolic process	The chemical reactions and pathways involving unsaturated monocarboxylic acids, any organic acid containing one carboxyl (COOH) group or anion (COO-) and one or more unsaturated C-C bonds.	ENSMUSG00000021228 ENSMUSG00000052392	'Acyl-CoA thioesterase 3'; 'Acyl-CoA thioesterase 4'	Acot3 Acot4	Q53YL1 Q14DI6	Q53YL1 Q14DI6	0.44 2/450	66.67 2/3	1.869e-2
GO:0032788	saturated monocarboxylic acid metabolic process	The chemical reactions and pathways involving saturated monocarboxylic acids, any organic acid containing one carboxyl (COOH) group or anion (COO-) and fully saturated C-C bonds.	ENSMUSG00000021228 ENSMUSG00000052392	'Acyl-CoA thioesterase 3'; 'Acyl-CoA thioesterase 4'	Acot3 Acot4	Q53YL1 Q14DI6	Q53YL1 Q14DI6	0.44 2/450	66.67 2/3	1.869e-2
GO:0030193	regulation of blood coagulation	Any process that modulates the frequency, rate or extent of blood coagulation.	ENSMUSG00000000049 ENSMUSG00000002944 ENSMUSG00000021999 ENSMUSG00000029163 ENSMUSG00000033831 ENSMUSG00000050675	'Beta-2-glycoprotein 1'; 'Platelet glycoprotein 4'; 'Carboxypeptidase B2'; 'EMILIN-1'; 'Fibrinogen C-terminal domain-containing protein'; 'Platelet glycoprotein Ib alpha chain'	Apoh Cd36 Cpb2 Emilin1 Fgb Gp1ba	Q01339 Q08857 Q9JHH6 Q3U254 Q3TGR2 O35930	Q01339 Q08857 Q9JHH6 Q3U254 Q3TGR2 O35930	1.33 6/450	9.09 6/66	1.869e-2
GO:0050650	chondroitin sulfate proteoglycan biosynthetic process	The chemical reactions and pathways resulting in the formation of chondroitin sulfate proteoglycan, any glycoprotein whose glycosaminoglycan units are chondroitin sulfate. Chondroitin sulfates are a group of 10-60 kDa glycosaminoglycans, widely distributed in cartilage and other mammalian connective tissues; the repeat units consist of beta-(1,4)-linked D-glucuronyl beta-(1,3)-N-acetyl-D-galactos…	ENSMUSG00000032997 ENSMUSG00000056643 ENSMUSG00000058152 ENSMUSG00000037089	'Chondroitin sulfate synthase 2'; 'Carbohydrate sulfotransferase'; 'Chondroitin sulfate synthase 3'; 'Adenosine 3'-phospho 5'-phosphosulfate transporter 1'	Chpf Chst13 Chsy3 Slc35b2	Q6IQX7 D3Z6E3 Q5DTK1 Q3U399	Q6IQX7 D3Z6E3 Q5DTK1 Q3U399	0.89 4/450	15.38 4/26	1.932e-2
GO:0001666	response to hypoxia	Any process that results in a change in state or activity of a cell or an organism (in terms of movement, secretion, enzyme production, gene expression, etc.) as a result of a stimulus indicating lowered oxygen tension. Hypoxia, defined as a decline in O2 levels below normoxic levels of 20.8 - 20.95%, results in metabolic adaptation at both the cellular and organismal level.	ENSMUSG00000021226 ENSMUSG00000019979 ENSMUSG00000057367 ENSMUSG00000027187 ENSMUSG00000029064 ENSMUSG00000028763 ENSMUSG00000063142 ENSMUSG00000037369 ENSMUSG00000028063 ENSMUSG00000041560 ENSMUSG00000025130 ENSMUSG00000017969 ENSMUSG00000032648 ENSMUSG00000003923 ENSMUSG00000051768	'Acyl-coenzyme A thioesterase 2, mitochondrial'; 'Apoptotic protease-activating factor 1'; 'Baculoviral IAP repeat-containing protein 2'; 'Catalase'; 'Guanine nucleotide-binding protein G'; 'Perlecan'; 'Calcium-activated potassium channel subunit alpha-1'; 'Lysine-specific demethylase 6A'; 'Prelamin-A/C'; 'Ribosome biogenesis protein NOP53'; 'protein disulfide-isomerase'; 'Prostacyclin synthase';…	Acot2 Apaf1 Birc2 Cat Gnb1 Hspg2 Kcnma1 Kdm6a Lmna Nop53 P4hb Ptgis Pygm Tfam Xrcc1	Q9QYR9 Q5DU30 Q62210 Q3TVZ1 Q61621 E9PZ16 A0A286YDM6 O70546 P48678 Q8BK35 Q3TIQ5 Q8BXC0 Q9WUB3 P40630 Q3TN28	Q9QYR9 Q5DU30 Q62210 Q3TVZ1 Q61621 E9PZ16 A0A286YDM6 O70546 P48678 Q8BK35 Q3TIQ5 Q8BXC0 Q9WUB3 P40630 Q3TN28	3.33 15/450	4.29 15/350	1.988e-2
GO:0009141	nucleoside triphosphate metabolic process	The chemical reactions and pathways involving a nucleoside triphosphate, a compound consisting of a nucleobase linked to a deoxyribose or ribose sugar esterified with triphosphate on the sugar.	ENSMUSG00000064357 ENSMUSG00000016252 ENSMUSG00000060600 ENSMUSG00000036427 ENSMUSG00000030869 ENSMUSG00000113902 ENSMUSG00000002416 ENSMUSG00000013593 ENSMUSG00000032420 ENSMUSG00000038084 ENSMUSG00000028944 ENSMUSG00000029430 ENSMUSG00000058076	'ATP synthase subunit a'; 'ATP synthase subunit epsilon, mitochondrial'; 'Beta-enolase'; 'Glucose-6-phosphate isomerase'; 'Acyl carrier protein'; 'NADH dehydrogenase'; '5'-nucleotidase'; 'Dynamin-type G domain-containing protein'; 'CBS domain-containing protein'; 'GTP-binding nuclear protein Ran'; 'Succinate dehydrogenase cytochrome b560 subunit, mitochondrial'	ATP6 Atp5f1e Eno3 Gpi1 Ndufab1 Ndufb1 Ndufb2 Ndufs2 Nt5e Opa1 Prkag2 Ran Sdhc	A0A0F6PZ10 P56382 P21550 B2RXT5 Q3TJG2 P0DN34 Q9CPU2 A0A0A6YXD3 Q0VEE0 Q8BK99 Q3U4D5 P62827 Q5XK33	A0A0F6PZ10 P56382 P21550 B2RXT5 Q3TJG2 P0DN34 Q9CPU2 A0A0A6YXD3 Q0VEE0 Q8BK99 Q3U4D5 P62827 Q5XK33	2.89 13/450	4.66 13/279	2.019e-2
GO:0045916	negative regulation of complement activation	Any process that stops, prevents, or reduces the frequency, rate or extent of complement activation.	ENSMUSG00000030111 ENSMUSG00000026405 ENSMUSG00000022887	'Alpha-2-macroglobulin-P'; 'C4b-binding protein'; 'Mannan-binding lectin serine protease 1'	A2m C4bpa Masp1	Q6GQT1 P08607 P98064	Q6GQT1 P08607 P98064	0.67 3/450	25.00 3/12	2.022e-2
GO:0006807	nitrogen compound metabolic process	The chemical reactions and pathways involving organic or inorganic compounds that contain nitrogen.	ENSMUSG00000064357 ENSMUSG00000060317 ENSMUSG00000021226 ENSMUSG00000021228 ENSMUSG00000052392 ENSMUSG00000032786 ENSMUSG00000055471 ENSMUSG00000019326 ENSMUSG00000039623 ENSMUSG00000019979 ENSMUSG00000026542 ENSMUSG00000032080 ENSMUSG00000000049 ENSMUSG00000021877 ENSMUSG00000004661 ENSMUSG00000030654 ENSMUSG00000033781 ENSMUSG00000015461 ENSMUSG00000016252 ENSMUSG00000065990 ENSMUSG00000060802 …	'ATP synthase subunit a'; 'Acyl-coenzyme A amino acid N-acyltransferase 2'; 'Acyl-coenzyme A thioesterase 2, mitochondrial'; 'Acyl-CoA thioesterase 3'; 'Acyl-CoA thioesterase 4'; '5-aminolevulinate synthase, non-specific, mitochondrial'; 'ALK tyrosine kinase receptor'; 'Amine oxidase'; 'AP-5 complex subunit zeta-1'; 'Apoptotic protease-activating factor 1'; 'Pentraxin family member'; 'Apolipoprot…	ATP6 Acnat2 Acot2 Acot3 Acot4 Alas1 Alk Aoc3 Ap5z1 Apaf1 Apcs Apoa4 Apoh Arf4 Arid3b Arl6ip1 Asb13 Atf6b Atp5f1e Aurkaip1 B2m Birc2 Bola3 Bop1 C4bpa Cat Cd36 Cda Cdh5 Cdk17 Celf2 Cenpf Chkb Chpf Chst13 Chsy3 Ckm Cnbp Cnot2 Col1a1 Col4a2 Cpb2 Crat Cry1 Cstdc4 Ctsa Ctso Cyp3a41a; Cyp3a41b Cyp3a44 Dck Ddx41 Dgat2 Dip2b Dnajb5 Dpp8 Edem2 Eif2s3y Eloc Elovl5 Eno3 Eny2 Exog Ext2 F9 Fbxo10 Fgb Fmo3 Fn1 …	A0A0F6PZ10 Q8BGG9 Q9QYR9 Q53YL1 Q14DI6 Q8VC19 P97793 O70423 Q3U829 Q5DU30 Q4JFI8 P06728 Q01339 P61750 B2RWY2 Q3THR3 Q8VBX0 O35451 P56382 Q3TZ21 P01887 Q62210 E9PX89 P97452 P08607 Q3TVZ1 Q08857 P56389 P55284 Q8K0D0 Q9Z0H4 E9Q3P4 O55229 Q6IQX7 D3Z6E3 Q5DTK1 P07310 P53996 A0A1S6GWJ6 P11087 B2RQQ8 Q9JHH6 P47934 P97784 B2RV77 G3X8T3 Q4QQL3 Q9JMA7 Q9EQW4 P43346 A0A1S6GWJ4 Q9DCV3 Q3UH60 A2AG30 Q80YA7 Q8…	A0A0F6PZ10 Q8BGG9 Q9QYR9 Q53YL1 Q14DI6 Q8VC19 P97793 O70423 Q3U829 Q5DU30 Q4JFI8 P06728 Q01339 P61750 B2RWY2 Q3THR3 Q8VBX0 O35451 P56382 Q3TZ21 P01887 Q62210 E9PX89 P97452 P08607 Q3TVZ1 Q08857 P56389 P55284 Q8K0D0 Q9Z0H4 E9Q3P4 O55229 Q6IQX7 D3Z6E3 Q5DTK1 P07310 P53996 A0A1S6GWJ6 P11087 B2RQQ8 Q9JHH6 P47934 P97784 B2RV77 G3X8T3 Q4QQL3 Q9JMA7 Q9EQW4 P43346 A0A1S6GWJ4 Q9DCV3 Q3UH60 A2AG30 Q80YA7 Q8…	52.44 236/450	1.94 236/12143	2.031e-2
GO:0072331	signal transduction by p53 class mediator	An intracellular signaling process that is induced by the cell cycle regulator phosphoprotein p53 or an equivalent protein.	ENSMUSG00000022557 ENSMUSG00000021546 ENSMUSG00000024926 ENSMUSG00000038279 ENSMUSG00000041560 ENSMUSG00000017843 ENSMUSG00000041841 ENSMUSG00000058558 ENSMUSG00000028234	'Ribosome biogenesis protein BOP1'; 'Heterogeneous nuclear ribonucleoprotein K'; 'Histone acetyltransferase'; 'NOP2 nucleolar protein'; 'Ribosome biogenesis protein NOP53'; 'MKIAA0044 protein'; 'Large ribosomal subunit protein eL37'; 'Large ribosomal subunit protein uL18'; 'Small ribosomal subunit protein uS10'	Bop1 Hnrnpk Kat5 Nop2 Nop53 Ppp2r5c Rpl37 Rpl5 Rps20	P97452 H3BLL4 A2VDH4 E9QN31 Q8BK35 Q6ZQK4 Q9D823 Q3TKR5 Q5BLK2	P97452 H3BLL4 A2VDH4 E9QN31 Q8BK35 Q6ZQK4 Q9D823 Q3TKR5 Q5BLK2	2.00 9/450	6.04 9/149	2.047e-2
GO:0050994	regulation of lipid catabolic process	Any process that modulates the frequency, rate, or extent of the chemical reactions and pathways resulting in the breakdown of lipids.	ENSMUSG00000055782 ENSMUSG00000055471 ENSMUSG00000032080 ENSMUSG00000002992 ENSMUSG00000109350 ENSMUSG00000000049	'ATP-binding cassette sub-family D member 2'; 'ALK tyrosine kinase receptor'; 'Apolipoprotein A-IV'; 'Apolipoprotein C-II'; 'Beta-2-glycoprotein 1'	Abcd2 Alk Apoa4 Apoc2 Apoh	Q61285 P97793 P06728 Q05020 Q01339	Q61285 P97793 P06728 Q05020 Q01339	1.33 6/450	8.82 6/68	2.092e-2
GO:1900046	regulation of hemostasis	Any process that modulates the frequency, rate or extent of hemostasis.	ENSMUSG00000000049 ENSMUSG00000002944 ENSMUSG00000021999 ENSMUSG00000029163 ENSMUSG00000033831 ENSMUSG00000050675	'Beta-2-glycoprotein 1'; 'Platelet glycoprotein 4'; 'Carboxypeptidase B2'; 'EMILIN-1'; 'Fibrinogen C-terminal domain-containing protein'; 'Platelet glycoprotein Ib alpha chain'	Apoh Cd36 Cpb2 Emilin1 Fgb Gp1ba	Q01339 Q08857 Q9JHH6 Q3U254 Q3TGR2 O35930	Q01339 Q08857 Q9JHH6 Q3U254 Q3TGR2 O35930	1.33 6/450	8.82 6/68	2.092e-2
GO:0032502	developmental process	A biological process whose specific outcome is the progression of an integrated living unit: an anatomical structure (which may be a subcellular structure, cell, tissue, or organ), or organism over time from an initial condition to a later condition.	ENSMUSG00000030111 ENSMUSG00000028830 ENSMUSG00000055782 ENSMUSG00000042901 ENSMUSG00000032786 ENSMUSG00000015134 ENSMUSG00000055471 ENSMUSG00000032826 ENSMUSG00000019979 ENSMUSG00000026542 ENSMUSG00000032080 ENSMUSG00000000049 ENSMUSG00000021877 ENSMUSG00000060802 ENSMUSG00000057367 ENSMUSG00000027187 ENSMUSG00000002944 ENSMUSG00000025351 ENSMUSG00000031871 ENSMUSG00000028551 ENSMUSG00000026605 …	'Alpha-2-macroglobulin-P'; 'Expressed sequence AU040320'; 'ATP-binding cassette sub-family D member 2'; 'Axin interactor, dorsalization-associated protein'; '5-aminolevulinate synthase, non-specific, mitochondrial'; 'Aldh1a3 protein'; 'ALK tyrosine kinase receptor'; 'Ankyrin 2, brain'; 'Apoptotic protease-activating factor 1'; 'Pentraxin family member'; 'Apolipoprotein A-IV'; 'Beta-2-glycoprotein…	A2m AU040320 Abcd2 Aida Alas1 Aldh1a3 Alk Ank2 Apaf1 Apcs Apoa4 Apoh Arf4 B2m Birc2 Cat Cd36 Cd63 Cdh5 Cdkn2c Cenpf Chkb Cnot2 Col1a1 Col1a2 Col4a2 Cox7b Cpb2 Crybb3 Csrp1 Cstdc4 Cyp4a10 Cyp4a14 Cyp4a31 Dbn1 Ddx41 Des Dgat2 Dhrs2 Dip2b Dock10 Emilin1 Erh Ext2 Fabp7 Fgl1 Fhl1 Fn1 Gfap Glipr2 Gm5478 Gmpr2 Gnb1 Gp1ba Gpi1 Grn Gsk3a H1-1 H1f5 H2-D1 H2ax H4c1; H4c2; H4c3; H4c4; H4c6; H4c8; H4c9; H4c11…	Q6GQT1 Z4YK56 Q61285 Q8C4Q6 Q8VC19 Q810V9 P97793 S4R2Q9 Q5DU30 Q4JFI8 P06728 Q01339 P61750 P01887 Q62210 Q3TVZ1 Q08857 Q8BT06 P55284 Q60772 E9Q3P4 O55229 A0A1S6GWJ6 P11087 Q01149 B2RQQ8 Q5FW98 Q9JHH6 Q9JJU9 P97315 B2RV77 O88833 O35728 F8WGU9 Q9QXS6 A0A1S6GWJ4 P31001 Q9DCV3 Q149L0 Q3UH60 Q8BZN6 Q3U254 P84089 Q3UDB5 E9Q0H6 A0A0R4J0E1 A2AEY2 A0A087WR50 P03995 Q9CYL5 A0A2R8VHP3 Q99L27 Q61621 O35930 B…	Q6GQT1 Z4YK56 Q61285 Q8C4Q6 Q8VC19 Q810V9 P97793 S4R2Q9 Q5DU30 Q4JFI8 P06728 Q01339 P61750 P01887 Q62210 Q3TVZ1 Q08857 Q8BT06 P55284 Q60772 E9Q3P4 O55229 A0A1S6GWJ6 P11087 Q01149 B2RQQ8 Q5FW98 Q9JHH6 Q9JJU9 P97315 B2RV77 O88833 O35728 F8WGU9 Q9QXS6 A0A1S6GWJ4 P31001 Q9DCV3 Q149L0 Q3UH60 Q8BZN6 Q3U254 P84089 Q3UDB5 E9Q0H6 A0A0R4J0E1 A2AEY2 A0A087WR50 P03995 Q9CYL5 A0A2R8VHP3 Q99L27 Q61621 O35930 B…	32.00 144/450	2.10 144/6854	2.100e-2
GO:0050820	positive regulation of coagulation	Any process that activates or increases the frequency, rate or extent of coagulation.	ENSMUSG00000000049 ENSMUSG00000002944 ENSMUSG00000021999 ENSMUSG00000029163	'Beta-2-glycoprotein 1'; 'Platelet glycoprotein 4'; 'Carboxypeptidase B2'; 'EMILIN-1'	Apoh Cd36 Cpb2 Emilin1	Q01339 Q08857 Q9JHH6 Q3U254	Q01339 Q08857 Q9JHH6 Q3U254	0.89 4/450	14.81 4/27	2.128e-2
GO:0000027	ribosomal large subunit assembly	The aggregation, arrangement and bonding together of constituent RNAs and proteins to form the large ribosomal subunit.	ENSMUSG00000022557 ENSMUSG00000038279 ENSMUSG00000041560 ENSMUSG00000058558	'Ribosome biogenesis protein BOP1'; 'NOP2 nucleolar protein'; 'Ribosome biogenesis protein NOP53'; 'Large ribosomal subunit protein uL18'	Bop1 Nop2 Nop53 Rpl5	P97452 E9QN31 Q8BK35 Q3TKR5	P97452 E9QN31 Q8BK35 Q3TKR5	0.89 4/450	14.81 4/27	2.128e-2
GO:0002920	regulation of humoral immune response	Any process that modulates the frequency, rate, or extent of a humoral immune response.	ENSMUSG00000030111 ENSMUSG00000026405 ENSMUSG00000030895 ENSMUSG00000022887 ENSMUSG00000055994	'Alpha-2-macroglobulin-P'; 'C4b-binding protein'; 'Hemopexin'; 'Mannan-binding lectin serine protease 1'; 'Nucleotide-binding oligomerization domain-containing protein 2'	A2m C4bpa Hpx Masp1 Nod2	Q6GQT1 P08607 Q91X72 P98064 Q8K3Z0	Q6GQT1 P08607 Q91X72 P98064 Q8K3Z0	1.11 5/450	10.87 5/46	2.128e-2
GO:0051246	regulation of protein metabolic process	Any process that modulates the frequency, rate or extent of the chemical reactions and pathways involving a protein.	ENSMUSG00000026542 ENSMUSG00000030654 ENSMUSG00000065990 ENSMUSG00000057367 ENSMUSG00000026405 ENSMUSG00000002944 ENSMUSG00000031871 ENSMUSG00000030057 ENSMUSG00000020166 ENSMUSG00000021999 ENSMUSG00000020038 ENSMUSG00000079597 ENSMUSG00000017760 ENSMUSG00000030747 ENSMUSG00000023026 ENSMUSG00000026193 ENSMUSG00000020932 ENSMUSG00000034708 ENSMUSG00000057177 ENSMUSG00000056978 ENSMUSG00000066551 …	'Pentraxin family member'; 'ADP-ribosylation factor-like protein 6-interacting protein 1'; 'Small ribosomal subunit protein mS38'; 'Baculoviral IAP repeat-containing protein 2'; 'C4b-binding protein'; 'Platelet glycoprotein 4'; 'Cadherin-5'; 'CCHC-type zinc finger nucleic acid binding protein'; 'NOT2/NOT3/NOT5 C-terminal domain-containing protein'; 'Carboxypeptidase B2'; 'Cryptochrome-1'; 'Cystat…	Apcs Arl6ip1 Aurkaip1 Birc2 C4bpa Cd36 Cdh5 Cnbp Cnot2 Cpb2 Cry1 Cstdc4 Ctsa Dgat2 Dip2b Fn1 Gfap Grn Gsk3a Hamp2 Hmgb1 Hpx Huwe1 Hyal2 Ilk Kat5 Map2k6 Myadm Nod2 Nop53 Nrp1 Nsun4 Pak1 Pemt Pfdn1 Ppp1r2 Ppp6r2 Prkag2 Rassf1 Rnf185 Rpl5 Rptor Rtn3 S100a8 Serpinb1a Sumo3 Tia1 Ube2v2 Vim Zfp36l2	Q4JFI8 Q3THR3 Q3TZ21 Q62210 P08607 Q08857 P55284 P53996 A0A1S6GWJ6 Q9JHH6 P97784 B2RV77 G3X8T3 Q9DCV3 Q3UH60 A0A087WR50 P03995 Q3TW77 Q2NL51 A0A0U1RPF4 Q3UBK2 Q91X72 Q3TNP1 O35632 O55222 A2VDH4 Q543Z5 Q0VE46 Q8K3Z0 Q8BK35 P97333 Q9CZ57 G5E884 Q61907 Q8R3R9 Q9DCL8 A0A5F8MQ25 Q3U4D5 B0QZV7 Q91YT2 Q3TKR5 A0A991EQV1 Q9ES97 Q53X15 Q9D154 G3UZA7 Q564E7 Q9D2M8 Q5FWJ3 P23949	Q4JFI8 Q3THR3 Q3TZ21 Q62210 P08607 Q08857 P55284 P53996 A0A1S6GWJ6 Q9JHH6 P97784 B2RV77 G3X8T3 Q9DCV3 Q3UH60 A0A087WR50 P03995 Q3TW77 Q2NL51 A0A0U1RPF4 Q3UBK2 Q91X72 Q3TNP1 O35632 O55222 A2VDH4 Q543Z5 Q0VE46 Q8K3Z0 Q8BK35 P97333 Q9CZ57 G5E884 Q61907 Q8R3R9 Q9DCL8 A0A5F8MQ25 Q3U4D5 B0QZV7 Q91YT2 Q3TKR5 A0A991EQV1 Q9ES97 Q53X15 Q9D154 G3UZA7 Q564E7 Q9D2M8 Q5FWJ3 P23949	11.11 50/450	2.63 50/1901	2.128e-2
GO:0046434	organophosphate catabolic process	The chemical reactions and pathways resulting in the breakdown of organophosphates, any phosphate-containing organic compound.	ENSMUSG00000002992 ENSMUSG00000109350 ENSMUSG00000028755 ENSMUSG00000060600 ENSMUSG00000002326 ENSMUSG00000036427 ENSMUSG00000032420 ENSMUSG00000021809 ENSMUSG00000045211 ENSMUSG00000040105 ENSMUSG00000028944 ENSMUSG00000037440	'Apolipoprotein C-II'; 'Cytidine deaminase'; 'Beta-enolase'; 'GMP reductase 2'; 'Glucose-6-phosphate isomerase'; '5'-nucleotidase'; 'NAD'; '8-oxo-dGDP phosphatase NUDT18'; 'Polyisoprenoid diphosphate/phosphate phosphohydrolase PLPP6'; 'CBS domain-containing protein'; 'Pantetheinase'	Apoc2 Cda Eno3 Gmpr2 Gpi1 Nt5e Nudt13 Nudt18 Plpp6 Prkag2 Vnn1	Q05020 P56389 P21550 Q99L27 B2RXT5 Q0VEE0 Q8JZU0 Q3U2V3 Q9D4F2 Q3U4D5 Q9Z0K8	Q05020 P56389 P21550 Q99L27 B2RXT5 Q0VEE0 Q8JZU0 Q3U2V3 Q9D4F2 Q3U4D5 Q9Z0K8	2.67 12/450	4.84 12/248	2.158e-2
GO:0072522	purine-containing compound biosynthetic process	The chemical reactions and pathways resulting in the formation of a purine-containing compound, i.e. any compound that contains purine or a formal derivative thereof.	ENSMUSG00000064357 ENSMUSG00000016252 ENSMUSG00000029366 ENSMUSG00000032349 ENSMUSG00000002326 ENSMUSG00000030869 ENSMUSG00000113902 ENSMUSG00000002416 ENSMUSG00000013593 ENSMUSG00000032420 ENSMUSG00000058076 ENSMUSG00000029304	'ATP synthase subunit a'; 'ATP synthase subunit epsilon, mitochondrial'; 'Deoxycytidine kinase'; 'Very long chain fatty acid elongase 5'; 'GMP reductase 2'; 'Acyl carrier protein'; 'NADH dehydrogenase'; '5'-nucleotidase'; 'Succinate dehydrogenase cytochrome b560 subunit, mitochondrial'; 'Secreted phosphoprotein 1'	ATP6 Atp5f1e Dck Elovl5 Gmpr2 Ndufab1 Ndufb1 Ndufb2 Ndufs2 Nt5e Sdhc Spp1	A0A0F6PZ10 P56382 P43346 Q8BHI7 Q99L27 Q3TJG2 P0DN34 Q9CPU2 A0A0A6YXD3 Q0VEE0 Q5XK33 F8WIP8	A0A0F6PZ10 P56382 P43346 Q8BHI7 Q99L27 Q3TJG2 P0DN34 Q9CPU2 A0A0A6YXD3 Q0VEE0 Q5XK33 F8WIP8	2.67 12/450	4.84 12/248	2.158e-2
GO:0031345	negative regulation of cell projection organization	Any process that stops, prevents, or reduces the frequency, rate or extent of a process involved in the formation, arrangement of constituent parts, or disassembly of cell projections.	ENSMUSG00000060802 ENSMUSG00000023026 ENSMUSG00000020932 ENSMUSG00000057177 ENSMUSG00000073411 ENSMUSG00000025810 ENSMUSG00000028256 ENSMUSG00000064181 ENSMUSG00000000339 ENSMUSG00000030539 ENSMUSG00000026728	'Beta-2-microglobulin'; 'Disco-interacting protein 2 homolog B'; 'Glial fibrillary acidic protein'; 'Glycogen synthase kinase-3 alpha'; 'MHC class II antigen D'; 'Neuropilin-1'; 'Protein BCAP'; 'RAB3A interacting protein'; 'RNA 3'-terminal phosphate cyclase'; 'Semaphorin-4B'; 'Vimentin'	B2m Dip2b Gfap Gsk3a H2-D1 Nrp1 Odf2l Rab3ip Rtca Sema4b Vim	P01887 Q3UH60 P03995 Q2NL51 A0A2Z4SYY7 P97333 Q9D478 A0A1W2P7K6 A0A1S6GWI5 Q62179 Q5FWJ3	P01887 Q3UH60 P03995 Q2NL51 A0A2Z4SYY7 P97333 Q9D478 A0A1W2P7K6 A0A1S6GWI5 Q62179 Q5FWJ3	2.44 11/450	5.12 11/215	2.191e-2
GO:0009062	fatty acid catabolic process	The chemical reactions and pathways resulting in the breakdown of a fatty acid, any of the aliphatic monocarboxylic acids that can be liberated by hydrolysis from naturally occurring fats and oils. Fatty acids are predominantly straight-chain acids of 4 to 24 carbon atoms, which may be saturated or unsaturated; branched fatty acids and hydroxy fatty acids also occur, and very long chain acids of …	ENSMUSG00000055782 ENSMUSG00000036138 ENSMUSG00000021226 ENSMUSG00000026853 ENSMUSG00000066072 ENSMUSG00000028715 ENSMUSG00000028712 ENSMUSG00000040374	'ATP-binding cassette sub-family D member 2'; 'Uncharacterized protein'; 'Acyl-coenzyme A thioesterase 2, mitochondrial'; 'Carnitine O-acetyltransferase'; 'Cytochrome P450 4A10'; 'Cytochrome P450 4A14'; 'Cytochrome P450, family 4, subfamily a, polypeptide 31'; 'Peroxisome biogenesis factor 2'	Abcd2 Acaa1a Acot2 Crat Cyp4a10 Cyp4a14 Cyp4a31 Pex2	Q61285 Q8BLD7 Q9QYR9 P47934 O88833 O35728 F8WGU9 Q91YZ5	Q61285 Q8BLD7 Q9QYR9 P47934 O88833 O35728 F8WGU9 Q91YZ5	1.78 8/450	6.56 8/122	2.191e-2
GO:0050818	regulation of coagulation	Any process that modulates the frequency, rate or extent of coagulation, the process in which a fluid solution, or part of it, changes into a solid or semisolid mass.	ENSMUSG00000000049 ENSMUSG00000002944 ENSMUSG00000021999 ENSMUSG00000029163 ENSMUSG00000033831 ENSMUSG00000050675	'Beta-2-glycoprotein 1'; 'Platelet glycoprotein 4'; 'Carboxypeptidase B2'; 'EMILIN-1'; 'Fibrinogen C-terminal domain-containing protein'; 'Platelet glycoprotein Ib alpha chain'	Apoh Cd36 Cpb2 Emilin1 Fgb Gp1ba	Q01339 Q08857 Q9JHH6 Q3U254 Q3TGR2 O35930	Q01339 Q08857 Q9JHH6 Q3U254 Q3TGR2 O35930	1.33 6/450	8.57 6/70	2.333e-2
GO:0030204	chondroitin sulfate metabolic process	The chemical reactions and pathways involving chondroitin sulfate, any member of a group of 10-60 kDa glycosaminoglycans, widely distributed in cartilage and other mammalian connective tissues, the repeat units of which consist of beta-(1,4)-linked D-glucuronyl beta-(1,3)-N-acetyl-D-galactosamine sulfate. They usually occur linked to a protein to form proteoglycans. Two subgroups exist, one in wh…	ENSMUSG00000032997 ENSMUSG00000056643 ENSMUSG00000058152 ENSMUSG00000037089	'Chondroitin sulfate synthase 2'; 'Carbohydrate sulfotransferase'; 'Chondroitin sulfate synthase 3'; 'Adenosine 3'-phospho 5'-phosphosulfate transporter 1'	Chpf Chst13 Chsy3 Slc35b2	Q6IQX7 D3Z6E3 Q5DTK1 Q3U399	Q6IQX7 D3Z6E3 Q5DTK1 Q3U399	0.89 4/450	14.29 4/28	2.377e-2
GO:0043069	negative regulation of programmed cell death	Any process that stops, prevents, or reduces the frequency, rate or extent of programmed cell death, cell death resulting from activation of endogenous cellular processes.	ENSMUSG00000000049 ENSMUSG00000021877 ENSMUSG00000030654 ENSMUSG00000018585 ENSMUSG00000057367 ENSMUSG00000027187 ENSMUSG00000031871 ENSMUSG00000022209 ENSMUSG00000032393 ENSMUSG00000033831 ENSMUSG00000026193 ENSMUSG00000036427 ENSMUSG00000034708 ENSMUSG00000021546 ENSMUSG00000030890 ENSMUSG00000037369 ENSMUSG00000023043 ENSMUSG00000026822 ENSMUSG00000028063 ENSMUSG00000038612 ENSMUSG00000031765 …	'Beta-2-glycoprotein 1'; 'ADP-ribosylation factor 4'; 'ADP-ribosylation factor-like protein 6-interacting protein 1'; 'Copper transport protein ATOX1'; 'Baculoviral IAP repeat-containing protein 2'; 'Catalase'; 'Cadherin-5'; 'Dehydrogenase/reductase member 2'; 'Dipeptidyl peptidase 8'; 'Fibrinogen C-terminal domain-containing protein'; 'Fibronectin'; 'Glucose-6-phosphate isomerase'; 'Granulins do…	Apoh Arf4 Arl6ip1 Atox1 Birc2 Cat Cdh5 Dhrs2 Dpp8 Fgb Fn1 Gpi1 Grn Hnrnpk Ilk Kdm6a Krt18 Lcn2 Lmna Mcl1 Mt1 Nod2 Nrp1 Opa1 Ormdl3 Rgl2 Rnf7 Setx Sgk3 Spp1 Ube2v2 Znf830	Q01339 P61750 Q3THR3 O08997 Q62210 Q3TVZ1 P55284 Q149L0 Q80YA7 Q3TGR2 A0A087WR50 B2RXT5 Q3TW77 H3BLL4 O55222 O70546 P05784 P11672 P48678 P97287 A0A1D5RLN7 Q8K3Z0 P97333 Q8BK99 Q9CPZ6 A0A068BD34 Q9WTZ1 A2AKX3 Q3U9B2 F8WIP8 Q9D2M8 Q8R1N0	Q01339 P61750 Q3THR3 O08997 Q62210 Q3TVZ1 P55284 Q149L0 Q80YA7 Q3TGR2 A0A087WR50 B2RXT5 Q3TW77 H3BLL4 O55222 O70546 P05784 P11672 P48678 P97287 A0A1D5RLN7 Q8K3Z0 P97333 Q8BK99 Q9CPZ6 A0A068BD34 Q9WTZ1 A2AKX3 Q3U9B2 F8WIP8 Q9D2M8 Q8R1N0	7.11 32/450	2.99 32/1069	2.377e-2
GO:0044270	cellular nitrogen compound catabolic process	The chemical reactions and pathways resulting in the breakdown of organic and inorganic nitrogenous compounds.	ENSMUSG00000019979 ENSMUSG00000028755 ENSMUSG00000020166 ENSMUSG00000075551 ENSMUSG00000075552 ENSMUSG00000054417 ENSMUSG00000079658 ENSMUSG00000060600 ENSMUSG00000042787 ENSMUSG00000002326 ENSMUSG00000036427 ENSMUSG00000031683 ENSMUSG00000032420 ENSMUSG00000021809 ENSMUSG00000045211 ENSMUSG00000028944 ENSMUSG00000034908 ENSMUSG00000026728 ENSMUSG00000037440 ENSMUSG00000045817	'Apoptotic protease-activating factor 1'; 'Cytidine deaminase'; 'NOT2/NOT3/NOT5 C-terminal domain-containing protein'; 'Cytochrome P450 3A41'; 'Cytochrome P450 3A'; 'Elongin-C'; 'Beta-enolase'; 'Nuclease EXOG, mitochondrial'; 'GMP reductase 2'; 'Glucose-6-phosphate isomerase'; 'U6 snRNA-associated Sm-like protein LSm6'; '5'-nucleotidase'; 'NAD'; '8-oxo-dGDP phosphatase NUDT18'; 'CBS domain-contai…	Apaf1 Cda Cnot2 Cyp3a41a; Cyp3a41b Cyp3a44 Eloc Eno3 Exog Gmpr2 Gpi1 Lsm6 Nt5e Nudt13 Nudt18 Prkag2 Sidt2 Vim Vnn1 Zfp36l2	Q5DU30 P56389 A0A1S6GWJ6 Q9JMA7 Q9EQW4 A0A087WNT1 P21550 Q8C163 Q99L27 B2RXT5 P62313 Q0VEE0 Q8JZU0 Q3U2V3 Q3U4D5 Q3U1L8 Q5FWJ3 Q9Z0K8 P23949	Q5DU30 P56389 A0A1S6GWJ6 Q9JMA7 Q9EQW4 A0A087WNT1 P21550 Q8C163 Q99L27 B2RXT5 P62313 Q0VEE0 Q8JZU0 Q3U2V3 Q3U4D5 Q3U1L8 Q5FWJ3 Q9Z0K8 P23949	4.44 20/450	3.61 20/554	2.377e-2
GO:0036101	leukotriene B4 catabolic process	The chemical reactions and pathways resulting in the breakdown of leukotriene B4, a leukotriene composed of (6Z,8E,10E,14Z)-eicosatetraenoic acid having (5S)- and (12R)-hydroxy substituents.	ENSMUSG00000066072 ENSMUSG00000028715 ENSMUSG00000028712	'Cytochrome P450 4A10'; 'Cytochrome P450 4A14'; 'Cytochrome P450, family 4, subfamily a, polypeptide 31'	Cyp4a10 Cyp4a14 Cyp4a31	O88833 O35728 F8WGU9	O88833 O35728 F8WGU9	0.67 3/450	23.08 3/13	2.389e-2
GO:0034756	regulation of iron ion transport	Any process that modulates the frequency, rate or extent of the directed movement of iron ions (Fe) into, out of or within a cell, or between cells, by means of some agent such as a transporter or pore.	ENSMUSG00000060802 ENSMUSG00000056978 ENSMUSG00000026822	'Beta-2-microglobulin'; 'Hepcidin antimicrobial peptide 2'; 'Neutrophil gelatinase-associated lipocalin'	B2m Hamp2 Lcn2	P01887 A0A0U1RPF4 P11672	P01887 A0A0U1RPF4 P11672	0.67 3/450	23.08 3/13	2.389e-2
GO:0000302	response to reactive oxygen species	Any process that results in a change in state or activity of a cell or an organism (in terms of movement, secretion, enzyme production, gene expression, etc.) as a result of a reactive oxygen species stimulus. Reactive oxygen species include singlet oxygen, superoxide, and oxygen free radicals.	ENSMUSG00000032080 ENSMUSG00000027187 ENSMUSG00000002944 ENSMUSG00000001506 ENSMUSG00000010047 ENSMUSG00000026822 ENSMUSG00000107283 ENSMUSG00000040374 ENSMUSG00000009630 ENSMUSG00000067847 ENSMUSG00000043535	'Apolipoprotein A-IV'; 'Catalase'; 'Platelet glycoprotein 4'; 'Collagen alpha-1'; 'Hyaluronidase-2'; 'Neutrophil gelatinase-associated lipocalin'; 'Protein Mpv17'; 'Peroxisome biogenesis factor 2'; 'Serine/threonine-protein phosphatase 2A catalytic subunit beta isoform'; 'Reactive oxygen species modulator 1'; 'Probable helicase senataxin'	Apoa4 Cat Cd36 Col1a1 Hyal2 Lcn2 Mpv17 Pex2 Ppp2cb Romo1 Setx	P06728 Q3TVZ1 Q08857 P11087 O35632 P11672 G3UVW1 Q91YZ5 P62715 P60603 A2AKX3	P06728 Q3TVZ1 Q08857 P11087 O35632 P11672 G3UVW1 Q91YZ5 P62715 P60603 A2AKX3	2.44 11/450	5.02 11/219	2.467e-2
GO:0098869	cellular oxidant detoxification	Any process carried out at the cellular level that reduces or removes the toxicity superoxide radicals or hydrogen peroxide.	ENSMUSG00000032080 ENSMUSG00000027187 ENSMUSG00000002944 ENSMUSG00000031722 ENSMUSG00000026688 ENSMUSG00000056054 ENSMUSG00000032802	'Apolipoprotein A-IV'; 'Catalase'; 'Platelet glycoprotein 4'; 'Haptoglobin'; 'Glutathione S-transferase 3, mitochondrial'; 'Protein S100'; 'sulfiredoxin'	Apoa4 Cat Cd36 Hp Mgst3 S100a8 Srxn1	P06728 Q3TVZ1 Q08857 Q61646 Q9CPU4 Q53X15 A2AQU8	P06728 Q3TVZ1 Q08857 Q61646 Q9CPU4 Q53X15 A2AQU8	1.56 7/450	7.22 7/97	2.478e-2
GO:0045834	positive regulation of lipid metabolic process	Any process that activates or increases the frequency, rate or extent of the chemical reactions and pathways involving lipids.	ENSMUSG00000055782 ENSMUSG00000032080 ENSMUSG00000002992 ENSMUSG00000109350 ENSMUSG00000000049 ENSMUSG00000003555 ENSMUSG00000030747 ENSMUSG00000032349 ENSMUSG00000024926	'ATP-binding cassette sub-family D member 2'; 'Apolipoprotein A-IV'; 'Apolipoprotein C-II'; 'Beta-2-glycoprotein 1'; 'Steroid 17-alpha-hydroxylase/17,20 lyase'; 'Diacylglycerol O-acyltransferase 2'; 'Very long chain fatty acid elongase 5'; 'Histone acetyltransferase'	Abcd2 Apoa4 Apoc2 Apoh Cyp17a1 Dgat2 Elovl5 Kat5	Q61285 P06728 Q05020 Q01339 P27786 Q9DCV3 Q8BHI7 A2VDH4	Q61285 P06728 Q05020 Q01339 P27786 Q9DCV3 Q8BHI7 A2VDH4	2.00 9/450	5.81 9/155	2.478e-2
GO:0048731	system development	The process whose specific outcome is the progression of an organismal system over time, from its formation to the mature structure. A system is a regularly interacting or interdependent group of organs or tissues that work together to carry out a given biological process.	ENSMUSG00000030111 ENSMUSG00000028830 ENSMUSG00000055782 ENSMUSG00000015134 ENSMUSG00000055471 ENSMUSG00000032826 ENSMUSG00000019979 ENSMUSG00000032080 ENSMUSG00000000049 ENSMUSG00000021877 ENSMUSG00000060802 ENSMUSG00000027187 ENSMUSG00000031871 ENSMUSG00000028551 ENSMUSG00000026605 ENSMUSG00000001506 ENSMUSG00000029661 ENSMUSG00000031503 ENSMUSG00000031231 ENSMUSG00000021999 ENSMUSG00000029352 …	'Alpha-2-macroglobulin-P'; 'Expressed sequence AU040320'; 'ATP-binding cassette sub-family D member 2'; 'Aldh1a3 protein'; 'ALK tyrosine kinase receptor'; 'Ankyrin 2, brain'; 'Apoptotic protease-activating factor 1'; 'Apolipoprotein A-IV'; 'Beta-2-glycoprotein 1'; 'ADP-ribosylation factor 4'; 'Beta-2-microglobulin'; 'Catalase'; 'Cadherin-5'; 'Cyclin-dependent kinase 4 inhibitor C'; 'Centromere pr…	A2m AU040320 Abcd2 Aldh1a3 Alk Ank2 Apaf1 Apoa4 Apoh Arf4 B2m Cat Cdh5 Cdkn2c Cenpf Col1a1 Col1a2 Col4a2 Cox7b Cpb2 Crybb3 Cyp4a10 Cyp4a14 Cyp4a31 Dbn1 Dip2b Dock10 Emilin1 Ext2 Fabp7 Fgl1 Fn1 Gfap Gnb1 Grn Gsk3a H2-D1 H2ax Hamp2 Hdgfl3 Hmgb1 Hnrnpk Hp Hspg2 Hyal2 Ift20 Ilk Kat5 Kdm6a Lmna Lrg1 Lrrn1 Macroh2a2 Map2k6 Mgll Mmd Mpv17 Ndufs2 Nrp1 Nrtn Nup85 Opa1 Ormdl3 Phgdh Pip5k1c Ptgis Pxn Ran Rn…	Q6GQT1 Z4YK56 Q61285 Q810V9 P97793 S4R2Q9 Q5DU30 P06728 Q01339 P61750 P01887 Q3TVZ1 P55284 Q60772 E9Q3P4 P11087 Q01149 B2RQQ8 Q5FW98 Q9JHH6 Q9JJU9 O88833 O35728 F8WGU9 Q9QXS6 Q3UH60 Q8BZN6 Q3U254 Q3UDB5 E9Q0H6 A0A0R4J0E1 A0A087WR50 P03995 Q61621 Q3TW77 Q2NL51 A0A2Z4SYY7 P27661 A0A0U1RPF4 Q9JMG7 Q3UBK2 H3BLL4 Q61646 E9PZ16 O35632 Q61025 O55222 A2VDH4 O70546 P48678 Q91XL1 Q61809 Q8CCK0 Q543Z5 Q3UFX…	Q6GQT1 Z4YK56 Q61285 Q810V9 P97793 S4R2Q9 Q5DU30 P06728 Q01339 P61750 P01887 Q3TVZ1 P55284 Q60772 E9Q3P4 P11087 Q01149 B2RQQ8 Q5FW98 Q9JHH6 Q9JJU9 O88833 O35728 F8WGU9 Q9QXS6 Q3UH60 Q8BZN6 Q3U254 Q3UDB5 E9Q0H6 A0A0R4J0E1 A0A087WR50 P03995 Q61621 Q3TW77 Q2NL51 A0A2Z4SYY7 P27661 A0A0U1RPF4 Q9JMG7 Q3UBK2 H3BLL4 Q61646 E9PZ16 O35632 Q61025 O55222 A2VDH4 O70546 P48678 Q91XL1 Q61809 Q8CCK0 Q543Z5 Q3UFX…	20.67 93/450	2.26 93/4117	2.486e-2
GO:0006310	DNA recombination	Any process in which a new genotype is formed by reassortment of genes resulting in gene combinations different from those that were present in the parents. In eukaryotes genetic recombination can occur by chromosome assortment, intrachromosomal recombination, or nonreciprocal interchromosomal recombination. Interchromosomal recombination occurs by crossing over. In bacteria it may occur by genet…	ENSMUSG00000039623 ENSMUSG00000096210 ENSMUSG00000049539 ENSMUSG00000036181 ENSMUSG00000051627 ENSMUSG00000058773 ENSMUSG00000049932 ENSMUSG00000066551 ENSMUSG00000029670 ENSMUSG00000024926 ENSMUSG00000055385 ENSMUSG00000043535 ENSMUSG00000006281 ENSMUSG00000051768	'AP-5 complex subunit zeta-1'; 'Histone H1.0'; 'Histone H1.1'; 'Histone H1.2'; 'Histone H1.4'; 'Hist1h1b protein'; 'Histone H2AX'; 'High mobility group protein B1'; 'Inhibitor of growth protein 3'; 'Histone acetyltransferase'; 'Probable E3 SUMO-protein ligase RNF212'; 'Probable helicase senataxin'; 'Telomerase protein component 1'; 'BRCT domain-containing protein'	Ap5z1 H1-0 H1-1 H1-2 H1-4 H1f5 H2ax Hmgb1 Ing3 Kat5 Rnf212 Setx Tep1 Xrcc1	Q3U829 P10922 P43275 P15864 P43274 Q1WWK3 P27661 Q3UBK2 Q8VEK6 A2VDH4 F6TQD1 A2AKX3 P97499 Q3TN28	Q3U829 P10922 P43275 P15864 P43274 Q1WWK3 P27661 Q3UBK2 Q8VEK6 A2VDH4 F6TQD1 A2AKX3 P97499 Q3TN28	3.11 14/450	4.31 14/325	2.486e-2
GO:0044403	biological process involved in symbiotic interaction	A process carried out by gene products in an organism that enable the organism to engage in a symbiotic relationship, a more or less intimate association, with another organism. The various forms of symbiosis include parasitism, in which the association is disadvantageous or destructive to one of the organisms; mutualism, in which the association is advantageous, or often necessary to one or both…	ENSMUSG00000028830 ENSMUSG00000026542 ENSMUSG00000026193 ENSMUSG00000066551 ENSMUSG00000010047 ENSMUSG00000055994 ENSMUSG00000025810 ENSMUSG00000025130 ENSMUSG00000024892 ENSMUSG00000067847 ENSMUSG00000020755 ENSMUSG00000025872 ENSMUSG00000047554	'Expressed sequence AU040320'; 'Pentraxin family member'; 'Fibronectin'; 'High mobility group protein B1'; 'Hyaluronidase-2'; 'Nucleotide-binding oligomerization domain-containing protein 2'; 'Neuropilin-1'; 'protein disulfide-isomerase'; 'Pyruvate carboxylase'; 'Reactive oxygen species modulator 1'; 'SAP30-binding protein'; 'THO complex subunit 3'; 'Transmembrane protein 41B'	AU040320 Apcs Fn1 Hmgb1 Hyal2 Nod2 Nrp1 P4hb Pcx Romo1 Sap30bp Thoc3 Tmem41b	Z4YK56 Q4JFI8 A0A087WR50 Q3UBK2 O35632 Q8K3Z0 P97333 Q3TIQ5 A0A494B912 P60603 Q02614 Q8VE80 Q8K1A5	Z4YK56 Q4JFI8 A0A087WR50 Q3UBK2 O35632 Q8K3Z0 P97333 Q3TIQ5 A0A494B912 P60603 Q02614 Q8VE80 Q8K1A5	2.89 13/450	4.50 13/289	2.486e-2
GO:1901361	organic cyclic compound catabolic process	The chemical reactions and pathways resulting in the breakdown of organic cyclic compound.	ENSMUSG00000036138 ENSMUSG00000019979 ENSMUSG00000028755 ENSMUSG00000020166 ENSMUSG00000079658 ENSMUSG00000060600 ENSMUSG00000042787 ENSMUSG00000002326 ENSMUSG00000036427 ENSMUSG00000030825 ENSMUSG00000031683 ENSMUSG00000032420 ENSMUSG00000021809 ENSMUSG00000045211 ENSMUSG00000028944 ENSMUSG00000034908 ENSMUSG00000029304 ENSMUSG00000029272 ENSMUSG00000026728 ENSMUSG00000037440 ENSMUSG00000045817	'Uncharacterized protein'; 'Apoptotic protease-activating factor 1'; 'Cytidine deaminase'; 'NOT2/NOT3/NOT5 C-terminal domain-containing protein'; 'Elongin-C'; 'Beta-enolase'; 'Nuclease EXOG, mitochondrial'; 'GMP reductase 2'; 'Glucose-6-phosphate isomerase'; 'Hydroxysteroid'; 'U6 snRNA-associated Sm-like protein LSm6'; '5'-nucleotidase'; 'NAD'; '8-oxo-dGDP phosphatase NUDT18'; 'CBS domain-contain…	Acaa1a Apaf1 Cda Cnot2 Eloc Eno3 Exog Gmpr2 Gpi1 Hsd17b14 Lsm6 Nt5e Nudt13 Nudt18 Prkag2 Sidt2 Spp1 Sult1e1 Vim Vnn1 Zfp36l2	Q8BLD7 Q5DU30 P56389 A0A1S6GWJ6 A0A087WNT1 P21550 Q8C163 Q99L27 B2RXT5 E9Q3D4 P62313 Q0VEE0 Q8JZU0 Q3U2V3 Q3U4D5 Q3U1L8 F8WIP8 Q8JZX7 Q5FWJ3 Q9Z0K8 P23949	Q8BLD7 Q5DU30 P56389 A0A1S6GWJ6 A0A087WNT1 P21550 Q8C163 Q99L27 B2RXT5 E9Q3D4 P62313 Q0VEE0 Q8JZU0 Q3U2V3 Q3U4D5 Q3U1L8 F8WIP8 Q8JZX7 Q5FWJ3 Q9Z0K8 P23949	4.67 21/450	3.50 21/600	2.554e-2
GO:0007584	response to nutrient	Any process that results in a change in state or activity of a cell or an organism (in terms of movement, secretion, enzyme production, gene expression, etc.) as a result of a nutrient stimulus.	ENSMUSG00000030111 ENSMUSG00000036138 ENSMUSG00000019979 ENSMUSG00000027187 ENSMUSG00000001506 ENSMUSG00000037369 ENSMUSG00000055994 ENSMUSG00000000301 ENSMUSG00000029304 ENSMUSG00000003923	'Alpha-2-macroglobulin-P'; 'Uncharacterized protein'; 'Apoptotic protease-activating factor 1'; 'Catalase'; 'Collagen alpha-1'; 'Lysine-specific demethylase 6A'; 'Nucleotide-binding oligomerization domain-containing protein 2'; 'Phosphatidylethanolamine N-methyltransferase'; 'Secreted phosphoprotein 1'; 'Transcription factor A, mitochondrial'	A2m Acaa1a Apaf1 Cat Col1a1 Kdm6a Nod2 Pemt Spp1 Tfam	Q6GQT1 Q8BLD7 Q5DU30 Q3TVZ1 P11087 O70546 Q8K3Z0 Q61907 F8WIP8 P40630	Q6GQT1 Q8BLD7 Q5DU30 Q3TVZ1 P11087 O70546 Q8K3Z0 Q61907 F8WIP8 P40630	2.22 10/450	5.32 10/188	2.569e-2
GO:0072330	monocarboxylic acid biosynthetic process	The chemical reactions and pathways resulting in the formation of monocarboxylic acids, any organic acid containing one carboxyl (-COOH) group.	ENSMUSG00000055782 ENSMUSG00000015134 ENSMUSG00000032080 ENSMUSG00000002992 ENSMUSG00000109350 ENSMUSG00000032349 ENSMUSG00000028497 ENSMUSG00000033174 ENSMUSG00000030869 ENSMUSG00000028944 ENSMUSG00000017969	'ATP-binding cassette sub-family D member 2'; 'Aldh1a3 protein'; 'Apolipoprotein A-IV'; 'Apolipoprotein C-II'; 'Very long chain fatty acid elongase 5'; 'Very-long-chain'; 'Serine aminopeptidase S33 domain-containing protein'; 'Acyl carrier protein'; 'CBS domain-containing protein'; 'Prostacyclin synthase'	Abcd2 Aldh1a3 Apoa4 Apoc2 Elovl5 Hacd4 Mgll Ndufab1 Prkag2 Ptgis	Q61285 Q810V9 P06728 Q05020 Q8BHI7 Z4YMP4 Q3UFX6 Q3TJG2 Q3U4D5 Q8BXC0	Q61285 Q810V9 P06728 Q05020 Q8BHI7 Z4YMP4 Q3UFX6 Q3TJG2 Q3U4D5 Q8BXC0	2.44 11/450	4.98 11/221	2.569e-2
GO:0042304	regulation of fatty acid biosynthetic process	Any process that modulates the frequency, rate or extent of the chemical reactions and pathways resulting in the formation of fatty acids, any of the aliphatic monocarboxylic acids that can be liberated by hydrolysis from naturally occurring fats and oils.	ENSMUSG00000055782 ENSMUSG00000032080 ENSMUSG00000002992 ENSMUSG00000109350 ENSMUSG00000032349	'ATP-binding cassette sub-family D member 2'; 'Apolipoprotein A-IV'; 'Apolipoprotein C-II'; 'Very long chain fatty acid elongase 5'	Abcd2 Apoa4 Apoc2 Elovl5	Q61285 P06728 Q05020 Q8BHI7	Q61285 P06728 Q05020 Q8BHI7	1.11 5/450	10.20 5/49	2.588e-2
GO:0045923	positive regulation of fatty acid metabolic process	Any process that activates or increases the frequency, rate or extent of the chemical reactions and pathways involving fatty acids.	ENSMUSG00000055782 ENSMUSG00000032080 ENSMUSG00000002992 ENSMUSG00000109350 ENSMUSG00000032349	'ATP-binding cassette sub-family D member 2'; 'Apolipoprotein A-IV'; 'Apolipoprotein C-II'; 'Very long chain fatty acid elongase 5'	Abcd2 Apoa4 Apoc2 Elovl5	Q61285 P06728 Q05020 Q8BHI7	Q61285 P06728 Q05020 Q8BHI7	1.11 5/450	10.20 5/49	2.588e-2
GO:0008610	lipid biosynthetic process	The chemical reactions and pathways resulting in the formation of lipids, compounds soluble in an organic solvent but not, or sparingly, in an aqueous solvent.	ENSMUSG00000055782 ENSMUSG00000001211 ENSMUSG00000015134 ENSMUSG00000032080 ENSMUSG00000002992 ENSMUSG00000109350 ENSMUSG00000022617 ENSMUSG00000027357 ENSMUSG00000003555 ENSMUSG00000030747 ENSMUSG00000032349 ENSMUSG00000028497 ENSMUSG00000024926 ENSMUSG00000033174 ENSMUSG00000030869 ENSMUSG00000038150 ENSMUSG00000000301 ENSMUSG00000034902 ENSMUSG00000021759 ENSMUSG00000028944 ENSMUSG00000017969 …	'ATP-binding cassette sub-family D member 2'; '1-acyl-sn-glycerol-3-phosphate acyltransferase gamma'; 'Aldh1a3 protein'; 'Apolipoprotein A-IV'; 'Apolipoprotein C-II'; 'Choline/ethanolamine kinase'; 'Cardiolipin synthase'; 'Steroid 17-alpha-hydroxylase/17,20 lyase'; 'Diacylglycerol O-acyltransferase 2'; 'Very long chain fatty acid elongase 5'; 'Very-long-chain'; 'Histone acetyltransferase'; 'Serin…	Abcd2 Agpat3 Aldh1a3 Apoa4 Apoc2 Chkb Crls1 Cyp17a1 Dgat2 Elovl5 Hacd4 Kat5 Mgll Ndufab1 Ormdl3 Pemt Pip5k1c Plpp1 Prkag2 Ptgis Sc5d Ugt8	Q61285 Q9D517 Q810V9 P06728 Q05020 O55229 Q80ZM8 P27786 Q9DCV3 Q8BHI7 Z4YMP4 A2VDH4 Q3UFX6 Q3TJG2 Q9CPZ6 Q61907 F8WHW6 Q61469 Q3U4D5 Q8BXC0 O88822 Q64676	Q61285 Q9D517 Q810V9 P06728 Q05020 O55229 Q80ZM8 P27786 Q9DCV3 Q8BHI7 Z4YMP4 A2VDH4 Q3UFX6 Q3TJG2 Q9CPZ6 Q61907 F8WHW6 Q61469 Q3U4D5 Q8BXC0 O88822 Q64676	5.11 23/450	3.35 23/686	2.638e-2
GO:0007275	multicellular organism development	The biological process whose specific outcome is the progression of a multicellular organism over time from an initial condition (e.g. a zygote or a young adult) to a later condition (e.g. a multicellular animal or an aged adult).	ENSMUSG00000030111 ENSMUSG00000028830 ENSMUSG00000055782 ENSMUSG00000042901 ENSMUSG00000015134 ENSMUSG00000055471 ENSMUSG00000032826 ENSMUSG00000019979 ENSMUSG00000026542 ENSMUSG00000032080 ENSMUSG00000000049 ENSMUSG00000021877 ENSMUSG00000060802 ENSMUSG00000027187 ENSMUSG00000031871 ENSMUSG00000028551 ENSMUSG00000026605 ENSMUSG00000020166 ENSMUSG00000001506 ENSMUSG00000029661 ENSMUSG00000031503 …	'Alpha-2-macroglobulin-P'; 'Expressed sequence AU040320'; 'ATP-binding cassette sub-family D member 2'; 'Axin interactor, dorsalization-associated protein'; 'Aldh1a3 protein'; 'ALK tyrosine kinase receptor'; 'Ankyrin 2, brain'; 'Apoptotic protease-activating factor 1'; 'Pentraxin family member'; 'Apolipoprotein A-IV'; 'Beta-2-glycoprotein 1'; 'ADP-ribosylation factor 4'; 'Beta-2-microglobulin'; '…	A2m AU040320 Abcd2 Aida Aldh1a3 Alk Ank2 Apaf1 Apcs Apoa4 Apoh Arf4 B2m Cat Cdh5 Cdkn2c Cenpf Cnot2 Col1a1 Col1a2 Col4a2 Cox7b Cpb2 Crybb3 Cyp4a10 Cyp4a14 Cyp4a31 Dbn1 Dip2b Dock10 Emilin1 Ext2 Fabp7 Fgl1 Fn1 Gfap Gnb1 Gpi1 Grn Gsk3a H2-D1 H2ax H4c1; H4c2; H4c3; H4c4; H4c6; H4c8; H4c9; H4c11; H4c12; Hist1h4m; H4c14; H4c16 Hamp2 Hdgfl3 Hmgb1 Hnrnpk Hp Hspg2 Hyal2 Ift20 Ilk Kat5 Kdm6a Lcn2 Lmna Lrg…	Q6GQT1 Z4YK56 Q61285 Q8C4Q6 Q810V9 P97793 S4R2Q9 Q5DU30 Q4JFI8 P06728 Q01339 P61750 P01887 Q3TVZ1 P55284 Q60772 E9Q3P4 A0A1S6GWJ6 P11087 Q01149 B2RQQ8 Q5FW98 Q9JHH6 Q9JJU9 O88833 O35728 F8WGU9 Q9QXS6 Q3UH60 Q8BZN6 Q3U254 Q3UDB5 E9Q0H6 A0A0R4J0E1 A0A087WR50 P03995 Q61621 B2RXT5 Q3TW77 Q2NL51 A0A2Z4SYY7 P27661 P62806 A0A0U1RPF4 Q9JMG7 Q3UBK2 H3BLL4 Q61646 E9PZ16 O35632 Q61025 O55222 A2VDH4 O70546 P…	Q6GQT1 Z4YK56 Q61285 Q8C4Q6 Q810V9 P97793 S4R2Q9 Q5DU30 Q4JFI8 P06728 Q01339 P61750 P01887 Q3TVZ1 P55284 Q60772 E9Q3P4 A0A1S6GWJ6 P11087 Q01149 B2RQQ8 Q5FW98 Q9JHH6 Q9JJU9 O88833 O35728 F8WGU9 Q9QXS6 Q3UH60 Q8BZN6 Q3U254 Q3UDB5 E9Q0H6 A0A0R4J0E1 A0A087WR50 P03995 Q61621 B2RXT5 Q3TW77 Q2NL51 A0A2Z4SYY7 P27661 P62806 A0A0U1RPF4 Q9JMG7 Q3UBK2 H3BLL4 Q61646 E9PZ16 O35632 Q61025 O55222 A2VDH4 O70546 P…	23.78 107/450	2.19 107/4879	2.640e-2
GO:0034446	substrate adhesion-dependent cell spreading	The morphogenetic process that results in flattening of a cell as a consequence of its adhesion to a substrate.	ENSMUSG00000034675 ENSMUSG00000026193 ENSMUSG00000030890 ENSMUSG00000068566 ENSMUSG00000025810 ENSMUSG00000025130 ENSMUSG00000029528	'Drebrin'; 'Fibronectin'; 'Scaffold protein ILK'; 'Myadm protein'; 'Neuropilin-1'; 'protein disulfide-isomerase'; 'Paxillin'	Dbn1 Fn1 Ilk Myadm Nrp1 P4hb Pxn	Q9QXS6 A0A087WR50 O55222 Q0VE46 P97333 Q3TIQ5 A0A0J9YV30	Q9QXS6 A0A087WR50 O55222 Q0VE46 P97333 Q3TIQ5 A0A0J9YV30	1.56 7/450	7.07 7/99	2.640e-2
GO:0006637	acyl-CoA metabolic process	The chemical reactions and pathways involving acyl-CoA, any derivative of coenzyme A in which the sulfhydryl group is in thiolester linkage with an acyl group.	ENSMUSG00000060317 ENSMUSG00000021226 ENSMUSG00000021228 ENSMUSG00000052392 ENSMUSG00000030747 ENSMUSG00000032349 ENSMUSG00000061838	'Acyl-coenzyme A amino acid N-acyltransferase 2'; 'Acyl-coenzyme A thioesterase 2, mitochondrial'; 'Acyl-CoA thioesterase 3'; 'Acyl-CoA thioesterase 4'; 'Diacylglycerol O-acyltransferase 2'; 'Very long chain fatty acid elongase 5'; 'Succinate-Coenzyme A ligase, GDP-forming, beta subunit'	Acnat2 Acot2 Acot3 Acot4 Dgat2 Elovl5 Suclg2	Q8BGG9 Q9QYR9 Q53YL1 Q14DI6 Q9DCV3 Q8BHI7 A0A0N4SWD1	Q8BGG9 Q9QYR9 Q53YL1 Q14DI6 Q9DCV3 Q8BHI7 A0A0N4SWD1	1.56 7/450	7.07 7/99	2.640e-2
GO:0035383	thioester metabolic process	The chemical reactions and pathways involving a thioester, a compound of general formula RC(=O)SR' in which the linking oxygen in an ester is replaced by a sulfur atom. They are the product of esterification between a carboxylic acid and a thiol.	ENSMUSG00000060317 ENSMUSG00000021226 ENSMUSG00000021228 ENSMUSG00000052392 ENSMUSG00000030747 ENSMUSG00000032349 ENSMUSG00000061838	'Acyl-coenzyme A amino acid N-acyltransferase 2'; 'Acyl-coenzyme A thioesterase 2, mitochondrial'; 'Acyl-CoA thioesterase 3'; 'Acyl-CoA thioesterase 4'; 'Diacylglycerol O-acyltransferase 2'; 'Very long chain fatty acid elongase 5'; 'Succinate-Coenzyme A ligase, GDP-forming, beta subunit'	Acnat2 Acot2 Acot3 Acot4 Dgat2 Elovl5 Suclg2	Q8BGG9 Q9QYR9 Q53YL1 Q14DI6 Q9DCV3 Q8BHI7 A0A0N4SWD1	Q8BGG9 Q9QYR9 Q53YL1 Q14DI6 Q9DCV3 Q8BHI7 A0A0N4SWD1	1.56 7/450	7.07 7/99	2.640e-2
GO:0046456	icosanoid biosynthetic process	The chemical reactions and pathways resulting in the formation of icosanoids, any of a group of C20 polyunsaturated fatty acids.	ENSMUSG00000066072 ENSMUSG00000028715 ENSMUSG00000028712 ENSMUSG00000026688 ENSMUSG00000017969	'Cytochrome P450 4A10'; 'Cytochrome P450 4A14'; 'Cytochrome P450, family 4, subfamily a, polypeptide 31'; 'Glutathione S-transferase 3, mitochondrial'; 'Prostacyclin synthase'	Cyp4a10 Cyp4a14 Cyp4a31 Mgst3 Ptgis	O88833 O35728 F8WGU9 Q9CPU4 Q8BXC0	O88833 O35728 F8WGU9 Q9CPU4 Q8BXC0	1.11 5/450	10.00 5/50	2.718e-2
GO:0007160	cell-matrix adhesion	The binding of a cell to the extracellular matrix via adhesion molecules.	ENSMUSG00000002944 ENSMUSG00000025351 ENSMUSG00000029163 ENSMUSG00000033831 ENSMUSG00000026193 ENSMUSG00000030890 ENSMUSG00000021806 ENSMUSG00000025810 ENSMUSG00000029528 ENSMUSG00000033327 ENSMUSG00000029860	'Platelet glycoprotein 4'; 'Tetraspanin'; 'EMILIN-1'; 'Fibrinogen C-terminal domain-containing protein'; 'Fibronectin'; 'Scaffold protein ILK'; 'Nidogen-2'; 'Neuropilin-1'; 'Paxillin'; 'Tenascin XB'; 'Zyxin'	Cd36 Cd63 Emilin1 Fgb Fn1 Ilk Nid2 Nrp1 Pxn Tnxb Zyx	Q08857 Q8BT06 Q3U254 Q3TGR2 A0A087WR50 O55222 O88322 P97333 A0A0J9YV30 A0A5F8MPH8 Q3TCR9	Q08857 Q8BT06 Q3U254 Q3TGR2 A0A087WR50 O55222 O88322 P97333 A0A0J9YV30 A0A5F8MPH8 Q3TCR9	2.44 11/450	4.91 11/224	2.718e-2
GO:0009260	ribonucleotide biosynthetic process	The chemical reactions and pathways resulting in the formation of a ribonucleotide, a compound consisting of ribonucleoside (a base linked to a ribose sugar) esterified with a phosphate group at either the 3' or 5'-hydroxyl group of the sugar.	ENSMUSG00000064357 ENSMUSG00000016252 ENSMUSG00000028755 ENSMUSG00000029366 ENSMUSG00000032349 ENSMUSG00000002326 ENSMUSG00000030869 ENSMUSG00000113902 ENSMUSG00000002416 ENSMUSG00000013593 ENSMUSG00000058076	'ATP synthase subunit a'; 'ATP synthase subunit epsilon, mitochondrial'; 'Cytidine deaminase'; 'Deoxycytidine kinase'; 'Very long chain fatty acid elongase 5'; 'GMP reductase 2'; 'Acyl carrier protein'; 'NADH dehydrogenase'; 'Succinate dehydrogenase cytochrome b560 subunit, mitochondrial'	ATP6 Atp5f1e Cda Dck Elovl5 Gmpr2 Ndufab1 Ndufb1 Ndufb2 Ndufs2 Sdhc	A0A0F6PZ10 P56382 P56389 P43346 Q8BHI7 Q99L27 Q3TJG2 P0DN34 Q9CPU2 A0A0A6YXD3 Q5XK33	A0A0F6PZ10 P56382 P56389 P43346 Q8BHI7 Q99L27 Q3TJG2 P0DN34 Q9CPU2 A0A0A6YXD3 Q5XK33	2.44 11/450	4.91 11/224	2.718e-2
GO:0043066	negative regulation of apoptotic process	Any process that stops, prevents, or reduces the frequency, rate or extent of cell death by apoptotic process.	ENSMUSG00000000049 ENSMUSG00000021877 ENSMUSG00000030654 ENSMUSG00000018585 ENSMUSG00000057367 ENSMUSG00000027187 ENSMUSG00000031871 ENSMUSG00000022209 ENSMUSG00000033831 ENSMUSG00000026193 ENSMUSG00000036427 ENSMUSG00000034708 ENSMUSG00000021546 ENSMUSG00000030890 ENSMUSG00000037369 ENSMUSG00000023043 ENSMUSG00000026822 ENSMUSG00000028063 ENSMUSG00000038612 ENSMUSG00000031765 ENSMUSG00000055994 …	'Beta-2-glycoprotein 1'; 'ADP-ribosylation factor 4'; 'ADP-ribosylation factor-like protein 6-interacting protein 1'; 'Copper transport protein ATOX1'; 'Baculoviral IAP repeat-containing protein 2'; 'Catalase'; 'Cadherin-5'; 'Dehydrogenase/reductase member 2'; 'Fibrinogen C-terminal domain-containing protein'; 'Fibronectin'; 'Glucose-6-phosphate isomerase'; 'Granulins domain-containing protein'; …	Apoh Arf4 Arl6ip1 Atox1 Birc2 Cat Cdh5 Dhrs2 Fgb Fn1 Gpi1 Grn Hnrnpk Ilk Kdm6a Krt18 Lcn2 Lmna Mcl1 Mt1 Nod2 Nrp1 Opa1 Ormdl3 Rgl2 Rnf7 Setx Sgk3 Spp1 Ube2v2 Znf830	Q01339 P61750 Q3THR3 O08997 Q62210 Q3TVZ1 P55284 Q149L0 Q3TGR2 A0A087WR50 B2RXT5 Q3TW77 H3BLL4 O55222 O70546 P05784 P11672 P48678 P97287 A0A1D5RLN7 Q8K3Z0 P97333 Q8BK99 Q9CPZ6 A0A068BD34 Q9WTZ1 A2AKX3 Q3U9B2 F8WIP8 Q9D2M8 Q8R1N0	Q01339 P61750 Q3THR3 O08997 Q62210 Q3TVZ1 P55284 Q149L0 Q3TGR2 A0A087WR50 B2RXT5 Q3TW77 H3BLL4 O55222 O70546 P05784 P11672 P48678 P97287 A0A1D5RLN7 Q8K3Z0 P97333 Q8BK99 Q9CPZ6 A0A068BD34 Q9WTZ1 A2AKX3 Q3U9B2 F8WIP8 Q9D2M8 Q8R1N0	6.89 31/450	2.98 31/1039	2.718e-2
GO:1900044	regulation of protein K63-linked ubiquitination	Any process that modulates the frequency, rate or extent of protein K63-linked ubiquitination.	ENSMUSG00000057367 ENSMUSG00000055994 ENSMUSG00000022674	'Baculoviral IAP repeat-containing protein 2'; 'Nucleotide-binding oligomerization domain-containing protein 2'; 'Ubiquitin-conjugating enzyme E2 variant 2'	Birc2 Nod2 Ube2v2	Q62210 Q8K3Z0 Q9D2M8	Q62210 Q8K3Z0 Q9D2M8	0.67 3/450	21.43 3/14	2.718e-2
GO:1900426	positive regulation of defense response to bacterium	Any process that activates or increases the frequency, rate or extent of defense response to bacterium.	ENSMUSG00000029163 ENSMUSG00000034708 ENSMUSG00000055994	'EMILIN-1'; 'Granulins domain-containing protein'; 'Nucleotide-binding oligomerization domain-containing protein 2'	Emilin1 Grn Nod2	Q3U254 Q3TW77 Q8K3Z0	Q3U254 Q3TW77 Q8K3Z0	0.67 3/450	21.43 3/14	2.718e-2
GO:0010635	regulation of mitochondrial fusion	Any process that modulates the frequency, rate or extent of merging of two or more mitochondria within a cell to form a single compartment.	ENSMUSG00000025261 ENSMUSG00000038084 ENSMUSG00000024982	'E3 ubiquitin-protein ligase HUWE1'; 'Dynamin-type G domain-containing protein'; 'Palmitoyltransferase ZDHHC6'	Huwe1 Opa1 Zdhhc6	Q3TNP1 Q8BK99 Q9CPV7	Q3TNP1 Q8BK99 Q9CPV7	0.67 3/450	21.43 3/14	2.718e-2
GO:0072378	blood coagulation, fibrin clot formation	A protein activation cascade that contributes to blood coagulation and consists of the cascade of enzymatic reactions initiated by physical damage to the wall of a blood vessel, leading to the formation of a formation of a fibrin clot at the site of the injury. The process also includes numerous positive and negative regulatory events.	ENSMUSG00000000049 ENSMUSG00000033831 ENSMUSG00000050675	'Beta-2-glycoprotein 1'; 'Fibrinogen C-terminal domain-containing protein'; 'Platelet glycoprotein Ib alpha chain'	Apoh Fgb Gp1ba	Q01339 Q3TGR2 O35930	Q01339 Q3TGR2 O35930	0.67 3/450	21.43 3/14	2.718e-2
GO:0036102	leukotriene B4 metabolic process	The chemical reactions and pathways involving leukotriene B4, a leukotriene composed of (6Z,8E,10E,14Z)-eicosatetraenoic acid having (5S)- and (12R)-hydroxy substituents.	ENSMUSG00000066072 ENSMUSG00000028715 ENSMUSG00000028712	'Cytochrome P450 4A10'; 'Cytochrome P450 4A14'; 'Cytochrome P450, family 4, subfamily a, polypeptide 31'	Cyp4a10 Cyp4a14 Cyp4a31	O88833 O35728 F8WGU9	O88833 O35728 F8WGU9	0.67 3/450	21.43 3/14	2.718e-2
GO:0042445	hormone metabolic process	The chemical reactions and pathways involving any hormone, naturally occurring substances secreted by specialized cells that affects the metabolism or behavior of other cells possessing functional receptors for the hormone.	ENSMUSG00000015134 ENSMUSG00000062826 ENSMUSG00000003555 ENSMUSG00000075551 ENSMUSG00000075552 ENSMUSG00000054417 ENSMUSG00000030747 ENSMUSG00000025130 ENSMUSG00000029304 ENSMUSG00000029272 ENSMUSG00000078798 ENSMUSG00000024487	'Aldh1a3 protein'; 'Carboxylic ester hydrolase'; 'Steroid 17-alpha-hydroxylase/17,20 lyase'; 'Cytochrome P450 3A41'; 'Cytochrome P450 3A'; 'Diacylglycerol O-acyltransferase 2'; 'protein disulfide-isomerase'; 'Secreted phosphoprotein 1'; 'Sulfotransferase'; 'Sulfotransferase 2A1'; 'Protein YIPF5'	Aldh1a3 Ces2f Cyp17a1 Cyp3a41a; Cyp3a41b Cyp3a44 Dgat2 P4hb Spp1 Sult1e1 Sult2a1 Yipf5	Q810V9 Q08ED5 P27786 Q9JMA7 Q9EQW4 Q9DCV3 Q3TIQ5 F8WIP8 Q8JZX7 P52843 Q9EQQ2	Q810V9 Q08ED5 P27786 Q9JMA7 Q9EQW4 Q9DCV3 Q3TIQ5 F8WIP8 Q8JZX7 P52843 Q9EQQ2	2.67 12/450	4.63 12/259	2.721e-2
GO:0042273	ribosomal large subunit biogenesis	A cellular process that results in the biosynthesis of constituent macromolecules, assembly, and arrangement of constituent parts of a large ribosomal subunit; includes transport to the sites of protein synthesis.	ENSMUSG00000022557 ENSMUSG00000038279 ENSMUSG00000041560 ENSMUSG00000060636 ENSMUSG00000058558 ENSMUSG00000025591	'Ribosome biogenesis protein BOP1'; 'NOP2 nucleolar protein'; 'Ribosome biogenesis protein NOP53'; 'Large ribosomal subunit protein eL33'; 'Large ribosomal subunit protein uL18'; 'Translation machinery-associated protein 16'	Bop1 Nop2 Nop53 Rpl35a Rpl5 Tma16	P97452 E9QN31 Q8BK35 O55142 Q3TKR5 Q9CR02	P97452 E9QN31 Q8BK35 O55142 Q3TKR5 Q9CR02	1.33 6/450	8.11 6/74	2.741e-2
GO:0009896	positive regulation of catabolic process	Any process that activates or increases the frequency, rate or extent of the chemical reactions and pathways resulting in the breakdown of substances.	ENSMUSG00000055782 ENSMUSG00000032080 ENSMUSG00000002992 ENSMUSG00000109350 ENSMUSG00000000049 ENSMUSG00000026405 ENSMUSG00000020166 ENSMUSG00000057177 ENSMUSG00000056978 ENSMUSG00000066551 ENSMUSG00000024926 ENSMUSG00000022534 ENSMUSG00000055994 ENSMUSG00000041560 ENSMUSG00000038150 ENSMUSG00000020448 ENSMUSG00000020265 ENSMUSG00000022674 ENSMUSG00000045817	'ATP-binding cassette sub-family D member 2'; 'Apolipoprotein A-IV'; 'Apolipoprotein C-II'; 'Beta-2-glycoprotein 1'; 'C4b-binding protein'; 'NOT2/NOT3/NOT5 C-terminal domain-containing protein'; 'Glycogen synthase kinase-3 alpha'; 'Hepcidin antimicrobial peptide 2'; 'High mobility group protein B1'; 'Histone acetyltransferase'; 'Mediterranean fever'; 'Nucleotide-binding oligomerization domain-con…	Abcd2 Apoa4 Apoc2 Apoh C4bpa Cnot2 Gsk3a Hamp2 Hmgb1 Kat5 Mefv Nod2 Nop53 Ormdl3 Rnf185 Sumo3 Ube2v2 Zfp36l2	Q61285 P06728 Q05020 Q01339 P08607 A0A1S6GWJ6 Q2NL51 A0A0U1RPF4 Q3UBK2 A2VDH4 Q32MT0 Q8K3Z0 Q8BK35 Q9CPZ6 Q91YT2 G3UZA7 Q9D2M8 P23949	Q61285 P06728 Q05020 Q01339 P08607 A0A1S6GWJ6 Q2NL51 A0A0U1RPF4 Q3UBK2 A2VDH4 Q32MT0 Q8K3Z0 Q8BK35 Q9CPZ6 Q91YT2 G3UZA7 Q9D2M8 P23949	4.22 19/450	3.61 19/526	2.757e-2
GO:0006721	terpenoid metabolic process	The chemical reactions and pathways involving terpenoids, any member of a class of compounds characterized by an isoprenoid chemical structure and including derivatives with various functional groups.	ENSMUSG00000015134 ENSMUSG00000062826 ENSMUSG00000075551 ENSMUSG00000075552 ENSMUSG00000054417 ENSMUSG00000030747 ENSMUSG00000040105	'Aldh1a3 protein'; 'Carboxylic ester hydrolase'; 'Cytochrome P450 3A41'; 'Cytochrome P450 3A'; 'Diacylglycerol O-acyltransferase 2'; 'Polyisoprenoid diphosphate/phosphate phosphohydrolase PLPP6'	Aldh1a3 Ces2f Cyp3a41a; Cyp3a41b Cyp3a44 Dgat2 Plpp6	Q810V9 Q08ED5 Q9JMA7 Q9EQW4 Q9DCV3 Q9D4F2	Q810V9 Q08ED5 Q9JMA7 Q9EQW4 Q9DCV3 Q9D4F2	1.56 7/450	6.93 7/101	2.817e-2
GO:1902563	regulation of neutrophil activation	Any process that modulates the frequency, rate or extent of neutrophil activation.	ENSMUSG00000034708 ENSMUSG00000040105	'Granulins domain-containing protein'; 'Polyisoprenoid diphosphate/phosphate phosphohydrolase PLPP6'	Grn Plpp6	Q3TW77 Q9D4F2	Q3TW77 Q9D4F2	0.44 2/450	50.00 2/4	2.844e-2
GO:0043484	regulation of RNA splicing	Any process that modulates the frequency, rate or extent of RNA splicing, the process of removing sections of the primary RNA transcript to remove sequences not present in the mature form of the RNA and joining the remaining sections to form the mature form of the RNA.	ENSMUSG00000002107 ENSMUSG00000022338 ENSMUSG00000021546 ENSMUSG00000061104 ENSMUSG00000021963 ENSMUSG00000043535 ENSMUSG00000068856 ENSMUSG00000078348 ENSMUSG00000071337 ENSMUSG00000022858	'CUGBP Elav-like family member 2'; 'Transcription and mRNA export factor ENY2'; 'Heterogeneous nuclear ribonucleoprotein K'; 'Histone deacetylase complex subunit SAP18'; 'Probable helicase senataxin'; 'Splicing factor 3B subunit 4'; 'Splicing factor 3B subunit 5'; 'RRM domain-containing protein'; 'Transformer-2 protein homolog beta'	Celf2 Eny2 Hnrnpk Sap18b Setx Sf3b4 Sf3b5 Tia1 Tra2b	Q9Z0H4 Q9JIX0 H3BLL4 E9Q317 A2AKX3 Q8QZY9 Q8CEW9 Q564E7 P62996	Q9Z0H4 Q9JIX0 H3BLL4 E9Q317 A2AKX3 Q8QZY9 Q8CEW9 Q564E7 P62996	2.22 10/450	5.18 10/193	2.844e-2
GO:1904714	regulation of chaperone-mediated autophagy	Any process that modulates the frequency, rate or extent of chaperone-mediated autophagy.	ENSMUSG00000017760 ENSMUSG00000020932	'Carboxypeptidase'; 'Glial fibrillary acidic protein'	Ctsa Gfap	G3X8T3 P03995	G3X8T3 P03995	0.44 2/450	50.00 2/4	2.844e-2
GO:0010916	negative regulation of very-low-density lipoprotein particle clearance	Any process that decreases the rate, frequency or extent of very-low-density lipoprotein particle clearance. Very-low-density lipoprotein particle clearance is the process in which a very-low-density lipoprotein particle is removed from the blood via receptor-mediated endocytosis and its constituent parts degraded.	ENSMUSG00000002992 ENSMUSG00000109350	'Apolipoprotein C-II'	Apoc2	Q05020	Q05020	0.44 2/450	50.00 2/4	2.844e-2
GO:0005976	polysaccharide metabolic process	The chemical reactions and pathways involving a polysaccharide, a polymer of many (typically more than 10) monosaccharide residues linked glycosidically.	ENSMUSG00000027198 ENSMUSG00000025127 ENSMUSG00000057177 ENSMUSG00000066551 ENSMUSG00000047714 ENSMUSG00000028944 ENSMUSG00000032648	'Exostosin glycosyltransferase 2'; 'Glucagon receptor'; 'Glycogen synthase kinase-3 alpha'; 'High mobility group protein B1'; 'Protein phosphatase inhibitor 2'; 'CBS domain-containing protein'; 'Glycogen phosphorylase, muscle form'	Ext2 Gcgr Gsk3a Hmgb1 Ppp1r2 Prkag2 Pygm	Q3UDB5 Q3UN81 Q2NL51 Q3UBK2 Q9DCL8 Q3U4D5 Q9WUB3	Q3UDB5 Q3UN81 Q2NL51 Q3UBK2 Q9DCL8 Q3U4D5 Q9WUB3	1.56 7/450	6.86 7/102	2.844e-2
GO:0016054	organic acid catabolic process	The chemical reactions and pathways resulting in the breakdown of organic acids, any acidic compound containing carbon in covalent linkage.	ENSMUSG00000055782 ENSMUSG00000036138 ENSMUSG00000021226 ENSMUSG00000052392 ENSMUSG00000026853 ENSMUSG00000066072 ENSMUSG00000028715 ENSMUSG00000028712 ENSMUSG00000052102 ENSMUSG00000040374 ENSMUSG00000050144 ENSMUSG00000017713	'ATP-binding cassette sub-family D member 2'; 'Uncharacterized protein'; 'Acyl-coenzyme A thioesterase 2, mitochondrial'; 'Acyl-CoA thioesterase 4'; 'Carnitine O-acetyltransferase'; 'Cytochrome P450 4A10'; 'Cytochrome P450 4A14'; 'Cytochrome P450, family 4, subfamily a, polypeptide 31'; 'Glucosamine-6-phosphate isomerase 1'; 'Peroxisome biogenesis factor 2'; 'Solute carrier family 25, member 44';…	Abcd2 Acaa1a Acot2 Acot4 Crat Cyp4a10 Cyp4a14 Cyp4a31 Gnpda1 Pex2 Slc25a44 Tha1	Q61285 Q8BLD7 Q9QYR9 Q14DI6 P47934 O88833 O35728 F8WGU9 O88958 Q91YZ5 Q3TMC4 Q6XPS7	Q61285 Q8BLD7 Q9QYR9 Q14DI6 P47934 O88833 O35728 F8WGU9 O88958 Q91YZ5 Q3TMC4 Q6XPS7	2.67 12/450	4.58 12/262	2.844e-2
GO:0010915	regulation of very-low-density lipoprotein particle clearance	Any process that modulates the rate, frequency or extent of very-low-density lipoprotein particle clearance. Very-low-density lipoprotein particle clearance is the process in which a very-low-density lipoprotein particle is removed from the blood via receptor-mediated endocytosis and its constituent parts degraded.	ENSMUSG00000002992 ENSMUSG00000109350	'Apolipoprotein C-II'	Apoc2	Q05020	Q05020	0.44 2/450	50.00 2/4	2.844e-2
GO:0006564	L-serine biosynthetic process	The chemical reactions and pathways resulting in the formation of L-serine, the L-enantiomer of serine, i.e. (2S)-2-amino-3-hydroxypropanoic acid.	ENSMUSG00000053398 ENSMUSG00000024640	'D-3-phosphoglycerate dehydrogenase'; 'Phosphoserine aminotransferase'	Phgdh Psat1	Q61753 Q3ULZ3	Q61753 Q3ULZ3	0.44 2/450	50.00 2/4	2.844e-2
GO:0006754	ATP biosynthetic process	The chemical reactions and pathways resulting in the formation of ATP, adenosine 5'-triphosphate, a universally important coenzyme and enzyme regulator.	ENSMUSG00000064357 ENSMUSG00000016252 ENSMUSG00000030869 ENSMUSG00000113902 ENSMUSG00000002416 ENSMUSG00000013593 ENSMUSG00000058076	'ATP synthase subunit a'; 'ATP synthase subunit epsilon, mitochondrial'; 'Acyl carrier protein'; 'NADH dehydrogenase'; 'Succinate dehydrogenase cytochrome b560 subunit, mitochondrial'	ATP6 Atp5f1e Ndufab1 Ndufb1 Ndufb2 Ndufs2 Sdhc	A0A0F6PZ10 P56382 Q3TJG2 P0DN34 Q9CPU2 A0A0A6YXD3 Q5XK33	A0A0F6PZ10 P56382 Q3TJG2 P0DN34 Q9CPU2 A0A0A6YXD3 Q5XK33	1.56 7/450	6.86 7/102	2.844e-2
GO:0060697	positive regulation of phospholipid catabolic process	Any process that increases the rate, frequency, or extent of phospholipid catabolism, the chemical reactions and pathways resulting in the breakdown of phospholipids, any lipid containing phosphoric acid as a mono- or diester.	ENSMUSG00000002992 ENSMUSG00000109350	'Apolipoprotein C-II'	Apoc2	Q05020	Q05020	0.44 2/450	50.00 2/4	2.844e-2
GO:0016557	peroxisome membrane biogenesis	The process in which a peroxisome membrane is synthesized, aggregates, and bonds together.	ENSMUSG00000030545 ENSMUSG00000003464	'Peroxisomal membrane protein 11A'; 'Peroxisomal biogenesis factor 19'	Pex11a Pex19	Q3UER4 Q3TDI5	Q3UER4 Q3TDI5	0.44 2/450	50.00 2/4	2.844e-2
GO:0046395	carboxylic acid catabolic process	The chemical reactions and pathways resulting in the breakdown of carboxylic acids, any organic acid containing one or more carboxyl (-COOH) groups.	ENSMUSG00000055782 ENSMUSG00000036138 ENSMUSG00000021226 ENSMUSG00000052392 ENSMUSG00000026853 ENSMUSG00000066072 ENSMUSG00000028715 ENSMUSG00000028712 ENSMUSG00000052102 ENSMUSG00000040374 ENSMUSG00000050144 ENSMUSG00000017713	'ATP-binding cassette sub-family D member 2'; 'Uncharacterized protein'; 'Acyl-coenzyme A thioesterase 2, mitochondrial'; 'Acyl-CoA thioesterase 4'; 'Carnitine O-acetyltransferase'; 'Cytochrome P450 4A10'; 'Cytochrome P450 4A14'; 'Cytochrome P450, family 4, subfamily a, polypeptide 31'; 'Glucosamine-6-phosphate isomerase 1'; 'Peroxisome biogenesis factor 2'; 'Solute carrier family 25, member 44';…	Abcd2 Acaa1a Acot2 Acot4 Crat Cyp4a10 Cyp4a14 Cyp4a31 Gnpda1 Pex2 Slc25a44 Tha1	Q61285 Q8BLD7 Q9QYR9 Q14DI6 P47934 O88833 O35728 F8WGU9 O88958 Q91YZ5 Q3TMC4 Q6XPS7	Q61285 Q8BLD7 Q9QYR9 Q14DI6 P47934 O88833 O35728 F8WGU9 O88958 Q91YZ5 Q3TMC4 Q6XPS7	2.67 12/450	4.58 12/262	2.844e-2
GO:0014070	response to organic cyclic compound	Any process that results in a change in state or activity of a cell or an organism (in terms of movement, secretion, enzyme production, gene expression, etc.) as a result of an organic cyclic compound stimulus.	ENSMUSG00000030111 ENSMUSG00000036138 ENSMUSG00000032786 ENSMUSG00000055471 ENSMUSG00000032080 ENSMUSG00000057367 ENSMUSG00000027187 ENSMUSG00000002944 ENSMUSG00000028755 ENSMUSG00000020166 ENSMUSG00000001506 ENSMUSG00000027357 ENSMUSG00000020038 ENSMUSG00000074254 ENSMUSG00000040660 ENSMUSG00000036427 ENSMUSG00000034708 ENSMUSG00000057177 ENSMUSG00000037894 ENSMUSG00000066551 ENSMUSG00000021546 …	'Alpha-2-macroglobulin-P'; 'Uncharacterized protein'; '5-aminolevulinate synthase, non-specific, mitochondrial'; 'ALK tyrosine kinase receptor'; 'Apolipoprotein A-IV'; 'Baculoviral IAP repeat-containing protein 2'; 'Catalase'; 'Platelet glycoprotein 4'; 'Cytidine deaminase'; 'NOT2/NOT3/NOT5 C-terminal domain-containing protein'; 'Collagen alpha-1'; 'Cardiolipin synthase'; 'Cryptochrome-1'; 'Cytoc…	A2m Acaa1a Alas1 Alk Apoa4 Birc2 Cat Cd36 Cda Cnot2 Col1a1 Crls1 Cry1 Cyp2a4 Cyp2b9 Gpi1 Grn Gsk3a H2az1 Hmgb1 Hnrnpk Kat5 Kdm6a Ly6d Nod2 Nt5e Pak1 Plin2 Pygm Ran Spp1 Sva Zfp36l2	Q6GQT1 Q8BLD7 Q8VC19 P97793 P06728 Q62210 Q3TVZ1 Q08857 P56389 A0A1S6GWJ6 P11087 Q80ZM8 P97784 P15392 P12790 B2RXT5 Q3TW77 Q2NL51 P0C0S6 Q3UBK2 H3BLL4 A2VDH4 O70546 P35459 Q8K3Z0 Q0VEE0 G5E884 P43883 Q9WUB3 P62827 F8WIP8 E9PX96 P23949	Q6GQT1 Q8BLD7 Q8VC19 P97793 P06728 Q62210 Q3TVZ1 Q08857 P56389 A0A1S6GWJ6 P11087 Q80ZM8 P97784 P15392 P12790 B2RXT5 Q3TW77 Q2NL51 P0C0S6 Q3UBK2 H3BLL4 A2VDH4 O70546 P35459 Q8K3Z0 Q0VEE0 G5E884 P43883 Q9WUB3 P62827 F8WIP8 E9PX96 P23949	7.33 33/450	2.90 33/1137	2.844e-2
GO:0031331	positive regulation of cellular catabolic process	Any process that activates or increases the frequency, rate or extent of the chemical reactions and pathways resulting in the breakdown of substances, carried out by individual cells.	ENSMUSG00000055782 ENSMUSG00000032080 ENSMUSG00000002992 ENSMUSG00000109350 ENSMUSG00000000049 ENSMUSG00000020166 ENSMUSG00000057177 ENSMUSG00000056978 ENSMUSG00000066551 ENSMUSG00000024926 ENSMUSG00000022534 ENSMUSG00000055994 ENSMUSG00000038150 ENSMUSG00000045817	'ATP-binding cassette sub-family D member 2'; 'Apolipoprotein A-IV'; 'Apolipoprotein C-II'; 'Beta-2-glycoprotein 1'; 'NOT2/NOT3/NOT5 C-terminal domain-containing protein'; 'Glycogen synthase kinase-3 alpha'; 'Hepcidin antimicrobial peptide 2'; 'High mobility group protein B1'; 'Histone acetyltransferase'; 'Mediterranean fever'; 'Nucleotide-binding oligomerization domain-containing protein 2'; 'OR…	Abcd2 Apoa4 Apoc2 Apoh Cnot2 Gsk3a Hamp2 Hmgb1 Kat5 Mefv Nod2 Ormdl3 Zfp36l2	Q61285 P06728 Q05020 Q01339 A0A1S6GWJ6 Q2NL51 A0A0U1RPF4 Q3UBK2 A2VDH4 Q32MT0 Q8K3Z0 Q9CPZ6 P23949	Q61285 P06728 Q05020 Q01339 A0A1S6GWJ6 Q2NL51 A0A0U1RPF4 Q3UBK2 A2VDH4 Q32MT0 Q8K3Z0 Q9CPZ6 P23949	3.11 14/450	4.18 14/335	2.850e-2
GO:0043603	amide metabolic process	The chemical reactions and pathways involving an amide, any derivative of an oxoacid in which an acidic hydroxy group has been replaced by an amino or substituted amino group, as carried out by individual cells.	ENSMUSG00000060317 ENSMUSG00000021226 ENSMUSG00000021228 ENSMUSG00000052392 ENSMUSG00000065990 ENSMUSG00000030057 ENSMUSG00000020166 ENSMUSG00000030747 ENSMUSG00000069049 ENSMUSG00000032349 ENSMUSG00000052102 ENSMUSG00000057177 ENSMUSG00000029775 ENSMUSG00000055553 ENSMUSG00000055994 ENSMUSG00000028706 ENSMUSG00000038150 ENSMUSG00000025130 ENSMUSG00000000301 ENSMUSG00000021759 ENSMUSG00000060636 …	'Acyl-coenzyme A amino acid N-acyltransferase 2'; 'Acyl-coenzyme A thioesterase 2, mitochondrial'; 'Acyl-CoA thioesterase 3'; 'Acyl-CoA thioesterase 4'; 'Small ribosomal subunit protein mS38'; 'CCHC-type zinc finger nucleic acid binding protein'; 'NOT2/NOT3/NOT5 C-terminal domain-containing protein'; 'Diacylglycerol O-acyltransferase 2'; 'protein-synthesizing GTPase'; 'Very long chain fatty acid …	Acnat2 Acot2 Acot3 Acot4 Aurkaip1 Cnbp Cnot2 Dgat2 Eif2s3y Elovl5 Gnpda1 Gsk3a Klhdc10 Kxd1 Nod2 Nsun4 Ormdl3 P4hb Pemt Plpp1 Rpl35a Rpl37 Rpl5 Rps20 Rps29 Rtn3 Suclg2 Tia1 Ugt8 Vim Vnn1 Vnn3 Yipf5 Zfp36l2	Q8BGG9 Q9QYR9 Q53YL1 Q14DI6 Q3TZ21 P53996 A0A1S6GWJ6 Q9DCV3 Q9D791 Q8BHI7 O88958 Q2NL51 Q6PAR0 E9QNP0 Q8K3Z0 Q9CZ57 Q9CPZ6 Q3TIQ5 Q61907 Q61469 O55142 Q9D823 Q3TKR5 Q5BLK2 P62274 Q9ES97 A0A0N4SWD1 Q564E7 Q64676 Q5FWJ3 Q9Z0K8 Q2T9H5 Q9EQQ2 P23949	Q8BGG9 Q9QYR9 Q53YL1 Q14DI6 Q3TZ21 P53996 A0A1S6GWJ6 Q9DCV3 Q9D791 Q8BHI7 O88958 Q2NL51 Q6PAR0 E9QNP0 Q8K3Z0 Q9CZ57 Q9CPZ6 Q3TIQ5 Q61907 Q61469 O55142 Q9D823 Q3TKR5 Q5BLK2 P62274 Q9ES97 A0A0N4SWD1 Q564E7 Q64676 Q5FWJ3 Q9Z0K8 Q2T9H5 Q9EQQ2 P23949	7.56 34/450	2.87 34/1186	2.864e-2
GO:0010977	negative regulation of neuron projection development	Any process that decreases the rate, frequency or extent of neuron projection development. Neuron projection development is the process whose specific outcome is the progression of a neuron projection over time, from its formation to the mature structure. A neuron projection is any process extending from a neural cell, such as axons or dendrites (collectively called neurites).	ENSMUSG00000060802 ENSMUSG00000023026 ENSMUSG00000020932 ENSMUSG00000057177 ENSMUSG00000073411 ENSMUSG00000025810 ENSMUSG00000000339 ENSMUSG00000030539 ENSMUSG00000026728	'Beta-2-microglobulin'; 'Disco-interacting protein 2 homolog B'; 'Glial fibrillary acidic protein'; 'Glycogen synthase kinase-3 alpha'; 'MHC class II antigen D'; 'Neuropilin-1'; 'RNA 3'-terminal phosphate cyclase'; 'Semaphorin-4B'; 'Vimentin'	B2m Dip2b Gfap Gsk3a H2-D1 Nrp1 Rtca Sema4b Vim	P01887 Q3UH60 P03995 Q2NL51 A0A2Z4SYY7 P97333 A0A1S6GWI5 Q62179 Q5FWJ3	P01887 Q3UH60 P03995 Q2NL51 A0A2Z4SYY7 P97333 A0A1S6GWI5 Q62179 Q5FWJ3	2.00 9/450	5.56 9/162	2.864e-2
GO:1903008	organelle disassembly	The disaggregation of an organelle into its constituent components.	ENSMUSG00000041341 ENSMUSG00000030161 ENSMUSG00000057177 ENSMUSG00000025261 ENSMUSG00000024926 ENSMUSG00000029775 ENSMUSG00000055994 ENSMUSG00000028494 ENSMUSG00000029592	'Autophagy-related protein 2 homolog B'; 'Gamma-aminobutyric acid receptor-associated protein-like 1'; 'Glycogen synthase kinase-3 alpha'; 'E3 ubiquitin-protein ligase HUWE1'; 'Histone acetyltransferase'; 'Kelch domain-containing protein 10'; 'Nucleotide-binding oligomerization domain-containing protein 2'; 'Perilipin-2'; 'Ubiquitin carboxyl-terminal hydrolase 30'	Atg2b Gabarapl1 Gsk3a Huwe1 Kat5 Klhdc10 Nod2 Plin2 Usp30	Q80XK6 Q8R3R8 Q2NL51 Q3TNP1 A2VDH4 Q6PAR0 Q8K3Z0 P43883 Q3UN04	Q80XK6 Q8R3R8 Q2NL51 Q3TNP1 A2VDH4 Q6PAR0 Q8K3Z0 P43883 Q3UN04	2.00 9/450	5.56 9/162	2.864e-2
GO:0036296	response to increased oxygen levels	Any process that results in a change in state or activity of a cell or an organism (in terms of movement, secretion, enzyme production, gene expression, etc.) as a result of a stimulus reflecting an increase in the level of oxygen.	ENSMUSG00000064357 ENSMUSG00000027187 ENSMUSG00000001506 ENSMUSG00000051232	'ATP synthase subunit a'; 'Catalase'; 'Collagen alpha-1'; 'Transmembrane protein 199'	ATP6 Cat Col1a1 Tmem199	A0A0F6PZ10 Q3TVZ1 P11087 Q3TZ80	A0A0F6PZ10 Q3TVZ1 P11087 Q3TZ80	0.89 4/450	12.90 4/31	2.886e-2
GO:0098542	defense response to other organism	Reactions triggered in response to the presence of another organism that act to protect the cell or organism from damage caused by that organism.	ENSMUSG00000030111 ENSMUSG00000026542 ENSMUSG00000032080 ENSMUSG00000060802 ENSMUSG00000026405 ENSMUSG00000002944 ENSMUSG00000021494 ENSMUSG00000029163 ENSMUSG00000033831 ENSMUSG00000034708 ENSMUSG00000073411 ENSMUSG00000056978 ENSMUSG00000066551 ENSMUSG00000031722 ENSMUSG00000030895 ENSMUSG00000010047 ENSMUSG00000021208 ENSMUSG00000076615 ENSMUSG00000024926 ENSMUSG00000046834 ENSMUSG00000026822 …	'Alpha-2-macroglobulin-P'; 'Pentraxin family member'; 'Apolipoprotein A-IV'; 'Beta-2-microglobulin'; 'C4b-binding protein'; 'Platelet glycoprotein 4'; 'RNA helicase'; 'EMILIN-1'; 'Fibrinogen C-terminal domain-containing protein'; 'Granulins domain-containing protein'; 'MHC class II antigen D'; 'Hepcidin antimicrobial peptide 2'; 'High mobility group protein B1'; 'Haptoglobin'; 'Hemopexin'; 'Hyalu…	A2m Apcs Apoa4 B2m C4bpa Cd36 Ddx41 Emilin1 Fgb Grn H2-D1 Hamp2 Hmgb1 Hp Hpx Hyal2 Ifi27l2b Ighg3 Kat5 Krt1 Lcn2 Masp1 Mefv Nod2 Nop53 Plpp6 Prg2 Pyhin1 Rnase4 Rnf185 Romo1 S100a8 Serpinb1a Vim Vnn1 Zyx	Q6GQT1 Q4JFI8 P06728 P01887 P08607 Q08857 A0A1S6GWJ4 Q3U254 Q3TGR2 Q3TW77 A0A2Z4SYY7 A0A0U1RPF4 Q3UBK2 Q61646 Q91X72 O35632 Q8VC49 A0A1Y7VJN6 A2VDH4 P04104 P11672 P98064 Q32MT0 Q8K3Z0 Q8BK35 Q9D4F2 Q61878 Q8BV49 Q6NXX2 Q91YT2 P60603 Q53X15 Q9D154 Q5FWJ3 Q9Z0K8 Q3TCR9	Q6GQT1 Q4JFI8 P06728 P01887 P08607 Q08857 A0A1S6GWJ4 Q3U254 Q3TGR2 Q3TW77 A0A2Z4SYY7 A0A0U1RPF4 Q3UBK2 Q61646 Q91X72 O35632 Q8VC49 A0A1Y7VJN6 A2VDH4 P04104 P11672 P98064 Q32MT0 Q8K3Z0 Q8BK35 Q9D4F2 Q61878 Q8BV49 Q6NXX2 Q91YT2 P60603 Q53X15 Q9D154 Q5FWJ3 Q9Z0K8 Q3TCR9	8.00 36/450	2.81 36/1281	2.939e-2
GO:0046034	ATP metabolic process	The chemical reactions and pathways involving ATP, adenosine triphosphate, a universally important coenzyme and enzyme regulator.	ENSMUSG00000064357 ENSMUSG00000016252 ENSMUSG00000060600 ENSMUSG00000036427 ENSMUSG00000030869 ENSMUSG00000113902 ENSMUSG00000002416 ENSMUSG00000013593 ENSMUSG00000032420 ENSMUSG00000028944 ENSMUSG00000058076	'ATP synthase subunit a'; 'ATP synthase subunit epsilon, mitochondrial'; 'Beta-enolase'; 'Glucose-6-phosphate isomerase'; 'Acyl carrier protein'; 'NADH dehydrogenase'; '5'-nucleotidase'; 'CBS domain-containing protein'; 'Succinate dehydrogenase cytochrome b560 subunit, mitochondrial'	ATP6 Atp5f1e Eno3 Gpi1 Ndufab1 Ndufb1 Ndufb2 Ndufs2 Nt5e Prkag2 Sdhc	A0A0F6PZ10 P56382 P21550 B2RXT5 Q3TJG2 P0DN34 Q9CPU2 A0A0A6YXD3 Q0VEE0 Q3U4D5 Q5XK33	A0A0F6PZ10 P56382 P21550 B2RXT5 Q3TJG2 P0DN34 Q9CPU2 A0A0A6YXD3 Q0VEE0 Q3U4D5 Q5XK33	2.44 11/450	4.78 11/230	3.022e-2
GO:0046390	ribose phosphate biosynthetic process	The chemical reactions and pathways resulting in the formation of ribose phosphate, any phosphorylated ribose sugar.	ENSMUSG00000064357 ENSMUSG00000016252 ENSMUSG00000028755 ENSMUSG00000029366 ENSMUSG00000032349 ENSMUSG00000002326 ENSMUSG00000030869 ENSMUSG00000113902 ENSMUSG00000002416 ENSMUSG00000013593 ENSMUSG00000058076	'ATP synthase subunit a'; 'ATP synthase subunit epsilon, mitochondrial'; 'Cytidine deaminase'; 'Deoxycytidine kinase'; 'Very long chain fatty acid elongase 5'; 'GMP reductase 2'; 'Acyl carrier protein'; 'NADH dehydrogenase'; 'Succinate dehydrogenase cytochrome b560 subunit, mitochondrial'	ATP6 Atp5f1e Cda Dck Elovl5 Gmpr2 Ndufab1 Ndufb1 Ndufb2 Ndufs2 Sdhc	A0A0F6PZ10 P56382 P56389 P43346 Q8BHI7 Q99L27 Q3TJG2 P0DN34 Q9CPU2 A0A0A6YXD3 Q5XK33	A0A0F6PZ10 P56382 P56389 P43346 Q8BHI7 Q99L27 Q3TJG2 P0DN34 Q9CPU2 A0A0A6YXD3 Q5XK33	2.44 11/450	4.78 11/230	3.022e-2
GO:0002921	negative regulation of humoral immune response	Any process that stops, prevents, or reduces the frequency, rate, or extent of a humoral immune response.	ENSMUSG00000030111 ENSMUSG00000026405 ENSMUSG00000022887	'Alpha-2-macroglobulin-P'; 'C4b-binding protein'; 'Mannan-binding lectin serine protease 1'	A2m C4bpa Masp1	Q6GQT1 P08607 P98064	Q6GQT1 P08607 P98064	0.67 3/450	20.00 3/15	3.043e-2
GO:1901836	regulation of transcription of nucleolar large rRNA by RNA polymerase I	Any process that modulates the frequency, rate or extent of transcription of nuclear large rRNA mediated by RNA polymerase I.	ENSMUSG00000015937 ENSMUSG00000020086 ENSMUSG00000041560	'Core histone macro-H2A.1'; 'Core histone macro-H2A.2'; 'Ribosome biogenesis protein NOP53'	Macroh2a1 Macroh2a2 Nop53	Q9QZQ8 Q8CCK0 Q8BK35	Q9QZQ8 Q8CCK0 Q8BK35	0.67 3/450	20.00 3/15	3.043e-2
GO:0005977	glycogen metabolic process	The chemical reactions and pathways involving glycogen, a polydisperse, highly branched glucan composed of chains of D-glucose residues in alpha-(1->4) glycosidic linkage, joined together by alpha-(1->6) glycosidic linkages.	ENSMUSG00000025127 ENSMUSG00000057177 ENSMUSG00000066551 ENSMUSG00000047714 ENSMUSG00000028944 ENSMUSG00000032648	'Glucagon receptor'; 'Glycogen synthase kinase-3 alpha'; 'High mobility group protein B1'; 'Protein phosphatase inhibitor 2'; 'CBS domain-containing protein'; 'Glycogen phosphorylase, muscle form'	Gcgr Gsk3a Hmgb1 Ppp1r2 Prkag2 Pygm	Q3UN81 Q2NL51 Q3UBK2 Q9DCL8 Q3U4D5 Q9WUB3	Q3UN81 Q2NL51 Q3UBK2 Q9DCL8 Q3U4D5 Q9WUB3	1.33 6/450	7.79 6/77	3.063e-2
GO:0006952	defense response	Reactions, triggered in response to the presence of a foreign body or the occurrence of an injury, which result in restriction of damage to the organism attacked or prevention/recovery from the infection caused by the attack.	ENSMUSG00000030111 ENSMUSG00000055782 ENSMUSG00000019326 ENSMUSG00000026542 ENSMUSG00000032080 ENSMUSG00000060802 ENSMUSG00000026405 ENSMUSG00000008845 ENSMUSG00000002944 ENSMUSG00000018774 ENSMUSG00000031871 ENSMUSG00000021494 ENSMUSG00000029163 ENSMUSG00000033831 ENSMUSG00000026193 ENSMUSG00000034708 ENSMUSG00000073411 ENSMUSG00000056978 ENSMUSG00000066551 ENSMUSG00000031722 ENSMUSG00000030895 …	'Alpha-2-macroglobulin-P'; 'ATP-binding cassette sub-family D member 2'; 'Amine oxidase'; 'Pentraxin family member'; 'Apolipoprotein A-IV'; 'Beta-2-microglobulin'; 'C4b-binding protein'; 'Cd163 protein'; 'Platelet glycoprotein 4'; 'CD68 antigen'; 'Cadherin-5'; 'RNA helicase'; 'EMILIN-1'; 'Fibrinogen C-terminal domain-containing protein'; 'Fibronectin'; 'Granulins domain-containing protein'; 'MHC …	A2m Abcd2 Aoc3 Apcs Apoa4 B2m C4bpa Cd163 Cd36 Cd68 Cdh5 Ddx41 Emilin1 Fgb Fn1 Grn H2-D1 Hamp2 Hmgb1 Hp Hpx Hyal2 Ifi27l2b Ighg3 Itih4 Kat5 Krt1 Lcn2 Masp1 Mefv Mgll Nod2 Nop53 Nt5e Orm1 Plpp6 Prg2 Ptgis Pyhin1 Rnase4 Rnf185 Romo1 S100a8 Serpinb1a Vim Vnn1 Zyx	Q6GQT1 Q61285 O70423 Q4JFI8 P06728 P01887 P08607 B7ZMW6 Q08857 A0A0R4J1C8 P55284 A0A1S6GWJ4 Q3U254 Q3TGR2 A0A087WR50 Q3TW77 A0A2Z4SYY7 A0A0U1RPF4 Q3UBK2 Q61646 Q91X72 O35632 Q8VC49 A0A1Y7VJN6 E9PVD2 A6X935 A2VDH4 P04104 P11672 P98064 Q32MT0 Q3UFX6 Q8K3Z0 Q8BK35 Q0VEE0 Q60590 Q9D4F2 Q61878 Q8BXC0 Q8BV49 Q6NXX2 Q91YT2 P60603 Q53X15 Q9D154 Q5FWJ3 Q9Z0K8 Q3TCR9	Q6GQT1 Q61285 O70423 Q4JFI8 P06728 P01887 P08607 B7ZMW6 Q08857 A0A0R4J1C8 P55284 A0A1S6GWJ4 Q3U254 Q3TGR2 A0A087WR50 Q3TW77 A0A2Z4SYY7 A0A0U1RPF4 Q3UBK2 Q61646 Q91X72 O35632 Q8VC49 A0A1Y7VJN6 A6X935 E9PVD2 A2VDH4 P04104 P11672 P98064 Q32MT0 Q3UFX6 Q8K3Z0 Q8BK35 Q0VEE0 Q60590 Q9D4F2 Q61878 Q8BXC0 Q8BV49 Q6NXX2 Q91YT2 P60603 Q53X15 Q9D154 Q5FWJ3 Q9Z0K8 Q3TCR9	10.44 47/450	2.59 47/1812	3.114e-2
GO:1902914	regulation of protein polyubiquitination	Any process that modulates the frequency, rate or extent of protein polyubiquitination.	ENSMUSG00000057367 ENSMUSG00000056978 ENSMUSG00000055994 ENSMUSG00000022674	'Baculoviral IAP repeat-containing protein 2'; 'Hepcidin antimicrobial peptide 2'; 'Nucleotide-binding oligomerization domain-containing protein 2'; 'Ubiquitin-conjugating enzyme E2 variant 2'	Birc2 Hamp2 Nod2 Ube2v2	Q62210 A0A0U1RPF4 Q8K3Z0 Q9D2M8	Q62210 A0A0U1RPF4 Q8K3Z0 Q9D2M8	0.89 4/450	12.50 4/32	3.166e-2
GO:0140546	defense response to symbiont	Reactions triggered in response to the presence of a symbiont that act to protect or prevent damage to the host.	ENSMUSG00000030111 ENSMUSG00000026542 ENSMUSG00000032080 ENSMUSG00000060802 ENSMUSG00000026405 ENSMUSG00000002944 ENSMUSG00000021494 ENSMUSG00000033831 ENSMUSG00000034708 ENSMUSG00000073411 ENSMUSG00000056978 ENSMUSG00000066551 ENSMUSG00000030895 ENSMUSG00000010047 ENSMUSG00000021208 ENSMUSG00000076615 ENSMUSG00000024926 ENSMUSG00000046834 ENSMUSG00000026822 ENSMUSG00000022887 ENSMUSG00000022534 …	'Alpha-2-macroglobulin-P'; 'Pentraxin family member'; 'Apolipoprotein A-IV'; 'Beta-2-microglobulin'; 'C4b-binding protein'; 'Platelet glycoprotein 4'; 'RNA helicase'; 'Fibrinogen C-terminal domain-containing protein'; 'Granulins domain-containing protein'; 'MHC class II antigen D'; 'Hepcidin antimicrobial peptide 2'; 'High mobility group protein B1'; 'Hemopexin'; 'Hyaluronidase-2'; 'Interferon al…	A2m Apcs Apoa4 B2m C4bpa Cd36 Ddx41 Fgb Grn H2-D1 Hamp2 Hmgb1 Hpx Hyal2 Ifi27l2b Ighg3 Kat5 Krt1 Lcn2 Masp1 Mefv Nod2 Nop53 Plpp6 Pyhin1 Rnase4 Rnf185 Romo1 S100a8 Serpinb1a Vim Vnn1 Zyx	Q6GQT1 Q4JFI8 P06728 P01887 P08607 Q08857 A0A1S6GWJ4 Q3TGR2 Q3TW77 A0A2Z4SYY7 A0A0U1RPF4 Q3UBK2 Q91X72 O35632 Q8VC49 A0A1Y7VJN6 A2VDH4 P04104 P11672 P98064 Q32MT0 Q8K3Z0 Q8BK35 Q9D4F2 Q8BV49 Q6NXX2 Q91YT2 P60603 Q53X15 Q9D154 Q5FWJ3 Q9Z0K8 Q3TCR9	Q6GQT1 Q4JFI8 P06728 P01887 P08607 Q08857 A0A1S6GWJ4 Q3TGR2 Q3TW77 A0A2Z4SYY7 A0A0U1RPF4 Q3UBK2 Q91X72 O35632 Q8VC49 A0A1Y7VJN6 A2VDH4 P04104 P11672 P98064 Q32MT0 Q8K3Z0 Q8BK35 Q9D4F2 Q8BV49 Q6NXX2 Q91YT2 P60603 Q53X15 Q9D154 Q5FWJ3 Q9Z0K8 Q3TCR9	7.33 33/450	2.87 33/1150	3.174e-2
GO:1903036	positive regulation of response to wounding	Any process that activates or increases the frequency, rate or extent of response to wounding.	ENSMUSG00000000049 ENSMUSG00000002944 ENSMUSG00000021999 ENSMUSG00000029163 ENSMUSG00000034708 ENSMUSG00000066551	'Beta-2-glycoprotein 1'; 'Platelet glycoprotein 4'; 'Carboxypeptidase B2'; 'EMILIN-1'; 'Granulins domain-containing protein'; 'High mobility group protein B1'	Apoh Cd36 Cpb2 Emilin1 Grn Hmgb1	Q01339 Q08857 Q9JHH6 Q3U254 Q3TW77 Q3UBK2	Q01339 Q08857 Q9JHH6 Q3U254 Q3TW77 Q3UBK2	1.33 6/450	7.69 6/78	3.228e-2
GO:1903034	regulation of response to wounding	Any process that modulates the frequency, rate or extent of response to wounding.	ENSMUSG00000000049 ENSMUSG00000002944 ENSMUSG00000021999 ENSMUSG00000029163 ENSMUSG00000033831 ENSMUSG00000050675 ENSMUSG00000034708 ENSMUSG00000066551 ENSMUSG00000000339	'Beta-2-glycoprotein 1'; 'Platelet glycoprotein 4'; 'Carboxypeptidase B2'; 'EMILIN-1'; 'Fibrinogen C-terminal domain-containing protein'; 'Platelet glycoprotein Ib alpha chain'; 'Granulins domain-containing protein'; 'High mobility group protein B1'; 'RNA 3'-terminal phosphate cyclase'	Apoh Cd36 Cpb2 Emilin1 Fgb Gp1ba Grn Hmgb1 Rtca	Q01339 Q08857 Q9JHH6 Q3U254 Q3TGR2 O35930 Q3TW77 Q3UBK2 A0A1S6GWI5	Q01339 Q08857 Q9JHH6 Q3U254 Q3TGR2 O35930 Q3TW77 Q3UBK2 A0A1S6GWI5	2.00 9/450	5.42 9/166	3.240e-2
GO:0006869	lipid transport	The directed movement of lipids into, out of or within a cell, or between cells, by means of some agent such as a transporter or pore. Lipids are compounds soluble in an organic solvent but not, or sparingly, in an aqueous solvent.	ENSMUSG00000055782 ENSMUSG00000032080 ENSMUSG00000002992 ENSMUSG00000109350 ENSMUSG00000000049 ENSMUSG00000041341 ENSMUSG00000002944 ENSMUSG00000020038 ENSMUSG00000019874 ENSMUSG00000020623 ENSMUSG00000028494 ENSMUSG00000021054 ENSMUSG00000053303 ENSMUSG00000030741 ENSMUSG00000029304 ENSMUSG00000030688 ENSMUSG00000047554	'ATP-binding cassette sub-family D member 2'; 'Apolipoprotein A-IV'; 'Apolipoprotein C-II'; 'Beta-2-glycoprotein 1'; 'Autophagy-related protein 2 homolog B'; 'Platelet glycoprotein 4'; 'Cryptochrome-1'; 'Fatty acid-binding protein, brain'; 'mitogen-activated protein kinase kinase'; 'Perilipin-2'; 'Phosphatidic acid phosphatase type 2/haloperoxidase domain-containing protein'; 'Solute carrier fami…	Abcd2 Apoa4 Apoc2 Apoh Atg2b Cd36 Cry1 Fabp7 Map2k6 Plin2 Sgpp1 Slc22a26 Spns1 Spp1 Stard10 Tmem41b	Q61285 P06728 Q05020 Q01339 Q80XK6 Q08857 P97784 E9Q0H6 Q543Z5 P43883 Q3UDY2 Q91WJ2 Q8R0G7 F8WIP8 Q0VG22 Q8K1A5	Q61285 P06728 Q05020 Q01339 Q80XK6 Q08857 P97784 E9Q0H6 Q543Z5 P43883 Q3UDY2 Q91WJ2 Q8R0G7 F8WIP8 Q0VG22 Q8K1A5	3.78 17/450	3.70 17/459	3.312e-2
GO:0030516	regulation of axon extension	Any process that modulates the rate, direction or extent of axon extension.	ENSMUSG00000034675 ENSMUSG00000023026 ENSMUSG00000026193 ENSMUSG00000030890 ENSMUSG00000033174 ENSMUSG00000025810 ENSMUSG00000030539	'Drebrin'; 'Disco-interacting protein 2 homolog B'; 'Fibronectin'; 'Scaffold protein ILK'; 'Serine aminopeptidase S33 domain-containing protein'; 'Neuropilin-1'; 'Semaphorin-4B'	Dbn1 Dip2b Fn1 Ilk Mgll Nrp1 Sema4b	Q9QXS6 Q3UH60 A0A087WR50 O55222 Q3UFX6 P97333 Q62179	Q9QXS6 Q3UH60 A0A087WR50 O55222 Q3UFX6 P97333 Q62179	1.56 7/450	6.60 7/106	3.316e-2
GO:0048585	negative regulation of response to stimulus	Any process that stops, prevents, or reduces the frequency, rate or extent of a response to a stimulus. Response to stimulus is a change in state or activity of a cell or an organism (in terms of movement, secretion, enzyme production, gene expression, etc.) as a result of a stimulus.	ENSMUSG00000030111 ENSMUSG00000042901 ENSMUSG00000000049 ENSMUSG00000015461 ENSMUSG00000026405 ENSMUSG00000031871 ENSMUSG00000020166 ENSMUSG00000021999 ENSMUSG00000020038 ENSMUSG00000034675 ENSMUSG00000029163 ENSMUSG00000022338 ENSMUSG00000019874 ENSMUSG00000033831 ENSMUSG00000050675 ENSMUSG00000034708 ENSMUSG00000057177 ENSMUSG00000073411 ENSMUSG00000010047 ENSMUSG00000025477 ENSMUSG00000024926 …	'Alpha-2-macroglobulin-P'; 'Axin interactor, dorsalization-associated protein'; 'Beta-2-glycoprotein 1'; 'Cyclic AMP-dependent transcription factor ATF-6 beta'; 'C4b-binding protein'; 'Cadherin-5'; 'NOT2/NOT3/NOT5 C-terminal domain-containing protein'; 'Carboxypeptidase B2'; 'Cryptochrome-1'; 'Drebrin'; 'EMILIN-1'; 'Transcription and mRNA export factor ENY2'; 'Fatty acid-binding protein, brain'; …	A2m Aida Apoh Atf6b C4bpa Cdh5 Cnot2 Cpb2 Cry1 Dbn1 Emilin1 Eny2 Fabp7 Fgb Gp1ba Grn Gsk3a H2-D1 Hyal2 Inpp5a Kat5 Kdm6a Krt1 Lmna Macroh2a1 Masp1 Mcl1 Mefv Myadm Ncoa5 Nod2 Nop53 Nrp1 Nt5e Opa1 Ppp2cb Ptgis Rnf115 Rtca Sema4b Sgk3 Slc35c1 Tbc1d1 Wwc1 Xrcc1	Q6GQT1 Q8C4Q6 Q01339 O35451 P08607 P55284 A0A1S6GWJ6 Q9JHH6 P97784 Q9QXS6 Q3U254 Q9JIX0 E9Q0H6 Q3TGR2 O35930 Q3TW77 Q2NL51 A0A2Z4SYY7 O35632 Q3TZT4 A2VDH4 O70546 P04104 P48678 Q9QZQ8 P98064 P97287 Q32MT0 Q0VE46 Q91W39 Q8K3Z0 Q8BK35 P97333 Q0VEE0 Q8BK99 P62715 Q8BXC0 Q3TWA8 A0A1S6GWI5 Q62179 Q3U9B2 Q8BLX4 Q60949 Q5SXA9 Q3TN28	Q6GQT1 Q8C4Q6 Q01339 O35451 P08607 P55284 A0A1S6GWJ6 Q9JHH6 P97784 Q9QXS6 Q3U254 Q9JIX0 E9Q0H6 Q3TGR2 O35930 Q3TW77 Q2NL51 A0A2Z4SYY7 O35632 Q3TZT4 A2VDH4 O70546 P04104 P48678 Q9QZQ8 P98064 P97287 Q32MT0 Q0VE46 Q91W39 Q8K3Z0 Q8BK35 P97333 Q0VEE0 Q8BK99 P62715 Q8BXC0 Q3TWA8 A0A1S6GWI5 Q62179 Q3U9B2 Q8BLX4 Q60949 Q5SXA9 Q3TN28	10.00 45/450	2.61 45/1723	3.316e-2
GO:0019217	regulation of fatty acid metabolic process	Any process that modulates the frequency, rate or extent of the chemical reactions and pathways involving fatty acids.	ENSMUSG00000055782 ENSMUSG00000032080 ENSMUSG00000002992 ENSMUSG00000109350 ENSMUSG00000030747 ENSMUSG00000032349 ENSMUSG00000028944	'ATP-binding cassette sub-family D member 2'; 'Apolipoprotein A-IV'; 'Apolipoprotein C-II'; 'Diacylglycerol O-acyltransferase 2'; 'Very long chain fatty acid elongase 5'; 'CBS domain-containing protein'	Abcd2 Apoa4 Apoc2 Dgat2 Elovl5 Prkag2	Q61285 P06728 Q05020 Q9DCV3 Q8BHI7 Q3U4D5	Q61285 P06728 Q05020 Q9DCV3 Q8BHI7 Q3U4D5	1.56 7/450	6.60 7/106	3.316e-2
GO:0044042	glucan metabolic process	The chemical reactions and pathways involving glucans, polysaccharides consisting only of glucose residues.	ENSMUSG00000025127 ENSMUSG00000057177 ENSMUSG00000066551 ENSMUSG00000047714 ENSMUSG00000028944 ENSMUSG00000032648	'Glucagon receptor'; 'Glycogen synthase kinase-3 alpha'; 'High mobility group protein B1'; 'Protein phosphatase inhibitor 2'; 'CBS domain-containing protein'; 'Glycogen phosphorylase, muscle form'	Gcgr Gsk3a Hmgb1 Ppp1r2 Prkag2 Pygm	Q3UN81 Q2NL51 Q3UBK2 Q9DCL8 Q3U4D5 Q9WUB3	Q3UN81 Q2NL51 Q3UBK2 Q9DCL8 Q3U4D5 Q9WUB3	1.33 6/450	7.59 6/79	3.377e-2
GO:0036293	response to decreased oxygen levels	Any process that results in a change in state or activity of a cell or an organism (in terms of movement, secretion, enzyme production, gene expression, etc.) as a result of a stimulus reflecting a decline in the level of oxygen.	ENSMUSG00000021226 ENSMUSG00000019979 ENSMUSG00000057367 ENSMUSG00000027187 ENSMUSG00000029064 ENSMUSG00000028763 ENSMUSG00000063142 ENSMUSG00000037369 ENSMUSG00000028063 ENSMUSG00000041560 ENSMUSG00000025130 ENSMUSG00000017969 ENSMUSG00000032648 ENSMUSG00000003923 ENSMUSG00000051768	'Acyl-coenzyme A thioesterase 2, mitochondrial'; 'Apoptotic protease-activating factor 1'; 'Baculoviral IAP repeat-containing protein 2'; 'Catalase'; 'Guanine nucleotide-binding protein G'; 'Perlecan'; 'Calcium-activated potassium channel subunit alpha-1'; 'Lysine-specific demethylase 6A'; 'Prelamin-A/C'; 'Ribosome biogenesis protein NOP53'; 'protein disulfide-isomerase'; 'Prostacyclin synthase';…	Acot2 Apaf1 Birc2 Cat Gnb1 Hspg2 Kcnma1 Kdm6a Lmna Nop53 P4hb Ptgis Pygm Tfam Xrcc1	Q9QYR9 Q5DU30 Q62210 Q3TVZ1 Q61621 E9PZ16 A0A286YDM6 O70546 P48678 Q8BK35 Q3TIQ5 Q8BXC0 Q9WUB3 P40630 Q3TN28	Q9QYR9 Q5DU30 Q62210 Q3TVZ1 Q61621 E9PZ16 A0A286YDM6 O70546 P48678 Q8BK35 Q3TIQ5 Q8BXC0 Q9WUB3 P40630 Q3TN28	3.33 15/450	3.92 15/383	3.456e-2
GO:0006825	copper ion transport	The directed movement of copper (Cu) ions into, out of or within a cell, or between cells, by means of some agent such as a transporter or pore.	ENSMUSG00000018585 ENSMUSG00000003617 ENSMUSG00000012428	'Copper transport protein ATOX1'; 'ferroxidase'; 'Metalloreductase STEAP4'	Atox1 Cp Steap4	O08997 E9PZD8 Q923B6	O08997 E9PZD8 Q923B6	0.67 3/450	18.75 3/16	3.506e-2
GO:0036100	leukotriene catabolic process	The chemical reactions and pathways resulting in the breakdown of a leukotriene, a pharmacologically active substance derived from a polyunsaturated fatty acid, such as arachidonic acid.	ENSMUSG00000066072 ENSMUSG00000028715 ENSMUSG00000028712	'Cytochrome P450 4A10'; 'Cytochrome P450 4A14'; 'Cytochrome P450, family 4, subfamily a, polypeptide 31'	Cyp4a10 Cyp4a14 Cyp4a31	O88833 O35728 F8WGU9	O88833 O35728 F8WGU9	0.67 3/450	18.75 3/16	3.506e-2
GO:0070989	oxidative demethylation	The process of removing one or more methyl groups from a molecule, involving the oxidation (i.e. electron loss) of one or more atoms in the substrate.	ENSMUSG00000075551 ENSMUSG00000075552 ENSMUSG00000054417	'Cytochrome P450 3A41'; 'Cytochrome P450 3A'	Cyp3a41a; Cyp3a41b Cyp3a44	Q9JMA7 Q9EQW4	Q9JMA7 Q9EQW4	0.67 3/450	18.75 3/16	3.506e-2
GO:0009070	serine family amino acid biosynthetic process	The chemical reactions and pathways resulting in the formation of amino acids of the serine family, comprising cysteine, glycine, homoserine, selenocysteine and serine.	ENSMUSG00000053398 ENSMUSG00000024640 ENSMUSG00000017713	'D-3-phosphoglycerate dehydrogenase'; 'Phosphoserine aminotransferase'; 'L-threonine aldolase'	Phgdh Psat1 Tha1	Q61753 Q3ULZ3 Q6XPS7	Q61753 Q3ULZ3 Q6XPS7	0.67 3/450	18.75 3/16	3.506e-2
GO:0032446	protein modification by small protein conjugation	A protein modification process in which one or more groups of a small protein, such as ubiquitin or a ubiquitin-like protein, are covalently attached to a target protein.	ENSMUSG00000033781 ENSMUSG00000065990 ENSMUSG00000057367 ENSMUSG00000020038 ENSMUSG00000079658 ENSMUSG00000048232 ENSMUSG00000057177 ENSMUSG00000056978 ENSMUSG00000025261 ENSMUSG00000029775 ENSMUSG00000036782 ENSMUSG00000022534 ENSMUSG00000055994 ENSMUSG00000003421 ENSMUSG00000035357 ENSMUSG00000040374 ENSMUSG00000010067 ENSMUSG00000028098 ENSMUSG00000020448 ENSMUSG00000055385 ENSMUSG00000051234 …	'Ankyrin repeat and SOCS box protein 13'; 'Small ribosomal subunit protein mS38'; 'Baculoviral IAP repeat-containing protein 2'; 'Cryptochrome-1'; 'Elongin-C'; 'F-box only protein 10'; 'Glycogen synthase kinase-3 alpha'; 'Hepcidin antimicrobial peptide 2'; 'E3 ubiquitin-protein ligase HUWE1'; 'Kelch domain-containing protein 10'; 'Kelch-like protein 13'; 'Mediterranean fever'; 'Nucleotide-binding…	Asb13 Aurkaip1 Birc2 Cry1 Eloc Fbxo10 Gsk3a Hamp2 Huwe1 Klhdc10 Klhl13 Mefv Nod2 Nosip Pdzrn3 Pex2 Rassf1 Rnf115 Rnf185 Rnf212 Rnf7 Rpl5 Sumo3 Tmem129 Ube2v2	Q8VBX0 Q3TZ21 Q62210 P97784 A0A087WNT1 Q7TQF2 Q2NL51 A0A0U1RPF4 Q3TNP1 Q6PAR0 Q80TF4 Q32MT0 Q8K3Z0 Q9D6T0 Q69ZS0 Q91YZ5 B0QZV7 Q3TWA8 Q91YT2 F6TQD1 Q9WTZ1 Q3TKR5 G3UZA7 Q8K304 Q9D2M8	Q8VBX0 Q3TZ21 Q62210 P97784 A0A087WNT1 Q7TQF2 Q2NL51 A0A0U1RPF4 Q3TNP1 Q6PAR0 Q80TF4 Q32MT0 Q8K3Z0 Q9D6T0 Q69ZS0 Q91YZ5 B0QZV7 Q3TWA8 Q91YT2 F6TQD1 Q9WTZ1 Q3TKR5 G3UZA7 Q8K304 Q9D2M8	5.56 25/450	3.11 25/803	3.695e-2
GO:0050654	chondroitin sulfate proteoglycan metabolic process	The chemical reactions and pathways involving chondroitin sulfate proteoglycan, any glycoprotein whose glycosaminoglycan units are chondroitin sulfate. Chondroitin sulfates are a group of 10-60 kDa glycosaminoglycans, widely distributed in cartilage and other mammalian connective tissues; the repeat units consist of beta-(1,4)-linked D-glucuronyl beta-(1,3)-N-acetyl-D-galactosamine sulfate.	ENSMUSG00000032997 ENSMUSG00000056643 ENSMUSG00000058152 ENSMUSG00000037089	'Chondroitin sulfate synthase 2'; 'Carbohydrate sulfotransferase'; 'Chondroitin sulfate synthase 3'; 'Adenosine 3'-phospho 5'-phosphosulfate transporter 1'	Chpf Chst13 Chsy3 Slc35b2	Q6IQX7 D3Z6E3 Q5DTK1 Q3U399	Q6IQX7 D3Z6E3 Q5DTK1 Q3U399	0.89 4/450	11.76 4/34	3.767e-2
GO:0042221	response to chemical	Any process that results in a change in state or activity of a cell or an organism (in terms of movement, secretion, enzyme production, gene expression, etc.) as a result of a chemical stimulus.	ENSMUSG00000030111 ENSMUSG00000036138 ENSMUSG00000032786 ENSMUSG00000055471 ENSMUSG00000032826 ENSMUSG00000019326 ENSMUSG00000019979 ENSMUSG00000032080 ENSMUSG00000015461 ENSMUSG00000060802 ENSMUSG00000057367 ENSMUSG00000027187 ENSMUSG00000002944 ENSMUSG00000018774 ENSMUSG00000028755 ENSMUSG00000020166 ENSMUSG00000001506 ENSMUSG00000029661 ENSMUSG00000003617 ENSMUSG00000021999 ENSMUSG00000027357 …	'Alpha-2-macroglobulin-P'; 'Uncharacterized protein'; '5-aminolevulinate synthase, non-specific, mitochondrial'; 'ALK tyrosine kinase receptor'; 'Ankyrin 2, brain'; 'Amine oxidase'; 'Apoptotic protease-activating factor 1'; 'Apolipoprotein A-IV'; 'Cyclic AMP-dependent transcription factor ATF-6 beta'; 'Beta-2-microglobulin'; 'Baculoviral IAP repeat-containing protein 2'; 'Catalase'; 'Platelet gly…	A2m Acaa1a Alas1 Alk Ank2 Aoc3 Apaf1 Apoa4 Atf6b B2m Birc2 Cat Cd36 Cd68 Cda Cnot2 Col1a1 Col1a2 Cp Cpb2 Crls1 Cry1 Cyp2a22 Cyp2a4 Cyp2ab1 Cyp2b13 Cyp2b9 Cyp2c68 Cyp2c69 Cyp3a41a; Cyp3a41b Cyp3a44 Dbn1 Ddx41 Dgat2 Dhrs2 Dnajb5 Edem2 Eny2 Fgb Fmo3 Fn1 Gcgr Gnb1 Gpi1 Grn Gsk3a H2az1 Hamp2 Hmgb1 Hnrnpk Hp Hpx Hspg2 Hyal2 Ilk Itih4 Kat5 Kcnma1 Kdm6a Krt18 Lcn2 Lmna Ly6d Map2k6 Mcl1 Mefv Mgst3 Mpv17 M…	Q6GQT1 Q8BLD7 Q8VC19 P97793 S4R2Q9 O70423 Q5DU30 P06728 O35451 P01887 Q62210 Q3TVZ1 Q08857 A0A0R4J1C8 P56389 A0A1S6GWJ6 P11087 Q01149 E9PZD8 Q9JHH6 Q80ZM8 P97784 B2RXZ2 P15392 S4R196 A6H6J2 P12790 Q8VCP4 E9PXC3 Q9JMA7 Q9EQW4 Q9QXS6 A0A1S6GWJ4 Q9DCV3 Q149L0 A2AG30 Q8BJT9 Q9JIX0 Q3TGR2 Q3UEN4 A0A087WR50 Q3UN81 Q61621 B2RXT5 Q3TW77 Q2NL51 P0C0S6 A0A0U1RPF4 Q3UBK2 H3BLL4 Q61646 Q91X72 E9PZ16 O35632 O…	Q6GQT1 Q8BLD7 Q8VC19 P97793 S4R2Q9 O70423 Q5DU30 P06728 O35451 P01887 Q62210 Q3TVZ1 Q08857 A0A0R4J1C8 P56389 A0A1S6GWJ6 P11087 Q01149 E9PZD8 Q9JHH6 Q80ZM8 P97784 B2RXZ2 P15392 S4R196 A6H6J2 P12790 Q8VCP4 E9PXC3 Q9JMA7 Q9EQW4 Q9QXS6 A0A1S6GWJ4 Q9DCV3 Q149L0 A2AG30 Q8BJT9 Q9JIX0 Q3TGR2 Q3UEN4 A0A087WR50 Q3UN81 Q61621 B2RXT5 Q3TW77 Q2NL51 P0C0S6 A0A0U1RPF4 Q3UBK2 H3BLL4 Q61646 Q91X72 E9PZ16 O35632 O…	26.22 118/450	2.12 118/5561	3.767e-2
GO:0006691	leukotriene metabolic process	The chemical reactions and pathways involving leukotriene, a pharmacologically active substance derived from a polyunsaturated fatty acid, such as arachidonic acid.	ENSMUSG00000066072 ENSMUSG00000028715 ENSMUSG00000028712 ENSMUSG00000026688	'Cytochrome P450 4A10'; 'Cytochrome P450 4A14'; 'Cytochrome P450, family 4, subfamily a, polypeptide 31'; 'Glutathione S-transferase 3, mitochondrial'	Cyp4a10 Cyp4a14 Cyp4a31 Mgst3	O88833 O35728 F8WGU9 Q9CPU4	O88833 O35728 F8WGU9 Q9CPU4	0.89 4/450	11.76 4/34	3.767e-2
GO:0097190	apoptotic signaling pathway	The series of molecular signals which triggers the apoptotic death of a cell. The pathway starts with reception of a signal, and ends when the execution phase of apoptosis is triggered.	ENSMUSG00000019979 ENSMUSG00000033831 ENSMUSG00000057177 ENSMUSG00000021546 ENSMUSG00000010047 ENSMUSG00000021208 ENSMUSG00000037369 ENSMUSG00000023043 ENSMUSG00000026822 ENSMUSG00000028063 ENSMUSG00000038612 ENSMUSG00000025810 ENSMUSG00000038084 ENSMUSG00000025130 ENSMUSG00000017843 ENSMUSG00000017969 ENSMUSG00000051234 ENSMUSG00000056054 ENSMUSG00000025915 ENSMUSG00000021054 ENSMUSG00000037440	'Apoptotic protease-activating factor 1'; 'Fibrinogen C-terminal domain-containing protein'; 'Glycogen synthase kinase-3 alpha'; 'Heterogeneous nuclear ribonucleoprotein K'; 'Hyaluronidase-2'; 'Interferon alpha-inducible protein 27-like protein 2B'; 'Lysine-specific demethylase 6A'; 'Keratin, type I cytoskeletal 18'; 'Neutrophil gelatinase-associated lipocalin'; 'Prelamin-A/C'; 'Induced myeloid l…	Apaf1 Fgb Gsk3a Hnrnpk Hyal2 Ifi27l2b Kdm6a Krt18 Lcn2 Lmna Mcl1 Nrp1 Opa1 P4hb Ppp2r5c Ptgis Rnf7 S100a8 Sgk3 Sgpp1 Vnn1	Q5DU30 Q3TGR2 Q2NL51 H3BLL4 O35632 Q8VC49 O70546 P05784 P11672 P48678 P97287 P97333 Q8BK99 Q3TIQ5 Q6ZQK4 Q8BXC0 Q9WTZ1 Q53X15 Q3U9B2 Q3UDY2 Q9Z0K8	Q5DU30 Q3TGR2 Q2NL51 H3BLL4 O35632 Q8VC49 O70546 P05784 P11672 P48678 P97287 P97333 Q8BK99 Q3TIQ5 Q6ZQK4 Q8BXC0 Q9WTZ1 Q53X15 Q3U9B2 Q3UDY2 Q9Z0K8	4.67 21/450	3.32 21/633	3.823e-2
GO:0044419	biological process involved in interspecies interaction between organisms	Any process evolved to enable an interaction with an organism of a different species.	ENSMUSG00000030111 ENSMUSG00000028830 ENSMUSG00000055782 ENSMUSG00000026542 ENSMUSG00000032080 ENSMUSG00000060802 ENSMUSG00000026405 ENSMUSG00000002944 ENSMUSG00000018774 ENSMUSG00000075551 ENSMUSG00000075552 ENSMUSG00000021494 ENSMUSG00000029163 ENSMUSG00000033831 ENSMUSG00000026193 ENSMUSG00000034708 ENSMUSG00000073411 ENSMUSG00000056978 ENSMUSG00000066551 ENSMUSG00000031722 ENSMUSG00000030895 …	'Alpha-2-macroglobulin-P'; 'Expressed sequence AU040320'; 'ATP-binding cassette sub-family D member 2'; 'Pentraxin family member'; 'Apolipoprotein A-IV'; 'Beta-2-microglobulin'; 'C4b-binding protein'; 'Platelet glycoprotein 4'; 'CD68 antigen'; 'Cytochrome P450 3A41'; 'RNA helicase'; 'EMILIN-1'; 'Fibrinogen C-terminal domain-containing protein'; 'Fibronectin'; 'Granulins domain-containing protein'…	A2m AU040320 Abcd2 Apcs Apoa4 B2m C4bpa Cd36 Cd68 Cyp3a41a; Cyp3a41b Ddx41 Emilin1 Fgb Fn1 Grn H2-D1 Hamp2 Hmgb1 Hp Hpx Hyal2 Ifi27l2b Ighg3 Kat5 Krt1 Lcn2 Lrg1 Masp1 Mefv Nod2 Nop53 Nrp1 P4hb Pcx Plpp6 Prg2 Pyhin1 Rnase4 Rnf185 Romo1 S100a8 Sap30bp Serpinb1a Thoc3 Tmem41b Vim Vnn1 Zyx	Q6GQT1 Z4YK56 Q61285 Q4JFI8 P06728 P01887 P08607 Q08857 A0A0R4J1C8 Q9JMA7 A0A1S6GWJ4 Q3U254 Q3TGR2 A0A087WR50 Q3TW77 A0A2Z4SYY7 A0A0U1RPF4 Q3UBK2 Q61646 Q91X72 O35632 Q8VC49 A0A1Y7VJN6 A2VDH4 P04104 P11672 Q91XL1 P98064 Q32MT0 Q8K3Z0 Q8BK35 P97333 Q3TIQ5 A0A494B912 Q9D4F2 Q61878 Q8BV49 Q6NXX2 Q91YT2 P60603 Q53X15 Q02614 Q9D154 Q8VE80 Q8K1A5 Q5FWJ3 Q9Z0K8 Q3TCR9	Q6GQT1 Z4YK56 Q61285 Q4JFI8 P06728 P01887 P08607 Q08857 A0A0R4J1C8 Q9JMA7 A0A1S6GWJ4 Q3U254 Q3TGR2 A0A087WR50 Q3TW77 A0A2Z4SYY7 A0A0U1RPF4 Q3UBK2 Q61646 Q91X72 O35632 Q8VC49 A0A1Y7VJN6 A2VDH4 P04104 P11672 Q91XL1 P98064 Q32MT0 Q8K3Z0 Q8BK35 P97333 Q3TIQ5 A0A494B912 Q9D4F2 Q61878 Q8BV49 Q6NXX2 Q91YT2 P60603 Q53X15 Q02614 Q9D154 Q8VE80 Q8K1A5 Q5FWJ3 Q9Z0K8 Q3TCR9	10.89 49/450	2.53 49/1940	3.989e-2
[truncated: 29 more rows]
