# Supplementary material for: Cysteine redoxome landscape in the liver of male mice fed a high-fat high-sucrose diet
Source: J Biol Chem. 2025 Sep 16;301(10):110730. doi: 10.1016/j.jbc.2025.110730 (PMC12547247; doi:10.1016/j.jbc.2025.110730)
Supplement: Supplementary Table 11 [file mmc12.xlsx]

## Sheet: GOBiologicalProcesses_downregul
Supplementary Table 4. Gene Ontology Analysis: Biological processes in downregulated proteins in HFHSD group
GO_BP	Name	Function	Ensembl	Protein Name	Gene Name	Uniprot	Query	Term frequency within the dataset (%)	Term frequency within the genome (%)	P-value (fdr)
GO:0033559	unsaturated fatty acid metabolic process	The chemical reactions and pathways involving an unsaturated fatty acid, any fatty acid containing one or more double bonds between carbon atoms.	ENSMUSG00000055730 ENSMUSG00000061825 ENSMUSG00000032310 ENSMUSG00000025197 ENSMUSG00000060613 ENSMUSG00000068086 ENSMUSG00000052974 ENSMUSG00000066071 ENSMUSG00000078597 ENSMUSG00000006390 ENSMUSG00000060803 ENSMUSG00000038155 ENSMUSG00000056220 ENSMUSG00000046971 ENSMUSG00000037071	'Pyrethroid hydrolase Ces2a'; 'Acylcarnitine hydrolase'; 'Cytochrome P450 1A2'; 'Cytochrome P450 2C44'; 'Cytochrome P450 2C70'; 'Cytochrome P450 2D9'; 'Cytochrome P450 2F2'; 'Cytochrome P450 4A12A'; 'cDNA fis, clone TRACH2008583,highly similar to CYTOCHROME P450 4A8'; 'Elongation of very long chain fatty acids protein 1'; 'Glutathione S-transferase P 1'; 'Glutathione S-transferase P 2'; 'Cytosoli…	Ces2a Ces2c Cyp1a2 Cyp2c23 Cyp2c70 Cyp2d9 Cyp2f2 Cyp4a12a Cyp4a12b Elovl1 Gstp1 Gstp2 Pla2g4a Pla2g4f Scd1	Q8QZR3 Q91WG0 P00186 E9Q5K4 Q91W64 P11714 P33267 Q91WL5 B0G0Y1 Q548M4 P19157 P46425 P47713 Q06EY0 P13516	Q8QZR3 Q91WG0 P00186 E9Q5K4 Q91W64 P11714 P33267 Q91WL5 B0G0Y1 Q548M4 P19157 P46425 P47713 Q06EY0 P13516	7.69 15/195	9.80 15/153	4.684e-10
GO:0019752	carboxylic acid metabolic process	The chemical reactions and pathways involving carboxylic acids, any organic acid containing one or more carboxyl (COOH) groups or anions (COO-).	ENSMUSG00000026348 ENSMUSG00000017390 ENSMUSG00000002661 ENSMUSG00000061959 ENSMUSG00000055730 ENSMUSG00000061825 ENSMUSG00000023044 ENSMUSG00000032310 ENSMUSG00000025197 ENSMUSG00000060613 ENSMUSG00000068086 ENSMUSG00000052974 ENSMUSG00000066071 ENSMUSG00000078597 ENSMUSG00000079057 ENSMUSG00000039519 ENSMUSG00000006390 ENSMUSG00000031985 ENSMUSG00000060803 ENSMUSG00000038155 ENSMUSG00000026866 …	'2-amino-3-carboxymuconate-6-semialdehyde decarboxylase'; 'Fructose-bisphosphate aldolase C'; 'Alpha-ketoglutarate-dependent dioxygenase alkB homolog 7, mitochondrial'; 'Carboxylesterase 1E'; 'Pyrethroid hydrolase Ces2a'; 'Acylcarnitine hydrolase'; 'Cysteine sulfinic acid decarboxylase'; 'Cytochrome P450 1A2'; 'Cytochrome P450 2C44'; 'Cytochrome P450 2C70'; 'Cytochrome P450 2D9'; 'Cytochrome P450…	Acmsd Aldoc Alkbh7 Ces1e Ces2a Ces2c Csad Cyp1a2 Cyp2c23 Cyp2c70 Cyp2d9 Cyp2f2 Cyp4a12a Cyp4a12b Cyp4v2 Cyp7b1 Elovl1 Gnpat Gstp1 Gstp2 Kynu Mtrr Nit2 Nudt7 Pcx Pfkfb1 Pla2g4a Pla2g4f Scd1 Sult2a8 Ugt2b1 Upb1	Q8R519 P05063 Q9D6Z0 Q64176 Q8QZR3 Q91WG0 Q9DBE0 P00186 E9Q5K4 Q91W64 P11714 P33267 Q91WL5 B0G0Y1 Q9DBW0 Q3USU4 Q548M4 Q3TKG9 P19157 P46425 A2ARD6 A0A1Y7VKC5 A0A338P7A1 Q99P30 Q3TCQ3 P70266 P47713 Q06EY0 P13516 Q8BGL3 Q8R084 Q8VC97	Q8R519 P05063 Q9D6Z0 Q64176 Q8QZR3 Q91WG0 Q9DBE0 P00186 E9Q5K4 Q91W64 P11714 P33267 Q91WL5 B0G0Y1 Q9DBW0 Q3USU4 Q548M4 Q3TKG9 P19157 P46425 A2ARD6 A0A1Y7VKC5 A0A338P7A1 Q99P30 Q3TCQ3 P70266 P47713 Q06EY0 P13516 Q8BGL3 Q8R084 Q8VC97	16.41 32/195	3.39 32/945	4.684e-10
GO:0044281	small molecule metabolic process	The chemical reactions and pathways involving small molecules, any low molecular weight, monomeric, non-encoded molecule.	ENSMUSG00000026348 ENSMUSG00000017390 ENSMUSG00000002661 ENSMUSG00000061959 ENSMUSG00000055730 ENSMUSG00000061825 ENSMUSG00000024843 ENSMUSG00000023044 ENSMUSG00000032310 ENSMUSG00000025197 ENSMUSG00000060613 ENSMUSG00000068086 ENSMUSG00000052974 ENSMUSG00000066071 ENSMUSG00000078597 ENSMUSG00000079057 ENSMUSG00000039519 ENSMUSG00000042737 ENSMUSG00000006390 ENSMUSG00000031985 ENSMUSG00000060803 …	'2-amino-3-carboxymuconate-6-semialdehyde decarboxylase'; 'Fructose-bisphosphate aldolase C'; 'Alpha-ketoglutarate-dependent dioxygenase alkB homolog 7, mitochondrial'; 'Carboxylesterase 1E'; 'Pyrethroid hydrolase Ces2a'; 'Acylcarnitine hydrolase'; 'Choline kinase alpha'; 'Cysteine sulfinic acid decarboxylase'; 'Cytochrome P450 1A2'; 'Cytochrome P450 2C44'; 'Cytochrome P450 2C70'; 'Cytochrome P45…	Acmsd Aldoc Alkbh7 Ces1e Ces2a Ces2c Chka Csad Cyp1a2 Cyp2c23 Cyp2c70 Cyp2d9 Cyp2f2 Cyp4a12a Cyp4a12b Cyp4v2 Cyp7b1 Dpm3 Elovl1 Gnpat Gstp1 Gstp2 Hsd3b5 Hspa8 Kynu Mtrr Mup19 Ndufb7 Nit2 Nmrk1 Nudt7 Pank3 Pcx Pde4d Pfkfb1 Pla2g4a Pla2g4f Pptc7 Scd1 Slc19a2 Srd5a1 Sult2a8 Ugt2b1 Upb1 Uxs1	Q8R519 P05063 Q9D6Z0 Q64176 Q8QZR3 Q91WG0 O54804 Q9DBE0 P00186 E9Q5K4 Q91W64 P11714 P33267 Q91WL5 B0G0Y1 Q9DBW0 Q3USU4 Q9D1Q4 Q548M4 Q3TKG9 P19157 P46425 Q61694 Q3TH04 A2ARD6 A0A1Y7VKC5 A9C497 Q9CR61 A0A338P7A1 A0A498WGT1 Q99P30 Q3UWJ1 Q3TCQ3 F6QFD1 P70266 P47713 Q06EY0 Q6NVE9 P13516 Q9EQN9 A0A0R4J136 Q8BGL3 Q8R084 Q8VC97 Q91XL3	Q8R519 P05063 Q9D6Z0 Q64176 Q8QZR3 Q91WG0 O54804 Q9DBE0 P00186 E9Q5K4 Q91W64 P11714 P33267 Q91WL5 B0G0Y1 Q9DBW0 Q3USU4 Q9D1Q4 Q548M4 Q3TKG9 P19157 P46425 Q61694 Q3TH04 A2ARD6 A0A1Y7VKC5 A9C497 Q9CR61 A0A338P7A1 A0A498WGT1 Q99P30 Q3UWJ1 Q3TCQ3 F6QFD1 P70266 P47713 Q06EY0 Q6NVE9 P13516 Q9EQN9 A0A0R4J136 Q8BGL3 Q8R084 Q8VC97 Q91XL3	23.08 45/195	2.45 45/1836	4.684e-10
GO:0006082	organic acid metabolic process	The chemical reactions and pathways involving organic acids, any acidic compound containing carbon in covalent linkage.	ENSMUSG00000026348 ENSMUSG00000017390 ENSMUSG00000002661 ENSMUSG00000061959 ENSMUSG00000055730 ENSMUSG00000061825 ENSMUSG00000023044 ENSMUSG00000032310 ENSMUSG00000025197 ENSMUSG00000060613 ENSMUSG00000068086 ENSMUSG00000052974 ENSMUSG00000066071 ENSMUSG00000078597 ENSMUSG00000079057 ENSMUSG00000039519 ENSMUSG00000006390 ENSMUSG00000031985 ENSMUSG00000060803 ENSMUSG00000038155 ENSMUSG00000026866 …	'2-amino-3-carboxymuconate-6-semialdehyde decarboxylase'; 'Fructose-bisphosphate aldolase C'; 'Alpha-ketoglutarate-dependent dioxygenase alkB homolog 7, mitochondrial'; 'Carboxylesterase 1E'; 'Pyrethroid hydrolase Ces2a'; 'Acylcarnitine hydrolase'; 'Cysteine sulfinic acid decarboxylase'; 'Cytochrome P450 1A2'; 'Cytochrome P450 2C44'; 'Cytochrome P450 2C70'; 'Cytochrome P450 2D9'; 'Cytochrome P450…	Acmsd Aldoc Alkbh7 Ces1e Ces2a Ces2c Csad Cyp1a2 Cyp2c23 Cyp2c70 Cyp2d9 Cyp2f2 Cyp4a12a Cyp4a12b Cyp4v2 Cyp7b1 Elovl1 Gnpat Gstp1 Gstp2 Kynu Mtrr Nit2 Nudt7 Pcx Pfkfb1 Pla2g4a Pla2g4f Scd1 Sult2a8 Ugt2b1 Upb1	Q8R519 P05063 Q9D6Z0 Q64176 Q8QZR3 Q91WG0 Q9DBE0 P00186 E9Q5K4 Q91W64 P11714 P33267 Q91WL5 B0G0Y1 Q9DBW0 Q3USU4 Q548M4 Q3TKG9 P19157 P46425 A2ARD6 A0A1Y7VKC5 A0A338P7A1 Q99P30 Q3TCQ3 P70266 P47713 Q06EY0 P13516 Q8BGL3 Q8R084 Q8VC97	Q8R519 P05063 Q9D6Z0 Q64176 Q8QZR3 Q91WG0 Q9DBE0 P00186 E9Q5K4 Q91W64 P11714 P33267 Q91WL5 B0G0Y1 Q9DBW0 Q3USU4 Q548M4 Q3TKG9 P19157 P46425 A2ARD6 A0A1Y7VKC5 A0A338P7A1 Q99P30 Q3TCQ3 P70266 P47713 Q06EY0 P13516 Q8BGL3 Q8R084 Q8VC97	16.41 32/195	3.30 32/971	4.778e-10
GO:0043436	oxoacid metabolic process	The chemical reactions and pathways involving any oxoacid; an oxoacid is a compound which contains oxygen, at least one other element, and at least one hydrogen bound to oxygen, and which produces a conjugate base by loss of positive hydrogen ion(s) (hydrons).	ENSMUSG00000026348 ENSMUSG00000017390 ENSMUSG00000002661 ENSMUSG00000061959 ENSMUSG00000055730 ENSMUSG00000061825 ENSMUSG00000023044 ENSMUSG00000032310 ENSMUSG00000025197 ENSMUSG00000060613 ENSMUSG00000068086 ENSMUSG00000052974 ENSMUSG00000066071 ENSMUSG00000078597 ENSMUSG00000079057 ENSMUSG00000039519 ENSMUSG00000006390 ENSMUSG00000031985 ENSMUSG00000060803 ENSMUSG00000038155 ENSMUSG00000026866 …	'2-amino-3-carboxymuconate-6-semialdehyde decarboxylase'; 'Fructose-bisphosphate aldolase C'; 'Alpha-ketoglutarate-dependent dioxygenase alkB homolog 7, mitochondrial'; 'Carboxylesterase 1E'; 'Pyrethroid hydrolase Ces2a'; 'Acylcarnitine hydrolase'; 'Cysteine sulfinic acid decarboxylase'; 'Cytochrome P450 1A2'; 'Cytochrome P450 2C44'; 'Cytochrome P450 2C70'; 'Cytochrome P450 2D9'; 'Cytochrome P450…	Acmsd Aldoc Alkbh7 Ces1e Ces2a Ces2c Csad Cyp1a2 Cyp2c23 Cyp2c70 Cyp2d9 Cyp2f2 Cyp4a12a Cyp4a12b Cyp4v2 Cyp7b1 Elovl1 Gnpat Gstp1 Gstp2 Kynu Mtrr Nit2 Nudt7 Pcx Pfkfb1 Pla2g4a Pla2g4f Scd1 Sult2a8 Ugt2b1 Upb1	Q8R519 P05063 Q9D6Z0 Q64176 Q8QZR3 Q91WG0 Q9DBE0 P00186 E9Q5K4 Q91W64 P11714 P33267 Q91WL5 B0G0Y1 Q9DBW0 Q3USU4 Q548M4 Q3TKG9 P19157 P46425 A2ARD6 A0A1Y7VKC5 A0A338P7A1 Q99P30 Q3TCQ3 P70266 P47713 Q06EY0 P13516 Q8BGL3 Q8R084 Q8VC97	Q8R519 P05063 Q9D6Z0 Q64176 Q8QZR3 Q91WG0 Q9DBE0 P00186 E9Q5K4 Q91W64 P11714 P33267 Q91WL5 B0G0Y1 Q9DBW0 Q3USU4 Q548M4 Q3TKG9 P19157 P46425 A2ARD6 A0A1Y7VKC5 A0A338P7A1 Q99P30 Q3TCQ3 P70266 P47713 Q06EY0 P13516 Q8BGL3 Q8R084 Q8VC97	16.41 32/195	3.32 32/965	4.778e-10
GO:0032787	monocarboxylic acid metabolic process	The chemical reactions and pathways involving monocarboxylic acids, any organic acid containing one carboxyl (COOH) group or anion (COO-).	ENSMUSG00000017390 ENSMUSG00000002661 ENSMUSG00000061959 ENSMUSG00000055730 ENSMUSG00000061825 ENSMUSG00000032310 ENSMUSG00000025197 ENSMUSG00000060613 ENSMUSG00000068086 ENSMUSG00000052974 ENSMUSG00000066071 ENSMUSG00000078597 ENSMUSG00000079057 ENSMUSG00000039519 ENSMUSG00000006390 ENSMUSG00000031985 ENSMUSG00000060803 ENSMUSG00000038155 ENSMUSG00000026866 ENSMUSG00000031767 ENSMUSG00000024892 …	'Fructose-bisphosphate aldolase C'; 'Alpha-ketoglutarate-dependent dioxygenase alkB homolog 7, mitochondrial'; 'Carboxylesterase 1E'; 'Pyrethroid hydrolase Ces2a'; 'Acylcarnitine hydrolase'; 'Cytochrome P450 1A2'; 'Cytochrome P450 2C44'; 'Cytochrome P450 2C70'; 'Cytochrome P450 2D9'; 'Cytochrome P450 2F2'; 'Cytochrome P450 4A12A'; 'cDNA fis, clone TRACH2008583,highly similar to CYTOCHROME P450 4A…	Aldoc Alkbh7 Ces1e Ces2a Ces2c Cyp1a2 Cyp2c23 Cyp2c70 Cyp2d9 Cyp2f2 Cyp4a12a Cyp4a12b Cyp4v2 Cyp7b1 Elovl1 Gnpat Gstp1 Gstp2 Kynu Nudt7 Pcx Pfkfb1 Pla2g4a Pla2g4f Scd1 Sult2a8 Ugt2b1	P05063 Q9D6Z0 Q64176 Q8QZR3 Q91WG0 P00186 E9Q5K4 Q91W64 P11714 P33267 Q91WL5 B0G0Y1 Q9DBW0 Q3USU4 Q548M4 Q3TKG9 P19157 P46425 A2ARD6 Q99P30 Q3TCQ3 P70266 P47713 Q06EY0 P13516 Q8BGL3 Q8R084	P05063 Q9D6Z0 Q64176 Q8QZR3 Q91WG0 P00186 E9Q5K4 Q91W64 P11714 P33267 Q91WL5 B0G0Y1 Q9DBW0 Q3USU4 Q548M4 Q3TKG9 P19157 P46425 A2ARD6 Q99P30 Q3TCQ3 P70266 P47713 Q06EY0 P13516 Q8BGL3 Q8R084	13.85 27/195	3.86 27/699	8.025e-10
GO:0120254	olefinic compound metabolic process	The chemical reactions and pathways involving an olefinic compound, any compound which contains a carbon-carbon double bond (aka C=C).	ENSMUSG00000061959 ENSMUSG00000055730 ENSMUSG00000061825 ENSMUSG00000032310 ENSMUSG00000025197 ENSMUSG00000060613 ENSMUSG00000068086 ENSMUSG00000052974 ENSMUSG00000066071 ENSMUSG00000078597 ENSMUSG00000060803 ENSMUSG00000038155 ENSMUSG00000038092 ENSMUSG00000056220 ENSMUSG00000021594	'Carboxylesterase 1E'; 'Pyrethroid hydrolase Ces2a'; 'Acylcarnitine hydrolase'; 'Cytochrome P450 1A2'; 'Cytochrome P450 2C44'; 'Cytochrome P450 2C70'; 'Cytochrome P450 2D9'; 'Cytochrome P450 2F2'; 'Cytochrome P450 4A12A'; 'cDNA fis, clone TRACH2008583,highly similar to CYTOCHROME P450 4A8'; 'Glutathione S-transferase P 1'; 'Glutathione S-transferase P 2'; 'NADPH-dependent 3-keto-steroid reductase…	Ces1e Ces2a Ces2c Cyp1a2 Cyp2c23 Cyp2c70 Cyp2d9 Cyp2f2 Cyp4a12a Cyp4a12b Gstp1 Gstp2 Hsd3b5 Pla2g4a Srd5a1	Q64176 Q8QZR3 Q91WG0 P00186 E9Q5K4 Q91W64 P11714 P33267 Q91WL5 B0G0Y1 P19157 P46425 Q61694 P47713 A0A0R4J136	Q64176 Q8QZR3 Q91WG0 P00186 E9Q5K4 Q91W64 P11714 P33267 Q91WL5 B0G0Y1 P19157 P46425 Q61694 P47713 A0A0R4J136	7.69 15/195	7.85 15/191	5.091e-9
GO:0006690	icosanoid metabolic process	The chemical reactions and pathways involving icosanoids, any of a group of C20 polyunsaturated fatty acids.	ENSMUSG00000055730 ENSMUSG00000061825 ENSMUSG00000032310 ENSMUSG00000025197 ENSMUSG00000060613 ENSMUSG00000068086 ENSMUSG00000052974 ENSMUSG00000066071 ENSMUSG00000078597 ENSMUSG00000060803 ENSMUSG00000038155 ENSMUSG00000056220 ENSMUSG00000046971	'Pyrethroid hydrolase Ces2a'; 'Acylcarnitine hydrolase'; 'Cytochrome P450 1A2'; 'Cytochrome P450 2C44'; 'Cytochrome P450 2C70'; 'Cytochrome P450 2D9'; 'Cytochrome P450 2F2'; 'Cytochrome P450 4A12A'; 'cDNA fis, clone TRACH2008583,highly similar to CYTOCHROME P450 4A8'; 'Glutathione S-transferase P 1'; 'Glutathione S-transferase P 2'; 'Cytosolic phospholipase A2'; 'Phospholipase A2'	Ces2a Ces2c Cyp1a2 Cyp2c23 Cyp2c70 Cyp2d9 Cyp2f2 Cyp4a12a Cyp4a12b Gstp1 Gstp2 Pla2g4a Pla2g4f	Q8QZR3 Q91WG0 P00186 E9Q5K4 Q91W64 P11714 P33267 Q91WL5 B0G0Y1 P19157 P46425 P47713 Q06EY0	Q8QZR3 Q91WG0 P00186 E9Q5K4 Q91W64 P11714 P33267 Q91WL5 B0G0Y1 P19157 P46425 P47713 Q06EY0	6.67 13/195	8.67 13/150	3.209e-8
GO:0006631	fatty acid metabolic process	The chemical reactions and pathways involving fatty acids, aliphatic monocarboxylic acids liberated from naturally occurring fats and oils by hydrolysis.	ENSMUSG00000002661 ENSMUSG00000061959 ENSMUSG00000055730 ENSMUSG00000061825 ENSMUSG00000032310 ENSMUSG00000025197 ENSMUSG00000060613 ENSMUSG00000068086 ENSMUSG00000052974 ENSMUSG00000066071 ENSMUSG00000078597 ENSMUSG00000079057 ENSMUSG00000006390 ENSMUSG00000031985 ENSMUSG00000060803 ENSMUSG00000038155 ENSMUSG00000031767 ENSMUSG00000056220 ENSMUSG00000046971 ENSMUSG00000037071	'Alpha-ketoglutarate-dependent dioxygenase alkB homolog 7, mitochondrial'; 'Carboxylesterase 1E'; 'Pyrethroid hydrolase Ces2a'; 'Acylcarnitine hydrolase'; 'Cytochrome P450 1A2'; 'Cytochrome P450 2C44'; 'Cytochrome P450 2C70'; 'Cytochrome P450 2D9'; 'Cytochrome P450 2F2'; 'Cytochrome P450 4A12A'; 'cDNA fis, clone TRACH2008583,highly similar to CYTOCHROME P450 4A8'; 'Cytochrome P450 4V2'; 'Elongati…	Alkbh7 Ces1e Ces2a Ces2c Cyp1a2 Cyp2c23 Cyp2c70 Cyp2d9 Cyp2f2 Cyp4a12a Cyp4a12b Cyp4v2 Elovl1 Gnpat Gstp1 Gstp2 Nudt7 Pla2g4a Pla2g4f Scd1	Q9D6Z0 Q64176 Q8QZR3 Q91WG0 P00186 E9Q5K4 Q91W64 P11714 P33267 Q91WL5 B0G0Y1 Q9DBW0 Q548M4 Q3TKG9 P19157 P46425 Q99P30 P47713 Q06EY0 P13516	Q9D6Z0 Q64176 Q8QZR3 Q91WG0 P00186 E9Q5K4 Q91W64 P11714 P33267 Q91WL5 B0G0Y1 Q9DBW0 Q548M4 Q3TKG9 P19157 P46425 Q99P30 P47713 Q06EY0 P13516	10.26 20/195	4.33 20/462	7.144e-8
GO:0044283	small molecule biosynthetic process	The chemical reactions and pathways resulting in the formation of small molecules, any low molecular weight, monomeric, non-encoded molecule.	ENSMUSG00000026348 ENSMUSG00000017390 ENSMUSG00000061959 ENSMUSG00000023044 ENSMUSG00000025197 ENSMUSG00000066071 ENSMUSG00000078597 ENSMUSG00000039519 ENSMUSG00000006390 ENSMUSG00000060803 ENSMUSG00000038155 ENSMUSG00000026866 ENSMUSG00000034617 ENSMUSG00000078673 ENSMUSG00000024892 ENSMUSG00000025271 ENSMUSG00000056220 ENSMUSG00000046971 ENSMUSG00000038582 ENSMUSG00000037071 ENSMUSG00000040918 …	'2-amino-3-carboxymuconate-6-semialdehyde decarboxylase'; 'Fructose-bisphosphate aldolase C'; 'Carboxylesterase 1E'; 'Cysteine sulfinic acid decarboxylase'; 'Cytochrome P450 2C44'; 'Cytochrome P450 4A12A'; 'cDNA fis, clone TRACH2008583,highly similar to CYTOCHROME P450 4A8'; '25-hydroxycholesterol 7-alpha-hydroxylase'; 'Elongation of very long chain fatty acids protein 1'; 'Glutathione S-transfer…	Acmsd Aldoc Ces1e Csad Cyp2c23 Cyp4a12a Cyp4a12b Cyp7b1 Elovl1 Gstp1 Gstp2 Kynu Mtrr Mup19 Pcx Pfkfb1 Pla2g4a Pla2g4f Pptc7 Scd1 Slc19a2 Upb1	Q8R519 P05063 Q64176 Q9DBE0 E9Q5K4 Q91WL5 B0G0Y1 Q3USU4 Q548M4 P19157 P46425 A2ARD6 A0A1Y7VKC5 A9C497 Q3TCQ3 P70266 P47713 Q06EY0 Q6NVE9 P13516 Q9EQN9 Q8VC97	Q8R519 P05063 Q64176 Q9DBE0 E9Q5K4 Q91WL5 B0G0Y1 Q3USU4 Q548M4 P19157 P46425 A2ARD6 A0A1Y7VKC5 A9C497 Q3TCQ3 P70266 P47713 Q06EY0 Q6NVE9 P13516 Q9EQN9 Q8VC97	11.28 22/195	3.64 22/605	2.050e-7
GO:0016053	organic acid biosynthetic process	The chemical reactions and pathways resulting in the formation of organic acids, any acidic compound containing carbon in covalent linkage.	ENSMUSG00000026348 ENSMUSG00000061959 ENSMUSG00000023044 ENSMUSG00000025197 ENSMUSG00000066071 ENSMUSG00000078597 ENSMUSG00000039519 ENSMUSG00000006390 ENSMUSG00000060803 ENSMUSG00000038155 ENSMUSG00000026866 ENSMUSG00000034617 ENSMUSG00000056220 ENSMUSG00000046971 ENSMUSG00000037071 ENSMUSG00000033427	'2-amino-3-carboxymuconate-6-semialdehyde decarboxylase'; 'Carboxylesterase 1E'; 'Cysteine sulfinic acid decarboxylase'; 'Cytochrome P450 2C44'; 'Cytochrome P450 4A12A'; 'cDNA fis, clone TRACH2008583,highly similar to CYTOCHROME P450 4A8'; '25-hydroxycholesterol 7-alpha-hydroxylase'; 'Elongation of very long chain fatty acids protein 1'; 'Glutathione S-transferase P 1'; 'Glutathione S-transferase…	Acmsd Ces1e Csad Cyp2c23 Cyp4a12a Cyp4a12b Cyp7b1 Elovl1 Gstp1 Gstp2 Kynu Mtrr Pla2g4a Pla2g4f Scd1 Upb1	Q8R519 Q64176 Q9DBE0 E9Q5K4 Q91WL5 B0G0Y1 Q3USU4 Q548M4 P19157 P46425 A2ARD6 A0A1Y7VKC5 P47713 Q06EY0 P13516 Q8VC97	Q8R519 Q64176 Q9DBE0 E9Q5K4 Q91WL5 B0G0Y1 Q3USU4 Q548M4 P19157 P46425 A2ARD6 A0A1Y7VKC5 P47713 Q06EY0 P13516 Q8VC97	8.21 16/195	4.91 16/326	6.988e-7
GO:0006629	lipid metabolic process	The chemical reactions and pathways involving lipids, compounds soluble in an organic solvent but not, or sparingly, in an aqueous solvent. Includes fatty acids; neutral fats, other fatty-acid esters, and soaps; long-chain (fatty) alcohols and waxes; sphingoids and other long-chain bases; glycolipids, phospholipids and sphingolipids; and carotenes, polyprenols, sterols, terpenes and other isopren…	ENSMUSG00000002661 ENSMUSG00000037526 ENSMUSG00000061959 ENSMUSG00000055730 ENSMUSG00000061825 ENSMUSG00000024843 ENSMUSG00000032310 ENSMUSG00000025197 ENSMUSG00000060613 ENSMUSG00000068086 ENSMUSG00000052974 ENSMUSG00000066071 ENSMUSG00000078597 ENSMUSG00000079057 ENSMUSG00000039519 ENSMUSG00000042737 ENSMUSG00000020122 ENSMUSG00000006390 ENSMUSG00000031985 ENSMUSG00000060803 ENSMUSG00000038155 …	'Alpha-ketoglutarate-dependent dioxygenase alkB homolog 7, mitochondrial'; 'Beclin 1-associated autophagy-related key regulator'; 'Carboxylesterase 1E'; 'Pyrethroid hydrolase Ces2a'; 'Acylcarnitine hydrolase'; 'Choline kinase alpha'; 'Cytochrome P450 1A2'; 'Cytochrome P450 2C44'; 'Cytochrome P450 2C70'; 'Cytochrome P450 2D9'; 'Cytochrome P450 2F2'; 'Cytochrome P450 4A12A'; 'cDNA fis, clone TRACH2…	Alkbh7 Atg14 Ces1e Ces2a Ces2c Chka Cyp1a2 Cyp2c23 Cyp2c70 Cyp2d9 Cyp2f2 Cyp4a12a Cyp4a12b Cyp4v2 Cyp7b1 Dpm3 Egfr Elovl1 Gnpat Gstp1 Gstp2 Hsd3b2 Hsd3b5 Mup19 Nudt7 Pcx Pla2g4a Pla2g4f Scd1 Srd5a1 Sult2a8 Thrsp Ugt2b1	Q9D6Z0 Q8CDJ3 Q64176 Q8QZR3 Q91WG0 O54804 P00186 E9Q5K4 Q91W64 P11714 P33267 Q91WL5 B0G0Y1 Q9DBW0 Q3USU4 Q9D1Q4 Q01279 Q548M4 Q3TKG9 P19157 P46425 P26149 Q61694 A9C497 Q99P30 Q3TCQ3 P47713 Q06EY0 P13516 A0A0R4J136 Q8BGL3 Q543J4 Q8R084	Q9D6Z0 Q8CDJ3 Q64176 Q8QZR3 Q91WG0 O54804 P00186 E9Q5K4 Q91W64 P11714 P33267 Q91WL5 B0G0Y1 Q9DBW0 Q3USU4 Q9D1Q4 Q01279 Q548M4 Q3TKG9 P19157 P46425 P26149 Q61694 A9C497 Q99P30 Q3TCQ3 P47713 Q06EY0 P13516 A0A0R4J136 Q8BGL3 Q543J4 Q8R084	16.92 33/195	2.33 33/1417	7.371e-7
GO:0046394	carboxylic acid biosynthetic process	The chemical reactions and pathways resulting in the formation of carboxylic acids, any organic acid containing one or more carboxyl (-COOH) groups.	ENSMUSG00000026348 ENSMUSG00000061959 ENSMUSG00000025197 ENSMUSG00000066071 ENSMUSG00000078597 ENSMUSG00000039519 ENSMUSG00000006390 ENSMUSG00000060803 ENSMUSG00000038155 ENSMUSG00000026866 ENSMUSG00000034617 ENSMUSG00000056220 ENSMUSG00000046971 ENSMUSG00000037071 ENSMUSG00000033427	'2-amino-3-carboxymuconate-6-semialdehyde decarboxylase'; 'Carboxylesterase 1E'; 'Cytochrome P450 2C44'; 'Cytochrome P450 4A12A'; 'cDNA fis, clone TRACH2008583,highly similar to CYTOCHROME P450 4A8'; '25-hydroxycholesterol 7-alpha-hydroxylase'; 'Elongation of very long chain fatty acids protein 1'; 'Glutathione S-transferase P 1'; 'Glutathione S-transferase P 2'; 'Kynureninase'; '5-methyltetrahyd…	Acmsd Ces1e Cyp2c23 Cyp4a12a Cyp4a12b Cyp7b1 Elovl1 Gstp1 Gstp2 Kynu Mtrr Pla2g4a Pla2g4f Scd1 Upb1	Q8R519 Q64176 E9Q5K4 Q91WL5 B0G0Y1 Q3USU4 Q548M4 P19157 P46425 A2ARD6 A0A1Y7VKC5 P47713 Q06EY0 P13516 Q8VC97	Q8R519 Q64176 E9Q5K4 Q91WL5 B0G0Y1 Q3USU4 Q548M4 P19157 P46425 A2ARD6 A0A1Y7VKC5 P47713 Q06EY0 P13516 Q8VC97	7.69 15/195	4.66 15/322	3.830e-6
GO:0009410	response to xenobiotic stimulus	Any process that results in a change in state or activity of a cell or an organism (in terms of movement, secretion, enzyme production, gene expression, etc.) as a result of a stimulus from a xenobiotic, a compound foreign to the organim exposed to it. It may be synthesized by another organism (like ampicilin) or it can be a synthetic chemical.	ENSMUSG00000064294 ENSMUSG00000025888 ENSMUSG00000000303 ENSMUSG00000032310 ENSMUSG00000025197 ENSMUSG00000060613 ENSMUSG00000068086 ENSMUSG00000052974 ENSMUSG00000020122 ENSMUSG00000031985 ENSMUSG00000060803 ENSMUSG00000038155 ENSMUSG00000015656 ENSMUSG00000052727 ENSMUSG00000038976 ENSMUSG00000021594 ENSMUSG00000030378 ENSMUSG00000035836	'Aldehyde oxidase 3'; 'Caspase-1'; 'Cadherin-1'; 'Cytochrome P450 1A2'; 'Cytochrome P450 2C44'; 'Cytochrome P450 2C70'; 'Cytochrome P450 2D9'; 'Cytochrome P450 2F2'; 'Epidermal growth factor receptor'; 'Dihydroxyacetone phosphate acyltransferase'; 'Glutathione S-transferase P 1'; 'Glutathione S-transferase P 2'; 'Heat shock cognate 71 kDa protein'; 'Microtubule-associated protein 1B'; 'Neurabin-2…	Aox3 Casp1 Cdh1 Cyp1a2 Cyp2c23 Cyp2c70 Cyp2d9 Cyp2f2 Egfr Gnpat Gstp1 Gstp2 Hspa8 Map1b Ppp1r9b Srd5a1 Sult2a8 Ugt2b1	G3X982 P29452 A0A0R4IZW5 P00186 E9Q5K4 Q91W64 P11714 P33267 Q01279 Q3TKG9 P19157 P46425 Q3TH04 B2RQQ5 Q6R891 A0A0R4J136 Q8BGL3 Q8R084	G3X982 P29452 A0A0R4IZW5 P00186 E9Q5K4 Q91W64 P11714 P33267 Q01279 Q3TKG9 P19157 P46425 Q3TH04 B2RQQ5 Q6R891 A0A0R4J136 Q8BGL3 Q8R084	9.23 18/195	3.58 18/503	7.377e-6
GO:0006805	xenobiotic metabolic process	The chemical reactions and pathways involving a xenobiotic compound, a compound foreign to the organim exposed to it. It may be synthesized by another organism (like ampicilin) or it can be a synthetic chemical.	ENSMUSG00000064294 ENSMUSG00000032310 ENSMUSG00000025197 ENSMUSG00000060613 ENSMUSG00000068086 ENSMUSG00000052974 ENSMUSG00000060803 ENSMUSG00000038155 ENSMUSG00000030378 ENSMUSG00000035836	'Aldehyde oxidase 3'; 'Cytochrome P450 1A2'; 'Cytochrome P450 2C44'; 'Cytochrome P450 2C70'; 'Cytochrome P450 2D9'; 'Cytochrome P450 2F2'; 'Glutathione S-transferase P 1'; 'Glutathione S-transferase P 2'; 'Sulfotransferase 2A8'; 'UDP-glucuronosyltransferase'	Aox3 Cyp1a2 Cyp2c23 Cyp2c70 Cyp2d9 Cyp2f2 Gstp1 Gstp2 Sult2a8 Ugt2b1	G3X982 P00186 E9Q5K4 Q91W64 P11714 P33267 P19157 P46425 Q8BGL3 Q8R084	G3X982 P00186 E9Q5K4 Q91W64 P11714 P33267 P19157 P46425 Q8BGL3 Q8R084	5.13 10/195	7.63 10/131	8.293e-6
GO:0044255	cellular lipid metabolic process	The chemical reactions and pathways involving lipids, as carried out by individual cells.	ENSMUSG00000002661 ENSMUSG00000037526 ENSMUSG00000061959 ENSMUSG00000055730 ENSMUSG00000061825 ENSMUSG00000024843 ENSMUSG00000032310 ENSMUSG00000025197 ENSMUSG00000060613 ENSMUSG00000068086 ENSMUSG00000052974 ENSMUSG00000066071 ENSMUSG00000078597 ENSMUSG00000079057 ENSMUSG00000042737 ENSMUSG00000020122 ENSMUSG00000006390 ENSMUSG00000031985 ENSMUSG00000060803 ENSMUSG00000038155 ENSMUSG00000031767 …	'Alpha-ketoglutarate-dependent dioxygenase alkB homolog 7, mitochondrial'; 'Beclin 1-associated autophagy-related key regulator'; 'Carboxylesterase 1E'; 'Pyrethroid hydrolase Ces2a'; 'Acylcarnitine hydrolase'; 'Choline kinase alpha'; 'Cytochrome P450 1A2'; 'Cytochrome P450 2C44'; 'Cytochrome P450 2C70'; 'Cytochrome P450 2D9'; 'Cytochrome P450 2F2'; 'Cytochrome P450 4A12A'; 'cDNA fis, clone TRACH2…	Alkbh7 Atg14 Ces1e Ces2a Ces2c Chka Cyp1a2 Cyp2c23 Cyp2c70 Cyp2d9 Cyp2f2 Cyp4a12a Cyp4a12b Cyp4v2 Dpm3 Egfr Elovl1 Gnpat Gstp1 Gstp2 Nudt7 Pla2g4a Pla2g4f Scd1 Srd5a1 Thrsp	Q9D6Z0 Q8CDJ3 Q64176 Q8QZR3 Q91WG0 O54804 P00186 E9Q5K4 Q91W64 P11714 P33267 Q91WL5 B0G0Y1 Q9DBW0 Q9D1Q4 Q01279 Q548M4 Q3TKG9 P19157 P46425 Q99P30 P47713 Q06EY0 P13516 A0A0R4J136 Q543J4	Q9D6Z0 Q8CDJ3 Q64176 Q8QZR3 Q91WG0 O54804 P00186 E9Q5K4 Q91W64 P11714 P33267 Q91WL5 B0G0Y1 Q9DBW0 Q9D1Q4 Q01279 Q548M4 Q3TKG9 P19157 P46425 Q99P30 P47713 Q06EY0 P13516 A0A0R4J136 Q543J4	13.33 26/195	2.50 26/1041	8.293e-6
GO:0001676	long-chain fatty acid metabolic process	The chemical reactions and pathways involving a long-chain fatty acid. A long-chain fatty acid has an aliphatic tail containing 13 to 22 carbons.	ENSMUSG00000032310 ENSMUSG00000025197 ENSMUSG00000060613 ENSMUSG00000068086 ENSMUSG00000052974 ENSMUSG00000066071 ENSMUSG00000078597 ENSMUSG00000060803 ENSMUSG00000038155 ENSMUSG00000056220	'Cytochrome P450 1A2'; 'Cytochrome P450 2C44'; 'Cytochrome P450 2C70'; 'Cytochrome P450 2D9'; 'Cytochrome P450 2F2'; 'Cytochrome P450 4A12A'; 'cDNA fis, clone TRACH2008583,highly similar to CYTOCHROME P450 4A8'; 'Glutathione S-transferase P 1'; 'Glutathione S-transferase P 2'; 'Cytosolic phospholipase A2'	Cyp1a2 Cyp2c23 Cyp2c70 Cyp2d9 Cyp2f2 Cyp4a12a Cyp4a12b Gstp1 Gstp2 Pla2g4a	P00186 E9Q5K4 Q91W64 P11714 P33267 Q91WL5 B0G0Y1 P19157 P46425 P47713	P00186 E9Q5K4 Q91W64 P11714 P33267 Q91WL5 B0G0Y1 P19157 P46425 P47713	5.13 10/195	7.63 10/131	8.293e-6
GO:0071466	cellular response to xenobiotic stimulus	Any process that results in a change in state or activity of a cell (in terms of movement, secretion, enzyme production, gene expression, etc.) as a result of a stimulus from a xenobiotic, a compound foreign to the organism exposed to it. It may be synthesized by another organism (like ampicilin) or it can be a synthetic chemical.	ENSMUSG00000064294 ENSMUSG00000032310 ENSMUSG00000025197 ENSMUSG00000060613 ENSMUSG00000068086 ENSMUSG00000052974 ENSMUSG00000020122 ENSMUSG00000060803 ENSMUSG00000038155 ENSMUSG00000038976 ENSMUSG00000030378 ENSMUSG00000035836	'Aldehyde oxidase 3'; 'Cytochrome P450 1A2'; 'Cytochrome P450 2C44'; 'Cytochrome P450 2C70'; 'Cytochrome P450 2D9'; 'Cytochrome P450 2F2'; 'Epidermal growth factor receptor'; 'Glutathione S-transferase P 1'; 'Glutathione S-transferase P 2'; 'Neurabin-2'; 'Sulfotransferase 2A8'; 'UDP-glucuronosyltransferase'	Aox3 Cyp1a2 Cyp2c23 Cyp2c70 Cyp2d9 Cyp2f2 Egfr Gstp1 Gstp2 Ppp1r9b Sult2a8 Ugt2b1	G3X982 P00186 E9Q5K4 Q91W64 P11714 P33267 Q01279 P19157 P46425 Q6R891 Q8BGL3 Q8R084	G3X982 P00186 E9Q5K4 Q91W64 P11714 P33267 Q01279 P19157 P46425 Q6R891 Q8BGL3 Q8R084	6.15 12/195	5.69 12/211	9.188e-6
GO:0019369	arachidonic acid metabolic process	The chemical reactions and pathways involving arachidonic acid, a straight chain fatty acid with 20 carbon atoms and four double bonds per molecule. Arachidonic acid is the all-Z-(5,8,11,14)-isomer.	ENSMUSG00000032310 ENSMUSG00000025197 ENSMUSG00000060613 ENSMUSG00000068086 ENSMUSG00000052974 ENSMUSG00000066071 ENSMUSG00000078597 ENSMUSG00000056220	'Cytochrome P450 1A2'; 'Cytochrome P450 2C44'; 'Cytochrome P450 2C70'; 'Cytochrome P450 2D9'; 'Cytochrome P450 2F2'; 'Cytochrome P450 4A12A'; 'cDNA fis, clone TRACH2008583,highly similar to CYTOCHROME P450 4A8'; 'Cytosolic phospholipase A2'	Cyp1a2 Cyp2c23 Cyp2c70 Cyp2d9 Cyp2f2 Cyp4a12a Cyp4a12b Pla2g4a	P00186 E9Q5K4 Q91W64 P11714 P33267 Q91WL5 B0G0Y1 P47713	P00186 E9Q5K4 Q91W64 P11714 P33267 Q91WL5 B0G0Y1 P47713	4.10 8/195	10.00 8/80	2.125e-5
GO:0006693	prostaglandin metabolic process	The chemical reactions and pathways involving prostaglandins, any of a group of biologically active metabolites which contain a cyclopentane ring due to the formation of a bond between two carbons of a fatty acid. They have a wide range of biological activities.	ENSMUSG00000055730 ENSMUSG00000061825 ENSMUSG00000060803 ENSMUSG00000038155 ENSMUSG00000056220 ENSMUSG00000046971	'Pyrethroid hydrolase Ces2a'; 'Acylcarnitine hydrolase'; 'Glutathione S-transferase P 1'; 'Glutathione S-transferase P 2'; 'Cytosolic phospholipase A2'; 'Phospholipase A2'	Ces2a Ces2c Gstp1 Gstp2 Pla2g4a Pla2g4f	Q8QZR3 Q91WG0 P19157 P46425 P47713 Q06EY0	Q8QZR3 Q91WG0 P19157 P46425 P47713 Q06EY0	3.08 6/195	9.68 6/62	9.742e-4
GO:0006692	prostanoid metabolic process	The chemical reactions and pathways involving prostanoids, any compound based on or derived from the prostanoate structure.	ENSMUSG00000055730 ENSMUSG00000061825 ENSMUSG00000060803 ENSMUSG00000038155 ENSMUSG00000056220 ENSMUSG00000046971	'Pyrethroid hydrolase Ces2a'; 'Acylcarnitine hydrolase'; 'Glutathione S-transferase P 1'; 'Glutathione S-transferase P 2'; 'Cytosolic phospholipase A2'; 'Phospholipase A2'	Ces2a Ces2c Gstp1 Gstp2 Pla2g4a Pla2g4f	Q8QZR3 Q91WG0 P19157 P46425 P47713 Q06EY0	Q8QZR3 Q91WG0 P19157 P46425 P47713 Q06EY0	3.08 6/195	9.52 6/63	1.019e-3
GO:0065008	regulation of biological quality	Any process that modulates a qualitative or quantitative trait of a biological quality. A biological quality is a measurable attribute of an organism or part of an organism, such as size, mass, shape, color, etc.	ENSMUSG00000002661 ENSMUSG00000042797 ENSMUSG00000030213 ENSMUSG00000055415 ENSMUSG00000045176 ENSMUSG00000004113 ENSMUSG00000025888 ENSMUSG00000000303 ENSMUSG00000061959 ENSMUSG00000055730 ENSMUSG00000061825 ENSMUSG00000063870 ENSMUSG00000039007 ENSMUSG00000032310 ENSMUSG00000023026 ENSMUSG00000042737 ENSMUSG00000020122 ENSMUSG00000063730 ENSMUSG00000038092 ENSMUSG00000015656 ENSMUSG00000041115 …	'Alpha-ketoglutarate-dependent dioxygenase alkB homolog 7, mitochondrial'; 'Aquaporin-11'; 'Activating transcription factor 7-interacting protein 1'; 'Phospholipid-transporting ATPase VB'; 'BLOC-1-related complex subunit 6'; 'Voltage-dependent N-type calcium channel subunit alpha'; 'Caspase-1'; 'Cadherin-1'; 'Carboxylesterase 1E'; 'Pyrethroid hydrolase Ces2a'; 'Acylcarnitine hydrolase'; 'Chromodo…	Alkbh7 Aqp11 Atf7ip Atp10b Borcs6 Cacna1b Casp1 Cdh1 Ces1e Ces2a Ces2c Chd4 Cpq Cyp1a2 Dip2b Dpm3 Egfr Hsd3b2 Hsd3b5 Hspa8 Iqsec2 Map1b Mpv17l Mup19 Mycbp2 Nck2 Pde4d Pla2g4a Plxnd1 Ptprd Rgs2 Slc7a8 Slc9c1 Slitrk4 Smtn Specc1l Srd5a1 Sult2a8 Tmem199 Tuba1a Ube2q1 Ugt2b1 Vsnl1 Xkr9	Q9D6Z0 Q8BHH1 Q7TT18 B1AWN4 Q9D6W8 A2AIR7 P29452 A0A0R4IZW5 Q64176 Q8QZR3 Q91WG0 Q6PDQ2 Q9WVJ3 P00186 B2RQC7 Q9D1Q4 Q01279 P26149 Q61694 Q3TH04 E9QAD8 B2RQQ5 Q99MS3 A9C497 Q7TPH6 O55033 F6QFD1 P47713 Q3UH93 Q8R169 O08849 Q9QXW9 Q6UJY2 Q149A4 D3Z3Q3 A0A0R4J0J8 A0A0R4J136 Q8BGL3 Q3U0H6 P68369 Q7TSS2 Q8R084 B2L107 B2RY73	Q9D6Z0 Q8BHH1 Q7TT18 B1AWN4 Q9D6W8 A2AIR7 P29452 A0A0R4IZW5 Q64176 Q8QZR3 Q91WG0 Q6PDQ2 Q9WVJ3 P00186 B2RQC7 Q9D1Q4 Q01279 P26149 Q61694 Q3TH04 E9QAD8 B2RQQ5 Q99MS3 A9C497 Q7TPH6 O55033 F6QFD1 P47713 Q3UH93 Q8R169 O08849 Q9QXW9 Q6UJY2 Q149A4 D3Z3Q3 A0A0R4J0J8 A0A0R4J136 Q8BGL3 Q3U0H6 P68369 Q7TSS2 Q8R084 B2L107 B2RY73	22.56 44/195	1.40 44/3134	1.673e-3
GO:1901575	organic substance catabolic process	The chemical reactions and pathways resulting in the breakdown of an organic substance, any molecular entity containing carbon.	ENSMUSG00000026348 ENSMUSG00000017390 ENSMUSG00000042797 ENSMUSG00000038416 ENSMUSG00000000303 ENSMUSG00000061959 ENSMUSG00000039007 ENSMUSG00000023044 ENSMUSG00000032310 ENSMUSG00000052974 ENSMUSG00000066071 ENSMUSG00000078597 ENSMUSG00000057229 ENSMUSG00000020122 ENSMUSG00000015027 ENSMUSG00000015656 ENSMUSG00000026866 ENSMUSG00000026792 ENSMUSG00000034617 ENSMUSG00000033004 ENSMUSG00000031767 …	'2-amino-3-carboxymuconate-6-semialdehyde decarboxylase'; 'Fructose-bisphosphate aldolase C'; 'Aquaporin-11'; 'Cell division cycle protein 16 homolog'; 'Cadherin-1'; 'Carboxylesterase 1E'; 'Carboxypeptidase Q'; 'Cysteine sulfinic acid decarboxylase'; 'Cytochrome P450 1A2'; 'Cytochrome P450 2F2'; 'Cytochrome P450 4A12A'; 'cDNA fis, clone TRACH2008583,highly similar to CYTOCHROME P450 4A8'; 'Distal…	Acmsd Aldoc Aqp11 Cdc16 Cdh1 Ces1e Cpq Csad Cyp1a2 Cyp2f2 Cyp4a12a Cyp4a12b Dmac2 Egfr Galns Hspa8 Kynu Lrsam1 Mtrr Mycbp2 Nudt7 Pde4d Pfkfb1 Pias1 Pla2g4a Pla2g4f Rmnd5a Srd5a1 Sult2a8 Tmem199 Ubl7 Ugt2b1 Upb1	Q8R519 P05063 Q8BHH1 Q8R349 A0A0R4IZW5 Q64176 Q9WVJ3 Q9DBE0 P00186 P33267 Q91WL5 B0G0Y1 A0A0U1RNX2 Q01279 Q571E4 Q3TH04 A2ARD6 Q80ZI6 A0A1Y7VKC5 Q7TPH6 Q99P30 F6QFD1 P70266 Q2M4G9 P47713 Q06EY0 Q80YQ8 A0A0R4J136 Q8BGL3 Q3U0H6 Q52L66 Q8R084 Q8VC97	Q8R519 P05063 Q8BHH1 Q8R349 A0A0R4IZW5 Q64176 Q9WVJ3 Q9DBE0 P00186 P33267 Q91WL5 B0G0Y1 A0A0U1RNX2 Q01279 Q571E4 Q3TH04 A2ARD6 Q80ZI6 A0A1Y7VKC5 Q7TPH6 Q99P30 F6QFD1 P70266 Q2M4G9 P47713 Q06EY0 Q80YQ8 A0A0R4J136 Q8BGL3 Q3U0H6 Q52L66 Q8R084 Q8VC97	16.92 33/195	1.59 33/2076	2.223e-3
GO:0042445	hormone metabolic process	The chemical reactions and pathways involving any hormone, naturally occurring substances secreted by specialized cells that affects the metabolism or behavior of other cells possessing functional receptors for the hormone.	ENSMUSG00000061959 ENSMUSG00000055730 ENSMUSG00000061825 ENSMUSG00000039007 ENSMUSG00000032310 ENSMUSG00000063730 ENSMUSG00000038092 ENSMUSG00000021594 ENSMUSG00000030378 ENSMUSG00000035836	'Carboxylesterase 1E'; 'Pyrethroid hydrolase Ces2a'; 'Acylcarnitine hydrolase'; 'Carboxypeptidase Q'; 'Cytochrome P450 1A2'; '3 beta-hydroxysteroid dehydrogenase/Delta 5-->4-isomerase type 2'; 'NADPH-dependent 3-keto-steroid reductase Hsd3b5'; '3-oxo-5-alpha-steroid 4-dehydrogenase'; 'Sulfotransferase 2A8'; 'UDP-glucuronosyltransferase'	Ces1e Ces2a Ces2c Cpq Cyp1a2 Hsd3b2 Hsd3b5 Srd5a1 Sult2a8 Ugt2b1	Q64176 Q8QZR3 Q91WG0 Q9WVJ3 P00186 P26149 Q61694 A0A0R4J136 Q8BGL3 Q8R084	Q64176 Q8QZR3 Q91WG0 Q9WVJ3 P00186 P26149 Q61694 A0A0R4J136 Q8BGL3 Q8R084	5.13 10/195	3.86 10/259	2.878e-3
GO:0014070	response to organic cyclic compound	Any process that results in a change in state or activity of a cell or an organism (in terms of movement, secretion, enzyme production, gene expression, etc.) as a result of an organic cyclic compound stimulus.	ENSMUSG00000004113 ENSMUSG00000025888 ENSMUSG00000000303 ENSMUSG00000061959 ENSMUSG00000061825 ENSMUSG00000039519 ENSMUSG00000020122 ENSMUSG00000060803 ENSMUSG00000063730 ENSMUSG00000038092 ENSMUSG00000015656 ENSMUSG00000026866 ENSMUSG00000052727 ENSMUSG00000028163 ENSMUSG00000021699 ENSMUSG00000025271 ENSMUSG00000046971 ENSMUSG00000038976 ENSMUSG00000031157 ENSMUSG00000041698 ENSMUSG00000021594 …	'Voltage-dependent N-type calcium channel subunit alpha'; 'Caspase-1'; 'Cadherin-1'; 'Carboxylesterase 1E'; 'Acylcarnitine hydrolase'; '25-hydroxycholesterol 7-alpha-hydroxylase'; 'Epidermal growth factor receptor'; 'Glutathione S-transferase P 1'; '3 beta-hydroxysteroid dehydrogenase/Delta 5-->4-isomerase type 2'; 'NADPH-dependent 3-keto-steroid reductase Hsd3b5'; 'Heat shock cognate 71 kDa prot…	Cacna1b Casp1 Cdh1 Ces1e Ces2c Cyp7b1 Egfr Gstp1 Hsd3b2 Hsd3b5 Hspa8 Kynu Map1b Nfkb1 Pde4d Pfkfb1 Pla2g4f Ppp1r9b Pqbp1 Slco1a1 Srd5a1 Ugt2b1	A2AIR7 P29452 A0A0R4IZW5 Q64176 Q91WG0 Q3USU4 Q01279 P19157 P26149 Q61694 Q3TH04 A2ARD6 B2RQQ5 P25799 F6QFD1 P70266 Q06EY0 Q6R891 Q91VJ5 Q9QXZ6 A0A0R4J136 Q8R084	A2AIR7 P29452 A0A0R4IZW5 Q64176 Q91WG0 Q3USU4 Q01279 P19157 P26149 Q61694 Q3TH04 A2ARD6 B2RQQ5 P25799 F6QFD1 P70266 Q06EY0 Q6R891 Q91VJ5 Q9QXZ6 A0A0R4J136 Q8R084	11.28 22/195	1.93 22/1137	3.729e-3
GO:0006790	sulfur compound metabolic process	The chemical reactions and pathways involving the nonmetallic element sulfur or compounds that contain sulfur, such as the amino acids methionine and cysteine or the tripeptide glutathione.	ENSMUSG00000023044 ENSMUSG00000006390 ENSMUSG00000015027 ENSMUSG00000060803 ENSMUSG00000038155 ENSMUSG00000026866 ENSMUSG00000034617 ENSMUSG00000030004 ENSMUSG00000031767 ENSMUSG00000040918 ENSMUSG00000030378	'Cysteine sulfinic acid decarboxylase'; 'Elongation of very long chain fatty acids protein 1'; 'N-acetylgalactosamine-6-sulfatase'; 'Glutathione S-transferase P 1'; 'Glutathione S-transferase P 2'; 'Kynureninase'; '5-methyltetrahydrofolate-homocysteine methyltransferase reductase'; 'N-acetyltransferase 8'; 'Peroxisomal coenzyme A diphosphatase NUDT7'; 'Thiamine transporter 1'; 'Sulfotransferase 2…	Csad Elovl1 Galns Gstp1 Gstp2 Kynu Mtrr Nat8 Nudt7 Slc19a2 Sult2a8	Q9DBE0 Q548M4 Q571E4 P19157 P46425 A2ARD6 A0A1Y7VKC5 Q9JIY7 Q99P30 Q9EQN9 Q8BGL3	Q9DBE0 Q548M4 Q571E4 P19157 P46425 A2ARD6 A0A1Y7VKC5 Q9JIY7 Q99P30 Q9EQN9 Q8BGL3	5.64 11/195	3.33 11/330	3.841e-3
GO:0046456	icosanoid biosynthetic process	The chemical reactions and pathways resulting in the formation of icosanoids, any of a group of C20 polyunsaturated fatty acids.	ENSMUSG00000025197 ENSMUSG00000066071 ENSMUSG00000078597 ENSMUSG00000056220 ENSMUSG00000046971	'Cytochrome P450 2C44'; 'Cytochrome P450 4A12A'; 'cDNA fis, clone TRACH2008583,highly similar to CYTOCHROME P450 4A8'; 'Cytosolic phospholipase A2'; 'Phospholipase A2'	Cyp2c23 Cyp4a12a Cyp4a12b Pla2g4a Pla2g4f	E9Q5K4 Q91WL5 B0G0Y1 P47713 Q06EY0	E9Q5K4 Q91WL5 B0G0Y1 P47713 Q06EY0	2.56 5/195	10.00 5/50	3.841e-3
GO:0008610	lipid biosynthetic process	The chemical reactions and pathways resulting in the formation of lipids, compounds soluble in an organic solvent but not, or sparingly, in an aqueous solvent.	ENSMUSG00000037526 ENSMUSG00000061959 ENSMUSG00000024843 ENSMUSG00000039519 ENSMUSG00000006390 ENSMUSG00000031985 ENSMUSG00000060803 ENSMUSG00000038155 ENSMUSG00000063730 ENSMUSG00000038092 ENSMUSG00000078673 ENSMUSG00000056220 ENSMUSG00000046971 ENSMUSG00000037071 ENSMUSG00000021594 ENSMUSG00000035686	'Beclin 1-associated autophagy-related key regulator'; 'Carboxylesterase 1E'; 'Choline kinase alpha'; '25-hydroxycholesterol 7-alpha-hydroxylase'; 'Elongation of very long chain fatty acids protein 1'; 'Dihydroxyacetone phosphate acyltransferase'; 'Glutathione S-transferase P 1'; 'Glutathione S-transferase P 2'; '3 beta-hydroxysteroid dehydrogenase/Delta 5-->4-isomerase type 2'; 'NADPH-dependent …	Atg14 Ces1e Chka Cyp7b1 Elovl1 Gnpat Gstp1 Gstp2 Hsd3b2 Hsd3b5 Mup19 Pla2g4a Pla2g4f Scd1 Srd5a1 Thrsp	Q8CDJ3 Q64176 O54804 Q3USU4 Q548M4 Q3TKG9 P19157 P46425 P26149 Q61694 A9C497 P47713 Q06EY0 P13516 A0A0R4J136 Q543J4	Q8CDJ3 Q64176 O54804 Q3USU4 Q548M4 Q3TKG9 P19157 P46425 P26149 Q61694 A9C497 P47713 Q06EY0 P13516 A0A0R4J136 Q543J4	8.21 16/195	2.33 16/686	5.069e-3
GO:0046785	microtubule polymerization	The addition of tubulin heterodimers to one or both ends of a microtubule.	ENSMUSG00000052727 ENSMUSG00000029166 ENSMUSG00000022678 ENSMUSG00000014846 ENSMUSG00000072235 ENSMUSG00000027263	'Microtubule-associated protein 1B'; 'Microtubule-associated protein, RP/EB family, member 3'; 'Nuclear distribution protein nudE homolog 1'; 'Tubulin polymerization-promoting protein family member 3'; 'Tubulin alpha-1A chain'; 'Gamma-tubulin complex component'	Map1b Mapre3 Nde1 Tppp3 Tuba1a Tubgcp4	B2RQQ5 D3Z6G3 Q9CZA6 Q9CRB6 P68369 Q543T6	B2RQQ5 D3Z6G3 Q9CZA6 Q9CRB6 P68369 Q543T6	3.08 6/195	6.82 6/88	5.069e-3
GO:0009056	catabolic process	The chemical reactions and pathways resulting in the breakdown of substances, including the breakdown of carbon compounds with the liberation of energy for use by the cell or organism.	ENSMUSG00000026348 ENSMUSG00000017390 ENSMUSG00000042797 ENSMUSG00000037526 ENSMUSG00000025888 ENSMUSG00000038416 ENSMUSG00000000303 ENSMUSG00000061959 ENSMUSG00000039007 ENSMUSG00000023044 ENSMUSG00000032310 ENSMUSG00000052974 ENSMUSG00000066071 ENSMUSG00000078597 ENSMUSG00000057229 ENSMUSG00000020122 ENSMUSG00000015027 ENSMUSG00000015656 ENSMUSG00000026866 ENSMUSG00000026792 ENSMUSG00000034617 …	'2-amino-3-carboxymuconate-6-semialdehyde decarboxylase'; 'Fructose-bisphosphate aldolase C'; 'Aquaporin-11'; 'Beclin 1-associated autophagy-related key regulator'; 'Caspase-1'; 'Cell division cycle protein 16 homolog'; 'Cadherin-1'; 'Carboxylesterase 1E'; 'Carboxypeptidase Q'; 'Cysteine sulfinic acid decarboxylase'; 'Cytochrome P450 1A2'; 'Cytochrome P450 2F2'; 'Cytochrome P450 4A12A'; 'cDNA fis…	Acmsd Aldoc Aqp11 Atg14 Casp1 Cdc16 Cdh1 Ces1e Cpq Csad Cyp1a2 Cyp2f2 Cyp4a12a Cyp4a12b Dmac2 Egfr Galns Hspa8 Kynu Lrsam1 Mtrr Mycbp2 Nudt7 Pde4d Pfkfb1 Pias1 Pla2g4a Pla2g4f Rmnd5a Snx18 Srd5a1 Sult2a8 Tmem199 Ubl7 Ugt2b1 Upb1	Q8R519 P05063 Q8BHH1 Q8CDJ3 P29452 Q8R349 A0A0R4IZW5 Q64176 Q9WVJ3 Q9DBE0 P00186 P33267 Q91WL5 B0G0Y1 A0A0U1RNX2 Q01279 Q571E4 Q3TH04 A2ARD6 Q80ZI6 A0A1Y7VKC5 Q7TPH6 Q99P30 F6QFD1 P70266 Q2M4G9 P47713 Q06EY0 Q80YQ8 Q8C788 A0A0R4J136 Q8BGL3 Q3U0H6 Q52L66 Q8R084 Q8VC97	Q8R519 P05063 Q8BHH1 Q8CDJ3 P29452 Q8R349 A0A0R4IZW5 Q64176 Q9WVJ3 Q9DBE0 P00186 P33267 Q91WL5 B0G0Y1 A0A0U1RNX2 Q01279 Q571E4 Q3TH04 A2ARD6 Q80ZI6 A0A1Y7VKC5 Q7TPH6 Q99P30 F6QFD1 P70266 Q2M4G9 P47713 Q06EY0 Q80YQ8 Q8C788 A0A0R4J136 Q8BGL3 Q3U0H6 Q52L66 Q8R084 Q8VC97	18.46 36/195	1.44 36/2495	5.251e-3
GO:0019637	organophosphate metabolic process	The chemical reactions and pathways involving organophosphates, any phosphate-containing organic compound.	ENSMUSG00000017390 ENSMUSG00000037526 ENSMUSG00000024843 ENSMUSG00000021622 ENSMUSG00000006390 ENSMUSG00000031985 ENSMUSG00000015656 ENSMUSG00000026866 ENSMUSG00000033938 ENSMUSG00000037847 ENSMUSG00000031767 ENSMUSG00000018846 ENSMUSG00000024892 ENSMUSG00000021699 ENSMUSG00000025271 ENSMUSG00000056220 ENSMUSG00000046971 ENSMUSG00000040918 ENSMUSG00000030378 ENSMUSG00000033427	'Fructose-bisphosphate aldolase C'; 'Beclin 1-associated autophagy-related key regulator'; 'Choline kinase alpha'; 'Creatine kinase S-type, mitochondrial'; 'Elongation of very long chain fatty acids protein 1'; 'Dihydroxyacetone phosphate acyltransferase'; 'Heat shock cognate 71 kDa protein'; 'Kynureninase'; 'NADH dehydrogenase'; 'Nicotinamide riboside kinase 1'; 'Peroxisomal coenzyme A diphospha…	Aldoc Atg14 Chka Ckmt2 Elovl1 Gnpat Hspa8 Kynu Ndufb7 Nmrk1 Nudt7 Pank3 Pcx Pde4d Pfkfb1 Pla2g4a Pla2g4f Slc19a2 Sult2a8 Upb1	P05063 Q8CDJ3 O54804 Q6P8J7 Q548M4 Q3TKG9 Q3TH04 A2ARD6 Q9CR61 A0A498WGT1 Q99P30 Q3UWJ1 Q3TCQ3 F6QFD1 P70266 P47713 Q06EY0 Q9EQN9 Q8BGL3 Q8VC97	P05063 Q8CDJ3 O54804 Q6P8J7 Q548M4 Q3TKG9 Q3TH04 A2ARD6 Q9CR61 A0A498WGT1 Q99P30 Q3UWJ1 Q3TCQ3 F6QFD1 P70266 P47713 Q06EY0 Q9EQN9 Q8BGL3 Q8VC97	10.26 20/195	1.97 20/1017	5.337e-3
GO:0006720	isoprenoid metabolic process	The chemical reactions and pathways involving isoprenoid compounds, isoprene (2-methylbuta-1,3-diene) or compounds containing or derived from linked isoprene (3-methyl-2-butenylene) residues.	ENSMUSG00000061959 ENSMUSG00000055730 ENSMUSG00000061825 ENSMUSG00000032310 ENSMUSG00000042737 ENSMUSG00000020122 ENSMUSG00000021594	'Carboxylesterase 1E'; 'Pyrethroid hydrolase Ces2a'; 'Acylcarnitine hydrolase'; 'Cytochrome P450 1A2'; 'Dolichol-phosphate mannosyltransferase subunit 3'; 'Epidermal growth factor receptor'; '3-oxo-5-alpha-steroid 4-dehydrogenase'	Ces1e Ces2a Ces2c Cyp1a2 Dpm3 Egfr Srd5a1	Q64176 Q8QZR3 Q91WG0 P00186 Q9D1Q4 Q01279 A0A0R4J136	Q64176 Q8QZR3 Q91WG0 P00186 Q9D1Q4 Q01279 A0A0R4J136	3.59 7/195	5.30 7/132	5.337e-3
GO:0031109	microtubule polymerization or depolymerization	Assembly or disassembly of microtubules by the addition or removal of tubulin heterodimers from a microtubule.	ENSMUSG00000052727 ENSMUSG00000029166 ENSMUSG00000022678 ENSMUSG00000033444 ENSMUSG00000014846 ENSMUSG00000072235 ENSMUSG00000027263	'Microtubule-associated protein 1B'; 'Microtubule-associated protein, RP/EB family, member 3'; 'Nuclear distribution protein nudE homolog 1'; 'Cytospin-A'; 'Tubulin polymerization-promoting protein family member 3'; 'Tubulin alpha-1A chain'; 'Gamma-tubulin complex component'	Map1b Mapre3 Nde1 Specc1l Tppp3 Tuba1a Tubgcp4	B2RQQ5 D3Z6G3 Q9CZA6 A0A0R4J0J8 Q9CRB6 P68369 Q543T6	B2RQQ5 D3Z6G3 Q9CZA6 A0A0R4J0J8 Q9CRB6 P68369 Q543T6	3.59 7/195	5.30 7/132	5.337e-3
GO:0016101	diterpenoid metabolic process	The chemical reactions and pathways involving diterpenoid compounds, terpenoids with four isoprene units.	ENSMUSG00000061959 ENSMUSG00000055730 ENSMUSG00000061825 ENSMUSG00000032310 ENSMUSG00000020122 ENSMUSG00000021594	'Carboxylesterase 1E'; 'Pyrethroid hydrolase Ces2a'; 'Acylcarnitine hydrolase'; 'Cytochrome P450 1A2'; 'Epidermal growth factor receptor'; '3-oxo-5-alpha-steroid 4-dehydrogenase'	Ces1e Ces2a Ces2c Cyp1a2 Egfr Srd5a1	Q64176 Q8QZR3 Q91WG0 P00186 Q01279 A0A0R4J136	Q64176 Q8QZR3 Q91WG0 P00186 Q01279 A0A0R4J136	3.08 6/195	6.52 6/92	5.554e-3
GO:1901565	organonitrogen compound catabolic process	The chemical reactions and pathways resulting in the breakdown of organonitrogen compound.	ENSMUSG00000026348 ENSMUSG00000017390 ENSMUSG00000042797 ENSMUSG00000038416 ENSMUSG00000000303 ENSMUSG00000039007 ENSMUSG00000023044 ENSMUSG00000057229 ENSMUSG00000020122 ENSMUSG00000015027 ENSMUSG00000015656 ENSMUSG00000026866 ENSMUSG00000026792 ENSMUSG00000034617 ENSMUSG00000033004 ENSMUSG00000031767 ENSMUSG00000021699 ENSMUSG00000025271 ENSMUSG00000032405 ENSMUSG00000056220 ENSMUSG00000002222 …	'2-amino-3-carboxymuconate-6-semialdehyde decarboxylase'; 'Fructose-bisphosphate aldolase C'; 'Aquaporin-11'; 'Cell division cycle protein 16 homolog'; 'Cadherin-1'; 'Carboxypeptidase Q'; 'Cysteine sulfinic acid decarboxylase'; 'Distal membrane arm assembly complex 2'; 'Epidermal growth factor receptor'; 'N-acetylgalactosamine-6-sulfatase'; 'Heat shock cognate 71 kDa protein'; 'Kynureninase'; 'E3…	Acmsd Aldoc Aqp11 Cdc16 Cdh1 Cpq Csad Dmac2 Egfr Galns Hspa8 Kynu Lrsam1 Mtrr Mycbp2 Nudt7 Pde4d Pfkfb1 Pias1 Pla2g4a Rmnd5a Tmem199 Ubl7 Upb1	Q8R519 P05063 Q8BHH1 Q8R349 A0A0R4IZW5 Q9WVJ3 Q9DBE0 A0A0U1RNX2 Q01279 Q571E4 Q3TH04 A2ARD6 Q80ZI6 A0A1Y7VKC5 Q7TPH6 Q99P30 F6QFD1 P70266 Q2M4G9 P47713 Q80YQ8 Q3U0H6 Q52L66 Q8VC97	Q8R519 P05063 Q8BHH1 Q8R349 A0A0R4IZW5 Q9WVJ3 Q9DBE0 A0A0U1RNX2 Q01279 Q571E4 Q3TH04 A2ARD6 Q80ZI6 A0A1Y7VKC5 Q7TPH6 Q99P30 F6QFD1 P70266 Q2M4G9 P47713 Q80YQ8 Q3U0H6 Q52L66 Q8VC97	12.31 24/195	1.74 24/1378	6.018e-3
GO:1901564	organonitrogen compound metabolic process	The chemical reactions and pathways involving organonitrogen compound.	ENSMUSG00000026348 ENSMUSG00000000731 ENSMUSG00000017390 ENSMUSG00000042797 ENSMUSG00000024426 ENSMUSG00000037526 ENSMUSG00000025888 ENSMUSG00000038416 ENSMUSG00000000303 ENSMUSG00000055730 ENSMUSG00000024843 ENSMUSG00000021622 ENSMUSG00000039007 ENSMUSG00000023044 ENSMUSG00000032310 ENSMUSG00000023026 ENSMUSG00000057229 ENSMUSG00000028540 ENSMUSG00000042737 ENSMUSG00000020122 ENSMUSG00000006390 …	'2-amino-3-carboxymuconate-6-semialdehyde decarboxylase'; 'AIRE'; 'Fructose-bisphosphate aldolase C'; 'Aquaporin-11'; 'Alpha-tubulin N-acetyltransferase 1'; 'Beclin 1-associated autophagy-related key regulator'; 'Caspase-1'; 'Cell division cycle protein 16 homolog'; 'Cadherin-1'; 'Pyrethroid hydrolase Ces2a'; 'Choline kinase alpha'; 'Creatine kinase S-type, mitochondrial'; 'Carboxypeptidase Q'; '…	Acmsd Aire Aldoc Aqp11 Atat1 Atg14 Casp1 Cdc16 Cdh1 Ces2a Chka Ckmt2 Cpq Csad Cyp1a2 Dip2b Dmac2 Dph2 Dpm3 Egfr Elovl1 Galns Gm49368 Gstp1 Gstp2 Guf1 Hspa8 Kynu Lrsam1 Mapre3 Metap2 Mrpl34 Mtrr Mycbp2 Naa10 Nat8 Nck2 Ndufb7 Nek3 Nfkb1 Nfx1 Nit2 Nmrk1 Nudt7 Pank3 Pcx Pde4d Pdpk1 Pfkfb1 Pias1 Pla2g4a Ppp1r9b Pptc7 Prpf18 Ptprd Rgs2 Rmnd5a Slc19a2 Srd5a1 Sult2a8 Tmem199 Ube2q1 Ubl7 Upb1 Znf706	Q8R519 B2MVU6 P05063 Q8BHH1 Q8K341 Q8CDJ3 P29452 Q8R349 A0A0R4IZW5 Q8QZR3 O54804 Q6P8J7 Q9WVJ3 Q9DBE0 P00186 B2RQC7 A0A0U1RNX2 Q9CR25 Q9D1Q4 Q01279 Q548M4 Q571E4 Q3U1U4 P19157 P46425 Q8C3X4 Q3TH04 A2ARD6 Q80ZI6 D3Z6G3 M0QW48 Q99N91 A0A1Y7VKC5 Q7TPH6 Q3V4D5 Q9JIY7 O55033 Q9CR61 Q9R0A5 P25799 B1AY10 A0A338P7A1 A0A498WGT1 Q99P30 Q3UWJ1 Q3TCQ3 F6QFD1 Q3UGN6 P70266 Q2M4G9 P47713 Q6R891 Q6NVE9 Q8BM39 Q…	Q8R519 B2MVU6 P05063 Q8BHH1 Q8K341 Q8CDJ3 P29452 Q8R349 A0A0R4IZW5 Q8QZR3 O54804 Q6P8J7 Q9WVJ3 Q9DBE0 P00186 B2RQC7 A0A0U1RNX2 Q9CR25 Q9D1Q4 Q01279 Q548M4 Q571E4 Q3U1U4 P19157 P46425 Q8C3X4 Q3TH04 A2ARD6 Q80ZI6 D3Z6G3 M0QW48 Q99N91 A0A1Y7VKC5 Q7TPH6 Q3V4D5 Q9JIY7 O55033 Q9CR61 Q9R0A5 P25799 B1AY10 A0A338P7A1 A0A498WGT1 Q99P30 Q3UWJ1 Q3TCQ3 F6QFD1 Q3UGN6 P70266 Q2M4G9 P47713 Q6R891 Q6NVE9 Q8BM39 Q…	33.33 65/195	1.13 65/5744	6.018e-3
GO:0010817	regulation of hormone levels	Any process that modulates the levels of hormone within an organism or a tissue. A hormone is any substance formed in very small amounts in one specialized organ or group of cells and carried (sometimes in the bloodstream) to another organ or group of cells in the same organism, upon which it has a specific regulatory action.	ENSMUSG00000061959 ENSMUSG00000055730 ENSMUSG00000061825 ENSMUSG00000039007 ENSMUSG00000032310 ENSMUSG00000020122 ENSMUSG00000063730 ENSMUSG00000038092 ENSMUSG00000078673 ENSMUSG00000022180 ENSMUSG00000021594 ENSMUSG00000030378 ENSMUSG00000042572 ENSMUSG00000035836 ENSMUSG00000054459	'Carboxylesterase 1E'; 'Pyrethroid hydrolase Ces2a'; 'Acylcarnitine hydrolase'; 'Carboxypeptidase Q'; 'Cytochrome P450 1A2'; 'Epidermal growth factor receptor'; '3 beta-hydroxysteroid dehydrogenase/Delta 5-->4-isomerase type 2'; 'NADPH-dependent 3-keto-steroid reductase Hsd3b5'; 'Major urinary protein 19'; 'Large neutral amino acids transporter small subunit 2'; '3-oxo-5-alpha-steroid 4-dehydroge…	Ces1e Ces2a Ces2c Cpq Cyp1a2 Egfr Hsd3b2 Hsd3b5 Mup19 Slc7a8 Srd5a1 Sult2a8 Ube2q1 Ugt2b1 Vsnl1	Q64176 Q8QZR3 Q91WG0 Q9WVJ3 P00186 Q01279 P26149 Q61694 A9C497 Q9QXW9 A0A0R4J136 Q8BGL3 Q7TSS2 Q8R084 B2L107	Q64176 Q8QZR3 Q91WG0 Q9WVJ3 P00186 Q01279 P26149 Q61694 A9C497 Q9QXW9 A0A0R4J136 Q8BGL3 Q7TSS2 Q8R084 B2L107	7.69 15/195	2.35 15/639	6.283e-3
GO:0032502	developmental process	A biological process whose specific outcome is the progression of an integrated living unit: an anatomical structure (which may be a subcellular structure, cell, tissue, or organ), or organism over time from an initial condition to a later condition.	ENSMUSG00000000731 ENSMUSG00000017390 ENSMUSG00000031931 ENSMUSG00000042797 ENSMUSG00000024426 ENSMUSG00000022181 ENSMUSG00000025888 ENSMUSG00000000303 ENSMUSG00000061959 ENSMUSG00000063870 ENSMUSG00000023959 ENSMUSG00000004665 ENSMUSG00000039007 ENSMUSG00000032482 ENSMUSG00000032310 ENSMUSG00000066071 ENSMUSG00000078597 ENSMUSG00000039519 ENSMUSG00000048826 ENSMUSG00000069045 ENSMUSG00000041415 …	'AIRE'; 'Fructose-bisphosphate aldolase C'; 'Ankyrin repeat domain-containing protein 49'; 'Aquaporin-11'; 'Alpha-tubulin N-acetyltransferase 1'; 'Complement component C6'; 'Caspase-1'; 'Cadherin-1'; 'Carboxylesterase 1E'; 'Chromodomain-helicase-DNA-binding protein 4'; 'Chloride intracellular channel protein'; 'Calponin'; 'Carboxypeptidase Q'; 'Chondroitin sulfate proteoglycan 5'; 'Cytochrome P45…	Aire Aldoc Ankrd49 Aqp11 Atat1 C6 Casp1 Cdh1 Ces1e Chd4 Clic5 Cnn2 Cpq Cspg5 Cyp1a2 Cyp4a12a Cyp4a12b Cyp7b1 Dact2 Ddx3y Dicer1 Dip2b Dnajb9 Egfr Elovl1 Epn2 Ets1 Gnpat Gstp1 Hsd3b2 Hsd3b5 Hspa8 Ing2 Krt23 Map1b Micall2 Mios Mki67 Mup20 Mycbp2 Nat8 Nat8f5 Nck2 Nde1 Nek3 Nfkb1 Nudt7 Pde4d Pdpk1 Pfkfb1 Pias1 Pla2g4a Plxnd1 Ppp1r9b Pqbp1 Ptprd Rgs2 S100a1 Scd1 Setd1a Slc19a2 Slc24a3 Slc9c1 Slitrk4 S…	B2MVU6 P05063 Q8VE42 Q8BHH1 Q8K341 E9Q6D8 P29452 A0A0R4IZW5 Q64176 Q6PDQ2 A0A668KLB7 Q543F3 Q9WVJ3 Q71M36 P00186 Q91WL5 B0G0Y1 Q3USU4 Q7TN08 Q3U484 F8VQ54 B2RQC7 Q9QYI6 Q01279 Q548M4 Q69ZS5 V9GXE2 Q3TKG9 P19157 P26149 Q61694 Q3TH04 B6ZI39 Q3ULX3 B2RQQ5 Q3TN34 Q8VE19 E9PVX6 Q5FW60 Q7TPH6 Q9JIY7 Q9QXS8 O55033 Q9CZA6 Q9R0A5 P25799 Q99P30 F6QFD1 Q3UGN6 P70266 Q2M4G9 P47713 Q3UH93 Q6R891 Q91VJ5 Q8R169…	B2MVU6 P05063 Q8VE42 Q8BHH1 Q8K341 E9Q6D8 P29452 A0A0R4IZW5 Q64176 Q6PDQ2 A0A668KLB7 Q543F3 Q9WVJ3 Q71M36 P00186 Q91WL5 B0G0Y1 Q3USU4 Q7TN08 Q3U484 F8VQ54 B2RQC7 Q9QYI6 Q01279 Q548M4 Q69ZS5 V9GXE2 Q3TKG9 P19157 P26149 Q61694 Q3TH04 B6ZI39 Q3ULX3 B2RQQ5 Q3TN34 Q8VE19 E9PVX6 Q5FW60 Q7TPH6 Q9JIY7 Q9QXS8 O55033 Q9CZA6 Q9R0A5 P25799 Q99P30 F6QFD1 Q3UGN6 P70266 Q2M4G9 P47713 Q3UH93 Q6R891 Q91VJ5 Q8R169…	37.95 74/195	1.08 74/6854	6.592e-3
GO:0043651	linoleic acid metabolic process	The chemical reactions and pathways involving linoleic acid, an unsaturated omega-6 fatty acid that has the molecular formula C18H32O2.	ENSMUSG00000066071 ENSMUSG00000078597 ENSMUSG00000060803 ENSMUSG00000038155	'Cytochrome P450 4A12A'; 'cDNA fis, clone TRACH2008583,highly similar to CYTOCHROME P450 4A8'; 'Glutathione S-transferase P 1'; 'Glutathione S-transferase P 2'	Cyp4a12a Cyp4a12b Gstp1 Gstp2	Q91WL5 B0G0Y1 P19157 P46425	Q91WL5 B0G0Y1 P19157 P46425	2.05 4/195	12.50 4/32	6.984e-3
GO:0031667	response to nutrient levels	Any process that results in a change in state or activity of a cell or an organism (in terms of movement, secretion, enzyme production, gene expression, etc.) as a result of a stimulus reflecting the presence, absence, or concentration of nutrients.	ENSMUSG00000037526 ENSMUSG00000024843 ENSMUSG00000023959 ENSMUSG00000020122 ENSMUSG00000031985 ENSMUSG00000060803 ENSMUSG00000015656 ENSMUSG00000026866 ENSMUSG00000052727 ENSMUSG00000042447 ENSMUSG00000025271 ENSMUSG00000037071 ENSMUSG00000021594 ENSMUSG00000026469	'Beclin 1-associated autophagy-related key regulator'; 'Choline kinase alpha'; 'Chloride intracellular channel protein'; 'Epidermal growth factor receptor'; 'Dihydroxyacetone phosphate acyltransferase'; 'Glutathione S-transferase P 1'; 'Heat shock cognate 71 kDa protein'; 'Kynureninase'; 'Microtubule-associated protein 1B'; 'GATOR2 complex protein MIOS'; '6-phosphofructo-2-kinase/fructose-2,6-bis…	Atg14 Chka Clic5 Egfr Gnpat Gstp1 Hspa8 Kynu Map1b Mios Pfkfb1 Scd1 Srd5a1 Xpr1	Q8CDJ3 O54804 A0A668KLB7 Q01279 Q3TKG9 P19157 Q3TH04 A2ARD6 B2RQQ5 Q8VE19 P70266 P13516 A0A0R4J136 E3VX19	Q8CDJ3 O54804 A0A668KLB7 Q01279 Q3TKG9 P19157 Q3TH04 A2ARD6 B2RQQ5 Q8VE19 P70266 P13516 A0A0R4J136 E3VX19	7.18 14/195	2.43 14/576	7.063e-3
GO:0006721	terpenoid metabolic process	The chemical reactions and pathways involving terpenoids, any member of a class of compounds characterized by an isoprenoid chemical structure and including derivatives with various functional groups.	ENSMUSG00000061959 ENSMUSG00000055730 ENSMUSG00000061825 ENSMUSG00000032310 ENSMUSG00000020122 ENSMUSG00000021594	'Carboxylesterase 1E'; 'Pyrethroid hydrolase Ces2a'; 'Acylcarnitine hydrolase'; 'Cytochrome P450 1A2'; 'Epidermal growth factor receptor'; '3-oxo-5-alpha-steroid 4-dehydrogenase'	Ces1e Ces2a Ces2c Cyp1a2 Egfr Srd5a1	Q64176 Q8QZR3 Q91WG0 P00186 Q01279 A0A0R4J136	Q64176 Q8QZR3 Q91WG0 P00186 Q01279 A0A0R4J136	3.08 6/195	5.94 6/101	7.757e-3
GO:0033993	response to lipid	Any process that results in a change in state or activity of a cell or an organism (in terms of movement, secretion, enzyme production, gene expression, etc.) as a result of a lipid stimulus.	ENSMUSG00000004113 ENSMUSG00000025888 ENSMUSG00000061959 ENSMUSG00000061825 ENSMUSG00000039519 ENSMUSG00000020122 ENSMUSG00000031985 ENSMUSG00000060803 ENSMUSG00000063730 ENSMUSG00000038092 ENSMUSG00000015656 ENSMUSG00000052727 ENSMUSG00000078673 ENSMUSG00000028163 ENSMUSG00000021699 ENSMUSG00000025271 ENSMUSG00000038976 ENSMUSG00000037071 ENSMUSG00000041698 ENSMUSG00000021594 ENSMUSG00000035836	'Voltage-dependent N-type calcium channel subunit alpha'; 'Caspase-1'; 'Carboxylesterase 1E'; 'Acylcarnitine hydrolase'; '25-hydroxycholesterol 7-alpha-hydroxylase'; 'Epidermal growth factor receptor'; 'Dihydroxyacetone phosphate acyltransferase'; 'Glutathione S-transferase P 1'; '3 beta-hydroxysteroid dehydrogenase/Delta 5-->4-isomerase type 2'; 'NADPH-dependent 3-keto-steroid reductase Hsd3b5';…	Cacna1b Casp1 Ces1e Ces2c Cyp7b1 Egfr Gnpat Gstp1 Hsd3b2 Hsd3b5 Hspa8 Map1b Mup19 Nfkb1 Pde4d Pfkfb1 Ppp1r9b Scd1 Slco1a1 Srd5a1 Ugt2b1	A2AIR7 P29452 Q64176 Q91WG0 Q3USU4 Q01279 Q3TKG9 P19157 P26149 Q61694 Q3TH04 B2RQQ5 A9C497 P25799 F6QFD1 P70266 Q6R891 P13516 Q9QXZ6 A0A0R4J136 Q8R084	A2AIR7 P29452 Q64176 Q91WG0 Q3USU4 Q01279 Q3TKG9 P19157 P26149 Q61694 Q3TH04 B2RQQ5 A9C497 P25799 F6QFD1 P70266 Q6R891 P13516 Q9QXZ6 A0A0R4J136 Q8R084	10.77 21/195	1.82 21/1155	8.221e-3
GO:0010243	response to organonitrogen compound	Any process that results in a change in state or activity of a cell or an organism (in terms of movement, secretion, enzyme production, gene expression, etc.) as a result of an organonitrogen stimulus. An organonitrogen compound is formally a compound containing at least one carbon-nitrogen bond.	ENSMUSG00000042797 ENSMUSG00000004113 ENSMUSG00000025888 ENSMUSG00000000303 ENSMUSG00000061959 ENSMUSG00000020122 ENSMUSG00000060803 ENSMUSG00000029771 ENSMUSG00000026866 ENSMUSG00000052727 ENSMUSG00000078673 ENSMUSG00000028163 ENSMUSG00000021699 ENSMUSG00000024122 ENSMUSG00000025271 ENSMUSG00000038976 ENSMUSG00000026360 ENSMUSG00000072849 ENSMUSG00000021594 ENSMUSG00000072235 ENSMUSG00000035836	'Aquaporin-11'; 'Voltage-dependent N-type calcium channel subunit alpha'; 'Caspase-1'; 'Cadherin-1'; 'Carboxylesterase 1E'; 'Epidermal growth factor receptor'; 'Glutathione S-transferase P 1'; 'Interferon regulatory factor 5'; 'Kynureninase'; 'Microtubule-associated protein 1B'; 'Major urinary protein 19'; 'Nuclear factor NF-kappa-B p105 subunit'; 'Phosphodiesterase'; '3-phosphoinositide-dependen…	Aqp11 Cacna1b Casp1 Cdh1 Ces1e Egfr Gstp1 Irf5 Kynu Map1b Mup19 Nfkb1 Pde4d Pdpk1 Pfkfb1 Ppp1r9b Rgs2 Serpina1e Srd5a1 Tuba1a Ugt2b1	Q8BHH1 A2AIR7 P29452 A0A0R4IZW5 Q64176 Q01279 P19157 P56477 A2ARD6 B2RQQ5 A9C497 P25799 F6QFD1 Q3UGN6 P70266 Q6R891 O08849 Q00898 A0A0R4J136 P68369 Q8R084	Q8BHH1 A2AIR7 P29452 A0A0R4IZW5 Q64176 Q01279 P19157 P56477 A2ARD6 B2RQQ5 A9C497 P25799 F6QFD1 Q3UGN6 P70266 Q6R891 O08849 Q00898 A0A0R4J136 P68369 Q8R084	10.77 21/195	1.81 21/1161	8.432e-3
GO:1901566	organonitrogen compound biosynthetic process	The chemical reactions and pathways resulting in the formation of organonitrogen compound.	ENSMUSG00000026348 ENSMUSG00000000731 ENSMUSG00000042797 ENSMUSG00000055730 ENSMUSG00000024843 ENSMUSG00000021622 ENSMUSG00000023044 ENSMUSG00000042737 ENSMUSG00000020122 ENSMUSG00000006390 ENSMUSG00000108596 ENSMUSG00000060803 ENSMUSG00000038155 ENSMUSG00000029208 ENSMUSG00000026866 ENSMUSG00000034880 ENSMUSG00000034617 ENSMUSG00000066877 ENSMUSG00000033938 ENSMUSG00000028163 ENSMUSG00000037847 …	'2-amino-3-carboxymuconate-6-semialdehyde decarboxylase'; 'AIRE'; 'Aquaporin-11'; 'Pyrethroid hydrolase Ces2a'; 'Choline kinase alpha'; 'Creatine kinase S-type, mitochondrial'; 'Cysteine sulfinic acid decarboxylase'; 'Dolichol-phosphate mannosyltransferase subunit 3'; 'Epidermal growth factor receptor'; 'Elongation of very long chain fatty acids protein 1'; 'Predicted gene, 49368'; 'Glutathione S…	Acmsd Aire Aqp11 Ces2a Chka Ckmt2 Csad Dpm3 Egfr Elovl1 Gm49368 Gstp1 Gstp2 Guf1 Kynu Mrpl34 Mtrr Nck2 Ndufb7 Nfkb1 Nmrk1 Pank3 Pla2g4a Rgs2 Slc19a2 Upb1 Znf706	Q8R519 B2MVU6 Q8BHH1 Q8QZR3 O54804 Q6P8J7 Q9DBE0 Q9D1Q4 Q01279 Q548M4 Q3U1U4 P19157 P46425 Q8C3X4 A2ARD6 Q99N91 A0A1Y7VKC5 O55033 Q9CR61 P25799 A0A498WGT1 Q3UWJ1 P47713 O08849 Q9EQN9 Q8VC97 Q9D115	Q8R519 B2MVU6 Q8BHH1 Q8QZR3 O54804 Q6P8J7 Q9DBE0 Q9D1Q4 Q01279 Q548M4 Q3U1U4 P19157 P46425 Q8C3X4 A2ARD6 Q99N91 A0A1Y7VKC5 O55033 Q9CR61 P25799 A0A498WGT1 Q3UWJ1 P47713 O08849 Q9EQN9 Q8VC97 Q9D115	13.85 27/195	1.58 27/1707	8.432e-3
GO:0048731	system development	The process whose specific outcome is the progression of an organismal system over time, from its formation to the mature structure. A system is a regularly interacting or interdependent group of organs or tissues that work together to carry out a given biological process.	ENSMUSG00000000731 ENSMUSG00000042797 ENSMUSG00000024426 ENSMUSG00000022181 ENSMUSG00000000303 ENSMUSG00000063870 ENSMUSG00000023959 ENSMUSG00000032482 ENSMUSG00000032310 ENSMUSG00000066071 ENSMUSG00000078597 ENSMUSG00000039519 ENSMUSG00000048826 ENSMUSG00000023026 ENSMUSG00000020122 ENSMUSG00000001036 ENSMUSG00000032035 ENSMUSG00000031985 ENSMUSG00000060803 ENSMUSG00000063730 ENSMUSG00000038092 …	'AIRE'; 'Aquaporin-11'; 'Alpha-tubulin N-acetyltransferase 1'; 'Complement component C6'; 'Cadherin-1'; 'Chromodomain-helicase-DNA-binding protein 4'; 'Chloride intracellular channel protein'; 'Chondroitin sulfate proteoglycan 5'; 'Cytochrome P450 1A2'; 'Cytochrome P450 4A12A'; 'cDNA fis, clone TRACH2008583,highly similar to CYTOCHROME P450 4A8'; '25-hydroxycholesterol 7-alpha-hydroxylase'; 'Dapp…	Aire Aqp11 Atat1 C6 Cdh1 Chd4 Clic5 Cspg5 Cyp1a2 Cyp4a12a Cyp4a12b Cyp7b1 Dact2 Dip2b Egfr Epn2 Ets1 Gnpat Gstp1 Hsd3b2 Hsd3b5 Hspa8 Ing2 Map1b Micall2 Mios Mki67 Mup20 Mycbp2 Nat8f5 Nck2 Nde1 Nek3 Nfkb1 Pde4d Pdpk1 Pla2g4a Plxnd1 Ppp1r9b Pqbp1 Ptprd Rgs2 S100a1 Setd1a Slitrk4 Specc1l Srd5a1 Tuba1a Ube2q1 Upb1	B2MVU6 Q8BHH1 Q8K341 E9Q6D8 A0A0R4IZW5 Q6PDQ2 A0A668KLB7 Q71M36 P00186 Q91WL5 B0G0Y1 Q3USU4 Q7TN08 B2RQC7 Q01279 Q69ZS5 V9GXE2 Q3TKG9 P19157 P26149 Q61694 Q3TH04 B6ZI39 B2RQQ5 Q3TN34 Q8VE19 E9PVX6 Q5FW60 Q7TPH6 Q9QXS8 O55033 Q9CZA6 Q9R0A5 P25799 F6QFD1 Q3UGN6 P47713 Q3UH93 Q6R891 Q91VJ5 Q8R169 O08849 Q91V77 E9PYH6 Q149A4 A0A0R4J0J8 A0A0R4J136 P68369 Q7TSS2 Q8VC97	B2MVU6 Q8BHH1 Q8K341 E9Q6D8 A0A0R4IZW5 Q6PDQ2 A0A668KLB7 Q71M36 P00186 Q91WL5 B0G0Y1 Q3USU4 Q7TN08 B2RQC7 Q01279 Q69ZS5 V9GXE2 Q3TKG9 P19157 P26149 Q61694 Q3TH04 B6ZI39 B2RQQ5 Q3TN34 Q8VE19 E9PVX6 Q5FW60 Q7TPH6 Q9QXS8 O55033 Q9CZA6 Q9R0A5 P25799 F6QFD1 Q3UGN6 P47713 Q3UH93 Q6R891 Q91VJ5 Q8R169 O08849 Q91V77 E9PYH6 Q149A4 A0A0R4J0J8 A0A0R4J136 P68369 Q7TSS2 Q8VC97	25.64 50/195	1.21 50/4117	8.604e-3
GO:0021766	hippocampus development	The progression of the hippocampus over time from its initial formation until its mature state.	ENSMUSG00000024426 ENSMUSG00000063730 ENSMUSG00000038092 ENSMUSG00000038976 ENSMUSG00000021594 ENSMUSG00000072235	'Alpha-tubulin N-acetyltransferase 1'; '3 beta-hydroxysteroid dehydrogenase/Delta 5-->4-isomerase type 2'; 'NADPH-dependent 3-keto-steroid reductase Hsd3b5'; 'Neurabin-2'; '3-oxo-5-alpha-steroid 4-dehydrogenase'; 'Tubulin alpha-1A chain'	Atat1 Hsd3b2 Hsd3b5 Ppp1r9b Srd5a1 Tuba1a	Q8K341 P26149 Q61694 Q6R891 A0A0R4J136 P68369	Q8K341 P26149 Q61694 Q6R891 A0A0R4J136 P68369	3.08 6/195	5.61 6/107	9.513e-3
GO:0009987	cellular process	Any process that is carried out at the cellular level, but not necessarily restricted to a single cell. For example, cell communication occurs among more than one cell, but occurs at the cellular level.	ENSMUSG00000027628 ENSMUSG00000026348 ENSMUSG00000000731 ENSMUSG00000017390 ENSMUSG00000040174 ENSMUSG00000002661 ENSMUSG00000031931 ENSMUSG00000064294 ENSMUSG00000042797 ENSMUSG00000031355 ENSMUSG00000024426 ENSMUSG00000030213 ENSMUSG00000037526 ENSMUSG00000055415 ENSMUSG00000029787 ENSMUSG00000045176 ENSMUSG00000011158 ENSMUSG00000022181 ENSMUSG00000079105 ENSMUSG00000004113 ENSMUSG00000025888 …	'Protein AAR2 homolog'; '2-amino-3-carboxymuconate-6-semialdehyde decarboxylase'; 'AIRE'; 'Fructose-bisphosphate aldolase C'; 'AlkB homolog 3, alpha-ketoglutarate-dependent dioxygenase'; 'Alpha-ketoglutarate-dependent dioxygenase alkB homolog 7, mitochondrial'; 'Ankyrin repeat domain-containing protein 49'; 'Aldehyde oxidase 3'; 'Aquaporin-11'; 'Rho GTPase-activating protein 6'; 'Alpha-tubulin N-…	Aar2 Acmsd Aire Aldoc Alkbh3 Alkbh7 Ankrd49 Aox3 Aqp11 Arhgap6 Atat1 Atf7ip Atg14 Atp10b Avl9 Borcs6 Brf1 C6 C7 Cacna1b Casp1 Cdc16 Cdh1 Ces1e Ces2a Ces2c Chd4 Chka Ckmt2 Clic5 Cnn2 Cpq Csad Cspg5 Cyp1a2 Cyp2c23 Cyp2c70 Cyp2d9 Cyp2f2 Cyp4a12a Cyp4a12b Cyp4v2 Cyp7b1 Dact2 Ddx19b Ddx3y Dicer1 Dip2b Dmac2 Dnajb9 Dop1a Dpm3 Egfr Elf1 Elovl1 Epn2 Ets1 Fra10ac1 Gabpb2 Galns Gm49368 Gnpat Gstp1 Gstp2 Gu…	Q8C161 Q8R519 B2MVU6 P05063 A2AKV6 Q9D6Z0 Q8VE42 G3X982 Q8BHH1 O54834 Q8K341 Q7TT18 Q8CDJ3 B1AWN4 Q80U56 Q9D6W8 G3X8S2 E9Q6D8 D3YXF5 A2AIR7 P29452 Q8R349 A0A0R4IZW5 Q64176 Q8QZR3 Q91WG0 Q6PDQ2 O54804 Q6P8J7 A0A668KLB7 Q543F3 Q9WVJ3 Q9DBE0 Q71M36 P00186 E9Q5K4 Q91W64 P11714 P33267 Q91WL5 B0G0Y1 Q9DBW0 Q3USU4 Q7TN08 Q8BZY3 Q3U484 F8VQ54 B2RQC7 A0A0U1RNX2 Q9QYI6 H7BWZ9 Q9D1Q4 Q01279 Q3V1H4 Q548M4 Q6…	Q8C161 Q8R519 B2MVU6 P05063 A2AKV6 Q9D6Z0 Q8VE42 G3X982 Q8BHH1 O54834 Q8K341 Q7TT18 Q8CDJ3 B1AWN4 Q80U56 Q9D6W8 G3X8S2 E9Q6D8 D3YXF5 A2AIR7 P29452 Q8R349 A0A0R4IZW5 Q64176 Q8QZR3 Q91WG0 Q6PDQ2 O54804 Q6P8J7 A0A668KLB7 Q543F3 Q9WVJ3 Q9DBE0 Q71M36 P00186 E9Q5K4 Q91W64 P11714 P33267 Q91WL5 B0G0Y1 Q9DBW0 Q3USU4 Q7TN08 Q8BZY3 Q3U484 F8VQ54 B2RQC7 A0A0U1RNX2 Q9QYI6 H7BWZ9 Q9D1Q4 Q01279 Q3V1H4 Q548M4 Q6…	88.21 172/195	0.82 172/20967	9.669e-3
GO:0021543	pallium development	The process whose specific outcome is the progression of the pallium over time, from its formation to the mature structure. The pallium is the roof region of the telencephalon.	ENSMUSG00000024426 ENSMUSG00000020122 ENSMUSG00000063730 ENSMUSG00000038092 ENSMUSG00000022678 ENSMUSG00000038976 ENSMUSG00000021594 ENSMUSG00000072235	'Alpha-tubulin N-acetyltransferase 1'; 'Epidermal growth factor receptor'; '3 beta-hydroxysteroid dehydrogenase/Delta 5-->4-isomerase type 2'; 'NADPH-dependent 3-keto-steroid reductase Hsd3b5'; 'Nuclear distribution protein nudE homolog 1'; 'Neurabin-2'; '3-oxo-5-alpha-steroid 4-dehydrogenase'; 'Tubulin alpha-1A chain'	Atat1 Egfr Hsd3b2 Hsd3b5 Nde1 Ppp1r9b Srd5a1 Tuba1a	Q8K341 Q01279 P26149 Q61694 Q9CZA6 Q6R891 A0A0R4J136 P68369	Q8K341 Q01279 P26149 Q61694 Q9CZA6 Q6R891 A0A0R4J136 P68369	4.10 8/195	3.85 8/208	1.002e-2
GO:0048856	anatomical structure development	The biological process whose specific outcome is the progression of an anatomical structure from an initial condition to its mature state. This process begins with the formation of the structure and ends with the mature structure, whatever form that may be including its natural destruction. An anatomical structure is any biological entity that occupies space and is distinguished from its surround…	ENSMUSG00000000731 ENSMUSG00000017390 ENSMUSG00000042797 ENSMUSG00000024426 ENSMUSG00000022181 ENSMUSG00000025888 ENSMUSG00000000303 ENSMUSG00000061959 ENSMUSG00000063870 ENSMUSG00000023959 ENSMUSG00000004665 ENSMUSG00000039007 ENSMUSG00000032482 ENSMUSG00000032310 ENSMUSG00000066071 ENSMUSG00000078597 ENSMUSG00000039519 ENSMUSG00000048826 ENSMUSG00000041415 ENSMUSG00000023026 ENSMUSG00000014905 …	'AIRE'; 'Fructose-bisphosphate aldolase C'; 'Aquaporin-11'; 'Alpha-tubulin N-acetyltransferase 1'; 'Complement component C6'; 'Caspase-1'; 'Cadherin-1'; 'Carboxylesterase 1E'; 'Chromodomain-helicase-DNA-binding protein 4'; 'Chloride intracellular channel protein'; 'Calponin'; 'Carboxypeptidase Q'; 'Chondroitin sulfate proteoglycan 5'; 'Cytochrome P450 1A2'; 'Cytochrome P450 4A12A'; 'cDNA fis, clo…	Aire Aldoc Aqp11 Atat1 C6 Casp1 Cdh1 Ces1e Chd4 Clic5 Cnn2 Cpq Cspg5 Cyp1a2 Cyp4a12a Cyp4a12b Cyp7b1 Dact2 Dicer1 Dip2b Dnajb9 Egfr Elovl1 Epn2 Ets1 Gnpat Gstp1 Hsd3b2 Hsd3b5 Hspa8 Ing2 Krt23 Map1b Micall2 Mios Mki67 Mup20 Mycbp2 Nat8 Nat8f5 Nck2 Nde1 Nek3 Nfkb1 Pde4d Pdpk1 Pfkfb1 Pias1 Pla2g4a Plxnd1 Ppp1r9b Pqbp1 Ptprd Rgs2 S100a1 Scd1 Setd1a Slc24a3 Slitrk4 Specc1l Srd5a1 Ssr2 Tppp3 Trip6 Tuba…	B2MVU6 P05063 Q8BHH1 Q8K341 E9Q6D8 P29452 A0A0R4IZW5 Q64176 Q6PDQ2 A0A668KLB7 Q543F3 Q9WVJ3 Q71M36 P00186 Q91WL5 B0G0Y1 Q3USU4 Q7TN08 F8VQ54 B2RQC7 Q9QYI6 Q01279 Q548M4 Q69ZS5 V9GXE2 Q3TKG9 P19157 P26149 Q61694 Q3TH04 B6ZI39 Q3ULX3 B2RQQ5 Q3TN34 Q8VE19 E9PVX6 Q5FW60 Q7TPH6 Q9JIY7 Q9QXS8 O55033 Q9CZA6 Q9R0A5 P25799 F6QFD1 Q3UGN6 P70266 Q2M4G9 P47713 Q3UH93 Q6R891 Q91VJ5 Q8R169 O08849 Q91V77 P13516…	B2MVU6 P05063 Q8BHH1 Q8K341 E9Q6D8 P29452 A0A0R4IZW5 Q64176 Q6PDQ2 A0A668KLB7 Q543F3 Q9WVJ3 Q71M36 P00186 Q91WL5 B0G0Y1 Q3USU4 Q7TN08 F8VQ54 B2RQC7 Q9QYI6 Q01279 Q548M4 Q69ZS5 V9GXE2 Q3TKG9 P19157 P26149 Q61694 Q3TH04 B6ZI39 Q3ULX3 B2RQQ5 Q3TN34 Q8VE19 E9PVX6 Q5FW60 Q7TPH6 Q9JIY7 Q9QXS8 O55033 Q9CZA6 Q9R0A5 P25799 F6QFD1 Q3UGN6 P70266 Q2M4G9 P47713 Q3UH93 Q6R891 Q91VJ5 Q8R169 O08849 Q91V77 P13516…	34.87 68/195	1.08 68/6269	1.031e-2
GO:0009991	response to extracellular stimulus	Any process that results in a change in state or activity of a cell or an organism (in terms of movement, secretion, enzyme production, gene expression, etc.) as a result of an extracellular stimulus.	ENSMUSG00000037526 ENSMUSG00000024843 ENSMUSG00000023959 ENSMUSG00000020122 ENSMUSG00000031985 ENSMUSG00000060803 ENSMUSG00000015656 ENSMUSG00000026866 ENSMUSG00000052727 ENSMUSG00000042447 ENSMUSG00000025271 ENSMUSG00000037071 ENSMUSG00000021594 ENSMUSG00000026469	'Beclin 1-associated autophagy-related key regulator'; 'Choline kinase alpha'; 'Chloride intracellular channel protein'; 'Epidermal growth factor receptor'; 'Dihydroxyacetone phosphate acyltransferase'; 'Glutathione S-transferase P 1'; 'Heat shock cognate 71 kDa protein'; 'Kynureninase'; 'Microtubule-associated protein 1B'; 'GATOR2 complex protein MIOS'; '6-phosphofructo-2-kinase/fructose-2,6-bis…	Atg14 Chka Clic5 Egfr Gnpat Gstp1 Hspa8 Kynu Map1b Mios Pfkfb1 Scd1 Srd5a1 Xpr1	Q8CDJ3 O54804 A0A668KLB7 Q01279 Q3TKG9 P19157 Q3TH04 A2ARD6 B2RQQ5 Q8VE19 P70266 P13516 A0A0R4J136 E3VX19	Q8CDJ3 O54804 A0A668KLB7 Q01279 Q3TKG9 P19157 Q3TH04 A2ARD6 B2RQQ5 Q8VE19 P70266 P13516 A0A0R4J136 E3VX19	7.18 14/195	2.30 14/610	1.031e-2
GO:0015816	glycine transport	The directed movement of glycine, aminoethanoic acid, into, out of or within a cell, or between cells, by means of some agent such as a transporter or pore.	ENSMUSG00000026360 ENSMUSG00000039728 ENSMUSG00000022180	'Regulator of G-protein signaling 2'; 'Transporter'; 'Large neutral amino acids transporter small subunit 2'	Rgs2 Slc6a5 Slc7a8	O08849 B2RXV9 Q9QXW9	O08849 B2RXV9 Q9QXW9	1.54 3/195	20.00 3/15	1.042e-2
GO:1901698	response to nitrogen compound	Any process that results in a change in state or activity of a cell or an organism (in terms of movement, secretion, enzyme production, gene expression, etc.) as a result of a nitrogen compound stimulus.	ENSMUSG00000042797 ENSMUSG00000004113 ENSMUSG00000025888 ENSMUSG00000000303 ENSMUSG00000061959 ENSMUSG00000020122 ENSMUSG00000060803 ENSMUSG00000029771 ENSMUSG00000026866 ENSMUSG00000052727 ENSMUSG00000078673 ENSMUSG00000028163 ENSMUSG00000021699 ENSMUSG00000024122 ENSMUSG00000025271 ENSMUSG00000038976 ENSMUSG00000031157 ENSMUSG00000026360 ENSMUSG00000072849 ENSMUSG00000021594 ENSMUSG00000072235 …	'Aquaporin-11'; 'Voltage-dependent N-type calcium channel subunit alpha'; 'Caspase-1'; 'Cadherin-1'; 'Carboxylesterase 1E'; 'Epidermal growth factor receptor'; 'Glutathione S-transferase P 1'; 'Interferon regulatory factor 5'; 'Kynureninase'; 'Microtubule-associated protein 1B'; 'Major urinary protein 19'; 'Nuclear factor NF-kappa-B p105 subunit'; 'Phosphodiesterase'; '3-phosphoinositide-dependen…	Aqp11 Cacna1b Casp1 Cdh1 Ces1e Egfr Gstp1 Irf5 Kynu Map1b Mup19 Nfkb1 Pde4d Pdpk1 Pfkfb1 Ppp1r9b Pqbp1 Rgs2 Serpina1e Srd5a1 Tuba1a Ugt2b1	Q8BHH1 A2AIR7 P29452 A0A0R4IZW5 Q64176 Q01279 P19157 P56477 A2ARD6 B2RQQ5 A9C497 P25799 F6QFD1 Q3UGN6 P70266 Q6R891 Q91VJ5 O08849 Q00898 A0A0R4J136 P68369 Q8R084	Q8BHH1 A2AIR7 P29452 A0A0R4IZW5 Q64176 Q01279 P19157 P56477 A2ARD6 B2RQQ5 A9C497 P25799 F6QFD1 Q3UGN6 P70266 Q6R891 Q91VJ5 O08849 Q00898 A0A0R4J136 P68369 Q8R084	11.28 22/195	1.71 22/1283	1.043e-2
GO:0007416	synapse assembly	The aggregation, arrangement and bonding together of a set of components to form a synapse. This process ends when the synapse is mature (functional).	ENSMUSG00000000303 ENSMUSG00000063870 ENSMUSG00000031985 ENSMUSG00000052727 ENSMUSG00000033004 ENSMUSG00000030123 ENSMUSG00000028399 ENSMUSG00000046699	'Cadherin-1'; 'Chromodomain-helicase-DNA-binding protein 4'; 'Dihydroxyacetone phosphate acyltransferase'; 'Microtubule-associated protein 1B'; 'E3 ubiquitin-protein ligase MYCBP2'; 'Plexin-D1'; 'Ptprd protein'; 'SLIT and NTRK-like family, member 4'	Cdh1 Chd4 Gnpat Map1b Mycbp2 Plxnd1 Ptprd Slitrk4	A0A0R4IZW5 Q6PDQ2 Q3TKG9 B2RQQ5 Q7TPH6 Q3UH93 Q8R169 Q149A4	A0A0R4IZW5 Q6PDQ2 Q3TKG9 B2RQQ5 Q7TPH6 Q3UH93 Q8R169 Q149A4	4.10 8/195	3.69 8/217	1.212e-2
GO:0044273	sulfur compound catabolic process	The chemical reactions and pathways resulting in the breakdown of compounds that contain sulfur, such as the amino acids methionine and cysteine or the tripeptide glutathione.	ENSMUSG00000023044 ENSMUSG00000015027 ENSMUSG00000034617 ENSMUSG00000031767	'Cysteine sulfinic acid decarboxylase'; 'N-acetylgalactosamine-6-sulfatase'; '5-methyltetrahydrofolate-homocysteine methyltransferase reductase'; 'Peroxisomal coenzyme A diphosphatase NUDT7'	Csad Galns Mtrr Nudt7	Q9DBE0 Q571E4 A0A1Y7VKC5 Q99P30	Q9DBE0 Q571E4 A0A1Y7VKC5 Q99P30	2.05 4/195	10.00 4/40	1.225e-2
GO:0034308	primary alcohol metabolic process	The chemical reactions and pathways involving primary alcohols. A primary alcohol is any alcohol in which a hydroxy group, -OH, is attached to a saturated carbon atom which has either three hydrogen atoms attached to it or only one other carbon atom and two hydrogen atoms attached to it.	ENSMUSG00000061959 ENSMUSG00000055730 ENSMUSG00000061825 ENSMUSG00000024843 ENSMUSG00000032310 ENSMUSG00000030378	'Carboxylesterase 1E'; 'Pyrethroid hydrolase Ces2a'; 'Acylcarnitine hydrolase'; 'Choline kinase alpha'; 'Cytochrome P450 1A2'; 'Sulfotransferase 2A8'	Ces1e Ces2a Ces2c Chka Cyp1a2 Sult2a8	Q64176 Q8QZR3 Q91WG0 O54804 P00186 Q8BGL3	Q64176 Q8QZR3 Q91WG0 O54804 P00186 Q8BGL3	3.08 6/195	5.17 6/116	1.238e-2
GO:1901700	response to oxygen-containing compound	Any process that results in a change in state or activity of a cell or an organism (in terms of movement, secretion, enzyme production, gene expression, etc.) as a result of an oxygen-containing compound stimulus.	ENSMUSG00000004113 ENSMUSG00000025888 ENSMUSG00000000303 ENSMUSG00000061959 ENSMUSG00000061825 ENSMUSG00000041415 ENSMUSG00000020122 ENSMUSG00000031985 ENSMUSG00000060803 ENSMUSG00000063730 ENSMUSG00000038092 ENSMUSG00000015656 ENSMUSG00000029771 ENSMUSG00000026866 ENSMUSG00000052727 ENSMUSG00000022679 ENSMUSG00000078673 ENSMUSG00000028163 ENSMUSG00000021699 ENSMUSG00000024122 ENSMUSG00000025271 …	'Voltage-dependent N-type calcium channel subunit alpha'; 'Caspase-1'; 'Cadherin-1'; 'Carboxylesterase 1E'; 'Acylcarnitine hydrolase'; 'Endoribonuclease Dicer'; 'Epidermal growth factor receptor'; 'Dihydroxyacetone phosphate acyltransferase'; 'Glutathione S-transferase P 1'; '3 beta-hydroxysteroid dehydrogenase/Delta 5-->4-isomerase type 2'; 'NADPH-dependent 3-keto-steroid reductase Hsd3b5'; 'Hea…	Cacna1b Casp1 Cdh1 Ces1e Ces2c Dicer1 Egfr Gnpat Gstp1 Hsd3b2 Hsd3b5 Hspa8 Irf5 Kynu Map1b Mpv17l Mup19 Nfkb1 Pde4d Pdpk1 Pfkfb1 Ppp1r9b Rgs2 Scd1 Serpina1e Slco1a1 Srd5a1 Tuba1a Ugt2b1 Vsnl1	A2AIR7 P29452 A0A0R4IZW5 Q64176 Q91WG0 F8VQ54 Q01279 Q3TKG9 P19157 P26149 Q61694 Q3TH04 P56477 A2ARD6 B2RQQ5 Q99MS3 A9C497 P25799 F6QFD1 Q3UGN6 P70266 Q6R891 O08849 P13516 Q00898 Q9QXZ6 A0A0R4J136 P68369 Q8R084 B2L107	A2AIR7 P29452 A0A0R4IZW5 Q64176 Q91WG0 F8VQ54 Q01279 Q3TKG9 P19157 P26149 Q61694 Q3TH04 P56477 A2ARD6 B2RQQ5 Q99MS3 A9C497 P25799 F6QFD1 Q3UGN6 P70266 Q6R891 O08849 P13516 Q00898 Q9QXZ6 A0A0R4J136 P68369 Q8R084 B2L107	15.38 30/195	1.44 30/2077	1.276e-2
GO:0072330	monocarboxylic acid biosynthetic process	The chemical reactions and pathways resulting in the formation of monocarboxylic acids, any organic acid containing one carboxyl (-COOH) group.	ENSMUSG00000061959 ENSMUSG00000039519 ENSMUSG00000006390 ENSMUSG00000060803 ENSMUSG00000038155 ENSMUSG00000056220 ENSMUSG00000046971 ENSMUSG00000037071	'Carboxylesterase 1E'; '25-hydroxycholesterol 7-alpha-hydroxylase'; 'Elongation of very long chain fatty acids protein 1'; 'Glutathione S-transferase P 1'; 'Glutathione S-transferase P 2'; 'Cytosolic phospholipase A2'; 'Phospholipase A2'; 'Acyl-CoA desaturase 1'	Ces1e Cyp7b1 Elovl1 Gstp1 Gstp2 Pla2g4a Pla2g4f Scd1	Q64176 Q3USU4 Q548M4 P19157 P46425 P47713 Q06EY0 P13516	Q64176 Q3USU4 Q548M4 P19157 P46425 P47713 Q06EY0 P13516	4.10 8/195	3.62 8/221	1.276e-2
GO:0048518	positive regulation of biological process	Any process that activates or increases the frequency, rate or extent of a biological process. Biological processes are regulated by many means; examples include the control of gene expression, protein modification or interaction with a protein or substrate molecule.	ENSMUSG00000000731 ENSMUSG00000031931 ENSMUSG00000042797 ENSMUSG00000024426 ENSMUSG00000030213 ENSMUSG00000037526 ENSMUSG00000011158 ENSMUSG00000022181 ENSMUSG00000079105 ENSMUSG00000004113 ENSMUSG00000025888 ENSMUSG00000038416 ENSMUSG00000000303 ENSMUSG00000061959 ENSMUSG00000063870 ENSMUSG00000004665 ENSMUSG00000032482 ENSMUSG00000039519 ENSMUSG00000041415 ENSMUSG00000023026 ENSMUSG00000014905 …	'AIRE'; 'Ankyrin repeat domain-containing protein 49'; 'Aquaporin-11'; 'Alpha-tubulin N-acetyltransferase 1'; 'Activating transcription factor 7-interacting protein 1'; 'Beclin 1-associated autophagy-related key regulator'; 'B-related factor 1'; 'Complement component C6'; 'Complement component 7'; 'Voltage-dependent N-type calcium channel subunit alpha'; 'Caspase-1'; 'Cell division cycle protein …	Aire Ankrd49 Aqp11 Atat1 Atf7ip Atg14 Brf1 C6 C7 Cacna1b Casp1 Cdc16 Cdh1 Ces1e Chd4 Cnn2 Cspg5 Cyp7b1 Dicer1 Dip2b Dnajb9 Egfr Elf1 Epn2 Ets1 Gabpb2 Gstp1 Guf1 Heatr1 Hspa8 Ing2 Iqsec2 Irf5 Jchain Lrsam1 Map1b Mapre3 Mios Morf4l1 Mup19 Mup20 Mycbp2 Nat8 Nck2 Nfkb1 Nup98 Pde4d Pdpk1 Pfkfb1 Pias1 Pla2g4a Plxnd1 Ppp1r9b Pqbp1 Ptprd Rbm5 Rgs2 S100a1 Scd1 Setd1a Slc24a3 Slitrk4 Smtn Snx18 Specc1l Tpp…	B2MVU6 Q8VE42 Q8BHH1 Q8K341 Q7TT18 Q8CDJ3 G3X8S2 E9Q6D8 D3YXF5 A2AIR7 P29452 Q8R349 A0A0R4IZW5 Q64176 Q6PDQ2 Q543F3 Q71M36 Q3USU4 F8VQ54 B2RQC7 Q9QYI6 Q01279 Q3V1H4 Q69ZS5 V9GXE2 P81069 P19157 Q8C3X4 G3X9B1 Q3TH04 B6ZI39 E9QAD8 P56477 P01592 Q80ZI6 B2RQQ5 D3Z6G3 Q8VE19 P60762 A9C497 Q5FW60 Q7TPH6 Q9JIY7 O55033 P25799 A0A1B0GSX7 F6QFD1 Q3UGN6 P70266 Q2M4G9 P47713 Q3UH93 Q6R891 Q91VJ5 Q8R169 Q91YE7…	B2MVU6 Q8VE42 Q8BHH1 Q8K341 Q7TT18 Q8CDJ3 G3X8S2 E9Q6D8 D3YXF5 A2AIR7 P29452 Q8R349 A0A0R4IZW5 Q64176 Q6PDQ2 Q543F3 Q71M36 Q3USU4 F8VQ54 B2RQC7 Q9QYI6 Q01279 Q3V1H4 Q69ZS5 V9GXE2 P81069 P19157 Q8C3X4 G3X9B1 Q3TH04 B6ZI39 E9QAD8 P56477 P01592 Q80ZI6 B2RQQ5 D3Z6G3 Q8VE19 P60762 A9C497 Q5FW60 Q7TPH6 Q9JIY7 O55033 P25799 A0A1B0GSX7 F6QFD1 Q3UGN6 P70266 Q2M4G9 P47713 Q3UH93 Q6R891 Q91VJ5 Q8R169 Q91YE7…	35.90 70/195	1.06 70/6589	1.293e-2
GO:0044248	cellular catabolic process	The chemical reactions and pathways resulting in the breakdown of substances, carried out by individual cells.	ENSMUSG00000026348 ENSMUSG00000017390 ENSMUSG00000037526 ENSMUSG00000025888 ENSMUSG00000039007 ENSMUSG00000023044 ENSMUSG00000032310 ENSMUSG00000052974 ENSMUSG00000066071 ENSMUSG00000078597 ENSMUSG00000015027 ENSMUSG00000015656 ENSMUSG00000026866 ENSMUSG00000026792 ENSMUSG00000034617 ENSMUSG00000031767 ENSMUSG00000021699 ENSMUSG00000025271 ENSMUSG00000056220 ENSMUSG00000046971 ENSMUSG00000042364 …	'2-amino-3-carboxymuconate-6-semialdehyde decarboxylase'; 'Fructose-bisphosphate aldolase C'; 'Beclin 1-associated autophagy-related key regulator'; 'Caspase-1'; 'Carboxypeptidase Q'; 'Cysteine sulfinic acid decarboxylase'; 'Cytochrome P450 1A2'; 'Cytochrome P450 2F2'; 'Cytochrome P450 4A12A'; 'cDNA fis, clone TRACH2008583,highly similar to CYTOCHROME P450 4A8'; 'N-acetylgalactosamine-6-sulfatase…	Acmsd Aldoc Atg14 Casp1 Cpq Csad Cyp1a2 Cyp2f2 Cyp4a12a Cyp4a12b Galns Hspa8 Kynu Lrsam1 Mtrr Nudt7 Pde4d Pfkfb1 Pla2g4a Pla2g4f Snx18 Sult2a8 Ugt2b1 Upb1	Q8R519 P05063 Q8CDJ3 P29452 Q9WVJ3 Q9DBE0 P00186 P33267 Q91WL5 B0G0Y1 Q571E4 Q3TH04 A2ARD6 Q80ZI6 A0A1Y7VKC5 Q99P30 F6QFD1 P70266 P47713 Q06EY0 Q8C788 Q8BGL3 Q8R084 Q8VC97	Q8R519 P05063 Q8CDJ3 P29452 Q9WVJ3 Q9DBE0 P00186 P33267 Q91WL5 B0G0Y1 Q571E4 Q3TH04 A2ARD6 Q80ZI6 A0A1Y7VKC5 Q99P30 F6QFD1 P70266 P47713 Q06EY0 Q8C788 Q8BGL3 Q8R084 Q8VC97	12.31 24/195	1.57 24/1524	1.631e-2
GO:0019805	quinolinate biosynthetic process	The chemical reactions and pathways resulting in the formation of quinolinate, the anion of quinolinic acid, also known as 2,3-pyridinedicarboxylic acid.	ENSMUSG00000026348 ENSMUSG00000026866	'2-amino-3-carboxymuconate-6-semialdehyde decarboxylase'; 'Kynureninase'	Acmsd Kynu	Q8R519 A2ARD6	Q8R519 A2ARD6	1.03 2/195	50.00 2/4	1.722e-2
GO:0051384	response to glucocorticoid	Any process that results in a change in state or activity of a cell or an organism (in terms of movement, secretion, enzyme production, gene expression, etc.) as a result of a glucocorticoid stimulus. Glucocorticoids are hormonal C21 corticosteroids synthesized from cholesterol with the ability to bind with the cortisol receptor and trigger similar effects. Glucocorticoids act primarily on carboh…	ENSMUSG00000020122 ENSMUSG00000060803 ENSMUSG00000063730 ENSMUSG00000038092 ENSMUSG00000025271 ENSMUSG00000021594 ENSMUSG00000035836	'Epidermal growth factor receptor'; 'Glutathione S-transferase P 1'; '3 beta-hydroxysteroid dehydrogenase/Delta 5-->4-isomerase type 2'; 'NADPH-dependent 3-keto-steroid reductase Hsd3b5'; '6-phosphofructo-2-kinase/fructose-2,6-bisphosphatase 1'; '3-oxo-5-alpha-steroid 4-dehydrogenase'; 'UDP-glucuronosyltransferase'	Egfr Gstp1 Hsd3b2 Hsd3b5 Pfkfb1 Srd5a1 Ugt2b1	Q01279 P19157 P26149 Q61694 P70266 A0A0R4J136 Q8R084	Q01279 P19157 P26149 Q61694 P70266 A0A0R4J136 Q8R084	3.59 7/195	3.95 7/177	1.737e-2
GO:0051128	regulation of cellular component organization	Any process that modulates the frequency, rate or extent of a process involved in the formation, arrangement of constituent parts, or disassembly of cell structures, including the plasma membrane and any external encapsulating structures such as the cell wall and cell envelope.	ENSMUSG00000031355 ENSMUSG00000024426 ENSMUSG00000030213 ENSMUSG00000004113 ENSMUSG00000038416 ENSMUSG00000000303 ENSMUSG00000063870 ENSMUSG00000004665 ENSMUSG00000023026 ENSMUSG00000020122 ENSMUSG00000001036 ENSMUSG00000032035 ENSMUSG00000015656 ENSMUSG00000026792 ENSMUSG00000052727 ENSMUSG00000029166 ENSMUSG00000031004 ENSMUSG00000022679 ENSMUSG00000033004 ENSMUSG00000031388 ENSMUSG00000066877 …	'Rho GTPase-activating protein 6'; 'Alpha-tubulin N-acetyltransferase 1'; 'Activating transcription factor 7-interacting protein 1'; 'Voltage-dependent N-type calcium channel subunit alpha'; 'Cell division cycle protein 16 homolog'; 'Cadherin-1'; 'Chromodomain-helicase-DNA-binding protein 4'; 'Calponin'; 'DIP2 disco-interacting protein 2 homolog B'; 'Epidermal growth factor receptor'; 'MKIAA1065 …	Arhgap6 Atat1 Atf7ip Cacna1b Cdc16 Cdh1 Chd4 Cnn2 Dip2b Egfr Epn2 Ets1 Hspa8 Lrsam1 Map1b Mapre3 Mki67 Mpv17l Mycbp2 Naa10 Nck2 Pla2g4a Plxnd1 Ppp1r9b Pqbp1 Ptprd Rbsn Rgs2 Setd1a Slitrk4 Snx18 Specc1l Tppp3 Tuba1a	O54834 Q8K341 Q7TT18 A2AIR7 Q8R349 A0A0R4IZW5 Q6PDQ2 Q543F3 B2RQC7 Q01279 Q69ZS5 V9GXE2 Q3TH04 Q80ZI6 B2RQQ5 D3Z6G3 E9PVX6 Q99MS3 Q7TPH6 Q3V4D5 O55033 P47713 Q3UH93 Q6R891 Q91VJ5 Q8R169 Q80Y56 O08849 E9PYH6 Q149A4 Q8C788 A0A0R4J0J8 Q9CRB6 P68369	O54834 Q8K341 Q7TT18 A2AIR7 Q8R349 A0A0R4IZW5 Q6PDQ2 Q543F3 B2RQC7 Q01279 Q69ZS5 V9GXE2 Q3TH04 Q80ZI6 B2RQQ5 D3Z6G3 E9PVX6 Q99MS3 Q7TPH6 Q3V4D5 O55033 P47713 Q3UH93 Q6R891 Q91VJ5 Q8R169 Q80Y56 O08849 E9PYH6 Q149A4 Q8C788 A0A0R4J0J8 Q9CRB6 P68369	17.44 34/195	1.34 34/2546	1.766e-2
GO:0007275	multicellular organism development	The biological process whose specific outcome is the progression of a multicellular organism over time from an initial condition (e.g. a zygote or a young adult) to a later condition (e.g. a multicellular animal or an aged adult).	ENSMUSG00000000731 ENSMUSG00000042797 ENSMUSG00000024426 ENSMUSG00000022181 ENSMUSG00000000303 ENSMUSG00000063870 ENSMUSG00000023959 ENSMUSG00000032482 ENSMUSG00000032310 ENSMUSG00000066071 ENSMUSG00000078597 ENSMUSG00000039519 ENSMUSG00000048826 ENSMUSG00000041415 ENSMUSG00000023026 ENSMUSG00000020122 ENSMUSG00000001036 ENSMUSG00000032035 ENSMUSG00000031985 ENSMUSG00000060803 ENSMUSG00000063730 …	'AIRE'; 'Aquaporin-11'; 'Alpha-tubulin N-acetyltransferase 1'; 'Complement component C6'; 'Cadherin-1'; 'Chromodomain-helicase-DNA-binding protein 4'; 'Chloride intracellular channel protein'; 'Chondroitin sulfate proteoglycan 5'; 'Cytochrome P450 1A2'; 'Cytochrome P450 4A12A'; 'cDNA fis, clone TRACH2008583,highly similar to CYTOCHROME P450 4A8'; '25-hydroxycholesterol 7-alpha-hydroxylase'; 'Dapp…	Aire Aqp11 Atat1 C6 Cdh1 Chd4 Clic5 Cspg5 Cyp1a2 Cyp4a12a Cyp4a12b Cyp7b1 Dact2 Dicer1 Dip2b Egfr Epn2 Ets1 Gnpat Gstp1 Hsd3b2 Hsd3b5 Hspa8 Ing2 Map1b Micall2 Mios Mki67 Mup20 Mycbp2 Nat8 Nat8f5 Nck2 Nde1 Nek3 Nfkb1 Pde4d Pdpk1 Pla2g4a Plxnd1 Ppp1r9b Pqbp1 Ptprd Rgs2 S100a1 Setd1a Slitrk4 Specc1l Srd5a1 Ssr2 Tppp3 Trip6 Tuba1a Ube2q1 Upb1	B2MVU6 Q8BHH1 Q8K341 E9Q6D8 A0A0R4IZW5 Q6PDQ2 A0A668KLB7 Q71M36 P00186 Q91WL5 B0G0Y1 Q3USU4 Q7TN08 F8VQ54 B2RQC7 Q01279 Q69ZS5 V9GXE2 Q3TKG9 P19157 P26149 Q61694 Q3TH04 B6ZI39 B2RQQ5 Q3TN34 Q8VE19 E9PVX6 Q5FW60 Q7TPH6 Q9JIY7 Q9QXS8 O55033 Q9CZA6 Q9R0A5 P25799 F6QFD1 Q3UGN6 P47713 Q3UH93 Q6R891 Q91VJ5 Q8R169 O08849 Q91V77 E9PYH6 Q149A4 A0A0R4J0J8 A0A0R4J136 A0A0A6YXB7 Q9CRB6 Q9Z1Y4 P68369 Q7TSS2 Q…	B2MVU6 Q8BHH1 Q8K341 E9Q6D8 A0A0R4IZW5 Q6PDQ2 A0A668KLB7 Q71M36 P00186 Q91WL5 B0G0Y1 Q3USU4 Q7TN08 F8VQ54 B2RQC7 Q01279 Q69ZS5 V9GXE2 Q3TKG9 P19157 P26149 Q61694 Q3TH04 B6ZI39 B2RQQ5 Q3TN34 Q8VE19 E9PVX6 Q5FW60 Q7TPH6 Q9JIY7 Q9QXS8 O55033 Q9CZA6 Q9R0A5 P25799 F6QFD1 Q3UGN6 P47713 Q3UH93 Q6R891 Q91VJ5 Q8R169 O08849 Q91V77 E9PYH6 Q149A4 A0A0R4J0J8 A0A0R4J136 A0A0A6YXB7 Q9CRB6 Q9Z1Y4 P68369 Q7TSS2 Q…	28.21 55/195	1.13 55/4879	1.766e-2
GO:1901615	organic hydroxy compound metabolic process	The chemical reactions and pathways involving organic hydroxy compound.	ENSMUSG00000061959 ENSMUSG00000055730 ENSMUSG00000061825 ENSMUSG00000024843 ENSMUSG00000039007 ENSMUSG00000032310 ENSMUSG00000066071 ENSMUSG00000078597 ENSMUSG00000039519 ENSMUSG00000042737 ENSMUSG00000056220 ENSMUSG00000021594 ENSMUSG00000030378	'Carboxylesterase 1E'; 'Pyrethroid hydrolase Ces2a'; 'Acylcarnitine hydrolase'; 'Choline kinase alpha'; 'Carboxypeptidase Q'; 'Cytochrome P450 1A2'; 'Cytochrome P450 4A12A'; 'cDNA fis, clone TRACH2008583,highly similar to CYTOCHROME P450 4A8'; '25-hydroxycholesterol 7-alpha-hydroxylase'; 'Dolichol-phosphate mannosyltransferase subunit 3'; 'Cytosolic phospholipase A2'; '3-oxo-5-alpha-steroid 4-deh…	Ces1e Ces2a Ces2c Chka Cpq Cyp1a2 Cyp4a12a Cyp4a12b Cyp7b1 Dpm3 Pla2g4a Srd5a1 Sult2a8	Q64176 Q8QZR3 Q91WG0 O54804 Q9WVJ3 P00186 Q91WL5 B0G0Y1 Q3USU4 Q9D1Q4 P47713 A0A0R4J136 Q8BGL3	Q64176 Q8QZR3 Q91WG0 O54804 Q9WVJ3 P00186 Q91WL5 B0G0Y1 Q3USU4 Q9D1Q4 P47713 A0A0R4J136 Q8BGL3	6.67 13/195	2.24 13/580	1.766e-2
GO:0042594	response to starvation	Any process that results in a change in state or activity of a cell or an organism (in terms of movement, secretion, enzyme production, gene expression, etc.) as a result of a starvation stimulus, deprivation of nourishment.	ENSMUSG00000037526 ENSMUSG00000024843 ENSMUSG00000031985 ENSMUSG00000015656 ENSMUSG00000042447 ENSMUSG00000025271 ENSMUSG00000021594 ENSMUSG00000026469	'Beclin 1-associated autophagy-related key regulator'; 'Choline kinase alpha'; 'Dihydroxyacetone phosphate acyltransferase'; 'Heat shock cognate 71 kDa protein'; 'GATOR2 complex protein MIOS'; '6-phosphofructo-2-kinase/fructose-2,6-bisphosphatase 1'; '3-oxo-5-alpha-steroid 4-dehydrogenase'; 'Solute carrier family 53 member 1'	Atg14 Chka Gnpat Hspa8 Mios Pfkfb1 Srd5a1 Xpr1	Q8CDJ3 O54804 Q3TKG9 Q3TH04 Q8VE19 P70266 A0A0R4J136 E3VX19	Q8CDJ3 O54804 Q3TKG9 Q3TH04 Q8VE19 P70266 A0A0R4J136 E3VX19	4.10 8/195	3.39 8/236	1.766e-2
GO:0006575	cellular modified amino acid metabolic process	The chemical reactions and pathways involving compounds derived from amino acids, organic acids containing one or more amino substituents.	ENSMUSG00000021622 ENSMUSG00000039007 ENSMUSG00000060803 ENSMUSG00000038155 ENSMUSG00000034617 ENSMUSG00000030004 ENSMUSG00000030378	'Creatine kinase S-type, mitochondrial'; 'Carboxypeptidase Q'; 'Glutathione S-transferase P 1'; 'Glutathione S-transferase P 2'; '5-methyltetrahydrofolate-homocysteine methyltransferase reductase'; 'N-acetyltransferase 8'; 'Sulfotransferase 2A8'	Ckmt2 Cpq Gstp1 Gstp2 Mtrr Nat8 Sult2a8	Q6P8J7 Q9WVJ3 P19157 P46425 A0A1Y7VKC5 Q9JIY7 Q8BGL3	Q6P8J7 Q9WVJ3 P19157 P46425 A0A1Y7VKC5 Q9JIY7 Q8BGL3	3.59 7/195	3.87 7/181	1.837e-2
GO:0006473	protein acetylation	The addition of an acetyl group to a protein amino acid. An acetyl group is CH3CO-, derived from acetic [ethanoic] acid.	ENSMUSG00000024426 ENSMUSG00000023026 ENSMUSG00000031388 ENSMUSG00000030004	'Alpha-tubulin N-acetyltransferase 1'; 'DIP2 disco-interacting protein 2 homolog B'; 'N-terminal amino-acid N'; 'N-acetyltransferase 8'	Atat1 Dip2b Naa10 Nat8	Q8K341 B2RQC7 Q3V4D5 Q9JIY7	Q8K341 B2RQC7 Q3V4D5 Q9JIY7	2.05 4/195	8.51 4/47	1.853e-2
GO:0018394	peptidyl-lysine acetylation	The acetylation of peptidyl-lysine.	ENSMUSG00000024426 ENSMUSG00000023026 ENSMUSG00000030004	'Alpha-tubulin N-acetyltransferase 1'; 'DIP2 disco-interacting protein 2 homolog B'; 'N-acetyltransferase 8'	Atat1 Dip2b Nat8	Q8K341 B2RQC7 Q9JIY7	Q8K341 B2RQC7 Q9JIY7	1.54 3/195	15.00 3/20	1.907e-2
GO:0048545	response to steroid hormone	Any process that results in a change in state or activity of a cell or an organism (in terms of movement, secretion, enzyme production, gene expression, etc.) as a result of a steroid hormone stimulus.	ENSMUSG00000039519 ENSMUSG00000020122 ENSMUSG00000060803 ENSMUSG00000063730 ENSMUSG00000038092 ENSMUSG00000015656 ENSMUSG00000025271 ENSMUSG00000038976 ENSMUSG00000021594 ENSMUSG00000035836	'25-hydroxycholesterol 7-alpha-hydroxylase'; 'Epidermal growth factor receptor'; 'Glutathione S-transferase P 1'; '3 beta-hydroxysteroid dehydrogenase/Delta 5-->4-isomerase type 2'; 'NADPH-dependent 3-keto-steroid reductase Hsd3b5'; 'Heat shock cognate 71 kDa protein'; '6-phosphofructo-2-kinase/fructose-2,6-bisphosphatase 1'; 'Neurabin-2'; '3-oxo-5-alpha-steroid 4-dehydrogenase'; 'UDP-glucuronosy…	Cyp7b1 Egfr Gstp1 Hsd3b2 Hsd3b5 Hspa8 Pfkfb1 Ppp1r9b Srd5a1 Ugt2b1	Q3USU4 Q01279 P19157 P26149 Q61694 Q3TH04 P70266 Q6R891 A0A0R4J136 Q8R084	Q3USU4 Q01279 P19157 P26149 Q61694 Q3TH04 P70266 Q6R891 A0A0R4J136 Q8R084	5.13 10/195	2.70 10/371	1.916e-2
GO:0071364	cellular response to epidermal growth factor stimulus	Any process that results in a change in state or activity of a cell (in terms of movement, secretion, enzyme production, gene expression, etc.) as a result of an epidermal growth factor stimulus.	ENSMUSG00000020122 ENSMUSG00000060803 ENSMUSG00000024122 ENSMUSG00000038976	'Epidermal growth factor receptor'; 'Glutathione S-transferase P 1'; '3-phosphoinositide-dependent protein kinase 1'; 'Neurabin-2'	Egfr Gstp1 Pdpk1 Ppp1r9b	Q01279 P19157 Q3UGN6 Q6R891	Q01279 P19157 Q3UGN6 Q6R891	2.05 4/195	8.33 4/48	1.924e-2
GO:0055086	nucleobase-containing small molecule metabolic process	The cellular chemical reactions and pathways involving a nucleobase-containing small molecule: a nucleobase, a nucleoside, or a nucleotide.	ENSMUSG00000017390 ENSMUSG00000006390 ENSMUSG00000015656 ENSMUSG00000026866 ENSMUSG00000033938 ENSMUSG00000037847 ENSMUSG00000031767 ENSMUSG00000018846 ENSMUSG00000024892 ENSMUSG00000021699 ENSMUSG00000025271 ENSMUSG00000030378 ENSMUSG00000033427 ENSMUSG00000057363	'Fructose-bisphosphate aldolase C'; 'Elongation of very long chain fatty acids protein 1'; 'Heat shock cognate 71 kDa protein'; 'Kynureninase'; 'NADH dehydrogenase'; 'Nicotinamide riboside kinase 1'; 'Peroxisomal coenzyme A diphosphatase NUDT7'; 'Pantothenate kinase 3'; 'Pyruvate carboxylase'; 'Phosphodiesterase'; '6-phosphofructo-2-kinase/fructose-2,6-bisphosphatase 1'; 'Sulfotransferase 2A8'; '…	Aldoc Elovl1 Hspa8 Kynu Ndufb7 Nmrk1 Nudt7 Pank3 Pcx Pde4d Pfkfb1 Sult2a8 Upb1 Uxs1	P05063 Q548M4 Q3TH04 A2ARD6 Q9CR61 A0A498WGT1 Q99P30 Q3UWJ1 Q3TCQ3 F6QFD1 P70266 Q8BGL3 Q8VC97 Q91XL3	P05063 Q548M4 Q3TH04 A2ARD6 Q9CR61 A0A498WGT1 Q99P30 Q3UWJ1 Q3TCQ3 F6QFD1 P70266 Q8BGL3 Q8VC97 Q91XL3	7.18 14/195	2.08 14/674	1.985e-2
GO:0032355	response to estradiol	Any process that results in a change in state or activity of a cell or an organism (in terms of movement, secretion, enzyme production, gene expression, etc.) as a result of stimulus by estradiol, a C18 steroid hormone hydroxylated at C3 and C17 that acts as a potent estrogen.	ENSMUSG00000020122 ENSMUSG00000060803 ENSMUSG00000015656 ENSMUSG00000052727 ENSMUSG00000038976 ENSMUSG00000021594	'Epidermal growth factor receptor'; 'Glutathione S-transferase P 1'; 'Heat shock cognate 71 kDa protein'; 'Microtubule-associated protein 1B'; 'Neurabin-2'; '3-oxo-5-alpha-steroid 4-dehydrogenase'	Egfr Gstp1 Hspa8 Map1b Ppp1r9b Srd5a1	Q01279 P19157 Q3TH04 B2RQQ5 Q6R891 A0A0R4J136	Q01279 P19157 Q3TH04 B2RQQ5 Q6R891 A0A0R4J136	3.08 6/195	4.48 6/134	2.055e-2
GO:0046677	response to antibiotic	Any process that results in a change in state or activity of a cell or an organism (in terms of movement, secretion, enzyme production, gene expression, etc.) as a result of an antibiotic stimulus. An antibiotic is a chemical substance produced by a microorganism which has the capacity to inhibit the growth of or to kill other microorganisms.	ENSMUSG00000032035 ENSMUSG00000056220 ENSMUSG00000046971 ENSMUSG00000021594	'E26 avian leukemia oncogene 1, 5' domain'; 'Cytosolic phospholipase A2'; 'Phospholipase A2'; '3-oxo-5-alpha-steroid 4-dehydrogenase'	Ets1 Pla2g4a Pla2g4f Srd5a1	V9GXE2 P47713 Q06EY0 A0A0R4J136	V9GXE2 P47713 Q06EY0 A0A0R4J136	2.05 4/195	8.00 4/50	2.159e-2
GO:0021761	limbic system development	The progression of the limbic system over time from its initial formation until its mature state. The limbic system is a collection of structures in the brain involved in emotion, motivation and emotional aspects of memory.	ENSMUSG00000024426 ENSMUSG00000063730 ENSMUSG00000038092 ENSMUSG00000038976 ENSMUSG00000021594 ENSMUSG00000072235	'Alpha-tubulin N-acetyltransferase 1'; '3 beta-hydroxysteroid dehydrogenase/Delta 5-->4-isomerase type 2'; 'NADPH-dependent 3-keto-steroid reductase Hsd3b5'; 'Neurabin-2'; '3-oxo-5-alpha-steroid 4-dehydrogenase'; 'Tubulin alpha-1A chain'	Atat1 Hsd3b2 Hsd3b5 Ppp1r9b Srd5a1 Tuba1a	Q8K341 P26149 Q61694 Q6R891 A0A0R4J136 P68369	Q8K341 P26149 Q61694 Q6R891 A0A0R4J136 P68369	3.08 6/195	4.41 6/136	2.163e-2
GO:0046874	quinolinate metabolic process	The chemical reactions and pathways involving quinolinate, the anion of quinolinic acid, also known as 2,3-pyridinedicarboxylic acid.	ENSMUSG00000026348 ENSMUSG00000026866	'2-amino-3-carboxymuconate-6-semialdehyde decarboxylase'; 'Kynureninase'	Acmsd Kynu	Q8R519 A2ARD6	Q8R519 A2ARD6	1.03 2/195	40.00 2/5	2.170e-2
GO:0006636	unsaturated fatty acid biosynthetic process	The chemical reactions and pathways resulting in the formation of an unsaturated fatty acid, any fatty acid containing one or more double bonds between carbon atoms.	ENSMUSG00000006390 ENSMUSG00000056220 ENSMUSG00000046971 ENSMUSG00000037071	'Elongation of very long chain fatty acids protein 1'; 'Cytosolic phospholipase A2'; 'Phospholipase A2'; 'Acyl-CoA desaturase 1'	Elovl1 Pla2g4a Pla2g4f Scd1	Q548M4 P47713 Q06EY0 P13516	Q548M4 P47713 Q06EY0 P13516	2.05 4/195	7.84 4/51	2.170e-2
GO:0071672	negative regulation of smooth muscle cell chemotaxis	Any process that stops, prevents, or reduces the frequency, rate, or extent of smooth muscle cell chemotaxis.	ENSMUSG00000060803 ENSMUSG00000038155	'Glutathione S-transferase P 1'; 'Glutathione S-transferase P 2'	Gstp1 Gstp2	P19157 P46425	P19157 P46425	1.03 2/195	40.00 2/5	2.170e-2
GO:0018393	internal peptidyl-lysine acetylation	The addition of an acetyl group to a non-terminal lysine residue in a protein.	ENSMUSG00000024426 ENSMUSG00000030004	'Alpha-tubulin N-acetyltransferase 1'; 'N-acetyltransferase 8'	Atat1 Nat8	Q8K341 Q9JIY7	Q8K341 Q9JIY7	1.03 2/195	40.00 2/5	2.170e-2
GO:0009117	nucleotide metabolic process	The chemical reactions and pathways involving a nucleotide, a nucleoside that is esterified with (ortho)phosphate or an oligophosphate at any hydroxyl group on the glycose moiety; may be mono-, di- or triphosphate; this definition includes cyclic nucleotides (nucleoside cyclic phosphates).	ENSMUSG00000017390 ENSMUSG00000006390 ENSMUSG00000015656 ENSMUSG00000026866 ENSMUSG00000033938 ENSMUSG00000037847 ENSMUSG00000031767 ENSMUSG00000018846 ENSMUSG00000024892 ENSMUSG00000021699 ENSMUSG00000025271 ENSMUSG00000030378 ENSMUSG00000033427	'Fructose-bisphosphate aldolase C'; 'Elongation of very long chain fatty acids protein 1'; 'Heat shock cognate 71 kDa protein'; 'Kynureninase'; 'NADH dehydrogenase'; 'Nicotinamide riboside kinase 1'; 'Peroxisomal coenzyme A diphosphatase NUDT7'; 'Pantothenate kinase 3'; 'Pyruvate carboxylase'; 'Phosphodiesterase'; '6-phosphofructo-2-kinase/fructose-2,6-bisphosphatase 1'; 'Sulfotransferase 2A8'; '…	Aldoc Elovl1 Hspa8 Kynu Ndufb7 Nmrk1 Nudt7 Pank3 Pcx Pde4d Pfkfb1 Sult2a8 Upb1	P05063 Q548M4 Q3TH04 A2ARD6 Q9CR61 A0A498WGT1 Q99P30 Q3UWJ1 Q3TCQ3 F6QFD1 P70266 Q8BGL3 Q8VC97	P05063 Q548M4 Q3TH04 A2ARD6 Q9CR61 A0A498WGT1 Q99P30 Q3UWJ1 Q3TCQ3 F6QFD1 P70266 Q8BGL3 Q8VC97	6.67 13/195	2.15 13/605	2.170e-2
GO:0008152	metabolic process	The chemical reactions and pathways, including anabolism and catabolism, by which living organisms transform chemical substances. Metabolic processes typically transform small molecules, but also include macromolecular processes such as DNA repair and replication, and protein synthesis and degradation.	ENSMUSG00000027628 ENSMUSG00000026348 ENSMUSG00000000731 ENSMUSG00000017390 ENSMUSG00000040174 ENSMUSG00000002661 ENSMUSG00000031931 ENSMUSG00000064294 ENSMUSG00000042797 ENSMUSG00000024426 ENSMUSG00000030213 ENSMUSG00000037526 ENSMUSG00000011158 ENSMUSG00000025888 ENSMUSG00000038416 ENSMUSG00000000303 ENSMUSG00000061959 ENSMUSG00000055730 ENSMUSG00000061825 ENSMUSG00000063870 ENSMUSG00000024843 …	'Protein AAR2 homolog'; '2-amino-3-carboxymuconate-6-semialdehyde decarboxylase'; 'AIRE'; 'Fructose-bisphosphate aldolase C'; 'AlkB homolog 3, alpha-ketoglutarate-dependent dioxygenase'; 'Alpha-ketoglutarate-dependent dioxygenase alkB homolog 7, mitochondrial'; 'Ankyrin repeat domain-containing protein 49'; 'Aldehyde oxidase 3'; 'Aquaporin-11'; 'Alpha-tubulin N-acetyltransferase 1'; 'Activating t…	Aar2 Acmsd Aire Aldoc Alkbh3 Alkbh7 Ankrd49 Aox3 Aqp11 Atat1 Atf7ip Atg14 Brf1 Casp1 Cdc16 Cdh1 Ces1e Ces2a Ces2c Chd4 Chka Ckmt2 Clic5 Cnn2 Cpq Csad Cyp1a2 Cyp2c23 Cyp2c70 Cyp2d9 Cyp2f2 Cyp4a12a Cyp4a12b Cyp4v2 Cyp7b1 Ddx19b Dicer1 Dip2b Dmac2 Dnajb9 Dph2 Dpm3 Egfr Elf1 Elovl1 Ets1 Fra10ac1 Gabpb2 Galns Gm49368 Gnpat Gstp1 Gstp2 Guf1 Heatr1 Hsd3b2 Hsd3b5 Hspa8 Ing2 Irf5 Jchain Kynu Las1l Lrsam1 …	Q8C161 Q8R519 B2MVU6 P05063 A2AKV6 Q9D6Z0 Q8VE42 G3X982 Q8BHH1 Q8K341 Q7TT18 Q8CDJ3 G3X8S2 P29452 Q8R349 A0A0R4IZW5 Q64176 Q8QZR3 Q91WG0 Q6PDQ2 O54804 Q6P8J7 A0A668KLB7 Q543F3 Q9WVJ3 Q9DBE0 P00186 E9Q5K4 Q91W64 P11714 P33267 Q91WL5 B0G0Y1 Q9DBW0 Q3USU4 Q8BZY3 F8VQ54 B2RQC7 A0A0U1RNX2 Q9QYI6 Q9CR25 Q9D1Q4 Q01279 Q3V1H4 Q548M4 V9GXE2 Q8BP78 P81069 Q571E4 Q3U1U4 Q3TKG9 P19157 P46425 Q8C3X4 G3X9B1 P2…	Q8C161 Q8R519 B2MVU6 P05063 A2AKV6 Q9D6Z0 Q8VE42 G3X982 Q8BHH1 Q8K341 Q7TT18 Q8CDJ3 G3X8S2 P29452 Q8R349 A0A0R4IZW5 Q64176 Q8QZR3 Q91WG0 Q6PDQ2 O54804 Q6P8J7 A0A668KLB7 Q543F3 Q9WVJ3 Q9DBE0 P00186 E9Q5K4 Q91W64 P11714 P33267 Q91WL5 B0G0Y1 Q9DBW0 Q3USU4 Q8BZY3 F8VQ54 B2RQC7 A0A0U1RNX2 Q9QYI6 Q9CR25 Q9D1Q4 Q01279 Q3V1H4 Q548M4 V9GXE2 Q8BP78 P81069 Q571E4 Q3U1U4 Q3TKG9 P19157 P46425 Q8C3X4 G3X9B1 P2…	65.13 127/195	0.88 127/14364	2.191e-2
GO:0009605	response to external stimulus	Any process that results in a change in state or activity of a cell or an organism (in terms of movement, secretion, enzyme production, gene expression, etc.) as a result of an external stimulus.	ENSMUSG00000024426 ENSMUSG00000037526 ENSMUSG00000042459 ENSMUSG00000022181 ENSMUSG00000079105 ENSMUSG00000025888 ENSMUSG00000000303 ENSMUSG00000024843 ENSMUSG00000023959 ENSMUSG00000004665 ENSMUSG00000039519 ENSMUSG00000020122 ENSMUSG00000032035 ENSMUSG00000031985 ENSMUSG00000060803 ENSMUSG00000038155 ENSMUSG00000015656 ENSMUSG00000029771 ENSMUSG00000067149 ENSMUSG00000026866 ENSMUSG00000026792 …	'Alpha-tubulin N-acetyltransferase 1'; 'Beclin 1-associated autophagy-related key regulator'; 'BPI fold-containing family A member 2'; 'Complement component C6'; 'Complement component 7'; 'Caspase-1'; 'Cadherin-1'; 'Choline kinase alpha'; 'Chloride intracellular channel protein'; 'Calponin'; '25-hydroxycholesterol 7-alpha-hydroxylase'; 'Epidermal growth factor receptor'; 'E26 avian leukemia oncog…	Atat1 Atg14 Bpifa2 C6 C7 Casp1 Cdh1 Chka Clic5 Cnn2 Cyp7b1 Egfr Ets1 Gnpat Gstp1 Gstp2 Hspa8 Irf5 Jchain Kynu Lrsam1 Map1b Mios Mycbp2 Ncbp3 Nfkb1 Pde4d Pdpk1 Pfkfb1 Pqbp1 Scd1 Srd5a1 Thrsp Tuba1a Ubl7 Ugt2b1 Wdfy1 Xpr1	Q8K341 Q8CDJ3 P07743 E9Q6D8 D3YXF5 P29452 A0A0R4IZW5 O54804 A0A668KLB7 Q543F3 Q3USU4 Q01279 V9GXE2 Q3TKG9 P19157 P46425 Q3TH04 P56477 P01592 A2ARD6 Q80ZI6 B2RQQ5 Q8VE19 Q7TPH6 Q8BZR9 P25799 F6QFD1 Q3UGN6 P70266 Q91VJ5 P13516 A0A0R4J136 Q543J4 P68369 Q52L66 Q8R084 E9Q4P1 E3VX19	Q8K341 Q8CDJ3 P07743 E9Q6D8 D3YXF5 P29452 A0A0R4IZW5 O54804 A0A668KLB7 Q543F3 Q3USU4 Q01279 V9GXE2 Q3TKG9 P19157 P46425 Q3TH04 P56477 P01592 A2ARD6 Q80ZI6 B2RQQ5 Q8VE19 Q7TPH6 Q8BZR9 P25799 F6QFD1 Q3UGN6 P70266 Q91VJ5 P13516 A0A0R4J136 Q543J4 P68369 Q52L66 Q8R084 E9Q4P1 E3VX19	19.49 38/195	1.25 38/3042	2.256e-2
GO:0006753	nucleoside phosphate metabolic process	The chemical reactions and pathways involving any phosphorylated nucleoside.	ENSMUSG00000017390 ENSMUSG00000006390 ENSMUSG00000015656 ENSMUSG00000026866 ENSMUSG00000033938 ENSMUSG00000037847 ENSMUSG00000031767 ENSMUSG00000018846 ENSMUSG00000024892 ENSMUSG00000021699 ENSMUSG00000025271 ENSMUSG00000030378 ENSMUSG00000033427	'Fructose-bisphosphate aldolase C'; 'Elongation of very long chain fatty acids protein 1'; 'Heat shock cognate 71 kDa protein'; 'Kynureninase'; 'NADH dehydrogenase'; 'Nicotinamide riboside kinase 1'; 'Peroxisomal coenzyme A diphosphatase NUDT7'; 'Pantothenate kinase 3'; 'Pyruvate carboxylase'; 'Phosphodiesterase'; '6-phosphofructo-2-kinase/fructose-2,6-bisphosphatase 1'; 'Sulfotransferase 2A8'; '…	Aldoc Elovl1 Hspa8 Kynu Ndufb7 Nmrk1 Nudt7 Pank3 Pcx Pde4d Pfkfb1 Sult2a8 Upb1	P05063 Q548M4 Q3TH04 A2ARD6 Q9CR61 A0A498WGT1 Q99P30 Q3UWJ1 Q3TCQ3 F6QFD1 P70266 Q8BGL3 Q8VC97	P05063 Q548M4 Q3TH04 A2ARD6 Q9CR61 A0A498WGT1 Q99P30 Q3UWJ1 Q3TCQ3 F6QFD1 P70266 Q8BGL3 Q8VC97	6.67 13/195	2.12 13/614	2.307e-2
GO:0072525	pyridine-containing compound biosynthetic process	The chemical reactions and pathways resulting in the formation of a pyridine-containing compound, i.e. any compound that contains pyridine or a formal derivative thereof.	ENSMUSG00000026348 ENSMUSG00000026866 ENSMUSG00000037847	'2-amino-3-carboxymuconate-6-semialdehyde decarboxylase'; 'Kynureninase'; 'Nicotinamide riboside kinase 1'	Acmsd Kynu Nmrk1	Q8R519 A2ARD6 A0A498WGT1	Q8R519 A2ARD6 A0A498WGT1	1.54 3/195	13.04 3/23	2.360e-2
GO:0070849	response to epidermal growth factor	Any process that results in a change in state or activity of a cell or an organism (in terms of movement, secretion, enzyme production, gene expression, etc.) as a result of an epidermal growth factor stimulus.	ENSMUSG00000020122 ENSMUSG00000060803 ENSMUSG00000024122 ENSMUSG00000038976	'Epidermal growth factor receptor'; 'Glutathione S-transferase P 1'; '3-phosphoinositide-dependent protein kinase 1'; 'Neurabin-2'	Egfr Gstp1 Pdpk1 Ppp1r9b	Q01279 P19157 Q3UGN6 Q6R891	Q01279 P19157 Q3UGN6 Q6R891	2.05 4/195	7.55 4/53	2.360e-2
GO:0044238	primary metabolic process	The chemical reactions and pathways involving those compounds which are formed as a part of the normal anabolic and catabolic processes. These processes take place in most, if not all, cells of the organism.	ENSMUSG00000027628 ENSMUSG00000026348 ENSMUSG00000000731 ENSMUSG00000017390 ENSMUSG00000040174 ENSMUSG00000002661 ENSMUSG00000031931 ENSMUSG00000042797 ENSMUSG00000024426 ENSMUSG00000030213 ENSMUSG00000037526 ENSMUSG00000011158 ENSMUSG00000025888 ENSMUSG00000038416 ENSMUSG00000000303 ENSMUSG00000061959 ENSMUSG00000055730 ENSMUSG00000061825 ENSMUSG00000063870 ENSMUSG00000024843 ENSMUSG00000039007 …	'Protein AAR2 homolog'; '2-amino-3-carboxymuconate-6-semialdehyde decarboxylase'; 'AIRE'; 'Fructose-bisphosphate aldolase C'; 'AlkB homolog 3, alpha-ketoglutarate-dependent dioxygenase'; 'Alpha-ketoglutarate-dependent dioxygenase alkB homolog 7, mitochondrial'; 'Ankyrin repeat domain-containing protein 49'; 'Aquaporin-11'; 'Alpha-tubulin N-acetyltransferase 1'; 'Activating transcription factor 7-…	Aar2 Acmsd Aire Aldoc Alkbh3 Alkbh7 Ankrd49 Aqp11 Atat1 Atf7ip Atg14 Brf1 Casp1 Cdc16 Cdh1 Ces1e Ces2a Ces2c Chd4 Chka Cpq Csad Cyp1a2 Cyp2c23 Cyp2c70 Cyp2d9 Cyp2f2 Cyp4a12a Cyp4a12b Cyp4v2 Cyp7b1 Dicer1 Dip2b Dmac2 Dph2 Dpm3 Egfr Elf1 Elovl1 Ets1 Fra10ac1 Gabpb2 Galns Gm49368 Gnpat Gstp1 Gstp2 Guf1 Heatr1 Hsd3b2 Hsd3b5 Hspa8 Ing2 Irf5 Kynu Las1l Lrsam1 Manba Mapre3 Metap2 Morf4l1 Mrpl34 Mtrr Mup…	Q8C161 Q8R519 B2MVU6 P05063 A2AKV6 Q9D6Z0 Q8VE42 Q8BHH1 Q8K341 Q7TT18 Q8CDJ3 G3X8S2 P29452 Q8R349 A0A0R4IZW5 Q64176 Q8QZR3 Q91WG0 Q6PDQ2 O54804 Q9WVJ3 Q9DBE0 P00186 E9Q5K4 Q91W64 P11714 P33267 Q91WL5 B0G0Y1 Q9DBW0 Q3USU4 F8VQ54 B2RQC7 A0A0U1RNX2 Q9CR25 Q9D1Q4 Q01279 Q3V1H4 Q548M4 V9GXE2 Q8BP78 P81069 Q571E4 Q3U1U4 Q3TKG9 P19157 P46425 Q8C3X4 G3X9B1 P26149 Q61694 Q3TH04 B6ZI39 P56477 A2ARD6 A2BE28…	Q8C161 Q8R519 B2MVU6 P05063 A2AKV6 Q9D6Z0 Q8VE42 Q8BHH1 Q8K341 Q7TT18 Q8CDJ3 G3X8S2 P29452 Q8R349 A0A0R4IZW5 Q64176 Q8QZR3 Q91WG0 Q6PDQ2 O54804 Q9WVJ3 Q9DBE0 P00186 E9Q5K4 Q91W64 P11714 P33267 Q91WL5 B0G0Y1 Q9DBW0 Q3USU4 F8VQ54 B2RQC7 A0A0U1RNX2 Q9CR25 Q9D1Q4 Q01279 Q3V1H4 Q548M4 V9GXE2 Q8BP78 P81069 Q571E4 Q3U1U4 Q3TKG9 P19157 P46425 Q8C3X4 G3X9B1 P26149 Q61694 Q3TH04 B6ZI39 P56477 A2ARD6 A2BE28…	58.97 115/195	0.90 115/12727	2.480e-2
GO:0006996	organelle organization	A process that is carried out at the cellular level which results in the assembly, arrangement of constituent parts, or disassembly of an organelle within a cell. An organelle is an organized structure of distinctive morphology and function. Includes the nucleus, mitochondria, plastids, vacuoles, vesicles, ribosomes and the cytoskeleton. Excludes the plasma membrane.	ENSMUSG00000002661 ENSMUSG00000042797 ENSMUSG00000031355 ENSMUSG00000024426 ENSMUSG00000030213 ENSMUSG00000037526 ENSMUSG00000055415 ENSMUSG00000004113 ENSMUSG00000038416 ENSMUSG00000024843 ENSMUSG00000004665 ENSMUSG00000032482 ENSMUSG00000057229 ENSMUSG00000032035 ENSMUSG00000015656 ENSMUSG00000063049 ENSMUSG00000006777 ENSMUSG00000026792 ENSMUSG00000052727 ENSMUSG00000029166 ENSMUSG00000051586 …	'Alpha-ketoglutarate-dependent dioxygenase alkB homolog 7, mitochondrial'; 'Aquaporin-11'; 'Rho GTPase-activating protein 6'; 'Alpha-tubulin N-acetyltransferase 1'; 'Activating transcription factor 7-interacting protein 1'; 'Beclin 1-associated autophagy-related key regulator'; 'Phospholipid-transporting ATPase VB'; 'Voltage-dependent N-type calcium channel subunit alpha'; 'Cell division cycle pr…	Alkbh7 Aqp11 Arhgap6 Atat1 Atf7ip Atg14 Atp10b Cacna1b Cdc16 Chka Cnn2 Cspg5 Dmac2 Ets1 Hspa8 Ing2 Krt23 Lrsam1 Map1b Mapre3 Mical3 Micall2 Mki67 Mpv17l Mycbp2 Naa10 Nck2 Nde1 Ndufb7 Nup98 Pla2g4a Ppp1r9b Pqbp1 Ptprd Rbsn Smtn Snx18 Specc1l Tmem199 Tppp3 Tuba1a Tubgcp4	Q9D6Z0 Q8BHH1 O54834 Q8K341 Q7TT18 Q8CDJ3 B1AWN4 A2AIR7 Q8R349 O54804 Q543F3 Q71M36 A0A0U1RNX2 V9GXE2 Q3TH04 B6ZI39 Q3ULX3 Q80ZI6 B2RQQ5 D3Z6G3 A0A5F8MPU7 Q3TN34 E9PVX6 Q99MS3 Q7TPH6 Q3V4D5 O55033 Q9CZA6 Q9CR61 A0A1B0GSX7 P47713 Q6R891 Q91VJ5 Q8R169 Q80Y56 D3Z3Q3 Q8C788 A0A0R4J0J8 Q3U0H6 Q9CRB6 P68369 Q543T6	Q9D6Z0 Q8BHH1 O54834 Q8K341 Q7TT18 Q8CDJ3 B1AWN4 A2AIR7 Q8R349 O54804 Q543F3 Q71M36 A0A0U1RNX2 V9GXE2 Q3TH04 B6ZI39 Q3ULX3 Q80ZI6 B2RQQ5 D3Z6G3 A0A5F8MPU7 Q3TN34 E9PVX6 Q99MS3 Q7TPH6 Q3V4D5 O55033 Q9CZA6 Q9CR61 A0A1B0GSX7 P47713 Q6R891 Q91VJ5 Q8R169 Q80Y56 D3Z3Q3 Q8C788 A0A0R4J0J8 Q3U0H6 Q9CRB6 P68369 Q543T6	21.54 42/195	1.19 42/3518	2.493e-2
GO:0034329	cell junction assembly	A cellular process that results in the aggregation, arrangement and bonding together of a set of components to form a cell junction.	ENSMUSG00000031355 ENSMUSG00000000303 ENSMUSG00000063870 ENSMUSG00000031985 ENSMUSG00000052727 ENSMUSG00000036718 ENSMUSG00000033004 ENSMUSG00000024122 ENSMUSG00000030123 ENSMUSG00000028399 ENSMUSG00000046699	'Rho GTPase-activating protein 6'; 'Cadherin-1'; 'Chromodomain-helicase-DNA-binding protein 4'; 'Dihydroxyacetone phosphate acyltransferase'; 'Microtubule-associated protein 1B'; 'MICAL-like protein 2'; 'E3 ubiquitin-protein ligase MYCBP2'; '3-phosphoinositide-dependent protein kinase 1'; 'Plexin-D1'; 'Ptprd protein'; 'SLIT and NTRK-like family, member 4'	Arhgap6 Cdh1 Chd4 Gnpat Map1b Micall2 Mycbp2 Pdpk1 Plxnd1 Ptprd Slitrk4	O54834 A0A0R4IZW5 Q6PDQ2 Q3TKG9 B2RQQ5 Q3TN34 Q7TPH6 Q3UGN6 Q3UH93 Q8R169 Q149A4	O54834 A0A0R4IZW5 Q6PDQ2 Q3TKG9 B2RQQ5 Q3TN34 Q7TPH6 Q3UGN6 Q3UH93 Q8R169 Q149A4	5.64 11/195	2.34 11/471	2.493e-2
GO:0016054	organic acid catabolic process	The chemical reactions and pathways resulting in the breakdown of organic acids, any acidic compound containing carbon in covalent linkage.	ENSMUSG00000026348 ENSMUSG00000023044 ENSMUSG00000066071 ENSMUSG00000078597 ENSMUSG00000026866 ENSMUSG00000034617 ENSMUSG00000031767 ENSMUSG00000030378	'2-amino-3-carboxymuconate-6-semialdehyde decarboxylase'; 'Cysteine sulfinic acid decarboxylase'; 'Cytochrome P450 4A12A'; 'cDNA fis, clone TRACH2008583,highly similar to CYTOCHROME P450 4A8'; 'Kynureninase'; '5-methyltetrahydrofolate-homocysteine methyltransferase reductase'; 'Peroxisomal coenzyme A diphosphatase NUDT7'; 'Sulfotransferase 2A8'	Acmsd Csad Cyp4a12a Cyp4a12b Kynu Mtrr Nudt7 Sult2a8	Q8R519 Q9DBE0 Q91WL5 B0G0Y1 A2ARD6 A0A1Y7VKC5 Q99P30 Q8BGL3	Q8R519 Q9DBE0 Q91WL5 B0G0Y1 A2ARD6 A0A1Y7VKC5 Q99P30 Q8BGL3	4.10 8/195	3.05 8/262	2.493e-2
GO:0044272	sulfur compound biosynthetic process	The chemical reactions and pathways resulting in the formation of compounds that contain sulfur, such as the amino acids methionine and cysteine or the tripeptide glutathione.	ENSMUSG00000023044 ENSMUSG00000006390 ENSMUSG00000060803 ENSMUSG00000038155 ENSMUSG00000034617 ENSMUSG00000040918	'Cysteine sulfinic acid decarboxylase'; 'Elongation of very long chain fatty acids protein 1'; 'Glutathione S-transferase P 1'; 'Glutathione S-transferase P 2'; '5-methyltetrahydrofolate-homocysteine methyltransferase reductase'; 'Thiamine transporter 1'	Csad Elovl1 Gstp1 Gstp2 Mtrr Slc19a2	Q9DBE0 Q548M4 P19157 P46425 A0A1Y7VKC5 Q9EQN9	Q9DBE0 Q548M4 P19157 P46425 A0A1Y7VKC5 Q9EQN9	3.08 6/195	4.17 6/144	2.493e-2
GO:0046395	carboxylic acid catabolic process	The chemical reactions and pathways resulting in the breakdown of carboxylic acids, any organic acid containing one or more carboxyl (-COOH) groups.	ENSMUSG00000026348 ENSMUSG00000023044 ENSMUSG00000066071 ENSMUSG00000078597 ENSMUSG00000026866 ENSMUSG00000034617 ENSMUSG00000031767 ENSMUSG00000030378	'2-amino-3-carboxymuconate-6-semialdehyde decarboxylase'; 'Cysteine sulfinic acid decarboxylase'; 'Cytochrome P450 4A12A'; 'cDNA fis, clone TRACH2008583,highly similar to CYTOCHROME P450 4A8'; 'Kynureninase'; '5-methyltetrahydrofolate-homocysteine methyltransferase reductase'; 'Peroxisomal coenzyme A diphosphatase NUDT7'; 'Sulfotransferase 2A8'	Acmsd Csad Cyp4a12a Cyp4a12b Kynu Mtrr Nudt7 Sult2a8	Q8R519 Q9DBE0 Q91WL5 B0G0Y1 A2ARD6 A0A1Y7VKC5 Q99P30 Q8BGL3	Q8R519 Q9DBE0 Q91WL5 B0G0Y1 A2ARD6 A0A1Y7VKC5 Q99P30 Q8BGL3	4.10 8/195	3.05 8/262	2.493e-2
GO:0097305	response to alcohol	Any process that results in a change in state or activity of a cell or an organism (in terms of movement, secretion, enzyme production, gene expression, etc.) as a result of an alcohol stimulus.	ENSMUSG00000000303 ENSMUSG00000061959 ENSMUSG00000060803 ENSMUSG00000063730 ENSMUSG00000038092 ENSMUSG00000015656 ENSMUSG00000038976 ENSMUSG00000026360 ENSMUSG00000072849 ENSMUSG00000035836	'Cadherin-1'; 'Carboxylesterase 1E'; 'Glutathione S-transferase P 1'; '3 beta-hydroxysteroid dehydrogenase/Delta 5-->4-isomerase type 2'; 'NADPH-dependent 3-keto-steroid reductase Hsd3b5'; 'Heat shock cognate 71 kDa protein'; 'Neurabin-2'; 'Regulator of G-protein signaling 2'; 'Alpha-1-antitrypsin 1-5'; 'UDP-glucuronosyltransferase'	Cdh1 Ces1e Gstp1 Hsd3b2 Hsd3b5 Hspa8 Ppp1r9b Rgs2 Serpina1e Ugt2b1	A0A0R4IZW5 Q64176 P19157 P26149 Q61694 Q3TH04 Q6R891 O08849 Q00898 Q8R084	A0A0R4IZW5 Q64176 P19157 P26149 Q61694 Q3TH04 Q6R891 O08849 Q00898 Q8R084	5.13 10/195	2.53 10/396	2.493e-2
GO:0006163	purine nucleotide metabolic process	The chemical reactions and pathways involving a purine nucleotide, a compound consisting of nucleoside (a purine base linked to a deoxyribose or ribose sugar) esterified with a phosphate group at either the 3' or 5'-hydroxyl group of the sugar.	ENSMUSG00000017390 ENSMUSG00000006390 ENSMUSG00000015656 ENSMUSG00000026866 ENSMUSG00000033938 ENSMUSG00000037847 ENSMUSG00000031767 ENSMUSG00000018846 ENSMUSG00000024892 ENSMUSG00000021699 ENSMUSG00000025271 ENSMUSG00000030378	'Fructose-bisphosphate aldolase C'; 'Elongation of very long chain fatty acids protein 1'; 'Heat shock cognate 71 kDa protein'; 'Kynureninase'; 'NADH dehydrogenase'; 'Nicotinamide riboside kinase 1'; 'Peroxisomal coenzyme A diphosphatase NUDT7'; 'Pantothenate kinase 3'; 'Pyruvate carboxylase'; 'Phosphodiesterase'; '6-phosphofructo-2-kinase/fructose-2,6-bisphosphatase 1'; 'Sulfotransferase 2A8'	Aldoc Elovl1 Hspa8 Kynu Ndufb7 Nmrk1 Nudt7 Pank3 Pcx Pde4d Pfkfb1 Sult2a8	P05063 Q548M4 Q3TH04 A2ARD6 Q9CR61 A0A498WGT1 Q99P30 Q3UWJ1 Q3TCQ3 F6QFD1 P70266 Q8BGL3	P05063 Q548M4 Q3TH04 A2ARD6 Q9CR61 A0A498WGT1 Q99P30 Q3UWJ1 Q3TCQ3 F6QFD1 P70266 Q8BGL3	6.15 12/195	2.19 12/549	2.536e-2
GO:0031960	response to corticosteroid	Any process that results in a change in state or activity of a cell or an organism (in terms of movement, secretion, enzyme production, gene expression, etc.) as a result of a corticosteroid hormone stimulus. A corticosteroid is a steroid hormone that is produced in the adrenal cortex. Corticosteroids are involved in a wide range of physiologic systems such as stress response, immune response and…	ENSMUSG00000020122 ENSMUSG00000060803 ENSMUSG00000063730 ENSMUSG00000038092 ENSMUSG00000025271 ENSMUSG00000021594 ENSMUSG00000035836	'Epidermal growth factor receptor'; 'Glutathione S-transferase P 1'; '3 beta-hydroxysteroid dehydrogenase/Delta 5-->4-isomerase type 2'; 'NADPH-dependent 3-keto-steroid reductase Hsd3b5'; '6-phosphofructo-2-kinase/fructose-2,6-bisphosphatase 1'; '3-oxo-5-alpha-steroid 4-dehydrogenase'; 'UDP-glucuronosyltransferase'	Egfr Gstp1 Hsd3b2 Hsd3b5 Pfkfb1 Srd5a1 Ugt2b1	Q01279 P19157 P26149 Q61694 P70266 A0A0R4J136 Q8R084	Q01279 P19157 P26149 Q61694 P70266 A0A0R4J136 Q8R084	3.59 7/195	3.45 7/203	2.581e-2
GO:0033574	response to testosterone	Any process that results in a change in state or activity of a cell or an organism (in terms of movement, secretion, enzyme production, gene expression, etc.) as a result of a testosterone stimulus.	ENSMUSG00000004113 ENSMUSG00000041698 ENSMUSG00000021594 ENSMUSG00000035836	'Voltage-dependent N-type calcium channel subunit alpha'; 'Solute carrier organic anion transporter family member 1A1'; '3-oxo-5-alpha-steroid 4-dehydrogenase'; 'UDP-glucuronosyltransferase'	Cacna1b Slco1a1 Srd5a1 Ugt2b1	A2AIR7 Q9QXZ6 A0A0R4J136 Q8R084	A2AIR7 Q9QXZ6 A0A0R4J136 Q8R084	2.05 4/195	7.02 4/57	2.625e-2
GO:0042572	retinol metabolic process	The chemical reactions and pathways involving retinol, one of the three compounds that makes up vitamin A.	ENSMUSG00000061959 ENSMUSG00000055730 ENSMUSG00000061825 ENSMUSG00000032310	'Carboxylesterase 1E'; 'Pyrethroid hydrolase Ces2a'; 'Acylcarnitine hydrolase'; 'Cytochrome P450 1A2'	Ces1e Ces2a Ces2c Cyp1a2	Q64176 Q8QZR3 Q91WG0 P00186	Q64176 Q8QZR3 Q91WG0 P00186	2.05 4/195	7.02 4/57	2.625e-2
GO:1903804	glycine import across plasma membrane	The directed movement of glycine from outside of a cell, across the plasma membrane and into the cytosol.	ENSMUSG00000026360 ENSMUSG00000039728	'Regulator of G-protein signaling 2'; 'Transporter'	Rgs2 Slc6a5	O08849 B2RXV9	O08849 B2RXV9	1.03 2/195	33.33 2/6	2.625e-2
GO:0006475	internal protein amino acid acetylation	The addition of an acetyl group to a non-terminal amino acid in a protein.	ENSMUSG00000024426 ENSMUSG00000030004	'Alpha-tubulin N-acetyltransferase 1'; 'N-acetyltransferase 8'	Atat1 Nat8	Q8K341 Q9JIY7	Q8K341 Q9JIY7	1.03 2/195	33.33 2/6	2.625e-2
GO:0051791	medium-chain fatty acid metabolic process	The chemical reactions and pathways involving a medium-chain fatty acid. A medium-chain fatty acid has an aliphatic tail containing 6 to 12 carbons.	ENSMUSG00000061959 ENSMUSG00000066071 ENSMUSG00000078597	'Carboxylesterase 1E'; 'Cytochrome P450 4A12A'; 'cDNA fis, clone TRACH2008583,highly similar to CYTOCHROME P450 4A8'	Ces1e Cyp4a12a Cyp4a12b	Q64176 Q91WL5 B0G0Y1	Q64176 Q91WL5 B0G0Y1	1.54 3/195	12.00 3/25	2.625e-2
GO:0006793	phosphorus metabolic process	The chemical reactions and pathways involving the nonmetallic element phosphorus or compounds that contain phosphorus, usually in the form of a phosphate group (PO4).	ENSMUSG00000017390 ENSMUSG00000037526 ENSMUSG00000024843 ENSMUSG00000021622 ENSMUSG00000020122 ENSMUSG00000006390 ENSMUSG00000054237 ENSMUSG00000031985 ENSMUSG00000060803 ENSMUSG00000015656 ENSMUSG00000026866 ENSMUSG00000029166 ENSMUSG00000066877 ENSMUSG00000033938 ENSMUSG00000031478 ENSMUSG00000037847 ENSMUSG00000031767 ENSMUSG00000018846 ENSMUSG00000024892 ENSMUSG00000021699 ENSMUSG00000024122 …	'Fructose-bisphosphate aldolase C'; 'Beclin 1-associated autophagy-related key regulator'; 'Choline kinase alpha'; 'Creatine kinase S-type, mitochondrial'; 'Epidermal growth factor receptor'; 'Elongation of very long chain fatty acids protein 1'; 'Protein FRA10AC1 homolog'; 'Dihydroxyacetone phosphate acyltransferase'; 'Glutathione S-transferase P 1'; 'Heat shock cognate 71 kDa protein'; 'Kynuren…	Aldoc Atg14 Chka Ckmt2 Egfr Elovl1 Fra10ac1 Gnpat Gstp1 Hspa8 Kynu Mapre3 Nck2 Ndufb7 Nek3 Nmrk1 Nudt7 Pank3 Pcx Pde4d Pdpk1 Pfkfb1 Pla2g4a Pla2g4f Ppp1r9b Pptc7 Ptprd Rgs2 Slc19a2 Sult2a8 Upb1 Uxs1	P05063 Q8CDJ3 O54804 Q6P8J7 Q01279 Q548M4 Q8BP78 Q3TKG9 P19157 Q3TH04 A2ARD6 D3Z6G3 O55033 Q9CR61 Q9R0A5 A0A498WGT1 Q99P30 Q3UWJ1 Q3TCQ3 F6QFD1 Q3UGN6 P70266 P47713 Q06EY0 Q6R891 Q6NVE9 Q8R169 O08849 Q9EQN9 Q8BGL3 Q8VC97 Q91XL3	P05063 Q8CDJ3 O54804 Q6P8J7 Q01279 Q548M4 Q8BP78 Q3TKG9 P19157 Q3TH04 A2ARD6 D3Z6G3 O55033 Q9CR61 Q9R0A5 A0A498WGT1 Q99P30 Q3UWJ1 Q3TCQ3 F6QFD1 Q3UGN6 P70266 P47713 Q06EY0 Q6R891 Q6NVE9 Q8R169 O08849 Q9EQN9 Q8BGL3 Q8VC97 Q91XL3	16.41 32/195	1.31 32/2450	2.625e-2
GO:0097435	supramolecular fiber organization	A process that is carried out at the cellular level which results in the assembly, arrangement of constituent parts, or disassembly of a supramolecular fiber, a polymer consisting of an indefinite number of protein or protein complex subunits that have polymerised to form a fiber-shaped structure.	ENSMUSG00000031355 ENSMUSG00000004665 ENSMUSG00000015656 ENSMUSG00000006777 ENSMUSG00000052727 ENSMUSG00000029166 ENSMUSG00000051586 ENSMUSG00000036718 ENSMUSG00000066877 ENSMUSG00000022678 ENSMUSG00000038976 ENSMUSG00000033444 ENSMUSG00000014846 ENSMUSG00000072235 ENSMUSG00000027263	'Rho GTPase-activating protein 6'; 'Calponin'; 'Heat shock cognate 71 kDa protein'; 'IF rod domain-containing protein'; 'Microtubule-associated protein 1B'; 'Microtubule-associated protein, RP/EB family, member 3'; 'F-actin monooxygenase'; 'MICAL-like protein 2'; 'Cytoplasmic protein NCK2'; 'Nuclear distribution protein nudE homolog 1'; 'Neurabin-2'; 'Cytospin-A'; 'Tubulin polymerization-promotin…	Arhgap6 Cnn2 Hspa8 Krt23 Map1b Mapre3 Mical3 Micall2 Nck2 Nde1 Ppp1r9b Specc1l Tppp3 Tuba1a Tubgcp4	O54834 Q543F3 Q3TH04 Q3ULX3 B2RQQ5 D3Z6G3 A0A5F8MPU7 Q3TN34 O55033 Q9CZA6 Q6R891 A0A0R4J0J8 Q9CRB6 P68369 Q543T6	O54834 Q543F3 Q3TH04 Q3ULX3 B2RQQ5 D3Z6G3 A0A5F8MPU7 Q3TN34 O55033 Q9CZA6 Q6R891 A0A0R4J0J8 Q9CRB6 P68369 Q543T6	7.69 15/195	1.86 15/806	2.738e-2
GO:0009259	ribonucleotide metabolic process	The chemical reactions and pathways involving a ribonucleotide, a compound consisting of ribonucleoside (a base linked to a ribose sugar) esterified with a phosphate group at either the 3' or 5'-hydroxyl group of the sugar.	ENSMUSG00000017390 ENSMUSG00000006390 ENSMUSG00000015656 ENSMUSG00000026866 ENSMUSG00000033938 ENSMUSG00000031767 ENSMUSG00000018846 ENSMUSG00000021699 ENSMUSG00000025271 ENSMUSG00000030378 ENSMUSG00000033427	'Fructose-bisphosphate aldolase C'; 'Elongation of very long chain fatty acids protein 1'; 'Heat shock cognate 71 kDa protein'; 'Kynureninase'; 'NADH dehydrogenase'; 'Peroxisomal coenzyme A diphosphatase NUDT7'; 'Pantothenate kinase 3'; 'Phosphodiesterase'; '6-phosphofructo-2-kinase/fructose-2,6-bisphosphatase 1'; 'Sulfotransferase 2A8'; 'Beta-ureidopropionase'	Aldoc Elovl1 Hspa8 Kynu Ndufb7 Nudt7 Pank3 Pde4d Pfkfb1 Sult2a8 Upb1	P05063 Q548M4 Q3TH04 A2ARD6 Q9CR61 Q99P30 Q3UWJ1 F6QFD1 P70266 Q8BGL3 Q8VC97	P05063 Q548M4 Q3TH04 A2ARD6 Q9CR61 Q99P30 Q3UWJ1 F6QFD1 P70266 Q8BGL3 Q8VC97	5.64 11/195	2.28 11/483	2.757e-2
GO:1901652	response to peptide	Any process that results in a change in state or activity of a cell or an organism (in terms of movement, secretion, enzyme production, gene expression, etc.) as a result of a peptide stimulus.	ENSMUSG00000004113 ENSMUSG00000060803 ENSMUSG00000029771 ENSMUSG00000052727 ENSMUSG00000078673 ENSMUSG00000028163 ENSMUSG00000024122 ENSMUSG00000025271 ENSMUSG00000038976 ENSMUSG00000072849 ENSMUSG00000021594 ENSMUSG00000035836	'Voltage-dependent N-type calcium channel subunit alpha'; 'Glutathione S-transferase P 1'; 'Interferon regulatory factor 5'; 'Microtubule-associated protein 1B'; 'Major urinary protein 19'; 'Nuclear factor NF-kappa-B p105 subunit'; '3-phosphoinositide-dependent protein kinase 1'; '6-phosphofructo-2-kinase/fructose-2,6-bisphosphatase 1'; 'Neurabin-2'; 'Alpha-1-antitrypsin 1-5'; '3-oxo-5-alpha-ster…	Cacna1b Gstp1 Irf5 Map1b Mup19 Nfkb1 Pdpk1 Pfkfb1 Ppp1r9b Serpina1e Srd5a1 Ugt2b1	A2AIR7 P19157 P56477 B2RQQ5 A9C497 P25799 Q3UGN6 P70266 Q6R891 Q00898 A0A0R4J136 Q8R084	A2AIR7 P19157 P56477 B2RQQ5 A9C497 P25799 Q3UGN6 P70266 Q6R891 Q00898 A0A0R4J136 Q8R084	6.15 12/195	2.11 12/568	3.068e-2
GO:1901654	response to ketone	A response that results in a state of tolerance to ketone.	ENSMUSG00000004113 ENSMUSG00000020122 ENSMUSG00000063730 ENSMUSG00000038092 ENSMUSG00000015656 ENSMUSG00000038976 ENSMUSG00000041698 ENSMUSG00000021594 ENSMUSG00000035836	'Voltage-dependent N-type calcium channel subunit alpha'; 'Epidermal growth factor receptor'; '3 beta-hydroxysteroid dehydrogenase/Delta 5-->4-isomerase type 2'; 'NADPH-dependent 3-keto-steroid reductase Hsd3b5'; 'Heat shock cognate 71 kDa protein'; 'Neurabin-2'; 'Solute carrier organic anion transporter family member 1A1'; '3-oxo-5-alpha-steroid 4-dehydrogenase'; 'UDP-glucuronosyltransferase'	Cacna1b Egfr Hsd3b2 Hsd3b5 Hspa8 Ppp1r9b Slco1a1 Srd5a1 Ugt2b1	A2AIR7 Q01279 P26149 Q61694 Q3TH04 Q6R891 Q9QXZ6 A0A0R4J136 Q8R084	A2AIR7 Q01279 P26149 Q61694 Q3TH04 Q6R891 Q9QXZ6 A0A0R4J136 Q8R084	4.62 9/195	2.62 9/344	3.076e-2
GO:0033043	regulation of organelle organization	Any process that modulates the frequency, rate or extent of a process involved in the formation, arrangement of constituent parts, or disassembly of an organelle.	ENSMUSG00000031355 ENSMUSG00000024426 ENSMUSG00000030213 ENSMUSG00000004113 ENSMUSG00000038416 ENSMUSG00000026792 ENSMUSG00000052727 ENSMUSG00000029166 ENSMUSG00000031004 ENSMUSG00000022679 ENSMUSG00000033004 ENSMUSG00000031388 ENSMUSG00000066877 ENSMUSG00000056220 ENSMUSG00000031157 ENSMUSG00000028399 ENSMUSG00000014550 ENSMUSG00000042364 ENSMUSG00000033444	'Rho GTPase-activating protein 6'; 'Alpha-tubulin N-acetyltransferase 1'; 'Activating transcription factor 7-interacting protein 1'; 'Voltage-dependent N-type calcium channel subunit alpha'; 'Cell division cycle protein 16 homolog'; 'E3 ubiquitin-protein ligase LRSAM1'; 'Microtubule-associated protein 1B'; 'Microtubule-associated protein, RP/EB family, member 3'; 'Proliferation marker protein Ki-…	Arhgap6 Atat1 Atf7ip Cacna1b Cdc16 Lrsam1 Map1b Mapre3 Mki67 Mpv17l Mycbp2 Naa10 Nck2 Pla2g4a Pqbp1 Ptprd Rbsn Snx18 Specc1l	O54834 Q8K341 Q7TT18 A2AIR7 Q8R349 Q80ZI6 B2RQQ5 D3Z6G3 E9PVX6 Q99MS3 Q7TPH6 Q3V4D5 O55033 P47713 Q91VJ5 Q8R169 Q80Y56 Q8C788 A0A0R4J0J8	O54834 Q8K341 Q7TT18 A2AIR7 Q8R349 Q80ZI6 B2RQQ5 D3Z6G3 E9PVX6 Q99MS3 Q7TPH6 Q3V4D5 O55033 P47713 Q91VJ5 Q8R169 Q80Y56 Q8C788 A0A0R4J0J8	9.74 19/195	1.61 19/1178	3.079e-2
GO:0006810	transport	The directed movement of substances (such as macromolecules, small molecules, ions) or cellular components (such as complexes and organelles) into, out of or within a cell, or between cells, or within a multicellular organism by means of some agent such as a transporter or a transporter complex, a pore or a motor protein.	ENSMUSG00000002661 ENSMUSG00000042797 ENSMUSG00000037526 ENSMUSG00000055415 ENSMUSG00000045176 ENSMUSG00000004113 ENSMUSG00000000303 ENSMUSG00000061959 ENSMUSG00000023959 ENSMUSG00000004665 ENSMUSG00000032482 ENSMUSG00000033658 ENSMUSG00000034973 ENSMUSG00000020122 ENSMUSG00000001036 ENSMUSG00000063730 ENSMUSG00000015656 ENSMUSG00000026792 ENSMUSG00000052727 ENSMUSG00000021371 ENSMUSG00000051586 …	'Alpha-ketoglutarate-dependent dioxygenase alkB homolog 7, mitochondrial'; 'Aquaporin-11'; 'Beclin 1-associated autophagy-related key regulator'; 'Phospholipid-transporting ATPase VB'; 'BLOC-1-related complex subunit 6'; 'Voltage-dependent N-type calcium channel subunit alpha'; 'Cadherin-1'; 'Carboxylesterase 1E'; 'Chloride intracellular channel protein'; 'Calponin'; 'Chondroitin sulfate proteogl…	Alkbh7 Aqp11 Atg14 Atp10b Borcs6 Cacna1b Cdh1 Ces1e Clic5 Cnn2 Cspg5 Ddx19b Dop1a Egfr Epn2 Hsd3b2 Hspa8 Lrsam1 Map1b Mcur1 Mical3 Micall2 Mpv17l Mup19 Ncbp3 Nde1 Nup98 Pde4d Pdpk1 Pitpnm2 Pla2g4a Pla2g4f Rbsn Rgs2 Selenbp2 Slc19a2 Slc22a28 Slc24a3 Slc2a3 Slc6a5 Slc7a8 Slc9c1 Slco1a1 Snx18 Tuba1a Ube2q1 Vsnl1 Xkr9 Xpr1	Q9D6Z0 Q8BHH1 Q8CDJ3 B1AWN4 Q9D6W8 A2AIR7 A0A0R4IZW5 Q64176 A0A668KLB7 Q543F3 Q71M36 Q8BZY3 H7BWZ9 Q01279 Q69ZS5 P26149 Q3TH04 Q80ZI6 B2RQQ5 Q9CXD6 A0A5F8MPU7 Q3TN34 Q99MS3 A9C497 Q8BZR9 Q9CZA6 A0A1B0GSX7 F6QFD1 Q3UGN6 Q6ZPQ6 P47713 Q06EY0 Q80Y56 O08849 A0A0R4J135 Q9EQN9 B2RT89 Q99PD7 Q3TPL8 B2RXV9 Q9QXW9 Q6UJY2 Q9QXZ6 Q8C788 P68369 Q7TSS2 B2L107 B2RY73 E3VX19	Q9D6Z0 Q8BHH1 Q8CDJ3 B1AWN4 Q9D6W8 A2AIR7 A0A0R4IZW5 Q64176 A0A668KLB7 Q543F3 Q71M36 Q8BZY3 H7BWZ9 Q01279 Q69ZS5 P26149 Q3TH04 Q80ZI6 B2RQQ5 Q9CXD6 A0A5F8MPU7 Q3TN34 Q99MS3 A9C497 Q8BZR9 Q9CZA6 A0A1B0GSX7 F6QFD1 Q3UGN6 Q6ZPQ6 P47713 Q06EY0 Q80Y56 O08849 A0A0R4J135 Q9EQN9 B2RT89 Q99PD7 Q3TPL8 B2RXV9 Q9QXW9 Q6UJY2 Q9QXZ6 Q8C788 P68369 Q7TSS2 B2L107 B2RY73 E3VX19	25.13 49/195	1.11 49/4397	3.133e-2
GO:0019693	ribose phosphate metabolic process	The chemical reactions and pathways involving ribose phosphate, any phosphorylated ribose sugar.	ENSMUSG00000017390 ENSMUSG00000006390 ENSMUSG00000015656 ENSMUSG00000026866 ENSMUSG00000033938 ENSMUSG00000031767 ENSMUSG00000018846 ENSMUSG00000021699 ENSMUSG00000025271 ENSMUSG00000030378 ENSMUSG00000033427	'Fructose-bisphosphate aldolase C'; 'Elongation of very long chain fatty acids protein 1'; 'Heat shock cognate 71 kDa protein'; 'Kynureninase'; 'NADH dehydrogenase'; 'Peroxisomal coenzyme A diphosphatase NUDT7'; 'Pantothenate kinase 3'; 'Phosphodiesterase'; '6-phosphofructo-2-kinase/fructose-2,6-bisphosphatase 1'; 'Sulfotransferase 2A8'; 'Beta-ureidopropionase'	Aldoc Elovl1 Hspa8 Kynu Ndufb7 Nudt7 Pank3 Pde4d Pfkfb1 Sult2a8 Upb1	P05063 Q548M4 Q3TH04 A2ARD6 Q9CR61 Q99P30 Q3UWJ1 F6QFD1 P70266 Q8BGL3 Q8VC97	P05063 Q548M4 Q3TH04 A2ARD6 Q9CR61 Q99P30 Q3UWJ1 F6QFD1 P70266 Q8BGL3 Q8VC97	5.64 11/195	2.22 11/495	3.133e-2
GO:0008209	androgen metabolic process	The chemical reactions and pathways involving androgens, C19 steroid hormones that can stimulate the development of male sexual characteristics.	ENSMUSG00000063730 ENSMUSG00000021594 ENSMUSG00000035836	'3 beta-hydroxysteroid dehydrogenase/Delta 5-->4-isomerase type 2'; '3-oxo-5-alpha-steroid 4-dehydrogenase'; 'UDP-glucuronosyltransferase'	Hsd3b2 Srd5a1 Ugt2b1	P26149 A0A0R4J136 Q8R084	P26149 A0A0R4J136 Q8R084	1.54 3/195	10.71 3/28	3.133e-2
GO:0070459	prolactin secretion	The regulated release of prolactin, a peptide hormone that stimulates lactation, from secretory granules in the anterior pituitary.	ENSMUSG00000020122 ENSMUSG00000042572	'Epidermal growth factor receptor'; 'Ubiquitin-conjugating enzyme E2 Q1'	Egfr Ube2q1	Q01279 Q7TSS2	Q01279 Q7TSS2	1.03 2/195	28.57 2/7	3.133e-2
GO:0071840	cellular component organization or biogenesis	A process that results in the biosynthesis of constituent macromolecules, assembly, arrangement of constituent parts, or disassembly of a cellular component.	ENSMUSG00000027628 ENSMUSG00000002661 ENSMUSG00000042797 ENSMUSG00000031355 ENSMUSG00000024426 ENSMUSG00000030213 ENSMUSG00000037526 ENSMUSG00000055415 ENSMUSG00000045176 ENSMUSG00000011158 ENSMUSG00000004113 ENSMUSG00000025888 ENSMUSG00000038416 ENSMUSG00000000303 ENSMUSG00000063870 ENSMUSG00000024843 ENSMUSG00000023959 ENSMUSG00000004665 ENSMUSG00000032482 ENSMUSG00000041415 ENSMUSG00000023026 …	'Protein AAR2 homolog'; 'Alpha-ketoglutarate-dependent dioxygenase alkB homolog 7, mitochondrial'; 'Aquaporin-11'; 'Rho GTPase-activating protein 6'; 'Alpha-tubulin N-acetyltransferase 1'; 'Activating transcription factor 7-interacting protein 1'; 'Beclin 1-associated autophagy-related key regulator'; 'Phospholipid-transporting ATPase VB'; 'BLOC-1-related complex subunit 6'; 'B-related factor 1';…	Aar2 Alkbh7 Aqp11 Arhgap6 Atat1 Atf7ip Atg14 Atp10b Borcs6 Brf1 Cacna1b Casp1 Cdc16 Cdh1 Chd4 Chka Clic5 Cnn2 Cspg5 Dicer1 Dip2b Dmac2 Egfr Epn2 Ets1 Gm49368 Gnpat Heatr1 Hspa8 Ing2 Jchain Krt23 Las1l Lrsam1 Map1b Mapre3 Mical3 Micall2 Mios Mki67 Morf4l1 Mpv17l Mycbp2 Naa10 Nck2 Nde1 Ndufb7 Nek3 Nup98 Pde4d Pdpk1 Pias1 Pitpnm2 Pla2g4a Plxnd1 Ppp1r9b Pqbp1 Prpf18 Ptprd Rbm5 Rbsn Rgs2 Rps19bp1 Setd…	Q8C161 Q9D6Z0 Q8BHH1 O54834 Q8K341 Q7TT18 Q8CDJ3 B1AWN4 Q9D6W8 G3X8S2 A2AIR7 P29452 Q8R349 A0A0R4IZW5 Q6PDQ2 O54804 A0A668KLB7 Q543F3 Q71M36 F8VQ54 B2RQC7 A0A0U1RNX2 Q01279 Q69ZS5 V9GXE2 Q3U1U4 Q3TKG9 G3X9B1 Q3TH04 B6ZI39 P01592 Q3ULX3 A2BE28 Q80ZI6 B2RQQ5 D3Z6G3 A0A5F8MPU7 Q3TN34 Q8VE19 E9PVX6 P60762 Q99MS3 Q7TPH6 Q3V4D5 O55033 Q9CZA6 Q9CR61 Q9R0A5 A0A1B0GSX7 F6QFD1 Q3UGN6 Q2M4G9 Q6ZPQ6 P47713 Q…	Q8C161 Q9D6Z0 Q8BHH1 O54834 Q8K341 Q7TT18 Q8CDJ3 B1AWN4 Q9D6W8 G3X8S2 A2AIR7 P29452 Q8R349 A0A0R4IZW5 Q6PDQ2 O54804 A0A668KLB7 Q543F3 Q71M36 F8VQ54 B2RQC7 A0A0U1RNX2 Q01279 Q69ZS5 V9GXE2 Q3U1U4 Q3TKG9 G3X9B1 Q3TH04 B6ZI39 P01592 Q3ULX3 A2BE28 Q80ZI6 B2RQQ5 D3Z6G3 A0A5F8MPU7 Q3TN34 Q8VE19 E9PVX6 P60762 Q99MS3 Q7TPH6 Q3V4D5 O55033 Q9CZA6 Q9CR61 Q9R0A5 A0A1B0GSX7 F6QFD1 Q3UGN6 Q2M4G9 Q6ZPQ6 P47713 Q…	39.49 77/195	0.99 77/7815	3.133e-2
GO:0006950	response to stress	Any process that results in a change in state or activity of a cell or an organism (in terms of movement, secretion, enzyme production, gene expression, etc.) as a result of a disturbance in organismal or cellular homeostasis, usually, but not necessarily, exogenous (e.g. temperature, humidity, ionizing radiation).	ENSMUSG00000040174 ENSMUSG00000002661 ENSMUSG00000042797 ENSMUSG00000024426 ENSMUSG00000037526 ENSMUSG00000042459 ENSMUSG00000022181 ENSMUSG00000079105 ENSMUSG00000004113 ENSMUSG00000025888 ENSMUSG00000063870 ENSMUSG00000024843 ENSMUSG00000004665 ENSMUSG00000032482 ENSMUSG00000041415 ENSMUSG00000014905 ENSMUSG00000020122 ENSMUSG00000032035 ENSMUSG00000031985 ENSMUSG00000060803 ENSMUSG00000015656 …	'AlkB homolog 3, alpha-ketoglutarate-dependent dioxygenase'; 'Alpha-ketoglutarate-dependent dioxygenase alkB homolog 7, mitochondrial'; 'Aquaporin-11'; 'Alpha-tubulin N-acetyltransferase 1'; 'Beclin 1-associated autophagy-related key regulator'; 'BPI fold-containing family A member 2'; 'Complement component C6'; 'Complement component 7'; 'Voltage-dependent N-type calcium channel subunit alpha'; '…	Alkbh3 Alkbh7 Aqp11 Atat1 Atg14 Bpifa2 C6 C7 Cacna1b Casp1 Chd4 Chka Cnn2 Cspg5 Dicer1 Dnajb9 Egfr Ets1 Gnpat Gstp1 Hspa8 Irf5 Jchain Kynu Lrsam1 Map1b Mios Morf4l1 Mpv17l Ncbp3 Nck2 Nfkb1 Pdpk1 Pfkfb1 Pla2g4a Ppp1r9b Pqbp1 Scd1 Setd1a Srd5a1 Ubl7 Wdfy1 Xpr1 Xrcc4 Zbtb40	A2AKV6 Q9D6Z0 Q8BHH1 Q8K341 Q8CDJ3 P07743 E9Q6D8 D3YXF5 A2AIR7 P29452 Q6PDQ2 O54804 Q543F3 Q71M36 F8VQ54 Q9QYI6 Q01279 V9GXE2 Q3TKG9 P19157 Q3TH04 P56477 P01592 A2ARD6 Q80ZI6 B2RQQ5 Q8VE19 P60762 Q99MS3 Q8BZR9 O55033 P25799 Q3UGN6 P70266 P47713 Q6R891 Q91VJ5 P13516 E9PYH6 A0A0R4J136 Q52L66 E9Q4P1 E3VX19 A0A0R4J024 Q6PCS8	A2AKV6 Q9D6Z0 Q8BHH1 Q8K341 Q8CDJ3 P07743 E9Q6D8 D3YXF5 A2AIR7 P29452 Q6PDQ2 O54804 Q543F3 Q71M36 F8VQ54 Q9QYI6 Q01279 V9GXE2 Q3TKG9 P19157 Q3TH04 P56477 P01592 A2ARD6 Q80ZI6 B2RQQ5 Q8VE19 P60762 Q99MS3 Q8BZR9 O55033 P25799 Q3UGN6 P70266 P47713 Q6R891 Q91VJ5 P13516 E9PYH6 A0A0R4J136 Q52L66 E9Q4P1 E3VX19 A0A0R4J024 Q6PCS8	23.08 45/195	1.14 45/3936	3.133e-2
GO:0097267	omega-hydroxylase P450 pathway	The chemical reactions and pathways by which arachidonic acid is converted to other compounds initially by omega-hydroxylation.	ENSMUSG00000066071 ENSMUSG00000078597	'Cytochrome P450 4A12A'; 'cDNA fis, clone TRACH2008583,highly similar to CYTOCHROME P450 4A8'	Cyp4a12a Cyp4a12b	Q91WL5 B0G0Y1	Q91WL5 B0G0Y1	1.03 2/195	28.57 2/7	3.133e-2
GO:0000098	sulfur amino acid catabolic process	The chemical reactions and pathways resulting in the breakdown of amino acids containing sulfur, comprising cysteine, methionine and selenocysteine.	ENSMUSG00000023044 ENSMUSG00000034617	'Cysteine sulfinic acid decarboxylase'; '5-methyltetrahydrofolate-homocysteine methyltransferase reductase'	Csad Mtrr	Q9DBE0 A0A1Y7VKC5	Q9DBE0 A0A1Y7VKC5	1.03 2/195	28.57 2/7	3.133e-2
GO:0042430	indole-containing compound metabolic process	The chemical reactions and pathways involving compounds that contain an indole (2,3-benzopyrrole) skeleton.	ENSMUSG00000026348 ENSMUSG00000026866 ENSMUSG00000021594	'2-amino-3-carboxymuconate-6-semialdehyde decarboxylase'; 'Kynureninase'; '3-oxo-5-alpha-steroid 4-dehydrogenase'	Acmsd Kynu Srd5a1	Q8R519 A2ARD6 A0A0R4J136	Q8R519 A2ARD6 A0A0R4J136	1.54 3/195	10.71 3/28	3.133e-2
GO:0006633	fatty acid biosynthetic process	The chemical reactions and pathways resulting in the formation of a fatty acid, any of the aliphatic monocarboxylic acids that can be liberated by hydrolysis from naturally occurring fats and oils. Fatty acids are predominantly straight-chain acids of 4 to 24 carbon atoms, which may be saturated or unsaturated; branched fatty acids and hydroxy fatty acids also occur, and very long chain acids of …	ENSMUSG00000006390 ENSMUSG00000060803 ENSMUSG00000038155 ENSMUSG00000056220 ENSMUSG00000046971 ENSMUSG00000037071	'Elongation of very long chain fatty acids protein 1'; 'Glutathione S-transferase P 1'; 'Glutathione S-transferase P 2'; 'Cytosolic phospholipase A2'; 'Phospholipase A2'; 'Acyl-CoA desaturase 1'	Elovl1 Gstp1 Gstp2 Pla2g4a Pla2g4f Scd1	Q548M4 P19157 P46425 P47713 Q06EY0 P13516	Q548M4 P19157 P46425 P47713 Q06EY0 P13516	3.08 6/195	3.80 6/158	3.133e-2
GO:0051258	protein polymerization	The process of creating protein polymers, compounds composed of a large number of component monomers; polymeric proteins may be made up of different or identical monomers. Polymerization occurs by the addition of extra monomers to an existing poly- or oligomeric protein.	ENSMUSG00000052727 ENSMUSG00000029166 ENSMUSG00000036718 ENSMUSG00000066877 ENSMUSG00000022678 ENSMUSG00000014846 ENSMUSG00000072235 ENSMUSG00000027263	'Microtubule-associated protein 1B'; 'Microtubule-associated protein, RP/EB family, member 3'; 'MICAL-like protein 2'; 'Cytoplasmic protein NCK2'; 'Nuclear distribution protein nudE homolog 1'; 'Tubulin polymerization-promoting protein family member 3'; 'Tubulin alpha-1A chain'; 'Gamma-tubulin complex component'	Map1b Mapre3 Micall2 Nck2 Nde1 Tppp3 Tuba1a Tubgcp4	B2RQQ5 D3Z6G3 Q3TN34 O55033 Q9CZA6 Q9CRB6 P68369 Q543T6	B2RQQ5 D3Z6G3 Q3TN34 O55033 Q9CZA6 Q9CRB6 P68369 Q543T6	4.10 8/195	2.82 8/284	3.266e-2
GO:1901568	fatty acid derivative metabolic process	The chemical reactions and pathways involving fatty acid derivative.	ENSMUSG00000066071 ENSMUSG00000078597 ENSMUSG00000006390 ENSMUSG00000031767	'Cytochrome P450 4A12A'; 'cDNA fis, clone TRACH2008583,highly similar to CYTOCHROME P450 4A8'; 'Elongation of very long chain fatty acids protein 1'; 'Peroxisomal coenzyme A diphosphatase NUDT7'	Cyp4a12a Cyp4a12b Elovl1 Nudt7	Q91WL5 B0G0Y1 Q548M4 Q99P30	Q91WL5 B0G0Y1 Q548M4 Q99P30	2.05 4/195	6.35 4/63	3.266e-2
GO:0051179	localization	Any process in which a cell, a substance, or a cellular entity, such as a protein complex or organelle, is transported, tethered to or otherwise maintained in a specific location. In the case of substances, localization may also be achieved via selective degradation.	ENSMUSG00000002661 ENSMUSG00000042797 ENSMUSG00000037526 ENSMUSG00000055415 ENSMUSG00000045176 ENSMUSG00000004113 ENSMUSG00000000303 ENSMUSG00000061959 ENSMUSG00000023959 ENSMUSG00000004665 ENSMUSG00000032482 ENSMUSG00000033658 ENSMUSG00000034973 ENSMUSG00000020122 ENSMUSG00000001036 ENSMUSG00000063730 ENSMUSG00000015656 ENSMUSG00000041115 ENSMUSG00000024862 ENSMUSG00000026792 ENSMUSG00000052727 …	'Alpha-ketoglutarate-dependent dioxygenase alkB homolog 7, mitochondrial'; 'Aquaporin-11'; 'Beclin 1-associated autophagy-related key regulator'; 'Phospholipid-transporting ATPase VB'; 'BLOC-1-related complex subunit 6'; 'Voltage-dependent N-type calcium channel subunit alpha'; 'Cadherin-1'; 'Carboxylesterase 1E'; 'Chloride intracellular channel protein'; 'Calponin'; 'Chondroitin sulfate proteogl…	Alkbh7 Aqp11 Atg14 Atp10b Borcs6 Cacna1b Cdh1 Ces1e Clic5 Cnn2 Cspg5 Ddx19b Dop1a Egfr Epn2 Hsd3b2 Hspa8 Iqsec2 Klc2 Lrsam1 Map1b Mapre3 Mcur1 Mical3 Micall2 Mios Mpv17l Mup19 Mycbp2 Ncbp3 Nde1 Nup98 Pde4d Pdpk1 Pias1 Pitpnm2 Pla2g4a Pla2g4f Ppp1r9b Rbsn Rgs2 Selenbp2 Slc19a2 Slc22a28 Slc24a3 Slc2a3 Slc6a5 Slc7a8 Slc9c1 Slco1a1 Snx18 Tuba1a Ube2q1 Vsnl1 Xkr9 Xpr1 Xrcc4	Q9D6Z0 Q8BHH1 Q8CDJ3 B1AWN4 Q9D6W8 A2AIR7 A0A0R4IZW5 Q64176 A0A668KLB7 Q543F3 Q71M36 Q8BZY3 H7BWZ9 Q01279 Q69ZS5 P26149 Q3TH04 E9QAD8 Q91YS4 Q80ZI6 B2RQQ5 D3Z6G3 Q9CXD6 A0A5F8MPU7 Q3TN34 Q8VE19 Q99MS3 A9C497 Q7TPH6 Q8BZR9 Q9CZA6 A0A1B0GSX7 F6QFD1 Q3UGN6 Q2M4G9 Q6ZPQ6 P47713 Q06EY0 Q6R891 Q80Y56 O08849 A0A0R4J135 Q9EQN9 B2RT89 Q99PD7 Q3TPL8 B2RXV9 Q9QXW9 Q6UJY2 Q9QXZ6 Q8C788 P68369 Q7TSS2 B2L107 B…	Q9D6Z0 Q8BHH1 Q8CDJ3 B1AWN4 Q9D6W8 A2AIR7 A0A0R4IZW5 Q64176 A0A668KLB7 Q543F3 Q71M36 Q8BZY3 H7BWZ9 Q01279 Q69ZS5 P26149 Q3TH04 E9QAD8 Q91YS4 Q80ZI6 B2RQQ5 D3Z6G3 Q9CXD6 A0A5F8MPU7 Q3TN34 Q8VE19 Q99MS3 A9C497 Q7TPH6 Q8BZR9 Q9CZA6 A0A1B0GSX7 F6QFD1 Q3UGN6 Q2M4G9 Q6ZPQ6 P47713 Q06EY0 Q6R891 Q80Y56 O08849 A0A0R4J135 Q9EQN9 B2RT89 Q99PD7 Q3TPL8 B2RXV9 Q9QXW9 Q6UJY2 Q9QXZ6 Q8C788 P68369 Q7TSS2 B2L107 B…	29.23 57/195	1.06 57/5364	3.268e-2
GO:0072521	purine-containing compound metabolic process	The chemical reactions and pathways involving a purine-containing compound, i.e. any compound that contains purine or a formal derivative thereof.	ENSMUSG00000017390 ENSMUSG00000006390 ENSMUSG00000015656 ENSMUSG00000026866 ENSMUSG00000033938 ENSMUSG00000037847 ENSMUSG00000031767 ENSMUSG00000018846 ENSMUSG00000024892 ENSMUSG00000021699 ENSMUSG00000025271 ENSMUSG00000030378	'Fructose-bisphosphate aldolase C'; 'Elongation of very long chain fatty acids protein 1'; 'Heat shock cognate 71 kDa protein'; 'Kynureninase'; 'NADH dehydrogenase'; 'Nicotinamide riboside kinase 1'; 'Peroxisomal coenzyme A diphosphatase NUDT7'; 'Pantothenate kinase 3'; 'Pyruvate carboxylase'; 'Phosphodiesterase'; '6-phosphofructo-2-kinase/fructose-2,6-bisphosphatase 1'; 'Sulfotransferase 2A8'	Aldoc Elovl1 Hspa8 Kynu Ndufb7 Nmrk1 Nudt7 Pank3 Pcx Pde4d Pfkfb1 Sult2a8	P05063 Q548M4 Q3TH04 A2ARD6 Q9CR61 A0A498WGT1 Q99P30 Q3UWJ1 Q3TCQ3 F6QFD1 P70266 Q8BGL3	P05063 Q548M4 Q3TH04 A2ARD6 Q9CR61 A0A498WGT1 Q99P30 Q3UWJ1 Q3TCQ3 F6QFD1 P70266 Q8BGL3	6.15 12/195	2.06 12/583	3.312e-2
GO:0016042	lipid catabolic process	The chemical reactions and pathways resulting in the breakdown of lipids, compounds soluble in an organic solvent but not, or sparingly, in an aqueous solvent.	ENSMUSG00000061959 ENSMUSG00000032310 ENSMUSG00000066071 ENSMUSG00000078597 ENSMUSG00000031767 ENSMUSG00000056220 ENSMUSG00000046971 ENSMUSG00000021594 ENSMUSG00000030378	'Carboxylesterase 1E'; 'Cytochrome P450 1A2'; 'Cytochrome P450 4A12A'; 'cDNA fis, clone TRACH2008583,highly similar to CYTOCHROME P450 4A8'; 'Peroxisomal coenzyme A diphosphatase NUDT7'; 'Cytosolic phospholipase A2'; 'Phospholipase A2'; '3-oxo-5-alpha-steroid 4-dehydrogenase'; 'Sulfotransferase 2A8'	Ces1e Cyp1a2 Cyp4a12a Cyp4a12b Nudt7 Pla2g4a Pla2g4f Srd5a1 Sult2a8	Q64176 P00186 Q91WL5 B0G0Y1 Q99P30 P47713 Q06EY0 A0A0R4J136 Q8BGL3	Q64176 P00186 Q91WL5 B0G0Y1 Q99P30 P47713 Q06EY0 A0A0R4J136 Q8BGL3	4.62 9/195	2.51 9/359	3.552e-2
GO:0009893	positive regulation of metabolic process	Any process that activates or increases the frequency, rate or extent of the chemical reactions and pathways within a cell or an organism.	ENSMUSG00000000731 ENSMUSG00000031931 ENSMUSG00000030213 ENSMUSG00000037526 ENSMUSG00000011158 ENSMUSG00000025888 ENSMUSG00000000303 ENSMUSG00000061959 ENSMUSG00000063870 ENSMUSG00000004665 ENSMUSG00000041415 ENSMUSG00000023026 ENSMUSG00000014905 ENSMUSG00000020122 ENSMUSG00000036461 ENSMUSG00000032035 ENSMUSG00000038766 ENSMUSG00000060803 ENSMUSG00000029208 ENSMUSG00000050244 ENSMUSG00000015656 …	'AIRE'; 'Ankyrin repeat domain-containing protein 49'; 'Activating transcription factor 7-interacting protein 1'; 'Beclin 1-associated autophagy-related key regulator'; 'B-related factor 1'; 'Caspase-1'; 'Cadherin-1'; 'Carboxylesterase 1E'; 'Chromodomain-helicase-DNA-binding protein 4'; 'Calponin'; 'Endoribonuclease Dicer'; 'DIP2 disco-interacting protein 2 homolog B'; 'DnaJ homolog subfamily B m…	Aire Ankrd49 Atf7ip Atg14 Brf1 Casp1 Cdh1 Ces1e Chd4 Cnn2 Dicer1 Dip2b Dnajb9 Egfr Elf1 Ets1 Gabpb2 Gstp1 Guf1 Heatr1 Hspa8 Ing2 Irf5 Jchain Lrsam1 Mapre3 Morf4l1 Mup19 Mycbp2 Nat8 Nck2 Nfkb1 Nup98 Pde4d Pfkfb1 Pias1 Pla2g4a Pqbp1 Scd1 Setd1a Slc24a3 Snx18 Zfp595	B2MVU6 Q8VE42 Q7TT18 Q8CDJ3 G3X8S2 P29452 A0A0R4IZW5 Q64176 Q6PDQ2 Q543F3 F8VQ54 B2RQC7 Q9QYI6 Q01279 Q3V1H4 V9GXE2 P81069 P19157 Q8C3X4 G3X9B1 Q3TH04 B6ZI39 P56477 P01592 Q80ZI6 D3Z6G3 P60762 A9C497 Q7TPH6 Q9JIY7 O55033 P25799 A0A1B0GSX7 F6QFD1 P70266 Q2M4G9 P47713 Q91VJ5 P13516 E9PYH6 Q99PD7 Q8C788 Q3UWJ2	B2MVU6 Q8VE42 Q7TT18 Q8CDJ3 G3X8S2 P29452 A0A0R4IZW5 Q64176 Q6PDQ2 Q543F3 F8VQ54 B2RQC7 Q9QYI6 Q01279 Q3V1H4 V9GXE2 P81069 P19157 Q8C3X4 G3X9B1 Q3TH04 B6ZI39 P56477 P01592 Q80ZI6 D3Z6G3 P60762 A9C497 Q7TPH6 Q9JIY7 O55033 P25799 A0A1B0GSX7 F6QFD1 P70266 Q2M4G9 P47713 Q91VJ5 P13516 E9PYH6 Q99PD7 Q8C788 Q3UWJ2	22.05 43/195	1.15 43/3745	3.552e-2
GO:1901569	fatty acid derivative catabolic process	The chemical reactions and pathways resulting in the breakdown of fatty acid derivative.	ENSMUSG00000066071 ENSMUSG00000078597 ENSMUSG00000031767	'Cytochrome P450 4A12A'; 'cDNA fis, clone TRACH2008583,highly similar to CYTOCHROME P450 4A8'; 'Peroxisomal coenzyme A diphosphatase NUDT7'	Cyp4a12a Cyp4a12b Nudt7	Q91WL5 B0G0Y1 Q99P30	Q91WL5 B0G0Y1 Q99P30	1.54 3/195	10.00 3/30	3.619e-2
GO:0006796	phosphate-containing compound metabolic process	The chemical reactions and pathways involving the phosphate group, the anion or salt of any phosphoric acid.	ENSMUSG00000017390 ENSMUSG00000037526 ENSMUSG00000024843 ENSMUSG00000021622 ENSMUSG00000020122 ENSMUSG00000006390 ENSMUSG00000054237 ENSMUSG00000031985 ENSMUSG00000060803 ENSMUSG00000015656 ENSMUSG00000026866 ENSMUSG00000029166 ENSMUSG00000066877 ENSMUSG00000033938 ENSMUSG00000031478 ENSMUSG00000037847 ENSMUSG00000031767 ENSMUSG00000018846 ENSMUSG00000024892 ENSMUSG00000021699 ENSMUSG00000024122 …	'Fructose-bisphosphate aldolase C'; 'Beclin 1-associated autophagy-related key regulator'; 'Choline kinase alpha'; 'Creatine kinase S-type, mitochondrial'; 'Epidermal growth factor receptor'; 'Elongation of very long chain fatty acids protein 1'; 'Protein FRA10AC1 homolog'; 'Dihydroxyacetone phosphate acyltransferase'; 'Glutathione S-transferase P 1'; 'Heat shock cognate 71 kDa protein'; 'Kynuren…	Aldoc Atg14 Chka Ckmt2 Egfr Elovl1 Fra10ac1 Gnpat Gstp1 Hspa8 Kynu Mapre3 Nck2 Ndufb7 Nek3 Nmrk1 Nudt7 Pank3 Pcx Pde4d Pdpk1 Pfkfb1 Pla2g4a Pla2g4f Ppp1r9b Pptc7 Ptprd Rgs2 Slc19a2 Sult2a8 Upb1	P05063 Q8CDJ3 O54804 Q6P8J7 Q01279 Q548M4 Q8BP78 Q3TKG9 P19157 Q3TH04 A2ARD6 D3Z6G3 O55033 Q9CR61 Q9R0A5 A0A498WGT1 Q99P30 Q3UWJ1 Q3TCQ3 F6QFD1 Q3UGN6 P70266 P47713 Q06EY0 Q6R891 Q6NVE9 Q8R169 O08849 Q9EQN9 Q8BGL3 Q8VC97	P05063 Q8CDJ3 O54804 Q6P8J7 Q01279 Q548M4 Q8BP78 Q3TKG9 P19157 Q3TH04 A2ARD6 D3Z6G3 O55033 Q9CR61 Q9R0A5 A0A498WGT1 Q99P30 Q3UWJ1 Q3TCQ3 F6QFD1 Q3UGN6 P70266 P47713 Q06EY0 Q6R891 Q6NVE9 Q8R169 O08849 Q9EQN9 Q8BGL3 Q8VC97	15.90 31/195	1.28 31/2428	3.690e-2
GO:0071671	regulation of smooth muscle cell chemotaxis	Any process that modulates the frequency, rate, or extent of smooth muscle cell chemotaxis.	ENSMUSG00000060803 ENSMUSG00000038155	'Glutathione S-transferase P 1'; 'Glutathione S-transferase P 2'	Gstp1 Gstp2	P19157 P46425	P19157 P46425	1.03 2/195	25.00 2/8	3.696e-2
GO:1901687	glutathione derivative biosynthetic process	The chemical reactions and pathways resulting in the formation of glutathione derivative.	ENSMUSG00000060803 ENSMUSG00000038155	'Glutathione S-transferase P 1'; 'Glutathione S-transferase P 2'	Gstp1 Gstp2	P19157 P46425	P19157 P46425	1.03 2/195	25.00 2/8	3.696e-2
GO:0048252	lauric acid metabolic process	The chemical reactions and pathways involving lauric acid, a fatty acid with the formula CH3(CH2)10COOH. Derived from vegetable sources.	ENSMUSG00000066071 ENSMUSG00000078597	'Cytochrome P450 4A12A'; 'cDNA fis, clone TRACH2008583,highly similar to CYTOCHROME P450 4A8'	Cyp4a12a Cyp4a12b	Q91WL5 B0G0Y1	Q91WL5 B0G0Y1	1.03 2/195	25.00 2/8	3.696e-2
GO:1901685	glutathione derivative metabolic process	The chemical reactions and pathways involving glutathione derivative.	ENSMUSG00000060803 ENSMUSG00000038155	'Glutathione S-transferase P 1'; 'Glutathione S-transferase P 2'	Gstp1 Gstp2	P19157 P46425	P19157 P46425	1.03 2/195	25.00 2/8	3.696e-2
GO:0051771	negative regulation of nitric-oxide synthase biosynthetic process	Any process that stops, prevents, or reduces the frequency, rate or extent of the chemical reactions and pathways resulting in the formation of a nitric-oxide synthase enzyme.	ENSMUSG00000060803 ENSMUSG00000038155	'Glutathione S-transferase P 1'; 'Glutathione S-transferase P 2'	Gstp1 Gstp2	P19157 P46425	P19157 P46425	1.03 2/195	25.00 2/8	3.696e-2
GO:0044237	cellular metabolic process	The chemical reactions and pathways by which individual cells transform chemical substances.	ENSMUSG00000027628 ENSMUSG00000026348 ENSMUSG00000000731 ENSMUSG00000017390 ENSMUSG00000040174 ENSMUSG00000002661 ENSMUSG00000031931 ENSMUSG00000064294 ENSMUSG00000042797 ENSMUSG00000030213 ENSMUSG00000037526 ENSMUSG00000011158 ENSMUSG00000025888 ENSMUSG00000000303 ENSMUSG00000061959 ENSMUSG00000055730 ENSMUSG00000061825 ENSMUSG00000063870 ENSMUSG00000024843 ENSMUSG00000021622 ENSMUSG00000004665 …	'Protein AAR2 homolog'; '2-amino-3-carboxymuconate-6-semialdehyde decarboxylase'; 'AIRE'; 'Fructose-bisphosphate aldolase C'; 'AlkB homolog 3, alpha-ketoglutarate-dependent dioxygenase'; 'Alpha-ketoglutarate-dependent dioxygenase alkB homolog 7, mitochondrial'; 'Ankyrin repeat domain-containing protein 49'; 'Aldehyde oxidase 3'; 'Aquaporin-11'; 'Activating transcription factor 7-interacting prote…	Aar2 Acmsd Aire Aldoc Alkbh3 Alkbh7 Ankrd49 Aox3 Aqp11 Atf7ip Atg14 Brf1 Casp1 Cdh1 Ces1e Ces2a Ces2c Chd4 Chka Ckmt2 Cnn2 Cpq Csad Cyp1a2 Cyp2c23 Cyp2c70 Cyp2d9 Cyp2f2 Cyp4a12a Cyp4a12b Cyp4v2 Cyp7b1 Ddx19b Dicer1 Dnajb9 Dpm3 Egfr Elf1 Elovl1 Ets1 Fra10ac1 Gabpb2 Galns Gm49368 Gnpat Gstp1 Gstp2 Guf1 Heatr1 Hsd3b2 Hsd3b5 Hspa8 Ing2 Irf5 Kynu Las1l Lrsam1 Mapre3 Metap2 Morf4l1 Mpv17l Mrpl34 Mtrr M…	Q8C161 Q8R519 B2MVU6 P05063 A2AKV6 Q9D6Z0 Q8VE42 G3X982 Q8BHH1 Q7TT18 Q8CDJ3 G3X8S2 P29452 A0A0R4IZW5 Q64176 Q8QZR3 Q91WG0 Q6PDQ2 O54804 Q6P8J7 Q543F3 Q9WVJ3 Q9DBE0 P00186 E9Q5K4 Q91W64 P11714 P33267 Q91WL5 B0G0Y1 Q9DBW0 Q3USU4 Q8BZY3 F8VQ54 Q9QYI6 Q9D1Q4 Q01279 Q3V1H4 Q548M4 V9GXE2 Q8BP78 P81069 Q571E4 Q3U1U4 Q3TKG9 P19157 P46425 Q8C3X4 G3X9B1 P26149 Q61694 Q3TH04 B6ZI39 P56477 A2ARD6 A2BE28 Q80…	Q8C161 Q8R519 B2MVU6 P05063 A2AKV6 Q9D6Z0 Q8VE42 G3X982 Q8BHH1 Q7TT18 Q8CDJ3 G3X8S2 P29452 A0A0R4IZW5 Q64176 Q8QZR3 Q91WG0 Q6PDQ2 O54804 Q6P8J7 Q543F3 Q9WVJ3 Q9DBE0 P00186 E9Q5K4 Q91W64 P11714 P33267 Q91WL5 B0G0Y1 Q9DBW0 Q3USU4 Q8BZY3 F8VQ54 Q9QYI6 Q9D1Q4 Q01279 Q3V1H4 Q548M4 V9GXE2 Q8BP78 P81069 Q571E4 Q3U1U4 Q3TKG9 P19157 P46425 Q8C3X4 G3X9B1 P26149 Q61694 Q3TH04 B6ZI39 P56477 A2ARD6 A2BE28 Q80…	58.97 115/195	0.89 115/12956	3.696e-2
GO:0071704	organic substance metabolic process	The chemical reactions and pathways involving an organic substance, any molecular entity containing carbon.	ENSMUSG00000027628 ENSMUSG00000026348 ENSMUSG00000000731 ENSMUSG00000017390 ENSMUSG00000040174 ENSMUSG00000002661 ENSMUSG00000031931 ENSMUSG00000042797 ENSMUSG00000024426 ENSMUSG00000030213 ENSMUSG00000037526 ENSMUSG00000011158 ENSMUSG00000025888 ENSMUSG00000038416 ENSMUSG00000000303 ENSMUSG00000061959 ENSMUSG00000055730 ENSMUSG00000061825 ENSMUSG00000063870 ENSMUSG00000024843 ENSMUSG00000021622 …	'Protein AAR2 homolog'; '2-amino-3-carboxymuconate-6-semialdehyde decarboxylase'; 'AIRE'; 'Fructose-bisphosphate aldolase C'; 'AlkB homolog 3, alpha-ketoglutarate-dependent dioxygenase'; 'Alpha-ketoglutarate-dependent dioxygenase alkB homolog 7, mitochondrial'; 'Ankyrin repeat domain-containing protein 49'; 'Aquaporin-11'; 'Alpha-tubulin N-acetyltransferase 1'; 'Activating transcription factor 7-…	Aar2 Acmsd Aire Aldoc Alkbh3 Alkbh7 Ankrd49 Aqp11 Atat1 Atf7ip Atg14 Brf1 Casp1 Cdc16 Cdh1 Ces1e Ces2a Ces2c Chd4 Chka Ckmt2 Cnn2 Cpq Csad Cyp1a2 Cyp2c23 Cyp2c70 Cyp2d9 Cyp2f2 Cyp4a12a Cyp4a12b Cyp4v2 Cyp7b1 Ddx19b Dicer1 Dip2b Dmac2 Dnajb9 Dph2 Dpm3 Egfr Elf1 Elovl1 Ets1 Fra10ac1 Gabpb2 Galns Gm49368 Gnpat Gstp1 Gstp2 Guf1 Heatr1 Hsd3b2 Hsd3b5 Hspa8 Ing2 Irf5 Kynu Las1l Lrsam1 Manba Mapre3 Metap…	Q8C161 Q8R519 B2MVU6 P05063 A2AKV6 Q9D6Z0 Q8VE42 Q8BHH1 Q8K341 Q7TT18 Q8CDJ3 G3X8S2 P29452 Q8R349 A0A0R4IZW5 Q64176 Q8QZR3 Q91WG0 Q6PDQ2 O54804 Q6P8J7 Q543F3 Q9WVJ3 Q9DBE0 P00186 E9Q5K4 Q91W64 P11714 P33267 Q91WL5 B0G0Y1 Q9DBW0 Q3USU4 Q8BZY3 F8VQ54 B2RQC7 A0A0U1RNX2 Q9QYI6 Q9CR25 Q9D1Q4 Q01279 Q3V1H4 Q548M4 V9GXE2 Q8BP78 P81069 Q571E4 Q3U1U4 Q3TKG9 P19157 P46425 Q8C3X4 G3X9B1 P26149 Q61694 Q3TH04…	Q8C161 Q8R519 B2MVU6 P05063 A2AKV6 Q9D6Z0 Q8VE42 Q8BHH1 Q8K341 Q7TT18 Q8CDJ3 G3X8S2 P29452 Q8R349 A0A0R4IZW5 Q64176 Q8QZR3 Q91WG0 Q6PDQ2 O54804 Q6P8J7 Q543F3 Q9WVJ3 Q9DBE0 P00186 E9Q5K4 Q91W64 P11714 P33267 Q91WL5 B0G0Y1 Q9DBW0 Q3USU4 Q8BZY3 F8VQ54 B2RQC7 A0A0U1RNX2 Q9QYI6 Q9CR25 Q9D1Q4 Q01279 Q3V1H4 Q548M4 V9GXE2 Q8BP78 P81069 Q571E4 Q3U1U4 Q3TKG9 P19157 P46425 Q8C3X4 G3X9B1 P26149 Q61694 Q3TH04…	62.56 122/195	0.88 122/13942	3.738e-2
GO:0006066	alcohol metabolic process	The chemical reactions and pathways involving alcohols, any of a class of compounds containing one or more hydroxyl groups attached to a saturated carbon atom.	ENSMUSG00000061959 ENSMUSG00000055730 ENSMUSG00000061825 ENSMUSG00000024843 ENSMUSG00000032310 ENSMUSG00000039519 ENSMUSG00000042737 ENSMUSG00000056220 ENSMUSG00000030378	'Carboxylesterase 1E'; 'Pyrethroid hydrolase Ces2a'; 'Acylcarnitine hydrolase'; 'Choline kinase alpha'; 'Cytochrome P450 1A2'; '25-hydroxycholesterol 7-alpha-hydroxylase'; 'Dolichol-phosphate mannosyltransferase subunit 3'; 'Cytosolic phospholipase A2'; 'Sulfotransferase 2A8'	Ces1e Ces2a Ces2c Chka Cyp1a2 Cyp7b1 Dpm3 Pla2g4a Sult2a8	Q64176 Q8QZR3 Q91WG0 O54804 P00186 Q3USU4 Q9D1Q4 P47713 Q8BGL3	Q64176 Q8QZR3 Q91WG0 O54804 P00186 Q3USU4 Q9D1Q4 P47713 Q8BGL3	4.62 9/195	2.43 9/371	4.049e-2
GO:0071276	cellular response to cadmium ion	Any process that results in a change in state or activity of a cell (in terms of movement, secretion, enzyme production, gene expression, etc.) as a result of a cadmium (Cd) ion stimulus.	ENSMUSG00000032310 ENSMUSG00000020122 ENSMUSG00000015656	'Cytochrome P450 1A2'; 'Epidermal growth factor receptor'; 'Heat shock cognate 71 kDa protein'	Cyp1a2 Egfr Hspa8	P00186 Q01279 Q3TH04	P00186 Q01279 Q3TH04	1.54 3/195	9.38 3/32	4.049e-2
GO:0044085	cellular component biogenesis	A process that results in the biosynthesis of constituent macromolecules, assembly, and arrangement of constituent parts of a cellular component. Includes biosynthesis of constituent macromolecules, and those macromolecular modifications that are involved in synthesis or assembly of the cellular component.	ENSMUSG00000027628 ENSMUSG00000042797 ENSMUSG00000031355 ENSMUSG00000024426 ENSMUSG00000030213 ENSMUSG00000037526 ENSMUSG00000011158 ENSMUSG00000025888 ENSMUSG00000000303 ENSMUSG00000063870 ENSMUSG00000041415 ENSMUSG00000057229 ENSMUSG00000108596 ENSMUSG00000031985 ENSMUSG00000050244 ENSMUSG00000015656 ENSMUSG00000067149 ENSMUSG00000057421 ENSMUSG00000026792 ENSMUSG00000052727 ENSMUSG00000029166 …	'Protein AAR2 homolog'; 'Aquaporin-11'; 'Rho GTPase-activating protein 6'; 'Alpha-tubulin N-acetyltransferase 1'; 'Activating transcription factor 7-interacting protein 1'; 'Beclin 1-associated autophagy-related key regulator'; 'B-related factor 1'; 'Caspase-1'; 'Cadherin-1'; 'Chromodomain-helicase-DNA-binding protein 4'; 'Endoribonuclease Dicer'; 'Distal membrane arm assembly complex 2'; 'Predic…	Aar2 Aqp11 Arhgap6 Atat1 Atf7ip Atg14 Brf1 Casp1 Cdh1 Chd4 Dicer1 Dmac2 Gm49368 Gnpat Heatr1 Hspa8 Jchain Las1l Lrsam1 Map1b Mapre3 Micall2 Mios Mycbp2 Nck2 Nde1 Ndufb7 Nup98 Pde4d Pdpk1 Pias1 Plxnd1 Ppp1r9b Pqbp1 Prpf18 Ptprd Rbm5 Rps19bp1 Slitrk4 Slx9 Snx18 Spata13 Tmem199 Tppp3 Tuba1a Tubgcp4 Uaca Upb1	Q8C161 Q8BHH1 O54834 Q8K341 Q7TT18 Q8CDJ3 G3X8S2 P29452 A0A0R4IZW5 Q6PDQ2 F8VQ54 A0A0U1RNX2 Q3U1U4 Q3TKG9 G3X9B1 Q3TH04 P01592 A2BE28 Q80ZI6 B2RQQ5 D3Z6G3 Q3TN34 Q8VE19 Q7TPH6 O55033 Q9CZA6 Q9CR61 A0A1B0GSX7 F6QFD1 Q3UGN6 Q2M4G9 Q3UH93 Q6R891 Q91VJ5 Q8BM39 Q8R169 Q91YE7 Q8C6B9 Q149A4 P58468 Q8C788 E9Q3I3 Q3U0H6 Q9CRB6 P68369 Q543T6 A0A0R4J0S7 Q8VC97	Q8C161 Q8BHH1 O54834 Q8K341 Q7TT18 Q8CDJ3 G3X8S2 P29452 A0A0R4IZW5 Q6PDQ2 F8VQ54 A0A0U1RNX2 Q3U1U4 Q3TKG9 G3X9B1 Q3TH04 P01592 A2BE28 Q80ZI6 B2RQQ5 D3Z6G3 Q3TN34 Q8VE19 Q7TPH6 O55033 Q9CZA6 Q9CR61 A0A1B0GSX7 F6QFD1 Q3UGN6 Q2M4G9 Q3UH93 Q6R891 Q91VJ5 Q8BM39 Q8R169 Q91YE7 Q8C6B9 Q149A4 P58468 Q8C788 E9Q3I3 Q3U0H6 Q9CRB6 P68369 Q543T6 A0A0R4J0S7 Q8VC97	24.62 48/195	1.10 48/4368	4.049e-2
GO:0030900	forebrain development	The process whose specific outcome is the progression of the forebrain over time, from its formation to the mature structure. The forebrain is the anterior of the three primary divisions of the developing chordate brain or the corresponding part of the adult brain (in vertebrates, includes especially the cerebral hemispheres, the thalamus, and the hypothalamus and especially in higher vertebrates…	ENSMUSG00000024426 ENSMUSG00000000303 ENSMUSG00000020122 ENSMUSG00000063730 ENSMUSG00000038092 ENSMUSG00000015656 ENSMUSG00000022678 ENSMUSG00000038976 ENSMUSG00000021594 ENSMUSG00000072235	'Alpha-tubulin N-acetyltransferase 1'; 'Cadherin-1'; 'Epidermal growth factor receptor'; '3 beta-hydroxysteroid dehydrogenase/Delta 5-->4-isomerase type 2'; 'NADPH-dependent 3-keto-steroid reductase Hsd3b5'; 'Heat shock cognate 71 kDa protein'; 'Nuclear distribution protein nudE homolog 1'; 'Neurabin-2'; '3-oxo-5-alpha-steroid 4-dehydrogenase'; 'Tubulin alpha-1A chain'	Atat1 Cdh1 Egfr Hsd3b2 Hsd3b5 Hspa8 Nde1 Ppp1r9b Srd5a1 Tuba1a	Q8K341 A0A0R4IZW5 Q01279 P26149 Q61694 Q3TH04 Q9CZA6 Q6R891 A0A0R4J136 P68369	Q8K341 A0A0R4IZW5 Q01279 P26149 Q61694 Q3TH04 Q9CZA6 Q6R891 A0A0R4J136 P68369	5.13 10/195	2.24 10/447	4.082e-2
GO:0007162	negative regulation of cell adhesion	Any process that stops, prevents, or reduces the frequency, rate or extent of cell adhesion.	ENSMUSG00000031355 ENSMUSG00000000303 ENSMUSG00000048826 ENSMUSG00000060803 ENSMUSG00000030004 ENSMUSG00000079494 ENSMUSG00000030123 ENSMUSG00000033444	'Rho GTPase-activating protein 6'; 'Cadherin-1'; 'Dapper homolog 2'; 'Glutathione S-transferase P 1'; 'N-acetyltransferase 8'; 'Probable N-acetyltransferase family 8 member 5'; 'Plexin-D1'; 'Cytospin-A'	Arhgap6 Cdh1 Dact2 Gstp1 Nat8 Nat8f5 Plxnd1 Specc1l	O54834 A0A0R4IZW5 Q7TN08 P19157 Q9JIY7 Q9QXS8 Q3UH93 A0A0R4J0J8	O54834 A0A0R4IZW5 Q7TN08 P19157 Q9JIY7 Q9QXS8 Q3UH93 A0A0R4J0J8	4.10 8/195	2.66 8/301	4.082e-2
GO:0042436	indole-containing compound catabolic process	The chemical reactions and pathways resulting in the breakdown of compounds that contain an indole (2,3-benzopyrrole) skeleton.	ENSMUSG00000026348 ENSMUSG00000026866	'2-amino-3-carboxymuconate-6-semialdehyde decarboxylase'; 'Kynureninase'	Acmsd Kynu	Q8R519 A2ARD6	Q8R519 A2ARD6	1.03 2/195	22.22 2/9	4.325e-2
GO:0006569	tryptophan catabolic process	The chemical reactions and pathways resulting in the breakdown of tryptophan, the chiral amino acid 2-amino-3-(1H-indol-3-yl)propanoic acid.	ENSMUSG00000026348 ENSMUSG00000026866	'2-amino-3-carboxymuconate-6-semialdehyde decarboxylase'; 'Kynureninase'	Acmsd Kynu	Q8R519 A2ARD6	Q8R519 A2ARD6	1.03 2/195	22.22 2/9	4.325e-2
GO:0071638	negative regulation of monocyte chemotactic protein-1 production	Any process that stops, prevents, or reduces the frequency, rate, or extent of production of monocyte chemotactic protein-1.	ENSMUSG00000060803 ENSMUSG00000038155	'Glutathione S-transferase P 1'; 'Glutathione S-transferase P 2'	Gstp1 Gstp2	P19157 P46425	P19157 P46425	1.03 2/195	22.22 2/9	4.325e-2
GO:0002253	activation of immune response	Any process that initiates an immune response.	ENSMUSG00000024426 ENSMUSG00000022181 ENSMUSG00000079105 ENSMUSG00000025888 ENSMUSG00000036461 ENSMUSG00000015656 ENSMUSG00000028163 ENSMUSG00000021699 ENSMUSG00000024122 ENSMUSG00000031157 ENSMUSG00000073643	'Alpha-tubulin N-acetyltransferase 1'; 'Complement component C6'; 'Complement component 7'; 'Caspase-1'; 'ETS domain-containing protein'; 'Heat shock cognate 71 kDa protein'; 'Nuclear factor NF-kappa-B p105 subunit'; 'Phosphodiesterase'; '3-phosphoinositide-dependent protein kinase 1'; 'Polyglutamine-binding protein 1'; 'WD repeat and FYVE domain-containing protein 1'	Atat1 C6 C7 Casp1 Elf1 Hspa8 Nfkb1 Pde4d Pdpk1 Pqbp1 Wdfy1	Q8K341 E9Q6D8 D3YXF5 P29452 Q3V1H4 Q3TH04 P25799 F6QFD1 Q3UGN6 Q91VJ5 E9Q4P1	Q8K341 E9Q6D8 D3YXF5 P29452 Q3V1H4 Q3TH04 P25799 F6QFD1 Q3UGN6 Q91VJ5 E9Q4P1	5.64 11/195	2.06 11/533	4.325e-2
GO:0021537	telencephalon development	The process whose specific outcome is the progression of the telencephalon over time, from its formation to the mature structure. The telencephalon is the paired anteriolateral division of the prosencephalon plus the lamina terminalis from which the olfactory lobes, cerebral cortex, and subcortical nuclei are derived.	ENSMUSG00000024426 ENSMUSG00000020122 ENSMUSG00000063730 ENSMUSG00000038092 ENSMUSG00000022678 ENSMUSG00000038976 ENSMUSG00000021594 ENSMUSG00000072235	'Alpha-tubulin N-acetyltransferase 1'; 'Epidermal growth factor receptor'; '3 beta-hydroxysteroid dehydrogenase/Delta 5-->4-isomerase type 2'; 'NADPH-dependent 3-keto-steroid reductase Hsd3b5'; 'Nuclear distribution protein nudE homolog 1'; 'Neurabin-2'; '3-oxo-5-alpha-steroid 4-dehydrogenase'; 'Tubulin alpha-1A chain'	Atat1 Egfr Hsd3b2 Hsd3b5 Nde1 Ppp1r9b Srd5a1 Tuba1a	Q8K341 Q01279 P26149 Q61694 Q9CZA6 Q6R891 A0A0R4J136 P68369	Q8K341 Q01279 P26149 Q61694 Q9CZA6 Q6R891 A0A0R4J136 P68369	4.10 8/195	2.61 8/306	4.325e-2
GO:0048522	positive regulation of cellular process	Any process that activates or increases the frequency, rate or extent of a cellular process, any of those that are carried out at the cellular level, but are not necessarily restricted to a single cell. For example, cell communication occurs among more than one cell, but occurs at the cellular level.	ENSMUSG00000000731 ENSMUSG00000031931 ENSMUSG00000042797 ENSMUSG00000024426 ENSMUSG00000030213 ENSMUSG00000037526 ENSMUSG00000011158 ENSMUSG00000022181 ENSMUSG00000004113 ENSMUSG00000025888 ENSMUSG00000038416 ENSMUSG00000000303 ENSMUSG00000063870 ENSMUSG00000004665 ENSMUSG00000032482 ENSMUSG00000039519 ENSMUSG00000041415 ENSMUSG00000014905 ENSMUSG00000020122 ENSMUSG00000036461 ENSMUSG00000001036 …	'AIRE'; 'Ankyrin repeat domain-containing protein 49'; 'Aquaporin-11'; 'Alpha-tubulin N-acetyltransferase 1'; 'Activating transcription factor 7-interacting protein 1'; 'Beclin 1-associated autophagy-related key regulator'; 'B-related factor 1'; 'Complement component C6'; 'Voltage-dependent N-type calcium channel subunit alpha'; 'Caspase-1'; 'Cell division cycle protein 16 homolog'; 'Cadherin-1';…	Aire Ankrd49 Aqp11 Atat1 Atf7ip Atg14 Brf1 C6 Cacna1b Casp1 Cdc16 Cdh1 Chd4 Cnn2 Cspg5 Cyp7b1 Dicer1 Dnajb9 Egfr Elf1 Epn2 Ets1 Gabpb2 Gstp1 Guf1 Heatr1 Hspa8 Ing2 Iqsec2 Irf5 Lrsam1 Map1b Mapre3 Mios Morf4l1 Mup19 Mup20 Nat8 Nck2 Nfkb1 Nup98 Pde4d Pdpk1 Pfkfb1 Pias1 Pla2g4a Plxnd1 Ppp1r9b Pqbp1 Ptprd Rbm5 Rgs2 Setd1a Slc24a3 Slitrk4 Snx18 Specc1l Tppp3 Trip6 Vsnl1 Wdfy1 Zfp595	B2MVU6 Q8VE42 Q8BHH1 Q8K341 Q7TT18 Q8CDJ3 G3X8S2 E9Q6D8 A2AIR7 P29452 Q8R349 A0A0R4IZW5 Q6PDQ2 Q543F3 Q71M36 Q3USU4 F8VQ54 Q9QYI6 Q01279 Q3V1H4 Q69ZS5 V9GXE2 P81069 P19157 Q8C3X4 G3X9B1 Q3TH04 B6ZI39 E9QAD8 P56477 Q80ZI6 B2RQQ5 D3Z6G3 Q8VE19 P60762 A9C497 Q5FW60 Q9JIY7 O55033 P25799 A0A1B0GSX7 F6QFD1 Q3UGN6 P70266 Q2M4G9 P47713 Q3UH93 Q6R891 Q91VJ5 Q8R169 Q91YE7 O08849 E9PYH6 Q99PD7 Q149A4 Q8C788…	B2MVU6 Q8VE42 Q8BHH1 Q8K341 Q7TT18 Q8CDJ3 G3X8S2 E9Q6D8 A2AIR7 P29452 Q8R349 A0A0R4IZW5 Q6PDQ2 Q543F3 Q71M36 Q3USU4 F8VQ54 Q9QYI6 Q01279 Q3V1H4 Q69ZS5 V9GXE2 P81069 P19157 Q8C3X4 G3X9B1 Q3TH04 B6ZI39 E9QAD8 P56477 Q80ZI6 B2RQQ5 D3Z6G3 Q8VE19 P60762 A9C497 Q5FW60 Q9JIY7 O55033 P25799 A0A1B0GSX7 F6QFD1 Q3UGN6 P70266 Q2M4G9 P47713 Q3UH93 Q6R891 Q91VJ5 Q8R169 Q91YE7 O08849 E9PYH6 Q99PD7 Q149A4 Q8C788…	31.79 62/195	1.02 62/6078	4.325e-2
GO:0006702	androgen biosynthetic process	The chemical reactions and pathways resulting in the formation of androgens, C19 steroid hormones that can stimulate the development of male sexual characteristics.	ENSMUSG00000063730 ENSMUSG00000021594	'3 beta-hydroxysteroid dehydrogenase/Delta 5-->4-isomerase type 2'; '3-oxo-5-alpha-steroid 4-dehydrogenase'	Hsd3b2 Srd5a1	P26149 A0A0R4J136	P26149 A0A0R4J136	1.03 2/195	22.22 2/9	4.325e-2
GO:0006691	leukotriene metabolic process	The chemical reactions and pathways involving leukotriene, a pharmacologically active substance derived from a polyunsaturated fatty acid, such as arachidonic acid.	ENSMUSG00000066071 ENSMUSG00000078597 ENSMUSG00000056220	'Cytochrome P450 4A12A'; 'cDNA fis, clone TRACH2008583,highly similar to CYTOCHROME P450 4A8'; 'Cytosolic phospholipase A2'	Cyp4a12a Cyp4a12b Pla2g4a	Q91WL5 B0G0Y1 P47713	Q91WL5 B0G0Y1 P47713	1.54 3/195	8.82 3/34	4.450e-2
GO:0009150	purine ribonucleotide metabolic process	The chemical reactions and pathways involving a purine ribonucleotide, a compound consisting of ribonucleoside (a purine base linked to a ribose sugar) esterified with a phosphate group at either the 3' or 5'-hydroxyl group of the sugar.	ENSMUSG00000017390 ENSMUSG00000006390 ENSMUSG00000015656 ENSMUSG00000026866 ENSMUSG00000033938 ENSMUSG00000031767 ENSMUSG00000018846 ENSMUSG00000021699 ENSMUSG00000025271 ENSMUSG00000030378	'Fructose-bisphosphate aldolase C'; 'Elongation of very long chain fatty acids protein 1'; 'Heat shock cognate 71 kDa protein'; 'Kynureninase'; 'NADH dehydrogenase'; 'Peroxisomal coenzyme A diphosphatase NUDT7'; 'Pantothenate kinase 3'; 'Phosphodiesterase'; '6-phosphofructo-2-kinase/fructose-2,6-bisphosphatase 1'; 'Sulfotransferase 2A8'	Aldoc Elovl1 Hspa8 Kynu Ndufb7 Nudt7 Pank3 Pde4d Pfkfb1 Sult2a8	P05063 Q548M4 Q3TH04 A2ARD6 Q9CR61 Q99P30 Q3UWJ1 F6QFD1 P70266 Q8BGL3	P05063 Q548M4 Q3TH04 A2ARD6 Q9CR61 Q99P30 Q3UWJ1 F6QFD1 P70266 Q8BGL3	5.13 10/195	2.16 10/462	4.739e-2
GO:0019373	epoxygenase P450 pathway	The chemical reactions and pathways by which arachidonic acid is converted to other compounds including epoxyeicosatrienoic acids and dihydroxyeicosatrienoic acids.	ENSMUSG00000025197 ENSMUSG00000060613 ENSMUSG00000052974	'Cytochrome P450 2C44'; 'Cytochrome P450 2C70'; 'Cytochrome P450 2F2'	Cyp2c23 Cyp2c70 Cyp2f2	E9Q5K4 Q91W64 P33267	E9Q5K4 Q91W64 P33267	1.54 3/195	8.57 3/35	4.739e-2
GO:0051261	protein depolymerization	The process in which protein polymers, compounds composed of a large number of component monomers, are broken down. Depolymerization occurs by the successive removal of monomers from an existing poly- or oligomeric protein.	ENSMUSG00000015656 ENSMUSG00000052727 ENSMUSG00000051586 ENSMUSG00000038976 ENSMUSG00000033444	'Heat shock cognate 71 kDa protein'; 'Microtubule-associated protein 1B'; 'F-actin monooxygenase'; 'Neurabin-2'; 'Cytospin-A'	Hspa8 Map1b Mical3 Ppp1r9b Specc1l	Q3TH04 B2RQQ5 A0A5F8MPU7 Q6R891 A0A0R4J0J8	Q3TH04 B2RQQ5 A0A5F8MPU7 Q6R891 A0A0R4J0J8	2.56 5/195	4.07 5/123	4.739e-2
GO:1904377	positive regulation of protein localization to cell periphery	Any process that activates or increases the frequency, rate or extent of protein localization to cell periphery.	ENSMUSG00000020122 ENSMUSG00000024122 ENSMUSG00000032405 ENSMUSG00000038976	'Epidermal growth factor receptor'; '3-phosphoinositide-dependent protein kinase 1'; 'Protein inhibitor of activated STAT 1'; 'Neurabin-2'	Egfr Pdpk1 Pias1 Ppp1r9b	Q01279 Q3UGN6 Q2M4G9 Q6R891	Q01279 Q3UGN6 Q2M4G9 Q6R891	2.05 4/195	5.41 4/74	4.739e-2
GO:0044282	small molecule catabolic process	The chemical reactions and pathways resulting in the breakdown of small molecules, any low molecular weight, monomeric, non-encoded molecule.	ENSMUSG00000026348 ENSMUSG00000023044 ENSMUSG00000066071 ENSMUSG00000078597 ENSMUSG00000026866 ENSMUSG00000034617 ENSMUSG00000031767 ENSMUSG00000030378 ENSMUSG00000033427	'2-amino-3-carboxymuconate-6-semialdehyde decarboxylase'; 'Cysteine sulfinic acid decarboxylase'; 'Cytochrome P450 4A12A'; 'cDNA fis, clone TRACH2008583,highly similar to CYTOCHROME P450 4A8'; 'Kynureninase'; '5-methyltetrahydrofolate-homocysteine methyltransferase reductase'; 'Peroxisomal coenzyme A diphosphatase NUDT7'; 'Sulfotransferase 2A8'; 'Beta-ureidopropionase'	Acmsd Csad Cyp4a12a Cyp4a12b Kynu Mtrr Nudt7 Sult2a8 Upb1	Q8R519 Q9DBE0 Q91WL5 B0G0Y1 A2ARD6 A0A1Y7VKC5 Q99P30 Q8BGL3 Q8VC97	Q8R519 Q9DBE0 Q91WL5 B0G0Y1 A2ARD6 A0A1Y7VKC5 Q99P30 Q8BGL3 Q8VC97	4.62 9/195	2.33 9/386	4.752e-2
GO:0009891	positive regulation of biosynthetic process	Any process that activates or increases the frequency, rate or extent of the chemical reactions and pathways resulting in the formation of substances.	ENSMUSG00000000731 ENSMUSG00000031931 ENSMUSG00000030213 ENSMUSG00000011158 ENSMUSG00000025888 ENSMUSG00000000303 ENSMUSG00000063870 ENSMUSG00000004665 ENSMUSG00000041415 ENSMUSG00000014905 ENSMUSG00000020122 ENSMUSG00000036461 ENSMUSG00000032035 ENSMUSG00000038766 ENSMUSG00000029208 ENSMUSG00000050244 ENSMUSG00000015656 ENSMUSG00000063049 ENSMUSG00000029771 ENSMUSG00000029166 ENSMUSG00000062270 …	'AIRE'; 'Ankyrin repeat domain-containing protein 49'; 'Activating transcription factor 7-interacting protein 1'; 'B-related factor 1'; 'Caspase-1'; 'Cadherin-1'; 'Chromodomain-helicase-DNA-binding protein 4'; 'Calponin'; 'Endoribonuclease Dicer'; 'DnaJ homolog subfamily B member 9'; 'Epidermal growth factor receptor'; 'ETS domain-containing protein'; 'E26 avian leukemia oncogene 1, 5' domain'; '…	Aire Ankrd49 Atf7ip Brf1 Casp1 Cdh1 Chd4 Cnn2 Dicer1 Dnajb9 Egfr Elf1 Ets1 Gabpb2 Guf1 Heatr1 Hspa8 Ing2 Irf5 Mapre3 Morf4l1 Mup19 Nat8 Nck2 Nfkb1 Nup98 Pde4d Pfkfb1 Pias1 Pla2g4a Pqbp1 Setd1a Slc24a3 Zfp595	B2MVU6 Q8VE42 Q7TT18 G3X8S2 P29452 A0A0R4IZW5 Q6PDQ2 Q543F3 F8VQ54 Q9QYI6 Q01279 Q3V1H4 V9GXE2 P81069 Q8C3X4 G3X9B1 Q3TH04 B6ZI39 P56477 D3Z6G3 P60762 A9C497 Q9JIY7 O55033 P25799 A0A1B0GSX7 F6QFD1 P70266 Q2M4G9 P47713 Q91VJ5 E9PYH6 Q99PD7 Q3UWJ2	B2MVU6 Q8VE42 Q7TT18 G3X8S2 P29452 A0A0R4IZW5 Q6PDQ2 Q543F3 F8VQ54 Q9QYI6 Q01279 Q3V1H4 V9GXE2 P81069 Q8C3X4 G3X9B1 Q3TH04 B6ZI39 P56477 D3Z6G3 P60762 A9C497 Q9JIY7 O55033 P25799 A0A1B0GSX7 F6QFD1 P70266 Q2M4G9 P47713 Q91VJ5 E9PYH6 Q99PD7 Q3UWJ2	17.44 34/195	1.20 34/2827	4.779e-2
