# Supplementary material for: Cysteine redoxome landscape in the liver of male mice fed a high-fat high-sucrose diet
Source: J Biol Chem. 2025 Sep 16;301(10):110730. doi: 10.1016/j.jbc.2025.110730 (PMC12547247; doi:10.1016/j.jbc.2025.110730)
Supplement: Supplementary Table 12 [file mmc13.xlsx]

## Sheet: KEGG_upregulated
Supplementary Table 5. KEGG pathways in upregulated proteins in HFSHD group
KEGG	Name	Function	Ensembl	Protein Name	Gene Name	Uniprot	Query	Term frequency within the dataset (%)	Term frequency within the genome (%)	P-value (fdr)
KEGG:01100	Metabolic pathways	Metabolic pathways	ENSMUSG00000064357 ENSMUSG00000036138 ENSMUSG00000060317 ENSMUSG00000021226 ENSMUSG00000021228 ENSMUSG00000052392 ENSMUSG00000023262 ENSMUSG00000020910 ENSMUSG00000001211 ENSMUSG00000032786 ENSMUSG00000015134 ENSMUSG00000019326 ENSMUSG00000016252 ENSMUSG00000064358 ENSMUSG00000027187 ENSMUSG00000028755 ENSMUSG00000022617 ENSMUSG00000032997 ENSMUSG00000058152 ENSMUSG00000030399 ENSMUSG00000041697 …	'ATP synthase subunit a'; 'Uncharacterized protein'; 'Acyl-coenzyme A amino acid N-acyltransferase 2'; 'Acyl-coenzyme A thioesterase 2, mitochondrial'; 'Acyl-CoA thioesterase 3'; 'Acyl-CoA thioesterase 4'; 'Aminoacylase-1'; 'Manganese-dependent ADP-ribose/CDP-alcohol diphosphatase'; '1-acyl-sn-glycerol-3-phosphate acyltransferase gamma'; '5-aminolevulinate synthase, non-specific, mitochondrial'; …	ATP6 Acaa1a Acnat2 Acot2 Acot3 Acot4 Acy1 Adprm Agpat3 Alas1 Aldh1a3 Aoc3 Atp5f1e COX3 Cat Cda Chkb Chpf Chsy3 Ckm Cox6a1 Cox6b1 Cox7a2l Cox7b Crls1 Cyp17a1 Cyp2a4 Cyp2b10 Cyp2b13 Cyp2b9 Cyp2c68 Cyp3a41a; Cyp3a41b Cyp3a44 Cyp4a10 Cyp4a14 Cyp4a31 Dck Dgat2 Elovl5 Eno3 Ext2 Fmo3 Gmds Gmpr2 Gnpda1 Gpi1 Hacd4 Hyal2 Inpp5a Man1b1 Mgll Mgst3 Ndufab1 Ndufb1 Ndufb2 Ndufs2 Nt5c3b Nt5e Nudt13 Pcx Pemt Phgd…	A0A0F6PZ10 Q8BLD7 Q8BGG9 Q9QYR9 Q53YL1 Q14DI6 Q99JW2 Q99KS6 Q9D517 Q8VC19 Q810V9 O70423 P56382 A0A023J659 Q3TVZ1 P56389 O55229 Q6IQX7 Q5DTK1 P07310 Q9DCW5 P56391 E9PZS8 Q5FW98 Q80ZM8 P27786 P15392 Q9WUD0 A6H6J2 P12790 Q8VCP4 Q9JMA7 Q9EQW4 O88833 O35728 F8WGU9 P43346 Q9DCV3 Q8BHI7 P21550 Q3UDB5 Q3UEN4 Q8K0C9 Q99L27 O88958 B2RXT5 Z4YMP4 O35632 Q3TZT4 A2AJ15 Q3UFX6 Q9CPU4 Q3TJG2 P0DN34 Q9CPU2 A0A0A6…	A0A0F6PZ10 Q8BLD7 Q8BGG9 Q9QYR9 Q53YL1 Q14DI6 Q99JW2 Q99KS6 Q9D517 Q8VC19 Q810V9 O70423 P56382 A0A023J659 Q3TVZ1 P56389 O55229 Q6IQX7 Q5DTK1 P07310 Q9DCW5 P56391 E9PZS8 Q5FW98 Q80ZM8 P27786 P15392 Q9WUD0 A6H6J2 P12790 Q8VCP4 Q9JMA7 Q9EQW4 O88833 O35728 F8WGU9 P43346 Q9DCV3 Q8BHI7 P21550 Q3UDB5 Q3UEN4 Q8K0C9 Q99L27 O88958 B2RXT5 Z4YMP4 O35632 Q3TZT4 A2AJ15 Q3UFX6 Q9CPU4 Q3TJG2 P0DN34 Q9CPU2 A0A0A6…	32.27 81/251	5.01 81/1616	1.068e-6
KEGG:05322	Systemic lupus erythematosus	Systemic lupus erythematosus	ENSMUSG00000048994 ENSMUSG00000049932 ENSMUSG00000037894 ENSMUSG00000060678 ENSMUSG00000069305 ENSMUSG00000061482 ENSMUSG00000096010 ENSMUSG00000060639 ENSMUSG00000069266 ENSMUSG00000091405 ENSMUSG00000069274 ENSMUSG00000060093 ENSMUSG00000064288 ENSMUSG00000067455 ENSMUSG00000060981 ENSMUSG00000069306 ENSMUSG00000015937 ENSMUSG00000020086	'H2A histone family member L3'; 'Histone H2AX'; 'Histone H2A.Z'; 'Histone H4'; 'Core histone macro-H2A.1'; 'Core histone macro-H2A.2'	H2al3 H2ax H2az1 H4c1; H4c2; H4c3; H4c4; H4c6; H4c8; H4c9; H4c11; H4c12; Hist1h4m; H4c14; H4c16 Macroh2a1 Macroh2a2	Q9D4U4 P27661 P0C0S6 P62806 Q9QZQ8 Q8CCK0	Q9D4U4 P27661 P0C0S6 P62806 Q9QZQ8 Q8CCK0	7.17 18/251	12.50 18/144	7.481e-6
KEGG:05034	Alcoholism	Alcoholism	ENSMUSG00000015461 ENSMUSG00000029064 ENSMUSG00000048994 ENSMUSG00000049932 ENSMUSG00000037894 ENSMUSG00000060678 ENSMUSG00000069305 ENSMUSG00000061482 ENSMUSG00000096010 ENSMUSG00000060639 ENSMUSG00000069266 ENSMUSG00000091405 ENSMUSG00000069274 ENSMUSG00000060093 ENSMUSG00000064288 ENSMUSG00000067455 ENSMUSG00000060981 ENSMUSG00000069306 ENSMUSG00000015937 ENSMUSG00000020086 ENSMUSG00000027852	'Cyclic AMP-dependent transcription factor ATF-6 beta'; 'Guanine nucleotide-binding protein G'; 'H2A histone family member L3'; 'Histone H2AX'; 'Histone H2A.Z'; 'Histone H4'; 'Core histone macro-H2A.1'; 'Core histone macro-H2A.2'; 'GTPase NRas'	Atf6b Gnb1 H2al3 H2ax H2az1 H4c1; H4c2; H4c3; H4c4; H4c6; H4c8; H4c9; H4c11; H4c12; Hist1h4m; H4c14; H4c16 Macroh2a1 Macroh2a2 Nras	O35451 Q61621 Q9D4U4 P27661 P0C0S6 P62806 Q9QZQ8 Q8CCK0 Q4FJP3	O35451 Q61621 Q9D4U4 P27661 P0C0S6 P62806 Q9QZQ8 Q8CCK0 Q4FJP3	8.37 21/251	10.55 21/199	7.579e-6
KEGG:04613	Neutrophil extracellular trap formation	Neutrophil extracellular trap formation	ENSMUSG00000033831 ENSMUSG00000050675 ENSMUSG00000048994 ENSMUSG00000049932 ENSMUSG00000037894 ENSMUSG00000060678 ENSMUSG00000069305 ENSMUSG00000061482 ENSMUSG00000096010 ENSMUSG00000060639 ENSMUSG00000069266 ENSMUSG00000091405 ENSMUSG00000069274 ENSMUSG00000060093 ENSMUSG00000064288 ENSMUSG00000067455 ENSMUSG00000060981 ENSMUSG00000069306 ENSMUSG00000066551 ENSMUSG00000015937 ENSMUSG00000020086	'Fibrinogen C-terminal domain-containing protein'; 'Platelet glycoprotein Ib alpha chain'; 'H2A histone family member L3'; 'Histone H2AX'; 'Histone H2A.Z'; 'Histone H4'; 'High mobility group protein B1'; 'Core histone macro-H2A.1'; 'Core histone macro-H2A.2'	Fgb Gp1ba H2al3 H2ax H2az1 H4c1; H4c2; H4c3; H4c4; H4c6; H4c8; H4c9; H4c11; H4c12; Hist1h4m; H4c14; H4c16 Hmgb1 Macroh2a1 Macroh2a2	Q3TGR2 O35930 Q9D4U4 P27661 P0C0S6 P62806 Q3UBK2 Q9QZQ8 Q8CCK0	Q3TGR2 O35930 Q9D4U4 P27661 P0C0S6 P62806 Q3UBK2 Q9QZQ8 Q8CCK0	8.37 21/251	10.34 21/203	8.019e-6
KEGG:05203	Viral carcinogenesis	Viral carcinogenesis	ENSMUSG00000015461 ENSMUSG00000028271 ENSMUSG00000031585 ENSMUSG00000073411 ENSMUSG00000060678 ENSMUSG00000069305 ENSMUSG00000061482 ENSMUSG00000096010 ENSMUSG00000060639 ENSMUSG00000069266 ENSMUSG00000091405 ENSMUSG00000069274 ENSMUSG00000060093 ENSMUSG00000064288 ENSMUSG00000067455 ENSMUSG00000060981 ENSMUSG00000069306 ENSMUSG00000021546 ENSMUSG00000027852 ENSMUSG00000029528	'Cyclic AMP-dependent transcription factor ATF-6 beta'; 'Transcription initiation factor IIB'; 'General transcription factor IIE subunit 2'; 'MHC class II antigen D'; 'Histone H4'; 'Heterogeneous nuclear ribonucleoprotein K'; 'GTPase NRas'; 'Paxillin'	Atf6b Gtf2b Gtf2e2 H2-D1 H4c1; H4c2; H4c3; H4c4; H4c6; H4c8; H4c9; H4c11; H4c12; Hist1h4m; H4c14; H4c16 Hnrnpk Nras Pxn	O35451 Q3ULN2 Q9D902 A0A2Z4SYY7 P62806 H3BLL4 Q4FJP3 A0A0J9YV30	O35451 Q3ULN2 Q9D902 A0A2Z4SYY7 P62806 H3BLL4 Q4FJP3 A0A0J9YV30	7.97 20/251	9.09 20/220	8.598e-5
KEGG:00830	Retinol metabolism	Retinol metabolism	ENSMUSG00000015134 ENSMUSG00000074254 ENSMUSG00000030483 ENSMUSG00000040583 ENSMUSG00000040660 ENSMUSG00000074882 ENSMUSG00000075551 ENSMUSG00000075552 ENSMUSG00000054417 ENSMUSG00000066072 ENSMUSG00000028715 ENSMUSG00000028712 ENSMUSG00000090175	'Aldh1a3 protein'; 'Cytochrome P450 2A4'; 'Cytochrome P450'; 'Cytochrome P450 2B9'; 'Cytochrome P450, family 2, subfamily c, polypeptide 68'; 'Cytochrome P450 3A41'; 'Cytochrome P450 3A'; 'Cytochrome P450 4A10'; 'Cytochrome P450 4A14'; 'Cytochrome P450, family 4, subfamily a, polypeptide 31'; 'UDP-glucuronosyltransferase 1A9'	Aldh1a3 Cyp2a4 Cyp2b10 Cyp2b13 Cyp2b9 Cyp2c68 Cyp3a41a; Cyp3a41b Cyp3a44 Cyp4a10 Cyp4a14 Cyp4a31 Ugt1a9	Q810V9 P15392 Q9WUD0 A6H6J2 P12790 Q8VCP4 Q9JMA7 Q9EQW4 O88833 O35728 F8WGU9 Q62452	Q810V9 P15392 Q9WUD0 A6H6J2 P12790 Q8VCP4 Q9JMA7 Q9EQW4 O88833 O35728 F8WGU9 Q62452	5.18 13/251	13.40 13/97	8.598e-5
KEGG:00190	Oxidative phosphorylation	Oxidative phosphorylation	ENSMUSG00000064357 ENSMUSG00000016252 ENSMUSG00000064358 ENSMUSG00000041697 ENSMUSG00000036751 ENSMUSG00000024248 ENSMUSG00000031231 ENSMUSG00000030946 ENSMUSG00000030869 ENSMUSG00000113902 ENSMUSG00000002416 ENSMUSG00000013593 ENSMUSG00000058076 ENSMUSG00000020163	'ATP synthase subunit a'; 'ATP synthase subunit epsilon, mitochondrial'; 'Cytochrome c oxidase subunit 3'; 'Cytochrome c oxidase subunit'; 'Cytochrome c oxidase subunit 6B1'; 'Cytochrome c oxidase subunit 7A2 like'; 'Cytochrome c oxidase subunit 7B, mitochondrial'; 'Phospholysine phosphohistidine inorganic pyrophosphate phosphatase'; 'Acyl carrier protein'; 'NADH dehydrogenase'; 'Succinate dehydr…	ATP6 Atp5f1e COX3 Cox6a1 Cox6b1 Cox7a2l Cox7b Lhpp Ndufab1 Ndufb1 Ndufb2 Ndufs2 Sdhc Uqcr11	A0A0F6PZ10 P56382 A0A023J659 Q9DCW5 P56391 E9PZS8 Q5FW98 Q9D7I5 Q3TJG2 P0DN34 Q9CPU2 A0A0A6YXD3 Q5XK33 Q9CPX8	A0A0F6PZ10 P56382 A0A023J659 Q9DCW5 P56391 E9PZS8 Q5FW98 Q9D7I5 Q3TJG2 P0DN34 Q9CPU2 A0A0A6YXD3 Q5XK33 Q9CPX8	5.58 14/251	10.45 14/134	5.672e-4
KEGG:01040	Biosynthesis of unsaturated fatty acids	Biosynthesis of unsaturated fatty acids	ENSMUSG00000036138 ENSMUSG00000060317 ENSMUSG00000021226 ENSMUSG00000021228 ENSMUSG00000052392 ENSMUSG00000032349 ENSMUSG00000028497	'Uncharacterized protein'; 'Acyl-coenzyme A amino acid N-acyltransferase 2'; 'Acyl-coenzyme A thioesterase 2, mitochondrial'; 'Acyl-CoA thioesterase 3'; 'Acyl-CoA thioesterase 4'; 'Very long chain fatty acid elongase 5'; 'Very-long-chain'	Acaa1a Acnat2 Acot2 Acot3 Acot4 Elovl5 Hacd4	Q8BLD7 Q8BGG9 Q9QYR9 Q53YL1 Q14DI6 Q8BHI7 Z4YMP4	Q8BLD7 Q8BGG9 Q9QYR9 Q53YL1 Q14DI6 Q8BHI7 Z4YMP4	2.79 7/251	20.59 7/34	9.655e-4
KEGG:04146	Peroxisome	Peroxisome	ENSMUSG00000055782 ENSMUSG00000036138 ENSMUSG00000060317 ENSMUSG00000027187 ENSMUSG00000026853 ENSMUSG00000107283 ENSMUSG00000021809 ENSMUSG00000030545 ENSMUSG00000003464 ENSMUSG00000040374	'ATP-binding cassette sub-family D member 2'; 'Uncharacterized protein'; 'Acyl-coenzyme A amino acid N-acyltransferase 2'; 'Catalase'; 'Carnitine O-acetyltransferase'; 'Protein Mpv17'; 'NAD'; 'Peroxisomal membrane protein 11A'; 'Peroxisomal biogenesis factor 19'; 'Peroxisome biogenesis factor 2'	Abcd2 Acaa1a Acnat2 Cat Crat Mpv17 Nudt13 Pex11a Pex19 Pex2	Q61285 Q8BLD7 Q8BGG9 Q3TVZ1 P47934 G3UVW1 Q8JZU0 Q3UER4 Q3TDI5 Q91YZ5	Q61285 Q8BLD7 Q8BGG9 Q3TVZ1 P47934 G3UVW1 Q8JZU0 Q3UER4 Q3TDI5 Q91YZ5	3.98 10/251	11.49 10/87	3.405e-3
KEGG:05415	Diabetic cardiomyopathy	Diabetic cardiomyopathy	ENSMUSG00000064357 ENSMUSG00000016252 ENSMUSG00000064358 ENSMUSG00000002944 ENSMUSG00000001506 ENSMUSG00000029661 ENSMUSG00000041697 ENSMUSG00000036751 ENSMUSG00000024248 ENSMUSG00000031231 ENSMUSG00000030869 ENSMUSG00000113902 ENSMUSG00000002416 ENSMUSG00000013593 ENSMUSG00000058076 ENSMUSG00000020163	'ATP synthase subunit a'; 'ATP synthase subunit epsilon, mitochondrial'; 'Cytochrome c oxidase subunit 3'; 'Platelet glycoprotein 4'; 'Collagen alpha-1'; 'Collagen alpha-2'; 'Cytochrome c oxidase subunit'; 'Cytochrome c oxidase subunit 6B1'; 'Cytochrome c oxidase subunit 7A2 like'; 'Cytochrome c oxidase subunit 7B, mitochondrial'; 'Acyl carrier protein'; 'NADH dehydrogenase'; 'Succinate dehydroge…	ATP6 Atp5f1e COX3 Cd36 Col1a1 Col1a2 Cox6a1 Cox6b1 Cox7a2l Cox7b Ndufab1 Ndufb1 Ndufb2 Ndufs2 Sdhc Uqcr11	A0A0F6PZ10 P56382 A0A023J659 Q08857 P11087 Q01149 Q9DCW5 P56391 E9PZS8 Q5FW98 Q3TJG2 P0DN34 Q9CPU2 A0A0A6YXD3 Q5XK33 Q9CPX8	A0A0F6PZ10 P56382 A0A023J659 Q08857 P11087 Q01149 Q9DCW5 P56391 E9PZS8 Q5FW98 Q3TJG2 P0DN34 Q9CPU2 A0A0A6YXD3 Q5XK33 Q9CPX8	6.37 16/251	7.80 16/205	3.623e-3
KEGG:04714	Thermogenesis	Thermogenesis	ENSMUSG00000064357 ENSMUSG00000016252 ENSMUSG00000064358 ENSMUSG00000041697 ENSMUSG00000036751 ENSMUSG00000024248 ENSMUSG00000031231 ENSMUSG00000033174 ENSMUSG00000030869 ENSMUSG00000113902 ENSMUSG00000002416 ENSMUSG00000013593 ENSMUSG00000027852 ENSMUSG00000028944 ENSMUSG00000025583 ENSMUSG00000058076 ENSMUSG00000020163	'ATP synthase subunit a'; 'ATP synthase subunit epsilon, mitochondrial'; 'Cytochrome c oxidase subunit 3'; 'Cytochrome c oxidase subunit'; 'Cytochrome c oxidase subunit 6B1'; 'Cytochrome c oxidase subunit 7A2 like'; 'Cytochrome c oxidase subunit 7B, mitochondrial'; 'Serine aminopeptidase S33 domain-containing protein'; 'Acyl carrier protein'; 'NADH dehydrogenase'; 'GTPase NRas'; 'CBS domain-conta…	ATP6 Atp5f1e COX3 Cox6a1 Cox6b1 Cox7a2l Cox7b Mgll Ndufab1 Ndufb1 Ndufb2 Ndufs2 Nras Prkag2 Rptor Sdhc Uqcr11	A0A0F6PZ10 P56382 A0A023J659 Q9DCW5 P56391 E9PZS8 Q5FW98 Q3UFX6 Q3TJG2 P0DN34 Q9CPU2 A0A0A6YXD3 Q4FJP3 Q3U4D5 A0A991EQV1 Q5XK33 Q9CPX8	A0A0F6PZ10 P56382 A0A023J659 Q9DCW5 P56391 E9PZS8 Q5FW98 Q3UFX6 Q3TJG2 P0DN34 Q9CPU2 A0A0A6YXD3 Q4FJP3 Q3U4D5 A0A991EQV1 Q5XK33 Q9CPX8	6.77 17/251	7.42 17/229	3.749e-3
KEGG:00140	Steroid hormone biosynthesis	Steroid hormone biosynthesis	ENSMUSG00000003555 ENSMUSG00000030483 ENSMUSG00000040583 ENSMUSG00000040660 ENSMUSG00000074882 ENSMUSG00000075551 ENSMUSG00000075552 ENSMUSG00000054417 ENSMUSG00000029272 ENSMUSG00000090175	'Steroid 17-alpha-hydroxylase/17,20 lyase'; 'Cytochrome P450'; 'Cytochrome P450 2B9'; 'Cytochrome P450, family 2, subfamily c, polypeptide 68'; 'Cytochrome P450 3A41'; 'Cytochrome P450 3A'; 'Sulfotransferase'; 'UDP-glucuronosyltransferase 1A9'	Cyp17a1 Cyp2b10 Cyp2b13 Cyp2b9 Cyp2c68 Cyp3a41a; Cyp3a41b Cyp3a44 Sult1e1 Ugt1a9	P27786 Q9WUD0 A6H6J2 P12790 Q8VCP4 Q9JMA7 Q9EQW4 Q8JZX7 Q62452	P27786 Q9WUD0 A6H6J2 P12790 Q8VCP4 Q9JMA7 Q9EQW4 Q8JZX7 Q62452	3.98 10/251	10.64 10/94	4.895e-3
KEGG:04932	Non-alcoholic fatty liver disease	Non-alcoholic fatty liver disease	ENSMUSG00000064358 ENSMUSG00000041697 ENSMUSG00000036751 ENSMUSG00000024248 ENSMUSG00000031231 ENSMUSG00000057177 ENSMUSG00000030869 ENSMUSG00000113902 ENSMUSG00000002416 ENSMUSG00000013593 ENSMUSG00000028944 ENSMUSG00000058076 ENSMUSG00000020163	'Cytochrome c oxidase subunit 3'; 'Cytochrome c oxidase subunit'; 'Cytochrome c oxidase subunit 6B1'; 'Cytochrome c oxidase subunit 7A2 like'; 'Cytochrome c oxidase subunit 7B, mitochondrial'; 'Glycogen synthase kinase-3 alpha'; 'Acyl carrier protein'; 'NADH dehydrogenase'; 'CBS domain-containing protein'; 'Succinate dehydrogenase cytochrome b560 subunit, mitochondrial'; 'Cytochrome b-c1 complex …	COX3 Cox6a1 Cox6b1 Cox7a2l Cox7b Gsk3a Ndufab1 Ndufb1 Ndufb2 Ndufs2 Prkag2 Sdhc Uqcr11	A0A023J659 Q9DCW5 P56391 E9PZS8 Q5FW98 Q2NL51 Q3TJG2 P0DN34 Q9CPU2 A0A0A6YXD3 Q3U4D5 Q5XK33 Q9CPX8	A0A023J659 Q9DCW5 P56391 E9PZS8 Q5FW98 Q2NL51 Q3TJG2 P0DN34 Q9CPU2 A0A0A6YXD3 Q3U4D5 Q5XK33 Q9CPX8	5.18 13/251	8.39 13/155	5.948e-3
KEGG:05208	Chemical carcinogenesis - reactive oxygen species	Chemical carcinogenesis - reactive oxygen species	ENSMUSG00000064357 ENSMUSG00000016252 ENSMUSG00000064358 ENSMUSG00000027187 ENSMUSG00000041697 ENSMUSG00000036751 ENSMUSG00000024248 ENSMUSG00000031231 ENSMUSG00000026688 ENSMUSG00000030869 ENSMUSG00000113902 ENSMUSG00000002416 ENSMUSG00000013593 ENSMUSG00000027852 ENSMUSG00000058076 ENSMUSG00000020163	'ATP synthase subunit a'; 'ATP synthase subunit epsilon, mitochondrial'; 'Cytochrome c oxidase subunit 3'; 'Catalase'; 'Cytochrome c oxidase subunit'; 'Cytochrome c oxidase subunit 6B1'; 'Cytochrome c oxidase subunit 7A2 like'; 'Cytochrome c oxidase subunit 7B, mitochondrial'; 'Glutathione S-transferase 3, mitochondrial'; 'Acyl carrier protein'; 'NADH dehydrogenase'; 'GTPase NRas'; 'Succinate deh…	ATP6 Atp5f1e COX3 Cat Cox6a1 Cox6b1 Cox7a2l Cox7b Mgst3 Ndufab1 Ndufb1 Ndufb2 Ndufs2 Nras Sdhc Uqcr11	A0A0F6PZ10 P56382 A0A023J659 Q3TVZ1 Q9DCW5 P56391 E9PZS8 Q5FW98 Q9CPU4 Q3TJG2 P0DN34 Q9CPU2 A0A0A6YXD3 Q4FJP3 Q5XK33 Q9CPX8	A0A0F6PZ10 P56382 A0A023J659 Q3TVZ1 Q9DCW5 P56391 E9PZS8 Q5FW98 Q9CPU4 Q3TJG2 P0DN34 Q9CPU2 A0A0A6YXD3 Q4FJP3 Q5XK33 Q9CPX8	6.37 16/251	7.21 16/222	6.457e-3
KEGG:03320	PPAR signaling pathway	PPAR signaling pathway	ENSMUSG00000036138 ENSMUSG00000002944 ENSMUSG00000066072 ENSMUSG00000028715 ENSMUSG00000028712 ENSMUSG00000019874 ENSMUSG00000030890 ENSMUSG00000028494 ENSMUSG00000002831	'Uncharacterized protein'; 'Platelet glycoprotein 4'; 'Cytochrome P450 4A10'; 'Cytochrome P450 4A14'; 'Cytochrome P450, family 4, subfamily a, polypeptide 31'; 'Fatty acid-binding protein, brain'; 'Scaffold protein ILK'; 'Perilipin-2'; 'Perilipin-4'	Acaa1a Cd36 Cyp4a10 Cyp4a14 Cyp4a31 Fabp7 Ilk Plin2 Plin4	Q8BLD7 Q08857 O88833 O35728 F8WGU9 E9Q0H6 O55222 P43883 O88492	Q8BLD7 Q08857 O88833 O35728 F8WGU9 E9Q0H6 O55222 P43883 O88492	3.59 9/251	10.11 9/89	1.109e-2
KEGG:04512	ECM-receptor interaction	ECM-receptor interaction	ENSMUSG00000002944 ENSMUSG00000001506 ENSMUSG00000029661 ENSMUSG00000031503 ENSMUSG00000026193 ENSMUSG00000050675 ENSMUSG00000028763 ENSMUSG00000029304 ENSMUSG00000033327	'Platelet glycoprotein 4'; 'Collagen alpha-1'; 'Collagen alpha-2'; 'Collagen, type IV, alpha 2'; 'Fibronectin'; 'Platelet glycoprotein Ib alpha chain'; 'Perlecan'; 'Secreted phosphoprotein 1'; 'Tenascin XB'	Cd36 Col1a1 Col1a2 Col4a2 Fn1 Gp1ba Hspg2 Spp1 Tnxb	Q08857 P11087 Q01149 B2RQQ8 A0A087WR50 O35930 E9PZ16 F8WIP8 A0A5F8MPH8	Q08857 P11087 Q01149 B2RQQ8 A0A087WR50 O35930 E9PZ16 F8WIP8 A0A5F8MPH8	3.59 9/251	10.11 9/89	1.109e-2
KEGG:00062	Fatty acid elongation	Fatty acid elongation	ENSMUSG00000021226 ENSMUSG00000021228 ENSMUSG00000052392 ENSMUSG00000032349 ENSMUSG00000028497	'Acyl-coenzyme A thioesterase 2, mitochondrial'; 'Acyl-CoA thioesterase 3'; 'Acyl-CoA thioesterase 4'; 'Very long chain fatty acid elongase 5'; 'Very-long-chain'	Acot2 Acot3 Acot4 Elovl5 Hacd4	Q9QYR9 Q53YL1 Q14DI6 Q8BHI7 Z4YMP4	Q9QYR9 Q53YL1 Q14DI6 Q8BHI7 Z4YMP4	1.99 5/251	17.24 5/29	1.588e-2
KEGG:00590	Arachidonic acid metabolism	Arachidonic acid metabolism	ENSMUSG00000030483 ENSMUSG00000040583 ENSMUSG00000040660 ENSMUSG00000074882 ENSMUSG00000066072 ENSMUSG00000028715 ENSMUSG00000028712 ENSMUSG00000017969	'Cytochrome P450'; 'Cytochrome P450 2B9'; 'Cytochrome P450, family 2, subfamily c, polypeptide 68'; 'Cytochrome P450 4A10'; 'Cytochrome P450 4A14'; 'Cytochrome P450, family 4, subfamily a, polypeptide 31'; 'Prostacyclin synthase'	Cyp2b10 Cyp2b13 Cyp2b9 Cyp2c68 Cyp4a10 Cyp4a14 Cyp4a31 Ptgis	Q9WUD0 A6H6J2 P12790 Q8VCP4 O88833 O35728 F8WGU9 Q8BXC0	Q9WUD0 A6H6J2 P12790 Q8VCP4 O88833 O35728 F8WGU9 Q8BXC0	3.19 8/251	9.41 8/85	3.131e-2
