# Supplementary material for: Cysteine redoxome landscape in the liver of male mice fed a high-fat high-sucrose diet
Source: J Biol Chem. 2025 Sep 16;301(10):110730. doi: 10.1016/j.jbc.2025.110730 (PMC12547247; doi:10.1016/j.jbc.2025.110730)
Supplement: Supplementary Table 13 [file mmc14.xlsx]

## Sheet: KEGG_downregulated
Supplementary Table 6. KEGG pathways in downregulated proteins in HFHSD group
KEGG	Name	Function	Ensembl	Protein Name	Gene Name	Uniprot	Query	Term frequency within the dataset (%)	Term frequency within the genome (%)	P-value (fdr)
KEGG:00140	Steroid hormone biosynthesis	Steroid hormone biosynthesis	ENSMUSG00000032310 ENSMUSG00000025197 ENSMUSG00000060613 ENSMUSG00000068086 ENSMUSG00000039519 ENSMUSG00000063730 ENSMUSG00000038092 ENSMUSG00000021594 ENSMUSG00000035836	'Cytochrome P450 1A2'; 'Cytochrome P450 2C44'; 'Cytochrome P450 2C70'; 'Cytochrome P450 2D9'; '25-hydroxycholesterol 7-alpha-hydroxylase'; '3 beta-hydroxysteroid dehydrogenase/Delta 5-->4-isomerase type 2'; 'NADPH-dependent 3-keto-steroid reductase Hsd3b5'; '3-oxo-5-alpha-steroid 4-dehydrogenase'; 'UDP-glucuronosyltransferase'	Cyp1a2 Cyp2c23 Cyp2c70 Cyp2d9 Cyp7b1 Hsd3b2 Hsd3b5 Srd5a1 Ugt2b1	P00186 E9Q5K4 Q91W64 P11714 Q3USU4 P26149 Q61694 A0A0R4J136 Q8R084	P00186 E9Q5K4 Q91W64 P11714 Q3USU4 P26149 Q61694 A0A0R4J136 Q8R084	8.65 9/104	9.57 9/94	2.107e-4
KEGG:01100	Metabolic pathways	Metabolic pathways	ENSMUSG00000026348 ENSMUSG00000017390 ENSMUSG00000064294 ENSMUSG00000024843 ENSMUSG00000021622 ENSMUSG00000023044 ENSMUSG00000032310 ENSMUSG00000025197 ENSMUSG00000060613 ENSMUSG00000066071 ENSMUSG00000078597 ENSMUSG00000042737 ENSMUSG00000006390 ENSMUSG00000019232 ENSMUSG00000015027 ENSMUSG00000060803 ENSMUSG00000038155 ENSMUSG00000063730 ENSMUSG00000038092 ENSMUSG00000026866 ENSMUSG00000030004 …	'2-amino-3-carboxymuconate-6-semialdehyde decarboxylase'; 'Fructose-bisphosphate aldolase C'; 'Aldehyde oxidase 3'; 'Choline kinase alpha'; 'Creatine kinase S-type, mitochondrial'; 'Cysteine sulfinic acid decarboxylase'; 'Cytochrome P450 1A2'; 'Cytochrome P450 2C44'; 'Cytochrome P450 2C70'; 'Cytochrome P450 4A12A'; 'cDNA fis, clone TRACH2008583,highly similar to CYTOCHROME P450 4A8'; 'Dolichol-ph…	Acmsd Aldoc Aox3 Chka Ckmt2 Csad Cyp1a2 Cyp2c23 Cyp2c70 Cyp4a12a Cyp4a12b Dpm3 Elovl1 Etnppl Galns Gstp1 Gstp2 Hsd3b2 Hsd3b5 Kynu Nat8 Nat8f5 Ndufb7 Nit2 Nmrk1 Pank3 Pcx Pde4d Pfkfb1 Pla2g4a Pla2g4f Scd1 Selenbp2 Setd1a Srd5a1 Ugt2b1 Upb1 Uxs1	Q8R519 P05063 G3X982 O54804 Q6P8J7 Q9DBE0 P00186 E9Q5K4 Q91W64 Q91WL5 B0G0Y1 Q9D1Q4 Q548M4 Q8BWU8 Q571E4 P19157 P46425 P26149 Q61694 A2ARD6 Q9JIY7 Q9QXS8 Q9CR61 A0A338P7A1 A0A498WGT1 Q3UWJ1 Q3TCQ3 F6QFD1 P70266 P47713 Q06EY0 P13516 A0A0R4J135 E9PYH6 A0A0R4J136 Q8R084 Q8VC97 Q91XL3	Q8R519 P05063 G3X982 O54804 Q6P8J7 Q9DBE0 P00186 E9Q5K4 Q91W64 Q91WL5 B0G0Y1 Q9D1Q4 Q548M4 Q8BWU8 Q571E4 P19157 P46425 P26149 Q61694 A2ARD6 Q9JIY7 Q9QXS8 Q9CR61 A0A338P7A1 A0A498WGT1 Q3UWJ1 Q3TCQ3 F6QFD1 P70266 P47713 Q06EY0 P13516 A0A0R4J135 E9PYH6 A0A0R4J136 Q8R084 Q8VC97 Q91XL3	36.54 38/104	2.35 38/1616	2.275e-4
KEGG:05204	Chemical carcinogenesis - DNA adducts	Chemical carcinogenesis - DNA adducts	ENSMUSG00000032310 ENSMUSG00000025197 ENSMUSG00000060613 ENSMUSG00000060803 ENSMUSG00000038155 ENSMUSG00000030378 ENSMUSG00000035836	'Cytochrome P450 1A2'; 'Cytochrome P450 2C44'; 'Cytochrome P450 2C70'; 'Glutathione S-transferase P 1'; 'Glutathione S-transferase P 2'; 'Sulfotransferase 2A8'; 'UDP-glucuronosyltransferase'	Cyp1a2 Cyp2c23 Cyp2c70 Gstp1 Gstp2 Sult2a8 Ugt2b1	P00186 E9Q5K4 Q91W64 P19157 P46425 Q8BGL3 Q8R084	P00186 E9Q5K4 Q91W64 P19157 P46425 Q8BGL3 Q8R084	6.73 7/104	8.33 7/84	3.025e-3
KEGG:00830	Retinol metabolism	Retinol metabolism	ENSMUSG00000064294 ENSMUSG00000032310 ENSMUSG00000025197 ENSMUSG00000060613 ENSMUSG00000066071 ENSMUSG00000078597 ENSMUSG00000035836	'Aldehyde oxidase 3'; 'Cytochrome P450 1A2'; 'Cytochrome P450 2C44'; 'Cytochrome P450 2C70'; 'Cytochrome P450 4A12A'; 'cDNA fis, clone TRACH2008583,highly similar to CYTOCHROME P450 4A8'; 'UDP-glucuronosyltransferase'	Aox3 Cyp1a2 Cyp2c23 Cyp2c70 Cyp4a12a Cyp4a12b Ugt2b1	G3X982 P00186 E9Q5K4 Q91W64 Q91WL5 B0G0Y1 Q8R084	G3X982 P00186 E9Q5K4 Q91W64 Q91WL5 B0G0Y1 Q8R084	6.73 7/104	7.22 7/97	5.717e-3
KEGG:00980	Metabolism of xenobiotics by cytochrome P450	Metabolism of xenobiotics by cytochrome P450	ENSMUSG00000032310 ENSMUSG00000052974 ENSMUSG00000060803 ENSMUSG00000038155 ENSMUSG00000030378 ENSMUSG00000035836	'Cytochrome P450 1A2'; 'Cytochrome P450 2F2'; 'Glutathione S-transferase P 1'; 'Glutathione S-transferase P 2'; 'Sulfotransferase 2A8'; 'UDP-glucuronosyltransferase'	Cyp1a2 Cyp2f2 Gstp1 Gstp2 Sult2a8 Ugt2b1	P00186 P33267 P19157 P46425 Q8BGL3 Q8R084	P00186 P33267 P19157 P46425 Q8BGL3 Q8R084	5.77 6/104	8.11 6/74	7.723e-3
KEGG:00591	Linoleic acid metabolism	Linoleic acid metabolism	ENSMUSG00000032310 ENSMUSG00000025197 ENSMUSG00000060613 ENSMUSG00000056220 ENSMUSG00000046971	'Cytochrome P450 1A2'; 'Cytochrome P450 2C44'; 'Cytochrome P450 2C70'; 'Cytosolic phospholipase A2'; 'Phospholipase A2'	Cyp1a2 Cyp2c23 Cyp2c70 Pla2g4a Pla2g4f	P00186 E9Q5K4 Q91W64 P47713 Q06EY0	P00186 E9Q5K4 Q91W64 P47713 Q06EY0	4.81 5/104	10.00 5/50	8.595e-3
KEGG:00590	Arachidonic acid metabolism	Arachidonic acid metabolism	ENSMUSG00000025197 ENSMUSG00000060613 ENSMUSG00000066071 ENSMUSG00000078597 ENSMUSG00000056220 ENSMUSG00000046971	'Cytochrome P450 2C44'; 'Cytochrome P450 2C70'; 'Cytochrome P450 4A12A'; 'cDNA fis, clone TRACH2008583,highly similar to CYTOCHROME P450 4A8'; 'Cytosolic phospholipase A2'; 'Phospholipase A2'	Cyp2c23 Cyp2c70 Cyp4a12a Cyp4a12b Pla2g4a Pla2g4f	E9Q5K4 Q91W64 Q91WL5 B0G0Y1 P47713 Q06EY0	E9Q5K4 Q91W64 Q91WL5 B0G0Y1 P47713 Q06EY0	5.77 6/104	7.06 6/85	1.180e-2
KEGG:00983	Drug metabolism - other enzymes	Drug metabolism - other enzymes	ENSMUSG00000061959 ENSMUSG00000061825 ENSMUSG00000060803 ENSMUSG00000038155 ENSMUSG00000035836 ENSMUSG00000033427	'Carboxylesterase 1E'; 'Acylcarnitine hydrolase'; 'Glutathione S-transferase P 1'; 'Glutathione S-transferase P 2'; 'UDP-glucuronosyltransferase'; 'Beta-ureidopropionase'	Ces1e Ces2c Gstp1 Gstp2 Ugt2b1 Upb1	Q64176 Q91WG0 P19157 P46425 Q8R084 Q8VC97	Q64176 Q91WG0 P19157 P46425 Q8R084 Q8VC97	5.77 6/104	6.67 6/90	1.405e-2
KEGG:00982	Drug metabolism - cytochrome P450	Drug metabolism - cytochrome P450	ENSMUSG00000064294 ENSMUSG00000032310 ENSMUSG00000060803 ENSMUSG00000038155 ENSMUSG00000035836	'Aldehyde oxidase 3'; 'Cytochrome P450 1A2'; 'Glutathione S-transferase P 1'; 'Glutathione S-transferase P 2'; 'UDP-glucuronosyltransferase'	Aox3 Cyp1a2 Gstp1 Gstp2 Ugt2b1	G3X982 P00186 P19157 P46425 Q8R084	G3X982 P00186 P19157 P46425 Q8R084	4.81 5/104	7.04 5/71	2.927e-2
KEGG:00770	Pantothenate and CoA biosynthesis	Pantothenate and CoA biosynthesis	ENSMUSG00000023044 ENSMUSG00000018846 ENSMUSG00000033427	'Cysteine sulfinic acid decarboxylase'; 'Pantothenate kinase 3'; 'Beta-ureidopropionase'	Csad Pank3 Upb1	Q9DBE0 Q3UWJ1 Q8VC97	Q9DBE0 Q3UWJ1 Q8VC97	2.88 3/104	14.29 3/21	3.588e-2
