# Supplementary material for: Cysteine redoxome landscape in the liver of male mice fed a high-fat high-sucrose diet
Source: J Biol Chem. 2025 Sep 16;301(10):110730. doi: 10.1016/j.jbc.2025.110730 (PMC12547247; doi:10.1016/j.jbc.2025.110730)
Supplement: Supplementary Table 14 [file mmc15.xlsx]

## Sheet: Legend
Supplementary Table 7: List of reproducible cysteine residues in NCD and HFHSD
Note: The table is filterable, adjust at your desired parameters.

## Sheet: Reproducible_Cys_Redox_Sites
Code	NCD_Oxidized_Cysteines	NCD_Reduced_Cysteines	HFHSD_Oxidized_Cysteines	HFHSD_Reduced_Cysteines	Region_VennDiagram	Accession_ID	Peptide_Sequence	Cys_position	Description
A0A023J612-NLEWLHGCPPPYHTF-498	Absent	Absent	Absent	Present	F	A0A023J612	NLEWLHGCPPPYHTF	498	Cytochrome c oxidase subunit 1
A0A023J6E4-QNLNLLQC-98	Absent	Absent	Absent	Present	F	A0A023J6E4	QNLNLLQC	98	NADH-ubiquinone oxidoreductase chain 4L
A0A023J6F3-PGLFYGQCSEICGSN-196	Absent	Absent	Absent	Present	F	A0A023J6F3	PGLFYGQCSEICGSN	196	Cytochrome c oxidase subunit 2
A0A023J6F3-YGQCSEICGSNHSFM-200	Absent	Absent	Absent	Present	F	A0A023J6F3	YGQCSEICGSNHSFM	200	Cytochrome c oxidase subunit 3
A0A068BEQ2-EGAAVAACDLDGAAA-39	Absent	Present	Absent	Present	K	A0A068BEQ2	EGAAVAACDLDGAAA	39	H2-K region protein 6
A0A068BGT0-EAMGTAACADVRGVL-220	Absent	Absent	Absent	Present	F	A0A068BGT0	EAMGTAACADVRGVL	220	Vacuolar protein sorting-associated protein 52 homolog
A0A068WAQ5-LDDTVYECVVEKHAK-15	Absent	Absent	Absent	Present	F	A0A068WAQ5	LDDTVYECVVEKHAK	15	Protein 4.1 (Band 4.1) (Erythrocyte membrane protein band 4.1)
A0A075B6A0-GSDEYLVCKIHYGGK-89	Absent	Absent	Absent	Present	F	A0A075B6A0	GSDEYLVCKIHYGGK	89	Immunoglobulin heavy constant mu
A0A087WNT1-EEKTYGGCEGPDAMY-33	Absent	Absent	Absent	Present	F	A0A087WNT1	EEKTYGGCEGPDAMY	33	Elongin-C
A0A087WR50-SCTIANRCHEGGQSY-142	Absent	Absent	Present	Absent	D	A0A087WR50	SCTIANRCHEGGQSY	142	Fibronectin
A0A087WR50-TCTSRNRCNDQDTRT-232	Absent	Absent	Present	Absent	D	A0A087WR50	TCTSRNRCNDQDTRT	232	Fibronectin
A0A087WS96-IFNGDRYCGDYDSFF-76	Absent	Absent	Absent	Present	F	A0A087WS96	IFNGDRYCGDYDSFF	76	SH3 domain-binding glutamic acid-rich-like protein
A0A087WSP5-NVKDQVMCIEQEIKT-155	Absent	Absent	Absent	Present	F	A0A087WSP5	NVKDQVMCIEQEIKT	155	Signal transducer and activator of transcription
A0A0A0MQ68-AKGELLGCFGLTEPN-185	Absent	Present	Absent	Present	K	A0A0A0MQ68	AKGELLGCFGLTEPN	185	Glutaryl-CoA dehydrogenase, mitochondrial (EC 1.3.8.6)
A0A0A0MQ68-LFIVWARCEDNCIRG-237	Absent	Present	Absent	Present	K	A0A0A0MQ68	LFIVWARCEDNCIRG	237	Glutaryl-CoA dehydrogenase, mitochondrial (EC 1.3.8.6)
A0A0A0MQ68-PTIKGYGCAGVSSVA-124	Absent	Absent	Absent	Present	F	A0A0A0MQ68	PTIKGYGCAGVSSVA	124	Glutaryl-CoA dehydrogenase, mitochondrial (EC 1.3.8.6)
A0A0A0MQ68-RDTFRNYCQERLMSR-84	Absent	Absent	Absent	Present	F	A0A0A0MQ68	RDTFRNYCQERLMSR	84	Glutaryl-CoA dehydrogenase, mitochondrial (EC 1.3.8.6)
A0A0A0MQ68-SLAGPFGCLNTARYG-298	Absent	Absent	Absent	Present	F	A0A0A0MQ68	SLAGPFGCLNTARYG	298	Glutaryl-CoA dehydrogenase, mitochondrial (EC 1.3.8.6)
A0A0A0MQ68-WARCEDNCIRGFILE-241	Absent	Present	Absent	Present	K	A0A0A0MQ68	WARCEDNCIRGFILE	241	Glutaryl-CoA dehydrogenase, mitochondrial (EC 1.3.8.6)
A0A0A0MQA5-DSFTTFFCETGAGKH-83	Present	Present	Absent	Present	N	A0A0A0MQA5	DSFTTFFCETGAGKH	83	Tubulin alpha chain
A0A0A0MQA5-SIQFVDWCPTGFKVG-376	Absent	Present	Present	Present	J	A0A0A0MQA5	SIQFVDWCPTGFKVG	376	Tubulin alpha chain
A0A0A0MQC3-LSRLEAPCQQWMELR-58	Absent	Absent	Present	Present	E	A0A0A0MQC3	LSRLEAPCQQWMELR	58	5-hydroxyisourate hydrolase (HIU hydrolase) (HIUHase) (EC 3.5.2.17)
A0A0A0MQC3-YTNLDGRCPGLLTPS-75	Absent	Absent	Absent	Present	F	A0A0A0MQC3	YTNLDGRCPGLLTPS	75	5-hydroxyisourate hydrolase (HIU hydrolase) (HIUHase) (EC 3.5.2.17)
A0A0A0MQF6-KIVSNASCTTNCLAP-176	Absent	Absent	Absent	Present	F	A0A0A0MQF6	KIVSNASCTTNCLAP	176	Glyceraldehyde-3-phosphate dehydrogenase (EC 1.2.1.12)
A0A0A0MQF6-LVTRAAICSGKVEIV-48	Absent	Absent	Absent	Present	F	A0A0A0MQF6	LVTRAAICSGKVEIV	48	Glyceraldehyde-3-phosphate dehydrogenase (EC 1.2.1.12)
A0A0A0MQF6-NASCTTNCLAPLAKV-180	Absent	Absent	Absent	Present	F	A0A0A0MQF6	NASCTTNCLAPLAKV	180	Glyceraldehyde-3-phosphate dehydrogenase (EC 1.2.1.12)
A0A0A0MQF6-TEDQVVSCDFNSNSH-308	Absent	Absent	Absent	Present	F	A0A0A0MQF6	TEDQVVSCDFNSNSH	308	Glyceraldehyde-3-phosphate dehydrogenase (EC 1.2.1.12)
A0A0A0MQF6-VSVVDLTCRLEKPAK-271	Absent	Present	Absent	Present	K	A0A0A0MQF6	VSVVDLTCRLEKPAK	271	Glyceraldehyde-3-phosphate dehydrogenase (EC 1.2.1.12)
A0A0A6YVV8-FAHPSKSCQVENGRV-43	Absent	Absent	Absent	Present	F	A0A0A6YVV8	FAHPSKSCQVENGRV	43	Muscleblind like splicing factor 1
A0A0B4J1E7-IANLIEECGGLEKIE-558	Absent	Present	Absent	Present	K	A0A0B4J1E7	IANLIEECGGLEKIE	558	Karyopherin (importin) alpha 4
A0A0B4J1E7-NVPQEDICEDSDIDG-159	Absent	Present	Absent	Present	K	A0A0B4J1E7	NVPQEDICEDSDIDG	159	Karyopherin (importin) alpha 4
A0A0B4J1G1-NDSGEYRCQMEQTRL-109	Absent	Absent	Present	Absent	D	A0A0B4J1G1	NDSGEYRCQMEQTRL	109	Fc receptor, IgG, low affinity IIb
A0A0F6AIX5-PEGNIYLCEKGIPHA-295	Absent	Absent	Absent	Present	F	A0A0F6AIX5	PEGNIYLCEKGIPHA	295	Lipid droplet-associated hydrolase (Lipid droplet-associated serine hydrolase)
A0A0F7QZE4-PCKECHKCPAPNLEG-254	Absent	Absent	Present	Absent	D	A0A0F7QZE4	PCKECHKCPAPNLEG	254	MAb 110 heavy chain
A0A0F7QZE4-SLTPKVTCVVVDVSE-286	Absent	Absent	Absent	Present	F	A0A0F7QZE4	SLTPKVTCVVVDVSE	286	MAb 110 heavy chain
A0A0F7R5U8-ERHNSYTCEATHKTS-219	Absent	Absent	Present	Present	E	A0A0F7R5U8	ERHNSYTCEATHKTS	219	MAb 110 light chain
A0A0G2JDV3-EEASNKYCQEELDRL-404	Absent	Absent	Absent	Present	F	A0A0G2JDV3	EEASNKYCQEELDRL	404	Guanylate-binding protein 6 (EC 3.6.5.-) (GTP-binding protein 6) (GBP-6) (Guanine nucleotide-binding protein 6) (Macrophage activation 2 like protein)
A0A0G2JDV3-ISTFFVPCGHKLYMD-426	Absent	Absent	Absent	Present	F	A0A0G2JDV3	ISTFFVPCGHKLYMD	426	Guanylate-binding protein 6 (EC 3.6.5.-) (GTP-binding protein 6) (GBP-6) (Guanine nucleotide-binding protein 6) (Macrophage activation 2 like protein)
A0A0G2JGL0-INSNGSICLDILRSQ-85	Absent	Absent	Absent	Present	F	A0A0G2JGL0	INSNGSICLDILRSQ	85	Ubiquitin-conjugating enzyme E2 D3 (EC 2.3.2.23) (EC 2.3.2.24) ((E3-independent) E2 ubiquitin-conjugating enzyme D3) (E2 ubiquitin-conjugating enzyme D3) (Ubiquitin carrier protein D3) (Ubiquitin-protein ligase D3)
A0A0G2JGQ4-ARLGLRACDGNVDHA-423	Absent	Absent	Absent	Present	F	A0A0G2JGQ4	ARLGLRACDGNVDHA	423	Negative regulator of ubiquitin-like proteins 1
A0A0G2JGS4-FEAYTKICDPGLTAF-407	Absent	Absent	Absent	Present	F	A0A0G2JGS4	FEAYTKICDPGLTAF	407	Calcium/calmodulin-dependent protein kinase type II subunit delta (EC 2.7.11.17)
A0A0J9YU79-GDTPCSCCIVNNSNG-99	Absent	Absent	Absent	Present	F	A0A0J9YU79	GDTPCSCCIVNNSNG	99	Ketohexokinase
A0A0J9YU79-GGNASNSCTVLSLLG-47	Absent	Absent	Absent	Present	F	A0A0J9YU79	GGNASNSCTVLSLLG	47	Ketohexokinase
A0A0J9YU79-KKGATLVCAWAEEGA-223	Absent	Present	Absent	Present	K	A0A0J9YU79	KKGATLVCAWAEEGA	223	Ketohexokinase
A0A0J9YU79-LSLLGARCAFMGSLA-57	Absent	Present	Absent	Present	K	A0A0J9YU79	LSLLGARCAFMGSLA	57	Ketohexokinase
A0A0J9YU79-QEALRFGCQVAGKKC-282	Absent	Absent	Absent	Present	F	A0A0J9YU79	QEALRFGCQVAGKKC	282	Ketohexokinase
A0A0J9YU79-QGDTPCSCCIVNNSN-98	Absent	Absent	Absent	Present	F	A0A0J9YU79	QGDTPCSCCIVNNSN	98	Ketohexokinase
A0A0J9YU79-QSQGDTPCSCCIVNN-96	Absent	Absent	Absent	Present	F	A0A0J9YU79	QSQGDTPCSCCIVNN	96	Ketohexokinase
A0A0M3HEQ0-ADRDASQCYIKMVCM-449	Absent	Absent	Absent	Present	F	A0A0M3HEQ0	ADRDASQCYIKMVCM	449	thioredoxin-disulfide reductase (EC 1.8.1.9)
A0A0M3HEQ0-GFALGIKCGASYAQV-486	Absent	Absent	Absent	Present	F	A0A0M3HEQ0	GFALGIKCGASYAQV	486	thioredoxin-disulfide reductase (EC 1.8.1.9)
A0A0M3HEQ0-TVGIHPTCSEEVVKL-503	Absent	Absent	Absent	Present	F	A0A0M3HEQ0	TVGIHPTCSEEVVKL	503	thioredoxin-disulfide reductase (EC 1.8.1.9)
A0A0N4SW28-SADLMSYCEEHARSD-54	Absent	Present	Absent	Present	K	A0A0N4SW28	SADLMSYCEEHARSD	54	Guanine nucleotide-binding protein subunit gamma
A0A0R4IZW7-TAAVGEICEEGLRVL-149	Absent	Absent	Absent	Present	F	A0A0R4IZW7	TAAVGEICEEGLRVL	149	tRNA (guanine(26)-N(2))-dimethyltransferase (EC 2.1.1.216)
A0A0R4IZY0-LLEEAFNCRCKEENC-246	Absent	Absent	Absent	Present	F	A0A0R4IZY0	LLEEAFNCRCKEENC	246	Thimet oligopeptidase (EC 3.4.24.15)
A0A0R4IZY2-TEEAGHLCDAFTKEA-164	Absent	Present	Absent	Present	K	A0A0R4IZY2	TEEAGHLCDAFTKEA	164	Cytochrome P450 (EC 1.14.14.-)
A0A0R4J018-GTKCSMQCLEEVDAL-211	Absent	Present	Absent	Present	K	A0A0R4J018	GTKCSMQCLEEVDAL	211	Thiopurine S-methyltransferase (EC 2.1.1.67) (Thiopurine methyltransferase)
A0A0R4J018-KRLFGTKCSMQCLEE-207	Absent	Present	Absent	Present	K	A0A0R4J018	KRLFGTKCSMQCLEE	207	Thiopurine S-methyltransferase (EC 2.1.1.67) (Thiopurine methyltransferase)
A0A0R4J018-LRVFFPLCGKAVEMK-65	Absent	Absent	Absent	Present	F	A0A0R4J018	LRVFFPLCGKAVEMK	65	Thiopurine S-methyltransferase (EC 2.1.1.67) (Thiopurine methyltransferase)
A0A0R4J034-DVDQLITCIQSKLPV-481	Absent	Absent	Absent	Present	F	A0A0R4J034	DVDQLITCIQSKLPV	481	Pyridoxal-dependent decarboxylase domain containing 1
A0A0R4J034-VGRERHSCDALNRWL-425	Absent	Absent	Absent	Present	F	A0A0R4J034	VGRERHSCDALNRWL	425	Pyridoxal-dependent decarboxylase domain containing 1
A0A0R4J038-EEAATGECTATVGKR-107	Absent	Absent	Present	Absent	D	A0A0R4J038	EEAATGECTATVGKR	107	Kininogen 1
A0A0R4J038-KVVPTVKCQALDMTE-369	Present	Absent	Present	Present	L	A0A0R4J038	KVVPTVKCQALDMTE	369	Kininogen 1
A0A0R4J038-NTELAEDCEIKHLGQ-339	Present	Present	Present	Present	M	A0A0R4J038	NTELAEDCEIKHLGQ	339	Kininogen 1
A0A0R4J049-SSGRDLNCVPEIADT-22	Absent	Absent	Absent	Present	F	A0A0R4J049	SSGRDLNCVPEIADT	22	Protein arginine N-methyltransferase 5 (EC 2.1.1.320)
A0A0R4J050-FRQYLRICTVQPNPD-23	Absent	Absent	Absent	Present	F	A0A0R4J050	FRQYLRICTVQPNPD	23	N-acyl-aliphatic-L-amino acid amidohydrolase (EC 3.5.1.14) (N-acyl-L-amino-acid amidohydrolase)
A0A0R4J050-WAAFSGACKAMNLTL-331	Absent	Absent	Absent	Present	F	A0A0R4J050	WAAFSGACKAMNLTL	331	N-acyl-aliphatic-L-amino acid amidohydrolase (EC 3.5.1.14) (N-acyl-L-amino-acid amidohydrolase)
A0A0R4J065-EEDFNDWCQQVKKLS-333	Absent	Absent	Absent	Present	F	A0A0R4J065	EEDFNDWCQQVKKLS	333	Cysteine protease (EC 3.4.22.-)
A0A0R4J069-ADLVSENCETYEAHM-304	Absent	Present	Absent	Present	K	A0A0R4J069	ADLVSENCETYEAHM	304	Selenocysteine lyase (EC 4.4.1.16)
A0A0R4J069-TRPHFITCTVEHDSI-129	Absent	Absent	Absent	Present	F	A0A0R4J069	TRPHFITCTVEHDSI	129	Selenocysteine lyase (EC 4.4.1.16)
A0A0R4J069-VIHSMVRCFHEQQTL-101	Absent	Absent	Absent	Present	F	A0A0R4J069	VIHSMVRCFHEQQTL	101	Selenocysteine lyase (EC 4.4.1.16)
A0A0R4J078-ESKNTELCETPATSD-154	Absent	Absent	Absent	Present	F	A0A0R4J078	ESKNTELCETPATSD	154	UBX domain-containing protein 4 (UBX domain-containing protein 2)
A0A0R4J079-VPVYRRDCHEEVYAG-484	Absent	Absent	Absent	Present	F	A0A0R4J079	VPVYRRDCHEEVYAG	484	Acyl-Coenzyme A binding domain containing 3
A0A0R4J083-AELKTHICVTRAFVD-342	Absent	Absent	Absent	Present	F	A0A0R4J083	AELKTHICVTRAFVD	342	Long-chain specific acyl-CoA dehydrogenase, mitochondrial (EC 1.3.8.8)
A0A0R4J083-PQMTAGKCIGAIAMT-166	Absent	Present	Present	Present	J	A0A0R4J083	PQMTAGKCIGAIAMT	166	Long-chain specific acyl-CoA dehydrogenase, mitochondrial (EC 1.3.8.8)
A0A0R4J083-TRAFVDSCLQLHETK-351	Absent	Present	Absent	Present	K	A0A0R4J083	TRAFVDSCLQLHETK	351	Long-chain specific acyl-CoA dehydrogenase, mitochondrial (EC 1.3.8.8)
A0A0R4J092-SAVQYAECQSKAHTS-153	Absent	Absent	Absent	Present	F	A0A0R4J092	SAVQYAECQSKAHTS	153	Beta-mannosidase (EC 3.2.1.25) (Lysosomal beta A mannosidase) (Mannanase)
A0A0R4J094-GKTFDTFCPLGPALV-214	Absent	Absent	Absent	Present	F	A0A0R4J094	GKTFDTFCPLGPALV	214	Fumarylacetoacetate hydrolase domain containing 2A
A0A0R4J094-KKGDEVQCEIEELGV-300	Absent	Present	Absent	Present	K	A0A0R4J094	KKGDEVQCEIEELGV	300	Fumarylacetoacetate hydrolase domain containing 2A
A0A0R4J0B4-NEVSDEECLKRVGLS-378	Absent	Present	Absent	Present	K	A0A0R4J0B4	NEVSDEECLKRVGLS	378	N-acylneuraminate cytidylyltransferase (EC 2.7.7.43) (CMP-N-acetylneuraminic acid synthase)
A0A0R4J0B4-SAVPADACSGAQKAV-392	Absent	Absent	Absent	Present	F	A0A0R4J0B4	SAVPADACSGAQKAV	392	N-acylneuraminate cytidylyltransferase (EC 2.7.7.43) (CMP-N-acetylneuraminic acid synthase)
A0A0R4J0D3-GSPTLLNCLMYKMSY-712	Absent	Absent	Absent	Present	F	A0A0R4J0D3	GSPTLLNCLMYKMSY	712	dolichyl-diphosphooligosaccharide--protein glycotransferase (EC 2.4.99.18)
A0A0R4J0F6-AKYDLDACDIQEKYP-689	Absent	Absent	Absent	Present	F	A0A0R4J0F6	AKYDLDACDIQEKYP	689	Cyclin G associated kinase
A0A0R4J0I1-FRDEELSCSVLELKY-260	Absent	Present	Absent	Present	K	A0A0R4J0I1	FRDEELSCSVLELKY	260	Serine (or cysteine) peptidase inhibitor, clade A, member 3K
A0A0R4J0I6-EELISIYCHRRGIDP-292	Absent	Absent	Absent	Present	F	A0A0R4J0I6	EELISIYCHRRGIDP	292	Acyl-CoA dehydrogenase family member 11
A0A0R4J0I6-ERILQIMCDRAVQRE-650	Absent	Absent	Absent	Present	F	A0A0R4J0I6	ERILQIMCDRAVQRE	650	Acyl-CoA dehydrogenase family member 11
A0A0R4J0I6-FAPDVFNCQAPDTGN-467	Absent	Absent	Absent	Present	F	A0A0R4J0I6	FAPDVFNCQAPDTGN	467	Acyl-CoA dehydrogenase family member 11
A0A0R4J0I6-IAEETGKCFFAPDVF-458	Absent	Absent	Absent	Present	F	A0A0R4J0I6	IAEETGKCFFAPDVF	458	Acyl-CoA dehydrogenase family member 11
A0A0R4J0I6-PDSDSEECLVHGDFK-215	Absent	Present	Absent	Present	K	A0A0R4J0I6	PDSDSEECLVHGDFK	215	Acyl-CoA dehydrogenase family member 11
A0A0R4J0I6-YGTGVGYCKRQVSTW-174	Absent	Absent	Absent	Present	F	A0A0R4J0I6	YGTGVGYCKRQVSTW	174	Acyl-CoA dehydrogenase family member 11
A0A0R4J0I9-CKPLAWKCDGEDDCG-3674	Absent	Absent	Absent	Present	F	A0A0R4J0I9	CKPLAWKCDGEDDCG	3674	Low density lipoprotein receptor-related protein 1
A0A0R4J0I9-DGSRQCRCTVYFEGP-4331	Absent	Absent	Present	Absent	D	A0A0R4J0I9	DGSRQCRCTVYFEGP	4331	Low density lipoprotein receptor-related protein 1
A0A0R4J0I9-FLCRNQRCLSSSLRC-3755	Absent	Absent	Present	Absent	D	A0A0R4J0I9	FLCRNQRCLSSSLRC	3755	Low density lipoprotein receptor-related protein 1
A0A0R4J0I9-FTCNNGRCININWRC-990	Absent	Absent	Present	Absent	D	A0A0R4J0I9	FTCNNGRCININWRC	990	Low density lipoprotein receptor-related protein 1
A0A0R4J0I9-GGGHKCACPTNFYLG-3318	Absent	Absent	Present	Absent	D	A0A0R4J0I9	GGGHKCACPTNFYLG	3318	Low density lipoprotein receptor-related protein 1
A0A0R4J0I9-GNHTINRCNLDGSEL-1770	Absent	Present	Absent	Present	K	A0A0R4J0I9	GNHTINRCNLDGSEL	1770	Low density lipoprotein receptor-related protein 1
A0A0R4J0I9-ILQEDFTCRAVNSSC-2518	Absent	Absent	Present	Absent	D	A0A0R4J0I9	ILQEDFTCRAVNSSC	2518	Low density lipoprotein receptor-related protein 1
A0A0R4J0I9-KCDGEDDCGDNSDEN-3680	Absent	Absent	Absent	Present	F	A0A0R4J0I9	KCDGEDDCGDNSDEN	3680	Low density lipoprotein receptor-related protein 1
A0A0R4J0I9-KCTNTNRCIPGIFRC-3427	Absent	Absent	Present	Absent	D	A0A0R4J0I9	KCTNTNRCIPGIFRC	3427	Low density lipoprotein receptor-related protein 1
A0A0R4J0I9-QCRLDGLCIPLRWRC-1076	Absent	Absent	Present	Absent	D	A0A0R4J0I9	QCRLDGLCIPLRWRC	1076	Low density lipoprotein receptor-related protein 1
A0A0R4J0I9-QGGKLYWCDARMDKI-2070	Absent	Absent	Absent	Present	F	A0A0R4J0I9	QGGKLYWCDARMDKI	2070	Low density lipoprotein receptor-related protein 1
A0A0R4J0I9-SGMPTCRCPTGFTGP-4259	Absent	Absent	Present	Absent	D	A0A0R4J0I9	SGMPTCRCPTGFTGP	4259	Low density lipoprotein receptor-related protein 1
A0A0R4J0I9-SPGGGHKCACPTNFY-3316	Absent	Absent	Present	Absent	D	A0A0R4J0I9	SPGGGHKCACPTNFY	3316	Low density lipoprotein receptor-related protein 1
A0A0R4J0I9-TLDKIERCEYDGSHR-2405	Absent	Present	Absent	Present	K	A0A0R4J0I9	TLDKIERCEYDGSHR	2405	Low density lipoprotein receptor-related protein 1
A0A0R4J0I9-VSEKMGTCNKADGSG-1813	Absent	Absent	Absent	Present	F	A0A0R4J0I9	VSEKMGTCNKADGSG	1813	Low density lipoprotein receptor-related protein 1
A0A0R4J0N7-MEESLRLCATPTLLR-350	Absent	Absent	Absent	Present	F	A0A0R4J0N7	MEESLRLCATPTLLR	350	Cytochrome P450, family 8, subfamily b, polypeptide 1
A0A0R4J0P1-EEQRHKFCPPLCTME-144	Absent	Absent	Absent	Present	F	A0A0R4J0P1	EEQRHKFCPPLCTME	144	Acyl-Coenzyme A dehydrogenase family, member 8
A0A0R4J0P1-GRINVASCSLGAAHA-281	Absent	Absent	Absent	Present	F	A0A0R4J0P1	GRINVASCSLGAAHA	281	Acyl-Coenzyme A dehydrogenase family, member 8
A0A0R4J0P1-HKFCPPLCTMEKFAS-148	Absent	Absent	Absent	Present	F	A0A0R4J0P1	HKFCPPLCTMEKFAS	148	Acyl-Coenzyme A dehydrogenase family, member 8
A0A0R4J0P1-MEKFASYCLTEPGSG-157	Absent	Present	Absent	Present	K	A0A0R4J0P1	MEKFASYCLTEPGSG	157	Acyl-Coenzyme A dehydrogenase family, member 8
A0A0R4J0P1-RAVIFEDCAVPVANR-249	Absent	Present	Absent	Present	K	A0A0R4J0P1	RAVIFEDCAVPVANR	249	Acyl-Coenzyme A dehydrogenase family, member 8
A0A0R4J0P1-REDAVALCSMAKLFA-349	Absent	Absent	Absent	Present	F	A0A0R4J0P1	REDAVALCSMAKLFA	349	Acyl-Coenzyme A dehydrogenase family, member 8
A0A0R4J0P1-SGAKGISCIVVEKGT-215	Absent	Absent	Absent	Present	F	A0A0R4J0P1	SGAKGISCIVVEKGT	215	Acyl-Coenzyme A dehydrogenase family, member 8
A0A0R4J0T5-IGMISKKCTENDIRV-119	Absent	Present	Absent	Present	K	A0A0R4J0T5	IGMISKKCTENDIRV	119	CUGBP, Elav-like family member 1
A0A0R4J0U2-ASRSGSDCLETQESG-377	Absent	Absent	Absent	Present	F	A0A0R4J0U2	ASRSGSDCLETQESG	377	Protein phosphatase 4, regulatory subunit 2
A0A0R4J135-ASEIQAKCNVSNTHT-131	Absent	Present	Absent	Absent	C	A0A0R4J135	ASEIQAKCNVSNTHT	131	Methanethiol oxidase (MTO) (EC 1.8.3.4) (Selenium-binding protein 1)
A0A0R4J135-ATQGFVGCALSSNIQ-268	Absent	Present	Absent	Present	K	A0A0R4J135	ATQGFVGCALSSNIQ	268	Methanethiol oxidase (MTO) (EC 1.8.3.4) (Selenium-binding protein 1)
A0A0R4J135-EEIVYLPCIYRNTGT-31	Absent	Present	Absent	Present	K	A0A0R4J135	EEIVYLPCIYRNTGT	31	Methanethiol oxidase (MTO) (EC 1.8.3.4) (Selenium-binding protein 1)
A0A0R4J135-LEDQELTCQPEPLVV-371	Present	Present	Absent	Present	N	A0A0R4J135	LEDQELTCQPEPLVV	371	Methanethiol oxidase (MTO) (EC 1.8.3.4) (Selenium-binding protein 1)
A0A0R4J135-MATKCTKCGPGYPTP-8	Present	Present	Absent	Absent	B	A0A0R4J135	MATKCTKCGPGYPTP	8	Methanethiol oxidase (MTO) (EC 1.8.3.4) (Selenium-binding protein 1)
A0A0R4J135-SNTHTSHCLASGEVM-141	Absent	Present	Absent	Absent	C	A0A0R4J135	SNTHTSHCLASGEVM	141	Methanethiol oxidase (MTO) (EC 1.8.3.4) (Selenium-binding protein 1)
A0A0R4J137-EMDVPLHCRTEFSTQ-69	Absent	Present	Absent	Present	K	A0A0R4J137	EMDVPLHCRTEFSTQ	69	Phytanoyl-CoA dioxygenase domain-containing protein 1
A0A0R4J140-ELCSSVECKGIIGND-589	Absent	Absent	Absent	Present	F	A0A0R4J140	ELCSSVECKGIIGND	589	Clustered mitochondria protein homolog
A0A0R4J140-ESSEYLKCLTQQAVA-1236	Absent	Present	Absent	Absent	C	A0A0R4J140	ESSEYLKCLTQQAVA	1236	Clustered mitochondria protein homolog
A0A0R4J140-GEELPEECSRAGFPR-626	Absent	Present	Absent	Present	K	A0A0R4J140	GEELPEECSRAGFPR	626	Clustered mitochondria protein homolog
A0A0R4J140-GVRFPESCQDEVRDQ-772	Absent	Absent	Absent	Present	F	A0A0R4J140	GVRFPESCQDEVRDQ	772	Clustered mitochondria protein homolog
A0A0R4J140-IPGLVKDCTEYAVLP-802	Absent	Present	Absent	Present	K	A0A0R4J140	IPGLVKDCTEYAVLP	802	Clustered mitochondria protein homolog
A0A0R4J140-LEMDPIDCTPPEYIL-222	Absent	Present	Absent	Present	K	A0A0R4J140	LEMDPIDCTPPEYIL	222	Clustered mitochondria protein homolog
A0A0R4J140-QAEHAMDCVRAEDAY-371	Absent	Absent	Absent	Present	F	A0A0R4J140	QAEHAMDCVRAEDAY	371	Clustered mitochondria protein homolog
A0A0R4J140-RDEEVELCSSVECKG-584	Absent	Absent	Absent	Present	F	A0A0R4J140	RDEEVELCSSVECKG	584	Clustered mitochondria protein homolog
A0A0R4J140-SIGPEAGCEEEGSSV-703	Absent	Present	Present	Present	J	A0A0R4J140	SIGPEAGCEEEGSSV	703	Clustered mitochondria protein homolog
A0A0R4J170-AEVERLTCEEEEEKM-1326	Absent	Absent	Absent	Present	F	A0A0R4J170	AEVERLTCEEEEEKM	1326	SWI/SNF related, matrix associated, actin dependent regulator of chromatin, subfamily a, member 4
A0A0R4J1E2-DMAQLETCVRSIQLD-596	Absent	Present	Absent	Absent	C	A0A0R4J1E2	DMAQLETCVRSIQLD	596	Elongation factor 1-delta
A0A0R4J1H2-VKAKGPVCLLAGGEP-403	Absent	Absent	Absent	Present	F	A0A0R4J1H2	VKAKGPVCLLAGGEP	403	Glycerate kinase (EC 2.7.1.31)
A0A0R4J259-KKKNRGFCFLEYEDH-289	Absent	Absent	Absent	Present	F	A0A0R4J259	KKKNRGFCFLEYEDH	289	Synaptotagmin binding, cytoplasmic RNA interacting protein
A0A0R4J275-EWHRWLHCMTDDPPT-96	Absent	Absent	Absent	Present	F	A0A0R4J275	EWHRWLHCMTDDPPT	96	NADH dehydrogenase [ubiquinone] 1 alpha subcomplex subunit 12
A0A0R4J298-PLDPTDSCEEKVHLG-197	Absent	Absent	Absent	Present	F	A0A0R4J298	PLDPTDSCEEKVHLG	197	Eukaryotic translation initiation factor 2D (Ligatin)
A0A0R4J2D3-KAGLEDECKTLRQKV-1540	Absent	Present	Absent	Present	K	A0A0R4J2D3	KAGLEDECKTLRQKV	1540	MIA SH3 domain ER export factor 3
A0A0R4J2D3-RASMSTKCNLEDQIK-1513	Absent	Present	Absent	Present	K	A0A0R4J2D3	RASMSTKCNLEDQIK	1513	MIA SH3 domain ER export factor 3
A0A0R4J2D3-TQLNRLECELESEDP-1444	Absent	Present	Absent	Present	K	A0A0R4J2D3	TQLNRLECELESEDP	1444	MIA SH3 domain ER export factor 3
A0A140LHG8-GAGGGPSCGTSSSRS-26	Absent	Absent	Absent	Present	F	A0A140LHG8	GAGGGPSCGTSSSRS	26	Signal peptidase complex subunit 2
A0A140LIT2-FPTSAEDCKFTGNFF-208	Absent	Absent	Absent	Present	F	A0A140LIT2	FPTSAEDCKFTGNFF	208	7-dehydrocholesterol reductase (EC 1.3.1.21) (Sterol Delta(7)-reductase)
A0A140LIT2-KKPKAIECSYTSADG-379	Absent	Absent	Absent	Present	F	A0A140LIT2	KKPKAIECSYTSADG	379	7-dehydrocholesterol reductase (EC 1.3.1.21) (Sterol Delta(7)-reductase)
A0A140LJ56-AELIMSRCIPLWVGA-116	Absent	Present	Absent	Present	K	A0A140LJ56	AELIMSRCIPLWVGA	116	BOS complex subunit TMEM147 (Transmembrane protein 147)
A0A140T8J4-YQGDVYYCAGYDPPM-169	Absent	Absent	Absent	Present	F	A0A140T8J4	YQGDVYYCAGYDPPM	169	Heme-binding protein 1
A0A140T8T4-LATVRTICSHVQNMI-74	Absent	Absent	Absent	Present	F	A0A140T8T4	LATVRTICSHVQNMI	74	Large ribosomal subunit protein uL6 (60S ribosomal protein L9)
A0A140T8T4-RMRTGVACSVSQAQK-134	Absent	Absent	Absent	Present	F	A0A140T8T4	RMRTGVACSVSQAQK	134	Large ribosomal subunit protein uL6 (60S ribosomal protein L9)
A0A1B0GR11-EIKALAGCDFLTISP-295	Absent	Present	Absent	Present	K	A0A1B0GR11	EIKALAGCDFLTISP	295	Transaldolase (EC 2.2.1.2)
A0A1B0GRP7-NPKILSSCPEIKWHF-84	Absent	Absent	Absent	Present	F	A0A1B0GRP7	NPKILSSCPEIKWHF	84	Pyridoxal phosphate binding protein
A0A1B0GRP7-VEHIKASCPSLEFVG-170	Absent	Absent	Absent	Present	F	A0A1B0GRP7	VEHIKASCPSLEFVG	170	Pyridoxal phosphate binding protein
A0A1B0GS68-RKVVVVRCEGINISG-281	Absent	Present	Absent	Present	K	A0A1B0GS68	RKVVVVRCEGINISG	281	Large ribosomal subunit protein uL13 (60S ribosomal protein L13a)
A0A1B0GSD0-GLPAQGLCLRLSRLE-24	Absent	Present	Absent	Absent	C	A0A1B0GSD0	GLPAQGLCLRLSRLE	24	Transthyretin
A0A1B0GSD0-LSRLEAPCQQWMELR-34	Present	Present	Absent	Absent	B	A0A1B0GSD0	LSRLEAPCQQWMELR	34	Transthyretin
A0A1B0GSD0-YTNLDGRCPGLLTPS-51	Absent	Present	Absent	Absent	C	A0A1B0GSD0	YTNLDGRCPGLLTPS	51	Transthyretin
A0A1B0GSG5-AANCKDLCDVVASKA-251	Absent	Absent	Absent	Present	F	A0A1B0GSG5	AANCKDLCDVVASKA	251	Ribonuclease inhibitor (Ribonuclease/angiogenin inhibitor 1)
A0A1B0GSG5-CDVTNSGCSSLANVL-418	Absent	Absent	Absent	Present	F	A0A1B0GSG5	CDVTNSGCSSLANVL	418	Ribonuclease inhibitor (Ribonuclease/angiogenin inhibitor 1)
A0A1B0GSG5-CGITAANCKDLCDVV-247	Absent	Absent	Absent	Present	F	A0A1B0GSG5	CGITAANCKDLCDVV	247	Ribonuclease inhibitor (Ribonuclease/angiogenin inhibitor 1)
A0A1B0GSG5-CGLTEAGCGILPGML-133	Absent	Absent	Absent	Present	F	A0A1B0GSG5	CGLTEAGCGILPGML	133	Ribonuclease inhibitor (Ribonuclease/angiogenin inhibitor 1)
A0A1B0GSG5-CNLTATSCEPLASVL-190	Absent	Absent	Absent	Present	F	A0A1B0GSG5	CNLTATSCEPLASVL	190	Ribonuclease inhibitor (Ribonuclease/angiogenin inhibitor 1)
A0A1B0GSG5-DAGLKLLCEGLQDPQ-165	Absent	Absent	Absent	Present	F	A0A1B0GSG5	DAGLKLLCEGLQDPQ	165	Ribonuclease inhibitor (Ribonuclease/angiogenin inhibitor 1)
A0A1B0GSG5-DEGVQELCKALSQPD-393	Absent	Present	Absent	Present	K	A0A1B0GSG5	DEGVQELCKALSQPD	393	Ribonuclease inhibitor (Ribonuclease/angiogenin inhibitor 1)
A0A1B0GSG5-EGLQDPQCRLEKLQL-173	Absent	Absent	Absent	Present	F	A0A1B0GSG5	EGLQDPQCRLEKLQL	173	Ribonuclease inhibitor (Ribonuclease/angiogenin inhibitor 1)
A0A1B0GSG5-EKLQLEYCNLTATSC-183	Absent	Absent	Absent	Present	F	A0A1B0GSG5	EKLQLEYCNLTATSC	183	Ribonuclease inhibitor (Ribonuclease/angiogenin inhibitor 1)
A0A1B0GSG5-EPGVRILCQGLKDSA-222	Absent	Absent	Absent	Present	F	A0A1B0GSG5	EPGVRILCQGLKDSA	222	Ribonuclease inhibitor (Ribonuclease/angiogenin inhibitor 1)
A0A1B0GSG5-ESLKLENCGITAANC-240	Absent	Absent	Absent	Present	F	A0A1B0GSG5	ESLKLENCGITAANC	240	Ribonuclease inhibitor (Ribonuclease/angiogenin inhibitor 1)
A0A1B0GSG5-EVVRLDDCGLTEVRC-69	Absent	Present	Present	Present	J	A0A1B0GSG5	EVVRLDDCGLTEVRC	69	Ribonuclease inhibitor (Ribonuclease/angiogenin inhibitor 1)
A0A1B0GSG5-NAGIAALCPGLLLPS-279	Absent	Absent	Absent	Present	F	A0A1B0GSG5	NAGIAALCPGLLLPS	279	Ribonuclease inhibitor (Ribonuclease/angiogenin inhibitor 1)
A0A1B0GSG5-PGLLLPSCKLRTLWL-287	Absent	Absent	Absent	Present	F	A0A1B0GSG5	PGLLLPSCKLRTLWL	287	Ribonuclease inhibitor (Ribonuclease/angiogenin inhibitor 1)
A0A1B0GSG5-QGLKDSACQLESLKL-230	Absent	Present	Absent	Present	K	A0A1B0GSG5	QGLKDSACQLESLKL	230	Ribonuclease inhibitor (Ribonuclease/angiogenin inhibitor 1)
A0A1B0GSG5-QGLQNPTCKIQKLSL-116	Present	Absent	Absent	Present	O	A0A1B0GSG5	QGLQNPTCKIQKLSL	116	Ribonuclease inhibitor (Ribonuclease/angiogenin inhibitor 1)
A0A1B0GSG5-QKLSLQNCGLTEAGC-126	Absent	Absent	Absent	Present	F	A0A1B0GSG5	QKLSLQNCGLTEAGC	126	Ribonuclease inhibitor (Ribonuclease/angiogenin inhibitor 1)
A0A1B0GSG5-RELWLGDCDVTNSGC-411	Absent	Absent	Absent	Present	F	A0A1B0GSG5	RELWLGDCDVTNSGC	411	Ribonuclease inhibitor (Ribonuclease/angiogenin inhibitor 1)
A0A1B0GSU0-PAVPTGGCKESGSSW-467	Absent	Absent	Absent	Present	F	A0A1B0GSU0	PAVPTGGCKESGSSW	467	Aldehyde dehydrogenase family 16 member A1
A0A1D5RLN7-CPVGCSKCAQGCVCK-115	Absent	Absent	Absent	Present	F	A0A1D5RLN7	CPVGCSKCAQGCVCK	115	Metallothionein 1
A0A1D5RLN7-CSKCAQGCVCKGAAD-119	Absent	Absent	Absent	Present	F	A0A1D5RLN7	CSKCAQGCVCKGAAD	119	Metallothionein 1
A0A1D5RLN7-KCAQGCVCKGAADKC-121	Absent	Absent	Absent	Present	F	A0A1D5RLN7	KCAQGCVCKGAADKC	121	Metallothionein 1
A0A1D5RM85-RCLPTPKCHTPPLYR-22	Absent	Absent	Present	Present	E	A0A1D5RM85	RCLPTPKCHTPPLYR	22	Large ribosomal subunit protein eL20 (60S ribosomal protein L18a)
A0A1D5RM85-SSGEIVYCGQVFEKS-64	Absent	Absent	Absent	Present	F	A0A1D5RM85	SSGEIVYCGQVFEKS	64	Large ribosomal subunit protein eL20 (60S ribosomal protein L18a)
A0A1D5RM85-TAGAVTQCYRDMGAR-109	Absent	Absent	Absent	Present	F	A0A1D5RM85	TAGAVTQCYRDMGAR	109	Large ribosomal subunit protein eL20 (60S ribosomal protein L18a)
A0A1G5SJJ3-DDDNMGECLKVYRLI-303	Absent	Present	Absent	Present	K	A0A1G5SJJ3	DDDNMGECLKVYRLI	303	Irgm1
A0A1G5SK64-DLPEQEQCLKDYRSY-317	Absent	Absent	Absent	Present	F	A0A1G5SK64	DLPEQEQCLKDYRSY	317	Immunity related GTPase family D
A0A1G5SK64-GTVETTMCKTPYQHP-115	Absent	Absent	Absent	Present	F	A0A1G5SK64	GTVETTMCKTPYQHP	115	Immunity related GTPase family D
A0A1L1SQ41-CPQYTIRCHPLQFQP-79	Absent	Absent	Absent	Present	F	A0A1L1SQ41	CPQYTIRCHPLQFQP	79	Arginyl-tRNA--protein transferase 1 (Arginyltransferase 1) (R-transferase 1) (EC 2.3.2.8) (Arginine-tRNA--protein transferase 1)
A0A1L1SQ51-KAPGQRECDYSIDGI-1665	Absent	Absent	Absent	Present	F	A0A1L1SQ51	KAPGQRECDYSIDGI	1665	Talin 2
A0A1L1SQ51-QAPGQKECDNALREL-1367	Absent	Absent	Absent	Present	F	A0A1L1SQ51	QAPGQKECDNALREL	1367	Talin 2
A0A1L1SQ51-TKRELIECARSVTEK-1956	Absent	Absent	Absent	Present	F	A0A1L1SQ51	TKRELIECARSVTEK	1956	Talin 2
A0A1L1STC6-GALEQALCKQQAVLQ-7323	Absent	Absent	Present	Absent	D	A0A1L1STC6	GALEQALCKQQAVLQ	7323	Spectrin repeat containing, nuclear envelope 1
A0A1L1STE6-AAKIEAACFATIKDG-349	Absent	Absent	Absent	Present	F	A0A1L1STE6	AAKIEAACFATIKDG	349	Isocitrate dehydrogenase [NAD] subunit, mitochondrial
A0A1L1STE6-DLGGNAKCSDFTEEI-369	Absent	Present	Absent	Present	K	A0A1L1STE6	DLGGNAKCSDFTEEI	369	Isocitrate dehydrogenase [NAD] subunit, mitochondrial
A0A1L1STE6-SDFTEEICRRVKDLD-377	Absent	Present	Absent	Present	K	A0A1L1STE6	SDFTEEICRRVKDLD	377	Isocitrate dehydrogenase [NAD] subunit, mitochondrial
A0A1L1SV25-KEGLLLWCQRKTAPY-174	Absent	Absent	Absent	Present	F	A0A1L1SV25	KEGLLLWCQRKTAPY	174	Alpha-actinin-4 (Non-muscle alpha-actinin 4)
A0A1L1SV25-NTRCQKICDQWDNLG-500	Absent	Absent	Absent	Present	F	A0A1L1SV25	NTRCQKICDQWDNLG	500	Alpha-actinin-4 (Non-muscle alpha-actinin 4)
A0A1L1SV25-PPDQAEYCIARMAPY-900	Absent	Present	Absent	Present	K	A0A1L1SV25	PPDQAEYCIARMAPY	900	Alpha-actinin-4 (Non-muscle alpha-actinin 4)
A0A1L1SV25-RKTFTAWCNSHLRKA-61	Absent	Absent	Absent	Present	F	A0A1L1SV25	RKTFTAWCNSHLRKA	61	Alpha-actinin-4 (Non-muscle alpha-actinin 4)
A0A1L1SV73-SGNVDDDCERVKGPA-856	Absent	Present	Absent	Present	K	A0A1L1SV73	SGNVDDDCERVKGPA	856	Ubiquitin carboxyl-terminal hydrolase 47 (EC 3.4.19.12) (Deubiquitinating enzyme 47) (Ubiquitin thioesterase 47) (Ubiquitin-specific-processing protease 47)
A0A1S6GWG3-LIIFPDDCEFKRVPQ-143	Absent	Present	Absent	Present	K	A0A1S6GWG3	LIIFPDDCEFKRVPQ	143	Uncharacterized protein
A0A1S6GWG3-TDQDEEHCRKVNECL-184	Absent	Absent	Absent	Present	F	A0A1S6GWG3	TDQDEEHCRKVNECL	184	Uncharacterized protein
A0A1S6GWG5-EKLLTLPCGPAEEEF-233	Absent	Absent	Absent	Present	F	A0A1S6GWG5	EKLLTLPCGPAEEEF	233	28S ribosomal protein S9, mitochondrial
A0A1S6GWG6-IDAKKTSCEFTGDIL-141	Absent	Absent	Absent	Present	F	A0A1S6GWG6	IDAKKTSCEFTGDIL	141	Vacuolar proton pump subunit B (V-ATPase subunit B) (Vacuolar proton pump subunit B)
A0A1S6GWG6-NEIAAQICRQAGLVK-236	Absent	Absent	Absent	Present	F	A0A1S6GWG6	NEIAAQICRQAGLVK	236	Vacuolar proton pump subunit B (V-ATPase subunit B) (Vacuolar proton pump subunit B)
A0A1S6GWH1-AVAHHTDCTFIRVSG-219	Absent	Absent	Absent	Present	F	A0A1S6GWH1	AVAHHTDCTFIRVSG	219	26S proteasome regulatory subunit 8 (26S proteasome AAA-ATPase subunit RPT6) (Proteasome 26S subunit ATPase 5) (Proteasome subunit p45) (p45/SUG)
A0A1S6GWH1-INDVTPNCRVALRND-122	Absent	Absent	Absent	Present	F	A0A1S6GWH1	INDVTPNCRVALRND	122	26S proteasome regulatory subunit 8 (26S proteasome AAA-ATPase subunit RPT6) (Proteasome 26S subunit ATPase 5) (Proteasome subunit p45) (p45/SUG)
A0A1S6GWH2-KHFILDECDKMLEQL-253	Absent	Absent	Absent	Present	F	A0A1S6GWH2	KHFILDECDKMLEQL	253	Spliceosome RNA helicase DDX39B (EC 3.6.4.13) (56 kDa U2AF65-associated protein) (DEAD box protein UAP56)
A0A1S6GWH4-HHKILDMCAAPGSKT-209	Absent	Absent	Absent	Present	F	A0A1S6GWH4	HHKILDMCAAPGSKT	209	tRNA (cytosine(34)-C(5))-methyltransferase (EC 2.1.1.203) (NOL1/NOP2/Sun domain family member 2) (mRNA cytosine C(5)-methyltransferase) (tRNA cytosine C(5)-methyltransferase)
A0A1S6GWH4-NSGEEFDCAFRLAQE-623	Absent	Absent	Absent	Present	F	A0A1S6GWH4	NSGEEFDCAFRLAQE	623	tRNA (cytosine(34)-C(5))-methyltransferase (EC 2.1.1.203) (NOL1/NOP2/Sun domain family member 2) (mRNA cytosine C(5)-methyltransferase) (tRNA cytosine C(5)-methyltransferase)
A0A1S6GWH5-DNPGVVTCLDEARHG-294	Absent	Present	Absent	Present	K	A0A1S6GWH5	DNPGVVTCLDEARHG	294	E1 ubiquitin-activating enzyme (EC 6.2.1.45) (Ubiquitin-activating enzyme E1)
A0A1S6GWH5-PEKSIPICTLKNFPN-692	Absent	Absent	Absent	Present	F	A0A1S6GWH5	PEKSIPICTLKNFPN	692	E1 ubiquitin-activating enzyme (EC 6.2.1.45) (Ubiquitin-activating enzyme E1)
A0A1S6GWH5-VGAGAIGCELLKNFA-541	Absent	Absent	Absent	Present	F	A0A1S6GWH5	VGAGAIGCELLKNFA	541	E1 ubiquitin-activating enzyme (EC 6.2.1.45) (Ubiquitin-activating enzyme E1)
A0A1S6GWI0-AHHYGAQCDKTNKEF-70	Absent	Absent	Absent	Present	F	A0A1S6GWI0	AHHYGAQCDKTNKEF	70	NADH dehydrogenase [ubiquinone] 1 alpha subcomplex subunit 8 (Complex I-19kD) (NADH-ubiquinone oxidoreductase 19 kDa subunit)
A0A1S6GWI0-EGKLVNGCALNFFRQ-100	Absent	Absent	Absent	Present	F	A0A1S6GWI0	EGKLVNGCALNFFRQ	100	NADH dehydrogenase [ubiquinone] 1 alpha subcomplex subunit 8 (Complex I-19kD) (NADH-ubiquinone oxidoreductase 19 kDa subunit)
A0A1S6GWI0-QQAKFDQCVLDKLGW-144	Absent	Absent	Present	Present	E	A0A1S6GWI0	QQAKFDQCVLDKLGW	144	NADH dehydrogenase [ubiquinone] 1 alpha subcomplex subunit 8 (Complex I-19kD) (NADH-ubiquinone oxidoreductase 19 kDa subunit)
A0A1S6GWI4-EFDDFEECLLRYKTM-131	Absent	Present	Absent	Present	K	A0A1S6GWI4	EFDDFEECLLRYKTM	131	NADH dehydrogenase [ubiquinone] iron-sulfur protein 5 (Complex I-15 kDa) (NADH-ubiquinone oxidoreductase 15 kDa subunit)
A0A1S6GWJ8-AEGKSRGCAVVEFKM-193	Absent	Absent	Absent	Present	F	A0A1S6GWJ8	AEGKSRGCAVVEFKM	193	RRM domain-containing protein
A0A1S6GWJ8-PGVARKACQIFVRNL-732	Absent	Absent	Absent	Present	F	A0A1S6GWJ8	PGVARKACQIFVRNL	732	RRM domain-containing protein
A0A1S6GWJ9-ALGTMAHCQNLTDRL-155	Absent	Absent	Absent	Present	F	A0A1S6GWJ9	ALGTMAHCQNLTDRL	155	Elongation factor Ts, mitochondrial (EF-Ts) (EF-TsMt)
A0A1S6GWJ9-VDFVRFECGEDEQVA-321	Absent	Present	Absent	Present	K	A0A1S6GWJ9	VDFVRFECGEDEQVA	321	Elongation factor Ts, mitochondrial (EF-Ts) (EF-TsMt)
A0A1W2P711-ATEELETCRQRAKDL-1027	Absent	Absent	Absent	Present	F	A0A1W2P711	ATEELETCRQRAKDL	1027	MIA SH3 domain ER export factor 2
A0A1W2P7A1-LGEWVGLCKIDREGK-108	Absent	Present	Present	Present	J	A0A1W2P7A1	LGEWVGLCKIDREGK	108	40S ribosomal protein S12
A0A1W2P7A1-VKLVEALCAEHQINL-85	Absent	Present	Absent	Present	K	A0A1W2P7A1	VKLVEALCAEHQINL	85	40S ribosomal protein S12
A0A1W2P7Q9-GKILYSQCGDVMRAL-32	Absent	Absent	Absent	Present	F	A0A1W2P7Q9	GKILYSQCGDVMRAL	32	Myosin light polypeptide 6
A0A1Y7VJT0-RLSNNQRCLVLDGDS-157	Absent	Absent	Absent	Present	F	A0A1Y7VJT0	RLSNNQRCLVLDGDS	157	Zinc finger, FYVE domain containing 21
A0A1Y7VN19-QYPGITFCNVYPGPV-254	Absent	Absent	Absent	Present	F	A0A1Y7VN19	QYPGITFCNVYPGPV	254	Dehydrogenase/reductase (SDR family) member 7
A0A1Y7VNF4-DDSQDHFCELDDERS-165	Absent	Absent	Absent	Present	F	A0A1Y7VNF4	DDSQDHFCELDDERS	165	Endoplasmic reticulum oxidoreductase 1 beta
A0A286YCV9-LYQEWKECEEDSPVS-773	Absent	Present	Absent	Present	K	A0A286YCV9	LYQEWKECEEDSPVS	773	Kinesin family member 13B
A0A2C9F2D2-EIRDIVRCYQLEFGR-295	Absent	Present	Absent	Present	K	A0A2C9F2D2	EIRDIVRCYQLEFGR	295	Annexin
A0A2C9F2D2-ERLLVSMCQGNRDER-324	Absent	Absent	Absent	Present	F	A0A2C9F2D2	ERLLVSMCQGNRDER	324	Annexin
A0A2C9F2D2-RLGTDESCFNMILAT-360	Absent	Present	Absent	Present	K	A0A2C9F2D2	RLGTDESCFNMILAT	360	Annexin
A0A2C9F2D2-RVLIEILCTRTNQEI-282	Absent	Absent	Absent	Present	F	A0A2C9F2D2	RVLIEILCTRTNQEI	282	Annexin
A0A2I3BPG9-KIVLRLECVEPNCRS-72	Absent	Absent	Absent	Present	F	A0A2I3BPG9	KIVLRLECVEPNCRS	72	Ribosomal protein L36A, pseudogene 1 OS=Mus musculus OX=10090 GN=Rpl36a-ps1 PE=3 SV=1
A0A2I3BPG9-LECVEPNCRSKRMLA-77	Absent	Absent	Absent	Present	F	A0A2I3BPG9	LECVEPNCRSKRMLA	77	Ribosomal protein L36A, pseudogene 1 OS=Mus musculus OX=10090 GN=Rpl36a-ps1 PE=3 SV=1
A0A2I3BQV5-PNNYHEFCRLLARLK-332	Absent	Absent	Absent	Present	F	A0A2I3BQV5	PNNYHEFCRLLARLK	332	Exportin 7
A0A3Q4EGC9-LKTTEKLCESEEAGV-94	Absent	Present	Absent	Absent	C	A0A3Q4EGC9	LKTTEKLCESEEAGV	94	Tetratricopeptide repeat domain 39C
A0A3Q4EGC9-LLGAIHKCLGNSQDA-494	Absent	Present	Absent	Absent	C	A0A3Q4EGC9	LLGAIHKCLGNSQDA	494	Tetratricopeptide repeat domain 39C
A0A3Q4EGC9-LQRMSQACHEVDDSS-472	Absent	Present	Absent	Absent	C	A0A3Q4EGC9	LQRMSQACHEVDDSS	472	Tetratricopeptide repeat domain 39C
A0A494B912-AIRVFRACTELGIRT-56	Absent	Absent	Absent	Present	F	A0A494B912	AIRVFRACTELGIRT	56	Pyruvate carboxylase
A0A494BAF4-LGRHGIRCNSVLPGF-80	Absent	Absent	Absent	Present	F	A0A494BAF4	LGRHGIRCNSVLPGF	80	H2-K region expressed gene 6
A0A494BB75-SLLIDHVCSRRQFPC-406	Absent	Absent	Absent	Present	F	A0A494BB75	SLLIDHVCSRRQFPC	406	WD repeat-containing protein 26
A0A498WGD8-DEHGFDNCLRKDMSF-149	Absent	Absent	Absent	Present	F	A0A498WGD8	DEHGFDNCLRKDMSF	149	Thioredoxin-like 1
A0A498WGD8-INKAGCECLNESDEH-137	Absent	Absent	Absent	Present	F	A0A498WGD8	INKAGCECLNESDEH	137	Thioredoxin-like 1
A0A498WGD8-PFINKAGCECLNESD-135	Absent	Absent	Absent	Present	F	A0A498WGD8	PFINKAGCECLNESD	135	Thioredoxin-like 1
A0A5F8MPH6-IRRAVESCPDEEEDV-827	Absent	Absent	Absent	Present	F	A0A5F8MPH6	IRRAVESCPDEEEDV	827	Rho/rac guanine nucleotide exchange factor (GEF) 18
A0A5F8MPK9-KKMKVGECFNHAVWR-84	Absent	Absent	Absent	Present	F	A0A5F8MPK9	KKMKVGECFNHAVWR	84	Phosphatidylinositol-3-phosphatase SAC1 (EC 3.1.3.64) (Phosphatidylinositol-4-phosphate phosphatase) (Suppressor of actin mutations 1-like protein)
A0A5F8MPK9-WADNANACAKQYAGT-445	Absent	Absent	Absent	Present	F	A0A5F8MPK9	WADNANACAKQYAGT	445	Phosphatidylinositol-3-phosphatase SAC1 (EC 3.1.3.64) (Phosphatidylinositol-4-phosphate phosphatase) (Suppressor of actin mutations 1-like protein)
A0A5K1VVQ9-VLDSPGPCGKLTVSR-31058	Absent	Absent	Absent	Present	F	A0A5K1VVQ9	VLDSPGPCGKLTVSR	31058	Titin
A0A679AXP3-APEPEPECFGSFKVS-77	Absent	Present	Absent	Present	K	A0A679AXP3	APEPEPECFGSFKVS	77	Gasdermin domain containing 1, isoform CRA_c (GasderminD-1)
A0A679AXP3-LYAEVKACSSELESL-299	Absent	Absent	Absent	Present	F	A0A679AXP3	LYAEVKACSSELESL	299	Gasdermin domain containing 1, isoform CRA_c (GasderminD-1)
A0A6I8MWZ8-MERLQLLCGEHKSEN-299	Absent	Absent	Absent	Present	F	A0A6I8MWZ8	MERLQLLCGEHKSEN	299	Metaxin-1 (Mitochondrial outer membrane import complex protein 1)
A0A6I8MX27-HRVIGSGCNLDSARF-164	Absent	Present	Present	Present	J	A0A6I8MX27	HRVIGSGCNLDSARF	164	L-lactate dehydrogenase (EC 1.1.1.27)
A0A7N9VRC4-EAALRFGCLDEETRQ-430	Absent	Absent	Absent	Present	F	A0A7N9VRC4	EAALRFGCLDEETRQ	430	Epiplakin 1
A0A8I4P9C4-GESLPADCPVRSKLT-586	Absent	Absent	Absent	Present	F	A0A8I4P9C4	GESLPADCPVRSKLT	586	Ring finger protein 213
A0A8I4P9C4-IESAEGICSSDRLVQ-2879	Absent	Absent	Absent	Present	F	A0A8I4P9C4	IESAEGICSSDRLVQ	2879	Ring finger protein 213
A0A8I4P9C4-IQLLGALCRQMEDFL-1639	Absent	Absent	Absent	Present	F	A0A8I4P9C4	IQLLGALCRQMEDFL	1639	Ring finger protein 213
A0A8I4P9C4-ISEPRQRCLEELARQ-1380	Absent	Absent	Absent	Present	F	A0A8I4P9C4	ISEPRQRCLEELARQ	1380	Ring finger protein 213
A0A8I4P9C4-YVSLLDKCLEEDSNL-3908	Absent	Absent	Absent	Present	F	A0A8I4P9C4	YVSLLDKCLEEDSNL	3908	Ring finger protein 213
A0A991ELD7-AAFTDTDCVVRLPDG-120	Absent	Present	Absent	Absent	C	A0A991ELD7	AAFTDTDCVVRLPDG	120	ubiquitinyl hydrolase 1 (EC 3.4.19.12)
A0A991ELD7-VASKELECAEDPGSA-1114	Absent	Present	Absent	Absent	C	A0A991ELD7	VASKELECAEDPGSA	1114	ubiquitinyl hydrolase 1 (EC 3.4.19.12)
A0A991EQV5-VALENISCKIKSGCE-231	Absent	Absent	Absent	Present	F	A0A991EQV5	VALENISCKIKSGCE	231	NPL4 homolog, ubiquitin recognition factor
A0A991EQV5-WATIEQLCSTVGVQL-599	Absent	Absent	Absent	Present	F	A0A991EQV5	WATIEQLCSTVGVQL	599	NPL4 homolog, ubiquitin recognition factor
A0JNU3-EDVGTELCRLASRGD-503	Absent	Present	Absent	Present	K	A0JNU3	EDVGTELCRLASRGD	503	60 kDa lysophospholipase (EC 3.1.1.5) (Lysophospholipase-transacylase) [Includes: L-asparaginase (EC 3.5.1.1) (L-asparagine amidohydrolase); 1-alkyl-2-acetylglycerophosphocholine esterase (EC 3.1.1.47) (Platelet-activating factor acetylhydrolase) (PAF acetylhydrolase)]
A0JNY3-IIKARLSCDVKLDPR-699	Absent	Absent	Absent	Present	F	A0JNY3	IIKARLSCDVKLDPR	699	Gephyrin [Includes: Molybdopterin molybdenumtransferase (MPT Mo-transferase) (EC 2.10.1.1) (Domain E); Molybdopterin adenylyltransferase (MPT adenylyltransferase) (EC 2.7.7.75) (Domain G)]
A0JNY3-KETLIDWCDEKELNL-74	Absent	Absent	Absent	Present	F	A0JNY3	KETLIDWCDEKELNL	74	Gephyrin [Includes: Molybdopterin molybdenumtransferase (MPT Mo-transferase) (EC 2.10.1.1) (Domain E); Molybdopterin adenylyltransferase (MPT adenylyltransferase) (EC 2.7.7.75) (Domain G)]
A0JNY3-PRPEYHRCILTWHHQ-712	Absent	Present	Absent	Present	K	A0JNY3	PRPEYHRCILTWHHQ	712	Gephyrin [Includes: Molybdopterin molybdenumtransferase (MPT Mo-transferase) (EC 2.10.1.1) (Domain E); Molybdopterin adenylyltransferase (MPT adenylyltransferase) (EC 2.7.7.75) (Domain G)]
A0JNY3-TEDKGVQCEEEEEEK-212	Absent	Absent	Absent	Present	F	A0JNY3	TEDKGVQCEEEEEEK	212	Gephyrin [Includes: Molybdopterin molybdenumtransferase (MPT Mo-transferase) (EC 2.10.1.1) (Domain E); Molybdopterin adenylyltransferase (MPT adenylyltransferase) (EC 2.7.7.75) (Domain G)]
A0JNY3-VLTVSDSCFRNLAED-26	Absent	Present	Absent	Present	K	A0JNY3	VLTVSDSCFRNLAED	26	Gephyrin [Includes: Molybdopterin molybdenumtransferase (MPT Mo-transferase) (EC 2.10.1.1) (Domain E); Molybdopterin adenylyltransferase (MPT adenylyltransferase) (EC 2.7.7.75) (Domain G)]
A0JNY7-DMGEDLECLCQIMRT-253	Absent	Absent	Absent	Present	F	A0JNY7	DMGEDLECLCQIMRT	253	Eukaryotic translation initiation factor 4 gamma 2
A0JNY7-GEDLECLCQIMRTVG-255	Absent	Absent	Absent	Present	F	A0JNY7	GEDLECLCQIMRTVG	255	Eukaryotic translation initiation factor 4 gamma 2
A0MNP4-QEIHVYDCPI-303	Absent	Present	Absent	Present	K	A0MNP4	QEIHVYDCPI	303	Superkiller complex protein 8 (WD repeat-containing protein 61)
A0PJK9-GLKNNMNCEERSLGN-182	Absent	Absent	Absent	Present	F	A0PJK9	GLKNNMNCEERSLGN	182	Protein Njmu-R1
A1A4T2-GSDYEGWCWPGSASY-524	Absent	Present	Absent	Present	K	A1A4T2	GSDYEGWCWPGSASY	524	Alpha glucosidase 2 alpha neutral subunit
A1A4T2-RVRRSSDCMKDDPIT-844	Absent	Absent	Absent	Present	F	A1A4T2	RVRRSSDCMKDDPIT	844	Alpha glucosidase 2 alpha neutral subunit
A2A4P4-ALTSLLKCGVEDHVE-397	Absent	Absent	Absent	Present	F	A2A4P4	ALTSLLKCGVEDHVE	397	Predicted gene, 27029
A2A5R2-SWHEILKCISQLELA-1002	Absent	Absent	Absent	Present	F	A2A5R2	SWHEILKCISQLELA	1002	Brefeldin A-inhibited guanine nucleotide-exchange protein 2 (Brefeldin A-inhibited GEP 2) (ADP-ribosylation factor guanine nucleotide-exchange factor 2)
A2A7A7-KVLESLSCPKDLVPS-91	Absent	Absent	Present	Absent	D	A2A7A7	KVLESLSCPKDLVPS	91	Hexose-6-phosphate dehydrogenase (glucose 1-dehydrogenase)
A2A7A7-LLSHIFHCRKESFIT-474	Absent	Absent	Absent	Present	F	A2A7A7	LLSHIFHCRKESFIT	474	Hexose-6-phosphate dehydrogenase (glucose 1-dehydrogenase)
A2A7A7-LWLVDERCVPLSDPD-629	Absent	Absent	Present	Absent	D	A2A7A7	LWLVDERCVPLSDPD	629	Hexose-6-phosphate dehydrogenase (glucose 1-dehydrogenase)
A2A7A7-VFKNRAYCTQSERHW-384	Absent	Absent	Absent	Present	F	A2A7A7	VFKNRAYCTQSERHW	384	Hexose-6-phosphate dehydrogenase (glucose 1-dehydrogenase)
A2A7A7-WVPEQSRCLPQQIIF-398	Absent	Absent	Present	Present	E	A2A7A7	WVPEQSRCLPQQIIF	398	Hexose-6-phosphate dehydrogenase (glucose 1-dehydrogenase)
A2A7S7-DFKISEECIAQWKQT-537	Absent	Absent	Absent	Present	F	A2A7S7	DFKISEECIAQWKQT	537	Tyrosine--tRNA ligase (EC 6.1.1.1) (Tyrosyl-tRNA synthetase)
A2A7S7-KKLKKAFCEPGNVEN-286	Absent	Absent	Absent	Present	F	A2A7S7	KKLKKAFCEPGNVEN	286	Tyrosine--tRNA ligase (EC 6.1.1.1) (Tyrosyl-tRNA synthetase)
A2A9Q2-ALIKLKECEDTHLGE-1106	Absent	Present	Absent	Present	K	A2A9Q2	ALIKLKECEDTHLGE	1106	Nardilysin, N-arginine dibasic convertase, NRD convertase 1
A2A9Q2-FTLKAFDCPETEYPA-753	Absent	Absent	Absent	Present	F	A2A9Q2	FTLKAFDCPETEYPA	753	Nardilysin, N-arginine dibasic convertase, NRD convertase 1
A2A9Q2-SDNASTDCERTVFQF-348	Absent	Present	Absent	Present	K	A2A9Q2	SDNASTDCERTVFQF	348	Nardilysin, N-arginine dibasic convertase, NRD convertase 1
A2ABY3-RTLSVLACRYVSEVV-278	Absent	Absent	Absent	Present	F	A2ABY3	RTLSVLACRYVSEVV	278	ethanolamine-phosphate cytidylyltransferase (EC 2.7.7.14) (CTP:phosphoethanolamine cytidylyltransferase)
A2AD03-TEAAEAACLPTAEES-153	Absent	Absent	Absent	Present	F	A2AD03	TEAAEAACLPTAEES	153	Rab proteins geranylgeranyltransferase component A
A2ADY9-DMLKRHQCSIDLKKN-332	Absent	Absent	Absent	Present	F	A2ADY9	DMLKRHQCSIDLKKN	332	Protein DDI1 homolog 2 (EC 3.4.23.-)
A2ADY9-PEGELPECARLAYGT-361	Absent	Present	Absent	Present	K	A2ADY9	PEGELPECARLAYGT	361	Protein DDI1 homolog 2 (EC 3.4.23.-)
A2AEY2-NCFRCAKCLHPLASE-71	Absent	Absent	Absent	Present	F	A2AEY2	NCFRCAKCLHPLASE	71	Four and a half LIM domains 1
A2AFQ0-ESPEEVACRKEEEER-1401	Absent	Present	Absent	Present	K	A2AFQ0	ESPEEVACRKEEEER	1401	HECT-type E3 ubiquitin transferase (EC 2.3.2.26)
A2AJL3-QAKATARCQSIYAYL-360	Absent	Absent	Absent	Present	F	A2AJL3	QAKATARCQSIYAYL	360	FGGY carbohydrate kinase domain-containing protein (D-ribulokinase FGGY) (EC 2.7.1.47)
A2AJL3-VRGHGLTCEGQPVTS-281	Absent	Absent	Absent	Present	F	A2AJL3	VRGHGLTCEGQPVTS	281	FGGY carbohydrate kinase domain-containing protein (D-ribulokinase FGGY) (EC 2.7.1.47)
A2AKV6-HTFNSLLCNFYRDEK-179	Absent	Absent	Present	Absent	D	A2AKV6	HTFNSLLCNFYRDEK	179	AlkB homolog 3, alpha-ketoglutarate-dependent dioxygenase
A2AN96-FMETELHCDEKTIII-65	Absent	Absent	Absent	Present	F	A2AN96	FMETELHCDEKTIII	65	Retinoblastoma binding protein 9
A2APM2-PSETPDQCMTADETR-762	Absent	Absent	Absent	Present	F	A2APM2	PSETPDQCMTADETR	762	CD44 antigen (Extracellular matrix receptor III) (GP90 lymphocyte homing/adhesion receptor) (HUTCH-I) (Hermes antigen) (Hyaluronate receptor) (Phagocytic glycoprotein 1) (Phagocytic glycoprotein I)
A2AQK4-QAQYPGICINNEVVE-82	Absent	Absent	Absent	Present	F	A2AQK4	QAQYPGICINNEVVE	82	Histamine N-methyltransferase (EC 2.1.1.8)
A2AQN4-YYVTGDGCRRDQDGY-567	Absent	Present	Absent	Present	K	A2AQN4	YYVTGDGCRRDQDGY	567	Propionate--CoA ligase (EC 6.2.1.1) (EC 6.2.1.17)
A2AQR0-DKNVVPICQPSAGVH-309	Absent	Absent	Absent	Present	F	A2AQR0	DKNVVPICQPSAGVH	309	Glycerol-3-phosphate dehydrogenase (EC 1.1.5.3)
A2AQR0-EFDVRAKCVINASGP-285	Absent	Present	Absent	Present	K	A2AQR0	EFDVRAKCVINASGP	285	Glycerol-3-phosphate dehydrogenase (EC 1.1.5.3)
A2AQR0-ERVSGARCKDVLTGQ-270	Absent	Present	Absent	Present	K	A2AQR0	ERVSGARCKDVLTGQ	270	Glycerol-3-phosphate dehydrogenase (EC 1.1.5.3)
A2ARD6-KLSHFRNCFYIPKMR-46	Absent	Absent	Absent	Present	F	A2ARD6	KLSHFRNCFYIPKMR	46	Kynureninase (EC 3.7.1.3) (L-kynurenine hydrolase)
A2ARD6-RIAAELNCDPTDERV-23	Absent	Absent	Absent	Present	F	A2ARD6	RIAAELNCDPTDERV	23	Kynureninase (EC 3.7.1.3) (L-kynurenine hydrolase)
A2AS89-LYNLQDSCLLIREAY-144	Absent	Present	Absent	Present	K	A2AS89	LYNLQDSCLLIREAY	144	Guanidino acid hydrolase, mitochondrial (EC 3.5.3.-) (Arginase, mitochondrial) (EC 3.5.3.1) (Guanidinobutyrase, mitochondrial) (EC 3.5.3.7) (Guanidinopropionase, mitochondrial) (EC 3.5.3.17)
A2AS89-QNVLAAGCIPLTLGG-159	Absent	Absent	Absent	Present	F	A2AS89	QNVLAAGCIPLTLGG	159	Guanidino acid hydrolase, mitochondrial (EC 3.5.3.-) (Arginase, mitochondrial) (EC 3.5.3.1) (Guanidinobutyrase, mitochondrial) (EC 3.5.3.7) (Guanidinopropionase, mitochondrial) (EC 3.5.3.17)
A2AS89-RVVLAEDCWMKSLVP-256	Absent	Present	Absent	Present	K	A2AS89	RVVLAEDCWMKSLVP	256	Guanidino acid hydrolase, mitochondrial (EC 3.5.3.-) (Arginase, mitochondrial) (EC 3.5.3.1) (Guanidinobutyrase, mitochondrial) (EC 3.5.3.7) (Guanidinopropionase, mitochondrial) (EC 3.5.3.17)
A2AS98-FEKMFQQCLELPSQS-562	Absent	Absent	Absent	Present	F	A2AS98	FEKMFQQCLELPSQS	562	Nck-associated protein 1
A2ATU0-GLVQPEACVTTWDTG-519	Absent	Absent	Absent	Present	F	A2ATU0	GLVQPEACVTTWDTG	519	2-oxoadipate dehydrogenase complex component E1 (E1a) (OADC-E1) (OADH-E1) (EC 1.2.4.-) (2-oxoadipate dehydrogenase, mitochondrial) (Alpha-ketoadipate dehydrogenase) (Alpha-KADH-E1) (Dehydrogenase E1 and transketolase domain-containing protein 1) (Probable 2-oxoglutarate dehydrogenase E1 component DHKTD1, mitochondrial)
A2ATU0-IIRLEELCPFPLDAL-840	Absent	Present	Absent	Present	K	A2ATU0	IIRLEELCPFPLDAL	840	2-oxoadipate dehydrogenase complex component E1 (E1a) (OADC-E1) (OADH-E1) (EC 1.2.4.-) (2-oxoadipate dehydrogenase, mitochondrial) (Alpha-ketoadipate dehydrogenase) (Alpha-KADH-E1) (Dehydrogenase E1 and transketolase domain-containing protein 1) (Probable 2-oxoglutarate dehydrogenase E1 component DHKTD1, mitochondrial)
A2ATU0-QRHAMVVCQDTDDAY-611	Absent	Absent	Absent	Present	F	A2ATU0	QRHAMVVCQDTDDAY	611	2-oxoadipate dehydrogenase complex component E1 (E1a) (OADC-E1) (OADH-E1) (EC 1.2.4.-) (2-oxoadipate dehydrogenase, mitochondrial) (Alpha-ketoadipate dehydrogenase) (Alpha-KADH-E1) (Dehydrogenase E1 and transketolase domain-containing protein 1) (Probable 2-oxoglutarate dehydrogenase E1 component DHKTD1, mitochondrial)
A2ATU9-KVDENFDCVEADDVE-98	Absent	Present	Absent	Present	K	A2ATU9	KVDENFDCVEADDVE	98	Histone acetyltransferase type B catalytic subunit (EC 2.3.1.48)
A2RSQ0-EKDLKLQCEEADLRD-488	Absent	Absent	Absent	Present	F	A2RSQ0	EKDLKLQCEEADLRD	488	DENN domain-containing protein 5B (Rab6IP1-like protein)
A2RTI3-PKESSYACYYDEERG-221	Absent	Present	Absent	Present	K	A2RTI3	PKESSYACYYDEERG	221	Legumain (EC 3.4.22.34) (Protease, cysteine 1)
A2RTI3-YRHQADACHAYQIIH-52	Absent	Absent	Absent	Present	F	A2RTI3	YRHQADACHAYQIIH	52	Legumain (EC 3.4.22.34) (Protease, cysteine 1)
A3KGU9-LVQYLRECEDVMDWI-158	Absent	Present	Absent	Absent	C	A3KGU9	LVQYLRECEDVMDWI	158	Spectrin alpha, non-erythrocytic 1
A3KMP2-KDVGLPLCQALLEAE-376	Absent	Present	Absent	Present	K	A3KMP2	KDVGLPLCQALLEAE	376	Tetratricopeptide repeat protein 38 (TPR repeat protein 38)
A3KMP2-KGNFPRACDLWEQIL-124	Absent	Absent	Absent	Present	F	A3KMP2	KGNFPRACDLWEQIL	124	Tetratricopeptide repeat protein 38 (TPR repeat protein 38)
A3KMP2-LIHAAMTCTSSVHKN-425	Absent	Absent	Absent	Present	F	A3KMP2	LIHAAMTCTSSVHKN	425	Tetratricopeptide repeat protein 38 (TPR repeat protein 38)
A3KMP2-SKSPGENCQHQLAKD-363	Absent	Absent	Absent	Present	F	A3KMP2	SKSPGENCQHQLAKD	363	Tetratricopeptide repeat protein 38 (TPR repeat protein 38)
A3KMP2-SLGGIEGCLSKLRAA-49	Absent	Absent	Absent	Present	F	A3KMP2	SLGGIEGCLSKLRAA	49	Tetratricopeptide repeat protein 38 (TPR repeat protein 38)
A3KMP2-STTSNEACKLFDATL-24	Absent	Present	Absent	Present	K	A3KMP2	STTSNEACKLFDATL	24	Tetratricopeptide repeat protein 38 (TPR repeat protein 38)
A5D6P2-NLFHENDCIVRINDG-323	Absent	Absent	Absent	Present	F	A5D6P2	NLFHENDCIVRINDG	323	Par-3 (Partitioning defective 3) homolog (C. elegans) (Par-3 family cell polarity regulator)
A5GZX3-VPDVYSACKRFEELG-139	Absent	Present	Absent	Present	K	A5GZX3	VPDVYSACKRFEELG	139	Lactoylglutathione lyase (EC 4.4.1.5) (Glyoxalase I)
A6H611-PNADQLKCLEELLSS-279	Absent	Present	Absent	Present	K	A6H611	PNADQLKCLEELLSS	279	Mitochondrial intermediate peptidase (MIP) (EC 3.4.24.59)
A6H611-REAAQEACRSIGTMV-140	Absent	Absent	Absent	Present	F	A6H611	REAAQEACRSIGTMV	140	Mitochondrial intermediate peptidase (MIP) (EC 3.4.24.59)
A6H663-QSPAASDCSSSSSSA-185	Absent	Absent	Absent	Present	F	A6H663	QSPAASDCSSSSSSA	185	BCL2-associated athanogene 3
A6H6J2-FSTGKRICLGESIAR-436	Absent	Absent	Absent	Present	F	A6H6J2	FSTGKRICLGESIAR	436	Cytochrome P450 (EC 1.14.14.1)
A6H6J2-RIKEEAQCLVEELKK-152	Absent	Absent	Absent	Present	F	A6H6J2	RIKEEAQCLVEELKK	152	Cytochrome P450 (EC 1.14.14.1)
A6ZI44-ADDRVNPCIGGVILF-127	Absent	Absent	Absent	Present	F	A6ZI44	ADDRVNPCIGGVILF	127	Fructose-bisphosphate aldolase (EC 4.1.2.13)
A6ZI44-ALANSLACQGKYTPS-393	Absent	Absent	Absent	Present	F	A6ZI44	ALANSLACQGKYTPS	393	Fructose-bisphosphate aldolase (EC 4.1.2.13)
A7VL18-AATGQFLCHHREVAK-220	Absent	Absent	Absent	Present	F	A7VL18	AATGQFLCHHREVAK	220	4-trimethylaminobutyraldehyde dehydrogenase (EC 1.2.1.3) (EC 1.2.1.47) (Aldehyde dehydrogenase family 9 member A1)
A7VL18-AELQAGTCYINNYNV-443	Absent	Absent	Absent	Present	F	A7VL18	AELQAGTCYINNYNV	443	4-trimethylaminobutyraldehyde dehydrogenase (EC 1.2.1.3) (EC 1.2.1.47) (Aldehyde dehydrogenase family 9 member A1)
A7VL18-EQGATVLCGGEVYVP-355	Absent	Present	Absent	Present	K	A7VL18	EQGATVLCGGEVYVP	355	4-trimethylaminobutyraldehyde dehydrogenase (EC 1.2.1.3) (EC 1.2.1.47) (Aldehyde dehydrogenase family 9 member A1)
A7VL18-HGYYMTPCILTNCRD-376	Absent	Absent	Absent	Present	F	A7VL18	HGYYMTPCILTNCRD	376	4-trimethylaminobutyraldehyde dehydrogenase (EC 1.2.1.3) (EC 1.2.1.47) (Aldehyde dehydrogenase family 9 member A1)
A7VL18-KKSGLERCQVLLEAA-74	Absent	Present	Absent	Present	K	A7VL18	KKSGLERCQVLLEAA	74	4-trimethylaminobutyraldehyde dehydrogenase (EC 1.2.1.3) (EC 1.2.1.47) (Aldehyde dehydrogenase family 9 member A1)
A7VL18-NCRDDMTCVKEEIFG-387	Absent	Present	Absent	Present	K	A7VL18	NCRDDMTCVKEEIFG	387	4-trimethylaminobutyraldehyde dehydrogenase (EC 1.2.1.3) (EC 1.2.1.47) (Aldehyde dehydrogenase family 9 member A1)
A7VL18-PLIIFSDCNMENAVK-267	Absent	Present	Absent	Present	K	A7VL18	PLIIFSDCNMENAVK	267	4-trimethylaminobutyraldehyde dehydrogenase (EC 1.2.1.3) (EC 1.2.1.47) (Aldehyde dehydrogenase family 9 member A1)
A7VL18-RVIATFACSGEKEVN-45	Absent	Absent	Absent	Present	F	A7VL18	RVIATFACSGEKEVN	45	4-trimethylaminobutyraldehyde dehydrogenase (EC 1.2.1.3) (EC 1.2.1.47) (Aldehyde dehydrogenase family 9 member A1)
A7VL18-TPCILTNCRDDMTCV-381	Absent	Absent	Absent	Present	F	A7VL18	TPCILTNCRDDMTCV	381	4-trimethylaminobutyraldehyde dehydrogenase (EC 1.2.1.3) (EC 1.2.1.47) (Aldehyde dehydrogenase family 9 member A1)
A7VL18-YSQLKTVCVEMGDVE-484	Absent	Present	Absent	Present	K	A7VL18	YSQLKTVCVEMGDVE	484	4-trimethylaminobutyraldehyde dehydrogenase (EC 1.2.1.3) (EC 1.2.1.47) (Aldehyde dehydrogenase family 9 member A1)
A7VMV2-ERVSEDMCMKVPDDP-285	Absent	Absent	Absent	Present	F	A7VMV2	ERVSEDMCMKVPDDP	285	L-gulonate 3-dehydrogenase (EC 1.1.1.45) (L-gulonate 3-dehydrogenase)
A7VMV2-ILSSSSSCLLPSKLF-125	Absent	Absent	Absent	Present	F	A7VMV2	ILSSSSSCLLPSKLF	125	L-gulonate 3-dehydrogenase (EC 1.1.1.45) (L-gulonate 3-dehydrogenase)
A8DUP5-ASLSELHCDRLHVDP-94	Absent	Present	Absent	Present	K	A8DUP5	ASLSELHCDRLHVDP	94	Beta-globin
A8IP69-DNYLIKNCSETQYES-112	Absent	Present	Absent	Present	K	A8IP69	DNYLIKNCSETQYES	112	14-3-3 protein gamma
A8IP69-QNAPEQACHLAKTAF-194	Absent	Absent	Absent	Present	F	A8IP69	QNAPEQACHLAKTAF	194	14-3-3 protein gamma
B0G0Y1-TLDTIMKCAFSHEGS-198	Absent	Present	Absent	Absent	C	B0G0Y1	TLDTIMKCAFSHEGS	198	cDNA fis, clone TRACH2008583,highly similar to CYTOCHROME P450 4A8
B1AQF4-DGFLAQLCQLNDRLA-196	Absent	Absent	Absent	Present	F	B1AQF4	DGFLAQLCQLNDRLA	196	Dual specificity protein phosphatase (EC 3.1.3.16) (EC 3.1.3.48)
B1AQZ0-EETNAFNCRKAAMEA-400	Absent	Absent	Absent	Present	F	B1AQZ0	EETNAFNCRKAAMEA	400	Septin-8
B1ARU4-IEDSEAECRKMLEEE-5148	Absent	Absent	Absent	Present	F	B1ARU4	IEDSEAECRKMLEEE	5148	Microtubule-actin crosslinking factor 1
B1ARU4-IEEEVEACKAHFQHL-1025	Absent	Absent	Absent	Present	F	B1ARU4	IEEEVEACKAHFQHL	1025	Microtubule-actin crosslinking factor 1
B1ARU4-IQSAGKNCDVQGLEH-5269	Absent	Absent	Absent	Present	F	B1ARU4	IQSAGKNCDVQGLEH	5269	Microtubule-actin crosslinking factor 1
B1ARU4-TICKNDECVLEDNSQ-892	Absent	Absent	Absent	Present	F	B1ARU4	TICKNDECVLEDNSQ	892	Microtubule-actin crosslinking factor 1
B1ASZ3-ILQSVYECIEKTCEK-67	Absent	Present	Absent	Present	K	B1ASZ3	ILQSVYECIEKTCEK	67	glycerol kinase (EC 2.7.1.30)
B1ASZ3-LDAMNRDCGIPLSHL-443	Absent	Absent	Absent	Present	F	B1ASZ3	LDAMNRDCGIPLSHL	443	glycerol kinase (EC 2.7.1.30)
B1AT82-SANSTAACTELAKRI-48	Absent	Absent	Absent	Present	F	B1AT82	SANSTAACTELAKRI	48	Phosphoribosyl pyrophosphate synthetase-associated protein 1
B1ATI0-DCDLDVACRRIAWGK-226	Absent	Present	Absent	Present	K	B1ATI0	DCDLDVACRRIAWGK	226	Aldehyde dehydrogenase
B1ATI0-ELGGKSPCYIDRDCD-214	Absent	Present	Absent	Present	K	B1ATI0	ELGGKSPCYIDRDCD	214	Aldehyde dehydrogenase
B1ATI0-PCYIDRDCDLDVACR-220	Absent	Present	Absent	Present	K	B1ATI0	PCYIDRDCDLDVACR	220	Aldehyde dehydrogenase
B1AU74-VMEHRLRCHTVESSK-442	Absent	Absent	Absent	Present	F	B1AU74	VMEHRLRCHTVESSK	442	Motile sperm domain containing 2
B1AUN2-KMKLDIVCIPDEADM-77	Absent	Absent	Absent	Present	F	B1AUN2	KMKLDIVCIPDEADM	77	eIF-2B GDP-GTP exchange factor subunit gamma
B1AX58-INRKEGICALGGTSE-104	Absent	Present	Absent	Present	K	B1AX58	INRKEGICALGGTSE	104	Plastin-3 (T-plastin)
B1AX58-LNSNGFICDYELHEL-33	Absent	Absent	Absent	Present	F	B1AX58	LNSNGFICDYELHEL	33	Plastin-3 (T-plastin)
B1AX58-NMKKLENCNYAVELG-472	Absent	Absent	Absent	Present	F	B1AX58	NMKKLENCNYAVELG	472	Plastin-3 (T-plastin)
B1AX58-VGDGIVLCKMINLSV-167	Absent	Present	Absent	Present	K	B1AX58	VGDGIVLCKMINLSV	167	Plastin-3 (T-plastin)
B2CY77-NLPTIALCNTDSPLR-148	Absent	Present	Absent	Present	K	B2CY77	NLPTIALCNTDSPLR	148	40S ribosomal protein SA
B2CY77-YVDIAIPCNNKGAHS-163	Absent	Present	Absent	Present	K	B2CY77	YVDIAIPCNNKGAHS	163	40S ribosomal protein SA
B2KGF0-LANLGAECLRMLDSG-23	Absent	Present	Absent	Absent	C	B2KGF0	LANLGAECLRMLDSG	23	Ribulose-phosphate 3-epimerase (EC 5.1.3.1)
B2MWM9-IMFGPDICGPGTKKV-137	Present	Present	Present	Present	M	B2MWM9	IMFGPDICGPGTKKV	137	Calreticulin
B2MWM9-KHEQNIDCGGGYVKL-105	Absent	Present	Present	Present	J	B2MWM9	KHEQNIDCGGGYVKL	105	Calreticulin
B2MWM9-LINKDIRCKDDEFTH-163	Absent	Present	Absent	Present	K	B2MWM9	LINKDIRCKDDEFTH	163	Calreticulin
B2RPU8-NQSDVKLCEGFNEVL-136	Absent	Absent	Present	Absent	D	B2RPU8	NQSDVKLCEGFNEVL	136	Coiled-coil-helix-coiled-coil-helix domain containing 2-like (SCAN domain containing 3)
B2RQC6-AQGLPVTCEVAPHHL-1636	Absent	Absent	Absent	Present	F	B2RQC6	AQGLPVTCEVAPHHL	1636	Multifunctional protein CAD (Carbamoyl phosphate synthetase 2-aspartate transcarbamylase-dihydroorotase) [Includes: Glutamine-dependent carbamoyl-phosphate synthase (EC 6.3.5.5); Glutamine amidotransferase (GATase) (GLNase) (EC 3.5.1.2); Ammonium-dependent carbamoyl phosphate synthase (CPS) (CPSase) (EC 6.3.4.16); Aspartate carbamoyltransferase (EC 2.1.3.2); Dihydroorotase (EC 3.5.2.3)]
B2RRH9-LLQRVKACTTEEDQE-489	Absent	Present	Absent	Present	K	B2RRH9	LLQRVKACTTEEDQE	489	GMP synthase (glutamine-hydrolyzing) (EC 6.3.5.2) (Glutamine amidotransferase)
B2RRH9-TVGVQGDCRSYSYVC-523	Absent	Absent	Absent	Present	F	B2RRH9	TVGVQGDCRSYSYVC	523	GMP synthase (glutamine-hydrolyzing) (EC 6.3.5.2) (Glutamine amidotransferase)
B2RRX1-IGNERFRCPEALFQP-257	Absent	Absent	Absent	Present	F	B2RRX1	IGNERFRCPEALFQP	257	Actin, beta
B2RRX1-RDIKEKLCYVALDFE-217	Absent	Absent	Absent	Present	F	B2RRX1	RDIKEKLCYVALDFE	217	Actin, beta
B2RRX1-SFLGMESCGIHETTF-272	Absent	Absent	Absent	Present	F	B2RRX1	SFLGMESCGIHETTF	272	Actin, beta
B2RSV4-ADKFGNICVVRLPPN-1054	Absent	Absent	Absent	Present	F	B2RSV4	ADKFGNICVVRLPPN	1054	Splicing factor 3B subunit 3
B2RUA5-EEDVLQECKVVNRKL-37	Absent	Absent	Absent	Present	F	B2RUA5	EEDVLQECKVVNRKL	37	SAPS domain family, member 1
B2RUC7-GHFGPIHCVRFSPDG-270	Absent	Absent	Absent	Present	F	B2RUC7	GHFGPIHCVRFSPDG	270	Serine-threonine kinase receptor-associated protein
B2RUC7-GIKKALWCSDDKQIL-152	Absent	Absent	Absent	Present	F	B2RUC7	GIKKALWCSDDKQIL	152	Serine-threonine kinase receptor-associated protein
B2RUC7-KTYGLWKCVLPEEDS-305	Absent	Present	Absent	Present	K	B2RUC7	KTYGLWKCVLPEEDS	305	Serine-threonine kinase receptor-associated protein
B2RUJ7-EGFTLPRCWDECIAS-970	Absent	Present	Absent	Absent	C	B2RUJ7	EGFTLPRCWDECIAS	970	Xanthine dehydrogenase/oxidase (EC 1.17.1.4) (EC 1.17.3.2)
B2RUJ7-KTGRPVRCMLDRDED-828	Absent	Present	Absent	Absent	C	B2RUJ7	KTGRPVRCMLDRDED	828	Xanthine dehydrogenase/oxidase (EC 1.17.1.4) (EC 1.17.3.2)
B2RUJ7-LPRCWDECIASSQYQ-974	Absent	Present	Absent	Absent	C	B2RUJ7	LPRCWDECIASSQYQ	974	Xanthine dehydrogenase/oxidase (EC 1.17.1.4) (EC 1.17.3.2)
B2RWW1-GGEDEAVCARSLLRS-350	Absent	Absent	Absent	Present	F	B2RWW1	GGEDEAVCARSLLRS	350	Microtubule-associated protein 1S
B2RWW2-EMRNLQRCVSELEEE-1952	Absent	Absent	Absent	Present	F	B2RWW2	EMRNLQRCVSELEEE	1952	Golgb1 protein
B2RWX2-DGSFHDPCPVIHRAM-1117	Absent	Absent	Absent	Present	F	B2RWX2	DGSFHDPCPVIHRAM	1117	Complement component 4B (Childo blood group)
B2RWX2-YYSPDHKCSVFYAAP-1560	Absent	Absent	Present	Absent	D	B2RWX2	YYSPDHKCSVFYAAP	1560	Complement component 4B (Childo blood group)
B2RX08-VKAAEIDCQDIEERL-1552	Absent	Absent	Absent	Present	F	B2RX08	VKAAEIDCQDIEERL	1552	Spectrin beta chain
B2RX12-WSLSEEDCSHKVVQR-248	Absent	Absent	Absent	Present	F	B2RX12	WSLSEEDCSHKVVQR	248	ATP-binding cassette sub-family C member 3 (EC 7.6.2.-) (EC 7.6.2.2) (EC 7.6.2.3) (Canalicular multispecific organic anion transporter 2) (Multidrug resistance-associated protein 3)
B2RXY7-DKILLNACCPGWVRT-226	Absent	Absent	Absent	Present	F	B2RXY7	DKILLNACCPGWVRT	226	Carbonyl reductase (NADPH) (EC 1.1.1.184)
B2RXY7-KILLNACCPGWVRTD-227	Absent	Absent	Absent	Present	F	B2RXY7	KILLNACCPGWVRTD	227	Carbonyl reductase (NADPH) (EC 1.1.1.184)
B2RXZ2-RIQEEAGCLIKMLQG-154	Absent	Absent	Absent	Present	F	B2RXZ2	RIQEEAGCLIKMLQG	154	Cytochrome P450 (EC 1.14.14.1)
B2RY27-DEAQEAECQALRLQL-795	Absent	Present	Absent	Present	K	B2RY27	DEAQEAECQALRLQL	795	Serine/threonine-protein kinase TAO3 (EC 2.7.11.1) (Thousand and one amino acid protein 3)
B2RY90-ESSILFLCDLQEKFR-21	Absent	Present	Absent	Absent	C	B2RY90	ESSILFLCDLQEKFR	21	Isoc2a protein
B3DFI8-ATQRPPYCDGTHKSE-181	Absent	Absent	Absent	Present	F	B3DFI8	ATQRPPYCDGTHKSE	181	Cisd3 protein
B3DFI8-RSKNQPFCDGSHFFQ-143	Absent	Absent	Absent	Present	F	B3DFI8	RSKNQPFCDGSHFFQ	143	Cisd3 protein
B5X0G2-HTVRDEECSELSMVA-82	Present	Present	Absent	Absent	B	B5X0G2	HTVRDEECSELSMVA	82	Major urinary protein 17 (MUP 17)
B5X0G2-KERFAQLCEEHGILR-156	Absent	Present	Absent	Absent	C	B5X0G2	KERFAQLCEEHGILR	156	Major urinary protein 17 (MUP 17)
B6ZHD0-IREEQEECDEELEEE-756	Absent	Present	Absent	Present	K	B6ZHD0	IREEQEECDEELEEE	756	Erythrocyte protein band 4.1-like 2
B7STB7-ALAKGDRCQDLSVNQ-189	Absent	Absent	Absent	Present	F	B7STB7	ALAKGDRCQDLSVNQ	189	Annexin
B7ZMP1-MNDIEQICSRTS-502	Absent	Absent	Absent	Present	F	B7ZMP1	MNDIEQICSRTS	502	Xaa-Pro aminopeptidase 3 (X-Pro aminopeptidase 3) (EC 3.4.11.9) (Aminopeptidase P3) (APP3)
B7ZMP1-PLILSADCPKEMNDI-491	Absent	Absent	Absent	Present	F	B7ZMP1	PLILSADCPKEMNDI	491	Xaa-Pro aminopeptidase 3 (X-Pro aminopeptidase 3) (EC 3.4.11.9) (Aminopeptidase P3) (APP3)
B7ZMV2-PVFPNGDCEDRGNGS-262	Absent	Absent	Absent	Present	F	B7ZMV2	PVFPNGDCEDRGNGS	262	C2orf72-like C-terminal domain-containing protein
B7ZMV2-RDVRDRRCEGAALVG-129	Absent	Present	Absent	Present	K	B7ZMV2	RDVRDRRCEGAALVG	129	C2orf72-like C-terminal domain-containing protein
B7ZNP2-MAVSSDSCRSLKYPY-37	Absent	Absent	Absent	Present	F	B7ZNP2	MAVSSDSCRSLKYPY	37	COMM domain-containing protein 6
B8JI96-FHTVDEECSELSMVA-52	Absent	Present	Absent	Absent	C	B8JI96	FHTVDEECSELSMVA	52	Major urinary protein 14
B8JJN0-NFTGAKRCLTNLIEK-804	Absent	Present	Absent	Present	K	B8JJN0	NFTGAKRCLTNLIEK	804	Complement C2 (EC 3.4.21.43) (C3/C5 convertase)
B8QI33-LRVALERCSLLEEEL-189	Absent	Present	Absent	Present	K	B8QI33	LRVALERCSLLEEEL	189	Liprin-alpha 1
B9EIE9-AQDADIVCRCQGGNN-58	Absent	Present	Absent	Present	K	B9EIE9	AQDADIVCRCQGGNN	58	Adenylosuccinate synthetase isozyme 2 (AMPSase 2) (AdSS 2) (EC 6.3.4.4) (Adenylosuccinate synthetase, acidic isozyme) (Adenylosuccinate synthetase, liver isozyme) (L-type adenylosuccinate synthetase) (IMP--aspartate ligase 2)
B9EIE9-ARSGLRMCDLVSDFD-182	Absent	Absent	Absent	Present	F	B9EIE9	ARSGLRMCDLVSDFD	182	Adenylosuccinate synthetase isozyme 2 (AMPSase 2) (AdSS 2) (EC 6.3.4.4) (Adenylosuccinate synthetase, acidic isozyme) (Adenylosuccinate synthetase, liver isozyme) (L-type adenylosuccinate synthetase) (IMP--aspartate ligase 2)
B9EIE9-TTGRKRRCGWLDLVS-338	Absent	Present	Absent	Present	K	B9EIE9	TTGRKRRCGWLDLVS	338	Adenylosuccinate synthetase isozyme 2 (AMPSase 2) (AdSS 2) (EC 6.3.4.4) (Adenylosuccinate synthetase, acidic isozyme) (Adenylosuccinate synthetase, liver isozyme) (L-type adenylosuccinate synthetase) (IMP--aspartate ligase 2)
B9EJ86-ILGETFRCLWIHPRT-494	Absent	Absent	Absent	Present	F	B9EJ86	ILGETFRCLWIHPRT	494	Oxysterol-binding protein-related protein 8 (ORP-8) (OSBP-related protein 8)
B9EK13-ELARRLQCQPESELR-141	Absent	Absent	Absent	Present	F	B9EK13	ELARRLQCQPESELR	141	2-oxo-4-hydroxy-4-carboxy-5-ureidoimidazoline decarboxylase (EC 4.1.1.97) (Parahox neighbor) (Ureidoimidazoline (2-oxo-4-hydroxy-4-carboxy-5-) decarboxylase)
B9EK13-GQEGILRCHPDLAGR-66	Absent	Present	Absent	Present	K	B9EK13	GQEGILRCHPDLAGR	66	2-oxo-4-hydroxy-4-carboxy-5-ureidoimidazoline decarboxylase (EC 4.1.1.97) (Parahox neighbor) (Ureidoimidazoline (2-oxo-4-hydroxy-4-carboxy-5-) decarboxylase)
C5H0E8-MILVGNKCDLEDERV-118	Absent	Present	Absent	Present	K	C5H0E8	MILVGNKCDLEDERV	118	small monomeric GTPase (EC 3.6.5.2)
C6EQJ5-VLFQDDRCANLFEAL-39	Absent	Absent	Absent	Present	F	C6EQJ5	VLFQDDRCANLFEAL	39	Costars family protein ABRACL OS=Mus musculus OX=10090 PE=2 SV=1
D3YZZ5-LTQMESACVSIHEAL-151	Absent	Absent	Absent	Present	F	D3YZZ5	LTQMESACVSIHEAL	151	Transmembrane p24 trafficking protein 7
D3Z041-EVAELAECIGSGLIQ-133	Absent	Present	Absent	Present	K	D3Z041	EVAELAECIGSGLIQ	133	Long-chain-fatty-acid--CoA ligase (EC 6.2.1.15) (EC 6.2.1.3) (Acyl-CoA synthetase) (Long-chain acyl-CoA synthetase)
D3Z041-HQNIINDCSGFIKAT-298	Absent	Present	Absent	Present	K	D3Z041	HQNIINDCSGFIKAT	298	Long-chain-fatty-acid--CoA ligase (EC 6.2.1.15) (EC 6.2.1.3) (Acyl-CoA synthetase) (Long-chain acyl-CoA synthetase)
D3Z041-LVERGKKCGVEIISL-242	Absent	Present	Absent	Present	K	D3Z041	LVERGKKCGVEIISL	242	Long-chain-fatty-acid--CoA ligase (EC 6.2.1.15) (EC 6.2.1.3) (Acyl-CoA synthetase) (Long-chain acyl-CoA synthetase)
D3Z041-PEDLAIICFTSGTTG-275	Absent	Absent	Absent	Present	F	D3Z041	PEDLAIICFTSGTTG	275	Long-chain-fatty-acid--CoA ligase (EC 6.2.1.15) (EC 6.2.1.3) (Acyl-CoA synthetase) (Long-chain acyl-CoA synthetase)
D3Z041-PKALKPPCDLSMQSV-55	Absent	Present	Absent	Present	K	D3Z041	PKALKPPCDLSMQSV	55	Long-chain-fatty-acid--CoA ligase (EC 6.2.1.15) (EC 6.2.1.3) (Acyl-CoA synthetase) (Long-chain acyl-CoA synthetase)
D3Z041-QGSFEELCRNKDINK-626	Absent	Present	Absent	Present	K	D3Z041	QGSFEELCRNKDINK	626	Long-chain-fatty-acid--CoA ligase (EC 6.2.1.15) (EC 6.2.1.3) (Acyl-CoA synthetase) (Long-chain acyl-CoA synthetase)
D3Z041-QVSNNGPCLGSRKPN-109	Absent	Absent	Absent	Present	F	D3Z041	QVSNNGPCLGSRKPN	109	Long-chain-fatty-acid--CoA ligase (EC 6.2.1.15) (EC 6.2.1.3) (Acyl-CoA synthetase) (Long-chain acyl-CoA synthetase)
D3Z041-SKGEGEVCVKGANVF-510	Absent	Present	Absent	Present	K	D3Z041	SKGEGEVCVKGANVF	510	Long-chain-fatty-acid--CoA ligase (EC 6.2.1.15) (EC 6.2.1.3) (Acyl-CoA synthetase) (Long-chain acyl-CoA synthetase)
D3Z3G6-TTCDLKICDFGLARI-184	Absent	Absent	Absent	Present	F	D3Z3G6	TTCDLKICDFGLARI	184	Mitogen-activated protein kinase (EC 2.7.11.24)
D3Z5I1-KLNLLGRCHYAQSQR-96	Absent	Absent	Absent	Present	F	D3Z5I1	KLNLLGRCHYAQSQR	96	Zinc finger CCCH type, antiviral 1
D3Z7P3-VKFLLEACKVNPFPK-614	Absent	Present	Absent	Present	K	D3Z7P3	VKFLLEACKVNPFPK	614	Glutaminase kidney isoform, mitochondrial (GLS) (EC 3.5.1.2) [Cleaved into: Glutaminase kidney isoform, mitochondrial 68 kDa chain; Glutaminase kidney isoform, mitochondrial 65 kDa chain]
D4N6R6-AEKAAVSCLWGKVNA-14	Absent	Present	Absent	Absent	C	D4N6R6	AEKAAVSCLWGKVNA	14	Beta-globin
E0CYV0-GSGILTACFARMVGN-153	Absent	Absent	Absent	Present	F	E0CYV0	GSGILTACFARMVGN	153	Protein-L-isoaspartate O-methyltransferase (EC 2.1.1.77)
E0CZB3-GKKVRVKCNTDDTIG-18	Absent	Absent	Absent	Present	F	E0CZB3	GKKVRVKCNTDDTIG	18	Ubiquitin-like protein 5
E9PUD2-LEEPSLRCVELVHEE-444	Absent	Absent	Absent	Present	F	E9PUD2	LEEPSLRCVELVHEE	444	Dynamin-1-like protein (EC 3.6.5.5)
E9PUD2-MQRIIQHCSNYSTQE-459	Absent	Absent	Absent	Present	F	E9PUD2	MQRIIQHCSNYSTQE	459	Dynamin-1-like protein (EC 3.6.5.5)
E9PUD2-SAREQRDCEVIERLI-620	Absent	Absent	Absent	Present	F	E9PUD2	SAREQRDCEVIERLI	620	Dynamin-1-like protein (EC 3.6.5.5)
E9PUL7-WKEYVAKCLQTDMVD-99	Absent	Present	Absent	Present	K	E9PUL7	WKEYVAKCLQTDMVD	99	N-acetyltransferase 8 (GCN5-related) family member 1
E9PV24-TSDDGSDCGDATELD-438	Absent	Present	Present	Present	J	E9PV24	TSDDGSDCGDATELD	438	Fibrinogen alpha chain [Cleaved into: Fibrinopeptide A; Fibrinogen alpha chain]
E9PV24-VERHQSQCKDSDWPF-48	Absent	Absent	Present	Absent	D	E9PV24	VERHQSQCKDSDWPF	48	Fibrinogen alpha chain [Cleaved into: Fibrinopeptide A; Fibrinogen alpha chain]
E9PV38-QMMLPPECSDLLMEE-386	Absent	Absent	Absent	Present	F	E9PV38	QMMLPPECSDLLMEE	386	Carboxylic ester hydrolase (EC 3.1.1.-)
E9PV45-KRSYIIKCIEDIKRP-596	Absent	Absent	Absent	Present	F	E9PV45	KRSYIIKCIEDIKRP	596	ubiquitinyl hydrolase 1 (EC 3.4.19.12)
E9PV45-MEYFDLRCQLLDDLT-1514	Absent	Present	Absent	Present	K	E9PV45	MEYFDLRCQLLDDLT	1514	ubiquitinyl hydrolase 1 (EC 3.4.19.12)
E9PVA6-KHDSYIPCSERIHVA-672	Absent	Absent	Absent	Present	F	E9PVA6	KHDSYIPCSERIHVA	672	GIT ArfGAP 2
E9PVA8-PSRKTQKCLQTLLDT-1595	Absent	Absent	Absent	Present	F	E9PVA8	PSRKTQKCLQTLLDT	1595	Stalled ribosome sensor GCN1 (GCN1 eIF-2-alpha kinase activator homolog) (GCN1-like protein 1) (General control of amino-acid synthesis 1-like protein 1) (Translational activator GCN1)
E9PVA8-PTARKALCDPLEEVR-2015	Absent	Absent	Absent	Present	F	E9PVA8	PTARKALCDPLEEVR	2015	Stalled ribosome sensor GCN1 (GCN1 eIF-2-alpha kinase activator homolog) (GCN1-like protein 1) (General control of amino-acid synthesis 1-like protein 1) (Translational activator GCN1)
E9PVA8-RNPDVRKCMLDAALA-1275	Absent	Absent	Absent	Present	F	E9PVA8	RNPDVRKCMLDAALA	1275	Stalled ribosome sensor GCN1 (GCN1 eIF-2-alpha kinase activator homolog) (GCN1-like protein 1) (General control of amino-acid synthesis 1-like protein 1) (Translational activator GCN1)
E9PVC5-EESLECLCRLLTTIG-934	Absent	Absent	Absent	Present	F	E9PVC5	EESLECLCRLLTTIG	934	Eukaryotic translation initiation factor 4, gamma 1
E9PVC5-HDEESLECLCRLLTT-932	Absent	Absent	Absent	Present	F	E9PVC5	HDEESLECLCRLLTT	932	Eukaryotic translation initiation factor 4, gamma 1
E9PVC5-RLLQKYLCDEQKELQ-1510	Absent	Absent	Absent	Present	F	E9PVC5	RLLQKYLCDEQKELQ	1510	Eukaryotic translation initiation factor 4, gamma 1
E9PVC5-SVAYANMCRCLMALK-817	Absent	Absent	Absent	Present	F	E9PVC5	SVAYANMCRCLMALK	817	Eukaryotic translation initiation factor 4, gamma 1
E9PVC5-TEAIMHDCVVKLLKN-917	Absent	Absent	Absent	Present	F	E9PVC5	TEAIMHDCVVKLLKN	917	Eukaryotic translation initiation factor 4, gamma 1
E9PXC3-SLVHEVTCDTKFRNY-372	Absent	Absent	Absent	Present	F	E9PXC3	SLVHEVTCDTKFRNY	372	Cytochrome P450, family 2, subfamily c, polypeptide 69
E9PY39-IYSLKIECGPKYPEA-295	Absent	Absent	Absent	Present	F	E9PY39	IYSLKIECGPKYPEA	295	Predicted gene 20431
E9PY39-PQPPEGQCYSN-368	Absent	Absent	Absent	Present	F	E9PY39	PQPPEGQCYSN	368	Predicted gene 20431
E9PYN1-TDNGTYRCEASNIVG-316	Absent	Absent	Present	Absent	D	E9PYN1	TDNGTYRCEASNIVG	316	Cell adhesion molecule 1
E9PZ16-LGRSGVRCEEGVTVT-3914	Absent	Absent	Present	Absent	D	E9PZ16	LGRSGVRCEEGVTVT	3914	Perlecan (heparan sulfate proteoglycan 2)
E9PZF0-GTIRGDFCIQVGRTM-109	Absent	Present	Absent	Present	K	E9PZF0	GTIRGDFCIQVGRTM	109	Nucleoside diphosphate kinase (EC 2.7.4.6)
E9Q0J5-HVCQTRVCPQTDAEN-240	Absent	Absent	Absent	Present	F	E9Q0J5	HVCQTRVCPQTDAEN	240	Kinesin family member 21A
E9Q137-GHLFTESCSISPKLR-68	Absent	Absent	Absent	Present	F	E9Q137	GHLFTESCSISPKLR	68	Testis-expressed protein 264 homolog
E9Q1G8-DTLTPEECQQFKKQI-204	Absent	Absent	Absent	Present	F	E9Q1G8	DTLTPEECQQFKKQI	204	Septin
E9Q1W7-IEVDIPRCHQYDELL-512	Absent	Absent	Absent	Present	F	E9Q1W7	IEVDIPRCHQYDELL	512	TBC1 domain containing kinase
E9Q238-DEVQVPECEPEKEEI-1080	Absent	Absent	Absent	Present	F	E9Q238	DEVQVPECEPEKEEI	1080	KN motif and ankyrin repeat domains 1
E9Q3X0-PDFVGDACKAIASRV-581	Absent	Present	Absent	Present	K	E9Q3X0	PDFVGDACKAIASRV	581	Major vault protein
E9Q3X0-TVPPRHYCIVANPVS-68	Absent	Absent	Absent	Present	F	E9Q3X0	TVPPRHYCIVANPVS	68	Major vault protein
E9Q411-DWCEELECRMVVEPS-806	Absent	Absent	Absent	Present	F	E9Q411	DWCEELECRMVVEPS	806	Neuroblastoma amplified sequence
E9Q411-KHRAEDWCEELECRM-801	Absent	Absent	Absent	Present	F	E9Q411	KHRAEDWCEELECRM	801	Neuroblastoma amplified sequence
E9Q414-QGKYGLSCERDVTTG-1505	Absent	Absent	Absent	Present	F	E9Q414	QGKYGLSCERDVTTG	1505	Apolipoprotein B-100 (Apo B-100) [Cleaved into: Apolipoprotein B-48 (Apo B-48)]
E9Q414-TERNLQQCDGFQPIS-212	Absent	Absent	Present	Absent	D	E9Q414	TERNLQQCDGFQPIS	212	Apolipoprotein B-100 (Apo B-100) [Cleaved into: Apolipoprotein B-48 (Apo B-48)]
E9Q509-AVLDGADCIMLSGET-370	Absent	Present	Absent	Absent	C	E9Q509	AVLDGADCIMLSGET	370	Pyruvate kinase (EC 2.7.1.40)
E9Q586-LRDLETSCSDTRQFC-754	Absent	Absent	Absent	Present	F	E9Q586	LRDLETSCSDTRQFC	754	Dynactin subunit 1
E9Q5K4-NPRDYIDCFLSKIEE-270	Absent	Present	Absent	Absent	C	E9Q5K4	NPRDYIDCFLSKIEE	270	Cytochrome P450 2C44 (EC 1.14.14.-) (Arachidonic acid epoxygenase)
E9Q5K4-RVQEEARCLVEELHK-155	Absent	Present	Absent	Present	K	E9Q5K4	RVQEEARCLVEELHK	155	Cytochrome P450 2C44 (EC 1.14.14.-) (Arachidonic acid epoxygenase)
E9Q7C8-GVVHEVTCDTKFRNY-401	Absent	Present	Absent	Absent	C	E9Q7C8	GVVHEVTCDTKFRNY	401	Cytochrome P450, family 2, subfamily c, polypeptide 40
E9Q7G0-TRVETLECERGKQEA-439	Absent	Absent	Absent	Present	F	E9Q7G0	TRVETLECERGKQEA	439	Nuclear mitotic apparatus protein 1 (Nuclear mitotic apparatus protein) (NuMA protein)
E9Q7Q3-AELAESKCSELEEEL-154	Absent	Present	Absent	Absent	C	E9Q7Q3	AELAESKCSELEEEL	154	Tropomyosin 3, gamma
E9Q8I0-CKGQVASCAPPLEIL-647	Absent	Absent	Present	Absent	D	E9Q8I0	CKGQVASCAPPLEIL	647	Complement component factor h
E9Q8I0-GNKYSYKCDNGFSPP-375	Absent	Absent	Present	Absent	D	E9Q8I0	GNKYSYKCDNGFSPP	375	Complement component factor h
E9Q8I0-KWTQLPKCVATDQLE-761	Absent	Absent	Present	Present	E	E9Q8I0	KWTQLPKCVATDQLE	761	Complement component factor h
E9Q8I0-NCTSKTSCPPPPQIP-826	Absent	Absent	Present	Absent	D	E9Q8I0	NCTSKTSCPPPPQIP	826	Complement component factor h
E9Q8I0-PFCEEKRCSPPYILN-285	Absent	Absent	Present	Absent	D	E9Q8I0	PFCEEKRCSPPYILN	285	Complement component factor h
E9Q8I0-PLCEVVKCLPVTELE-164	Absent	Absent	Present	Present	E	E9Q8I0	PLCEVVKCLPVTELE	164	Complement component factor h
E9Q8I0-PRCVEILCTPPRVEN-228	Absent	Absent	Present	Absent	D	E9Q8I0	PRCVEILCTPPRVEN	228	Complement component factor h
E9Q8I0-PSCYERECSVPTLDR-587	Absent	Absent	Absent	Present	F	E9Q8I0	PSCYERECSVPTLDR	587	Complement component factor h
E9Q8I0-QPSCIKSCDMPVFEN-527	Absent	Absent	Present	Absent	D	E9Q8I0	QPSCIKSCDMPVFEN	527	Complement component factor h
E9Q8I0-RCIEKIPCSQPPTIE-885	Absent	Absent	Present	Absent	D	E9Q8I0	RCIEKIPCSQPPTIE	885	Complement component factor h
E9Q8I0-RWIGQPVCKDNSCVD-1066	Absent	Absent	Present	Absent	D	E9Q8I0	RWIGQPVCKDNSCVD	1066	Complement component factor h
E9Q8I0-TGSTVSKCTPTGWIP-327	Present	Present	Present	Absent	H	E9Q8I0	TGSTVSKCTPTGWIP	327	Complement component factor h
E9Q8I0-WSNEKPRCVEILCTP-223	Absent	Absent	Present	Absent	D	E9Q8I0	WSNEKPRCVEILCTP	223	Complement component factor h
E9Q8Z8-AGAIQNLCAGRWTYG-692	Absent	Absent	Absent	Present	F	E9Q8Z8	AGAIQNLCAGRWTYG	692	Catenin (cadherin associated protein), delta 1
E9Q9M1-NCPRYTSCDTGFKDG-207	Absent	Absent	Absent	Present	F	E9Q9M1	NCPRYTSCDTGFKDG	207	Cytosolic purine 5'-nucleotidase (EC 2.7.1.77) (EC 3.1.3.5) (EC 3.1.3.99) (Cytosolic nucleoside phosphotransferase 5'N)
E9QB02-FHGLVFPCSVLGAED-568	Absent	Absent	Absent	Present	F	E9QB02	FHGLVFPCSVLGAED	568	Methionine--tRNA ligase, cytoplasmic (EC 6.1.1.10) (Methionyl-tRNA synthetase)
E9QB02-VSKFFGGCVPEMALT-670	Absent	Present	Absent	Present	K	E9QB02	VSKFFGGCVPEMALT	670	Methionine--tRNA ligase, cytoplasmic (EC 6.1.1.10) (Methionyl-tRNA synthetase)
E9QJW0-VFANPEDCAGFGKGE-124	Present	Present	Present	Present	M	E9QJW0	VFANPEDCAGFGKGE	124	Microsomal glutathione S-transferase 1 (EC 2.5.1.18)
E9QKI4-LAEAARRCLHDIAQA-132	Absent	Absent	Absent	Present	F	E9QKI4	LAEAARRCLHDIAQA	132	AKT1 substrate 1 (proline-rich)
E9QKK8-NLRATIECEQPQPDL-211	Absent	Present	Absent	Present	K	E9QKK8	NLRATIECEQPQPDL	211	Phospholipid-transporting ATPase (EC 7.6.2.1)
E9QKK8-NSMEFIECCIDGHKY-424	Absent	Absent	Absent	Present	F	E9QKK8	NSMEFIECCIDGHKY	424	Phospholipid-transporting ATPase (EC 7.6.2.1)
E9QKK8-SMEFIECCIDGHKYK-425	Absent	Absent	Absent	Present	F	E9QKK8	SMEFIECCIDGHKYK	425	Phospholipid-transporting ATPase (EC 7.6.2.1)
E9QKK8-VRDTIALCTAESIDN-197	Absent	Present	Absent	Present	K	E9QKK8	VRDTIALCTAESIDN	197	Phospholipid-transporting ATPase (EC 7.6.2.1)
E9QKR0-GHDNRVSCLGVTDDG-359	Absent	Absent	Absent	Present	F	E9QKR0	GHDNRVSCLGVTDDG	359	Guanine nucleotide binding protein (G protein), beta 2
E9QKR0-IRDARKACGDSTLTQ-67	Absent	Absent	Absent	Present	F	E9QKR0	IRDARKACGDSTLTQ	67	Guanine nucleotide binding protein (G protein), beta 2
E9QKR0-RTFVSGACDASIKLW-246	Absent	Absent	Absent	Present	F	E9QKR0	RTFVSGACDASIKLW	246	Guanine nucleotide binding protein (G protein), beta 2
E9QLB2-MLPELFQCHGSADNL-175	Absent	Absent	Absent	Present	F	E9QLB2	MLPELFQCHGSADNL	175	palmitoyl-protein hydrolase (EC 3.1.2.22)
E9QM77-FKTYSPKCDLVLDAA-271	Absent	Present	Absent	Present	K	E9QM77	FKTYSPKCDLVLDAA	271	Ataxin 2
E9QMK9-APAFESFCQGNRGPL-84	Absent	Absent	Absent	Present	F	E9QMK9	APAFESFCQGNRGPL	84	D-glutamate cyclase
E9QMK9-QKYKFGTCTGILTSL-127	Absent	Absent	Absent	Present	F	E9QMK9	QKYKFGTCTGILTSL	127	D-glutamate cyclase
E9QN99-FVPVAPICTDKINAV-138	Absent	Present	Absent	Present	K	E9QN99	FVPVAPICTDKINAV	138	Putative protein-lysine deacylase ABHD14B (Alpha/beta hydrolase domain-containing protein 14B)
E9QN99-MEGAGHPCYLDKPDE-190	Absent	Present	Absent	Present	K	E9QN99	MEGAGHPCYLDKPDE	190	Putative protein-lysine deacylase ABHD14B (Alpha/beta hydrolase domain-containing protein 14B)
E9QNL5-IPFLEFSCPGVPPGL-89	Present	Absent	Present	Present	L	E9QNL5	IPFLEFSCPGVPPGL	89	Sulfotransferase (EC 2.8.2.-)
E9QNL5-YAKIMTGCDFTFRCQ-290	Present	Absent	Present	Present	L	E9QNL5	YAKIMTGCDFTFRCQ	290	Sulfotransferase (EC 2.8.2.-)
E9QNW6-LFRLFYPCQASEKCE-65	Absent	Absent	Absent	Present	F	E9QNW6	LFRLFYPCQASEKCE	65	Platelet-activating factor acetylhydrolase (EC 3.1.1.47)
E9QNW6-PCQASEKCEQPLWIP-71	Absent	Absent	Absent	Present	F	E9QNW6	PCQASEKCEQPLWIP	71	Platelet-activating factor acetylhydrolase (EC 3.1.1.47)
E9QNW6-VNLMKKICAQHEQSR-321	Absent	Absent	Absent	Present	F	E9QNW6	VNLMKKICAQHEQSR	321	Platelet-activating factor acetylhydrolase (EC 3.1.1.47)
E9QPD7-AIRVFRACTELGIRT-57	Absent	Absent	Absent	Present	F	E9QPD7	AIRVFRACTELGIRT	57	Pyruvate carboxylase (EC 6.4.1.1)
E9QPD7-AMRFLYECPWRRLQE-623	Absent	Absent	Absent	Present	F	E9QPD7	AMRFLYECPWRRLQE	623	Pyruvate carboxylase (EC 6.4.1.1)
E9QPD7-DNVVFKFCEVAKENG-664	Absent	Absent	Absent	Present	F	E9QPD7	DNVVFKFCEVAKENG	664	Pyruvate carboxylase (EC 6.4.1.1)
E9QPD7-ENIRINGCAIQCRVT-373	Absent	Absent	Absent	Present	F	E9QPD7	ENIRINGCAIQCRVT	373	Pyruvate carboxylase (EC 6.4.1.1)
E9QPD7-GLLKPAACTMLVSSL-753	Absent	Absent	Absent	Present	F	E9QPD7	GLLKPAACTMLVSSL	753	Pyruvate carboxylase (EC 6.4.1.1)
E9QPD7-GLYAAFDCTATMKSG-851	Absent	Absent	Absent	Present	F	E9QPD7	GLYAAFDCTATMKSG	851	Pyruvate carboxylase (EC 6.4.1.1)
E9QPD7-INGCAIQCRVTTEDP-377	Absent	Absent	Absent	Present	F	E9QPD7	INGCAIQCRVTTEDP	377	Pyruvate carboxylase (EC 6.4.1.1)
E9QPD7-RADFAQACQDAGVRF-132	Absent	Present	Absent	Present	K	E9QPD7	RADFAQACQDAGVRF	132	Pyruvate carboxylase (EC 6.4.1.1)
E9QPD7-RAGTHILCIKDMAGL-740	Absent	Absent	Absent	Present	F	E9QPD7	RAGTHILCIKDMAGL	740	Pyruvate carboxylase (EC 6.4.1.1)
F6T2S0-THPLLIQCFADHILK-161	Absent	Absent	Absent	Present	F	F6T2S0	THPLLIQCFADHILK	161	Ferrochelatase (EC 4.98.1.1)
F6T2S0-TQYPQYSCSTTGSSL-121	Absent	Absent	Absent	Present	F	F6T2S0	TQYPQYSCSTTGSSL	121	Ferrochelatase (EC 4.98.1.1)
F6Y616-NVVLDANCSRDVKQM-363	Absent	Absent	Absent	Present	F	F6Y616	NVVLDANCSRDVKQM	363	Polyadenylate binding protein-interacting protein 1
F6Y616-PMDDNLICAVKLLKL-323	Absent	Absent	Absent	Present	F	F6Y616	PMDDNLICAVKLLKL	323	Polyadenylate binding protein-interacting protein 1
F6ZDS4-AESQLLECKASWEER-1201	Absent	Absent	Absent	Present	F	F6ZDS4	AESQLLECKASWEER	1201	Nucleoprotein TPR (NPC-associated intranuclear protein) (Translocated promoter region and nuclear basket protein)
F6ZFU0-DMAQLETCVRSIQLD-488	Absent	Absent	Absent	Present	F	F6ZFU0	DMAQLETCVRSIQLD	488	Elongation factor 1-delta
F6ZFU0-IRKLQIQCVVEDDKV-518	Absent	Absent	Absent	Present	F	F6ZFU0	IRKLQIQCVVEDDKV	518	Elongation factor 1-delta
F6ZHD8-CSDGGIYCKEWAPGA-88	Absent	Absent	Absent	Present	F	F6ZHD8	CSDGGIYCKEWAPGA	88	1,4-alpha-glucan branching enzyme (EC 2.4.1.18)
F6ZHD8-ESFGIHRCSDGGIYC-81	Absent	Absent	Absent	Present	F	F6ZHD8	ESFGIHRCSDGGIYC	81	1,4-alpha-glucan branching enzyme (EC 2.4.1.18)
F6ZHD8-MFDGTDSCYFHSGPR-309	Absent	Present	Absent	Present	K	F6ZHD8	MFDGTDSCYFHSGPR	309	1,4-alpha-glucan branching enzyme (EC 2.4.1.18)
F6ZHD8-MNRLEERCGWLSAPQ-594	Absent	Present	Absent	Present	K	F6ZHD8	MNRLEERCGWLSAPQ	594	1,4-alpha-glucan branching enzyme (EC 2.4.1.18)
F6ZHD8-NRRYLEKCVAYAESH-473	Absent	Present	Absent	Present	K	F6ZHD8	NRRYLEKCVAYAESH	473	1,4-alpha-glucan branching enzyme (EC 2.4.1.18)
F7BP55-LAENFCVCHLATGDM-39	Absent	Absent	Absent	Present	F	F7BP55	LAENFCVCHLATGDM	39	Adenylate kinase 2
F7BP55-PKLAENFCVCHLATG-37	Absent	Absent	Absent	Present	F	F7BP55	PKLAENFCVCHLATG	37	Adenylate kinase 2
F8VPM7-SSRTGEPCVAELTEE-258	Absent	Absent	Absent	Present	F	F8VPM7	SSRTGEPCVAELTEE	258	ELKS/RAB6-interacting/CAST family member 1
F8VPN4-DPDDMVYCGVYDNAL-1425	Absent	Present	Absent	Present	K	F8VPN4	DPDDMVYCGVYDNAL	1425	Glycogen debranching enzyme (EC 2.4.1.25) (EC 3.2.1.33) (Glycogen debrancher)
F8VPN4-ENDQHMNCIRKIIWE-283	Absent	Absent	Absent	Present	F	F8VPN4	ENDQHMNCIRKIIWE	283	Glycogen debranching enzyme (EC 2.4.1.25) (EC 3.2.1.33) (Glycogen debrancher)
F8VPN4-LQTFLAKCLGPFDEW-136	Absent	Absent	Absent	Present	F	F8VPN4	LQTFLAKCLGPFDEW	136	Glycogen debranching enzyme (EC 2.4.1.25) (EC 3.2.1.33) (Glycogen debrancher)
F8VPN4-NHVLPLDCVTLQTFL-126	Absent	Absent	Absent	Present	F	F8VPN4	NHVLPLDCVTLQTFL	126	Glycogen debranching enzyme (EC 2.4.1.25) (EC 3.2.1.33) (Glycogen debrancher)
F8VPN4-YGGNRFNCGTWMDKM-1256	Absent	Absent	Absent	Present	F	F8VPN4	YGGNRFNCGTWMDKM	1256	Glycogen debranching enzyme (EC 2.4.1.25) (EC 3.2.1.33) (Glycogen debrancher)
F8VQC1-ALHCKVVCLIQNGSF-54	Absent	Absent	Absent	Present	F	F8VQC1	ALHCKVVCLIQNGSF	54	Signal recognition particle subunit SRP72
F8VQC1-RLERYDECLAVYRDL-128	Absent	Absent	Absent	Present	F	F8VQC1	RLERYDECLAVYRDL	128	Signal recognition particle subunit SRP72
F8VQC1-YTNQAEQCRKIAASL-323	Absent	Absent	Absent	Present	F	F8VQC1	YTNQAEQCRKIAASL	323	Signal recognition particle subunit SRP72
F8WGM5-KGSVEKLCSVEQDLA-365	Absent	Absent	Absent	Present	F	F8WGM5	KGSVEKLCSVEQDLA	365	Syntaxin-binding protein 2 (Protein unc-18 homolog 2) (Protein unc-18 homolog B)
F8WHL2-AENAVLLCTRASNLE-380	Absent	Absent	Absent	Present	F	F8WHL2	AENAVLLCTRASNLE	380	Coatomer subunit alpha
F8WHL2-GHYNNVSCAVFHPRQ-254	Absent	Absent	Absent	Present	F	F8WHL2	GHYNNVSCAVFHPRQ	254	Coatomer subunit alpha
F8WHL2-KAWEVDTCRGHYNNV-245	Absent	Absent	Absent	Present	F	F8WHL2	KAWEVDTCRGHYNNV	245	Coatomer subunit alpha
F8WHL2-KKIQVPNCDEIFYAG-453	Absent	Absent	Absent	Present	F	F8WHL2	KKIQVPNCDEIFYAG	453	Coatomer subunit alpha
F8WHL2-NHQIVEMCYQRTKNF-702	Absent	Absent	Absent	Present	F	F8WHL2	NHQIVEMCYQRTKNF	702	Coatomer subunit alpha
F8WHL2-NRKLDALCNIHENIR-531	Absent	Absent	Absent	Present	F	F8WHL2	NRKLDALCNIHENIR	531	Coatomer subunit alpha
F8WHL2-TSPTQIWCNNSQLPV-930	Absent	Absent	Absent	Present	F	F8WHL2	TSPTQIWCNNSQLPV	930	Coatomer subunit alpha
F8WHL2-TTYQALPCLPSMYSY-984	Absent	Absent	Absent	Present	F	F8WHL2	TTYQALPCLPSMYSY	984	Coatomer subunit alpha
F8WHL2-VKGNNVYCLDRECRP-589	Absent	Present	Absent	Absent	C	F8WHL2	VKGNNVYCLDRECRP	589	Coatomer subunit alpha
F8WIV2-KTNGILFCGRFSSP-393	Absent	Absent	Absent	Present	F	F8WIV2	KTNGILFCGRFSSP	393	Serpin B6
F8WIV2-RLFGDKTCDLLASFK-123	Absent	Absent	Absent	Present	F	F8WIV2	RLFGDKTCDLLASFK	123	Serpin B6
G3UVU2-NHLGSYECKLCLTLH-56	Absent	Absent	Absent	Present	F	G3UVU2	NHLGSYECKLCLTLH	56	Splicing factor 3a, subunit 2
G3UW85-DYESVNECMEGVCKM-47	Absent	Absent	Absent	Present	F	G3UW85	DYESVNECMEGVCKM	47	Enhancer of rudimentary homolog
G3UW85-NECMEGVCKMYEEHL-52	Absent	Absent	Absent	Present	F	G3UW85	NECMEGVCKMYEEHL	52	Enhancer of rudimentary homolog
G3UXA6-NLFTEAGCSVKAFKF-502	Absent	Absent	Absent	Present	F	G3UXA6	NLFTEAGCSVKAFKF	502	Polypyrimidine tract binding protein 3
G3UXL2-ADTCGTICHAADKLL-230	Absent	Absent	Absent	Present	F	G3UXL2	ADTCGTICHAADKLL	230	ribose-phosphate diphosphokinase (EC 2.7.6.1)
G3UXL2-KFSNQETCVEIGESV-41	Absent	Absent	Absent	Present	F	G3UXL2	KFSNQETCVEIGESV	41	ribose-phosphate diphosphokinase (EC 2.7.6.1)
G3UXL2-NISEWRNCTIVSPDA-165	Absent	Absent	Absent	Present	F	G3UXL2	NISEWRNCTIVSPDA	165	ribose-phosphate diphosphokinase (EC 2.7.6.1)
G3UXL2-RVTAVIPCFPYARQD-91	Absent	Absent	Absent	Present	F	G3UXL2	RVTAVIPCFPYARQD	91	ribose-phosphate diphosphokinase (EC 2.7.6.1)
G3UXL2-VDDMADTCGTICHAA-226	Absent	Absent	Absent	Present	F	G3UXL2	VDDMADTCGTICHAA	226	ribose-phosphate diphosphokinase (EC 2.7.6.1)
G3UXW9-AILTKLKCAAGLAEL-286	Absent	Present	Absent	Present	K	G3UXW9	AILTKLKCAAGLAEL	286	G protein pathway suppressor 1
G3UXW9-LGDHYLDCGDLSNAL-210	Absent	Absent	Absent	Present	F	G3UXW9	LGDHYLDCGDLSNAL	210	G protein pathway suppressor 1
G3UY42-VNRVTILCDKFSGHP-201	Absent	Absent	Absent	Present	F	G3UY42	VNRVTILCDKFSGHP	201	Poly(A) binding protein, nuclear 1
G3UZX4-QQGDFGYCPRVYCEN-109	Absent	Absent	Absent	Present	F	G3UZX4	QQGDFGYCPRVYCEN	109	Casein kinase II subunit beta (CK II beta)
G3X8P9-ATGEAIYCDDMPAVD-599	Absent	Absent	Absent	Present	F	G3X8P9	ATGEAIYCDDMPAVD	599	aldehyde oxidase (EC 1.2.3.1)
G3X8P9-DALGGNLCRCTGYRP-148	Absent	Present	Absent	Absent	C	G3X8P9	DALGGNLCRCTGYRP	148	aldehyde oxidase (EC 1.2.3.1)
G3X8P9-EGMLDTACRLVLDEV-493	Absent	Absent	Absent	Present	F	G3X8P9	EGMLDTACRLVLDEV	493	aldehyde oxidase (EC 1.2.3.1)
G3X8Q5-AFFQVRDCNKPSPED-356	Absent	Absent	Absent	Present	F	G3X8Q5	AFFQVRDCNKPSPED	356	Ceruloplasmin
G3X8Q5-EDNIKTFCSEPEKVD-239	Absent	Absent	Absent	Present	F	G3X8Q5	EDNIKTFCSEPEKVD	239	Ceruloplasmin
G3X8Q5-KGTFDVECLTTDHYT-693	Absent	Absent	Absent	Present	F	G3X8Q5	KGTFDVECLTTDHYT	693	Ceruloplasmin
G3X8Q5-LIGPLILCKKGSLYK-199	Absent	Absent	Present	Present	E	G3X8Q5	LIGPLILCKKGSLYK	199	Ceruloplasmin
G3X8Q5-LIGPLIVCRKSYVKV-894	Absent	Absent	Absent	Present	F	G3X8Q5	LIGPLIVCRKSYVKV	894	Ceruloplasmin
G3X8Q9-RIQEEAQCLVEELRK-152	Absent	Absent	Absent	Present	F	G3X8Q9	RIQEEAQCLVEELRK	152	Cytochrome P450 (EC 1.14.14.1)
G3X8T3-VAGFVKECSHITFLT-456	Absent	Absent	Absent	Present	F	G3X8T3	VAGFVKECSHITFLT	456	Carboxypeptidase (EC 3.4.16.-)
G3X8T9-FRDEELFCTVVELKY-259	Absent	Absent	Absent	Present	F	G3X8T9	FRDEELFCTVVELKY	259	Serine (or cysteine) peptidase inhibitor, clade A, member 3N
G3X8Y3-IKEAEEMCSKFTREG-465	Absent	Absent	Absent	Present	F	G3X8Y3	IKEAEEMCSKFTREG	465	N(alpha)-acetyltransferase 15, NatA auxiliary subunit
G3X8Y3-IRLFHSVCESKDLPE-720	Absent	Absent	Absent	Present	F	G3X8Y3	IRLFHSVCESKDLPE	720	N(alpha)-acetyltransferase 15, NatA auxiliary subunit
G3X914-RESYVNLCSNPEDKL-263	Absent	Absent	Absent	Present	F	G3X914	RESYVNLCSNPEDKL	263	Cullin-5
G3X925-AVLDGADCIMLSGET-401	Absent	Absent	Absent	Present	F	G3X925	AVLDGADCIMLSGET	401	Pyruvate kinase (EC 2.7.1.40)
G3X925-LAGKPVVCATQMLES-369	Absent	Absent	Absent	Present	F	G3X925	LAGKPVVCATQMLES	369	Pyruvate kinase (EC 2.7.1.40)
G3X925-QKMMIGRCNLAGKPV-360	Absent	Absent	Absent	Present	F	G3X925	QKMMIGRCNLAGKPV	360	Pyruvate kinase (EC 2.7.1.40)
G3X928-RFRSIIECVDDFRVV-463	Absent	Present	Absent	Present	K	G3X928	RFRSIIECVDDFRVV	463	Sec23 interacting protein
G3X961-SSTGQEPCPRSNAML-430	Absent	Absent	Absent	Present	F	G3X961	SSTGQEPCPRSNAML	430	Kelch domain containing 4
G3X972-GSVYKYACFQVENDQ-727	Absent	Absent	Absent	Present	F	G3X972	GSVYKYACFQVENDQ	727	Sec24 related gene family, member C (S. cerevisiae)
G3X972-HNLALNCCTQLADLY-834	Absent	Absent	Absent	Present	F	G3X972	HNLALNCCTQLADLY	834	Sec24 related gene family, member C (S. cerevisiae)
G3X972-IHNLALNCCTQLADL-833	Absent	Absent	Absent	Present	F	G3X972	IHNLALNCCTQLADL	833	Sec24 related gene family, member C (S. cerevisiae)
G3X972-LLPVYLNCVLKSDVL-912	Absent	Absent	Absent	Present	F	G3X972	LLPVYLNCVLKSDVL	912	Sec24 related gene family, member C (S. cerevisiae)
G3X982-AEVIRMACEDQFTNL-1311	Absent	Present	Absent	Present	K	G3X982	AEVIRMACEDQFTNL	1311	Aldehyde oxidase 3 (EC 1.2.3.1) (Aldehyde oxidase homolog 1) (Azaheterocycle hydroxylase 3) (EC 1.17.3.-)
G3X982-CRQLIGRCWDEEMLD-484	Absent	Present	Absent	Present	K	G3X982	CRQLIGRCWDEEMLD	484	Aldehyde oxidase 3 (EC 1.2.3.1) (Aldehyde oxidase homolog 1) (Azaheterocycle hydroxylase 3) (EC 1.17.3.-)
G3X982-ETLGGNLCRCTGYRP-152	Absent	Present	Absent	Absent	C	G3X982	ETLGGNLCRCTGYRP	152	Aldehyde oxidase 3 (EC 1.2.3.1) (Aldehyde oxidase homolog 1) (Azaheterocycle hydroxylase 3) (EC 1.17.3.-)
G3X982-GRAVQNACQILMKRL-1099	Absent	Present	Absent	Present	K	G3X982	GRAVQNACQILMKRL	1099	Aldehyde oxidase 3 (EC 1.2.3.1) (Aldehyde oxidase homolog 1) (Azaheterocycle hydroxylase 3) (EC 1.17.3.-)
G3X982-LGGNLCRCTGYRPIV-154	Absent	Present	Absent	Present	K	G3X982	LGGNLCRCTGYRPIV	154	Aldehyde oxidase 3 (EC 1.2.3.1) (Aldehyde oxidase homolog 1) (Azaheterocycle hydroxylase 3) (EC 1.17.3.-)
G3X9T7-EEGGYVVCNTKQNGQ-73	Absent	Present	Absent	Present	K	G3X9T7	EEGGYVVCNTKQNGQ	73	Galectin
G3X9T7-RFHINLRCGGDIAFH-258	Absent	Present	Absent	Present	K	G3X9T7	RFHINLRCGGDIAFH	258	Galectin
G3X9W0-KFGEVVDCTLKLDPI-107	Absent	Absent	Absent	Present	F	G3X9W0	KFGEVVDCTLKLDPI	107	Heterogeneous nuclear ribonucleoprotein D
G3X9W0-TNKRRGFCFITFKEE-207	Absent	Absent	Absent	Present	F	G3X9W0	TNKRRGFCFITFKEE	207	Heterogeneous nuclear ribonucleoprotein D
G3X9Y6-LLNDPILCDMAKKHK-242	Absent	Present	Absent	Present	K	G3X9Y6	LLNDPILCDMAKKHK	242	Aldo-keto reductase family 1, member C19
G3XA48-GADTKKNCHLNENID-95	Absent	Absent	Absent	Present	F	G3XA48	GADTKKNCHLNENID	95	Isopentenyl-diphosphate Delta-isomerase 1 (EC 5.3.3.2) (Isopentenyl pyrophosphate isomerase 1)
G3XA48-PNEIKSYCYVSKEEV-228	Absent	Absent	Absent	Present	F	G3XA48	PNEIKSYCYVSKEEV	228	Isopentenyl-diphosphate Delta-isomerase 1 (EC 5.3.3.2) (Isopentenyl pyrophosphate isomerase 1)
G5E866-HEKVQENCIDLVGRI-1035	Absent	Absent	Absent	Present	F	G5E866	HEKVQENCIDLVGRI	1035	Splicing factor 3b, subunit 1
G5E881-QVAQDPDCGDVVRLA-285	Absent	Absent	Absent	Present	F	G5E881	QVAQDPDCGDVVRLA	285	Phosphatidate cytidylyltransferase, mitochondrial (EC 2.7.7.41) (CDP-diacylglycerol synthase) (Mitochondrial translocator assembly and maintenance protein 41 homolog)
G5E8A0-DDEVEDTCDNKEDDL-364	Absent	Present	Absent	Present	K	G5E8A0	DDEVEDTCDNKEDDL	364	Oxysterol-binding protein
G5E8M7-HRMFEPTCLDAFPNL-188	Absent	Absent	Absent	Present	F	G5E8M7	HRMFEPTCLDAFPNL	188	Glutathione S-transferase (EC 2.5.1.18)
G5E8M7-LGRKHNLCGETEEER-87	Absent	Present	Absent	Present	K	G5E8M7	LGRKHNLCGETEEER	87	Glutathione S-transferase (EC 2.5.1.18)
G5E8R1-AELSEGKCAELEEEL-154	Absent	Present	Absent	Present	K	G5E8R1	AELSEGKCAELEEEL	154	Tropomyosin 1, alpha
G5E8R4-EEDVLQECKAQNRKL-37	Absent	Present	Absent	Present	K	G5E8R4	EEDVLQECKAQNRKL	37	Protein phosphatase 6, regulatory subunit 3
G5E8R4-PEPAEAKCTAPLTPS-844	Absent	Absent	Present	Absent	D	G5E8R4	PEPAEAKCTAPLTPS	844	Protein phosphatase 6, regulatory subunit 3
G5E8T9-PPDTKVYCGHEYTVN-220	Absent	Absent	Absent	Present	F	G5E8T9	PPDTKVYCGHEYTVN	220	Hydroxyacylglutathione hydrolase, mitochondrial (EC 3.1.2.6) (Glyoxalase II)
G5E902-GYSMQGLCKFGFYEV-132	Absent	Absent	Absent	Present	F	G5E902	GYSMQGLCKFGFYEV	132	Solute carrier family 25 member 3 (Phosphate carrier protein, mitochondrial) (Phosphate transport protein)
G5E902-YTMMKFACFERTVEA-233	Absent	Absent	Absent	Present	F	G5E902	YTMMKFACFERTVEA	233	Solute carrier family 25 member 3 (Phosphate carrier protein, mitochondrial) (Phosphate transport protein)
H3BJG8-ESEKARDCLTPMGMT-72	Absent	Present	Absent	Present	K	H3BJG8	ESEKARDCLTPMGMT	72	acetyl-CoA C-acetyltransferase (EC 2.3.1.9)
H3BKH6-KQISSNRCFGGLQKV-24	Absent	Present	Absent	Present	K	H3BKH6	KQISSNRCFGGLQKV	24	S-formylglutathione hydrolase (EC 3.1.2.12)
H3BKH6-PDNFIAACTEKKIPV-256	Absent	Present	Absent	Present	K	H3BKH6	PDNFIAACTEKKIPV	256	S-formylglutathione hydrolase (EC 3.1.2.12)
H3BKH6-PICNPVLCSWGKKAF-194	Absent	Absent	Absent	Present	F	H3BKH6	PICNPVLCSWGKKAF	194	S-formylglutathione hydrolase (EC 3.1.2.12)
H3BKH6-PQAESGKCPALYWLS-58	Absent	Absent	Absent	Present	F	H3BKH6	PQAESGKCPALYWLS	58	S-formylglutathione hydrolase (EC 3.1.2.12)
H3BKH6-VSAFAPICNPVLCSW-189	Absent	Absent	Absent	Present	F	H3BKH6	VSAFAPICNPVLCSW	189	S-formylglutathione hydrolase (EC 3.1.2.12)
H3BKH6-WKAYDATCLVKAYSG-219	Absent	Present	Absent	Present	K	H3BKH6	WKAYDATCLVKAYSG	219	S-formylglutathione hydrolase (EC 3.1.2.12)
H3BKH6-YWLSGLTCTEQNFIS-69	Absent	Absent	Absent	Present	F	H3BKH6	YWLSGLTCTEQNFIS	69	S-formylglutathione hydrolase (EC 3.1.2.12)
H7BWY3-EVPGGIGCQSTMCPD-222	Absent	Absent	Absent	Present	F	H7BWY3	EVPGGIGCQSTMCPD	222	Alanine--glyoxylate aminotransferase 2, mitochondrial (EC 2.6.1.40) (EC 2.6.1.44) ((R)-3-amino-2-methylpropionate--pyruvate transaminase) (Beta-ALAAT II) (Beta-alanine-pyruvate aminotransferase) (D-AIBAT)
H7BWY3-FRIVPPMCVTKMEVD-515	Absent	Absent	Absent	Present	F	H7BWY3	FRIVPPMCVTKMEVD	515	Alanine--glyoxylate aminotransferase 2, mitochondrial (EC 2.6.1.40) (EC 2.6.1.44) ((R)-3-amino-2-methylpropionate--pyruvate transaminase) (Beta-ALAAT II) (Beta-alanine-pyruvate aminotransferase) (D-AIBAT)
H7BWY3-GPWGGIHCRDSPVQT-240	Absent	Absent	Present	Present	E	H7BWY3	GPWGGIHCRDSPVQT	240	Alanine--glyoxylate aminotransferase 2, mitochondrial (EC 2.6.1.40) (EC 2.6.1.44) ((R)-3-amino-2-methylpropionate--pyruvate transaminase) (Beta-ALAAT II) (Beta-alanine-pyruvate aminotransferase) (D-AIBAT)
H7BWY3-IGCQSTMCPDVFRGP-227	Absent	Absent	Absent	Present	F	H7BWY3	IGCQSTMCPDVFRGP	227	Alanine--glyoxylate aminotransferase 2, mitochondrial (EC 2.6.1.40) (EC 2.6.1.44) ((R)-3-amino-2-methylpropionate--pyruvate transaminase) (Beta-ALAAT II) (Beta-alanine-pyruvate aminotransferase) (D-AIBAT)
H7BWY3-TKHSMPPCDFSPEKY-50	Absent	Absent	Absent	Present	F	H7BWY3	TKHSMPPCDFSPEKY	50	Alanine--glyoxylate aminotransferase 2, mitochondrial (EC 2.6.1.40) (EC 2.6.1.44) ((R)-3-amino-2-methylpropionate--pyruvate transaminase) (Beta-ALAAT II) (Beta-alanine-pyruvate aminotransferase) (D-AIBAT)
H7BWY3-VNQIHEDCKDMGLLV-491	Absent	Present	Absent	Present	K	H7BWY3	VNQIHEDCKDMGLLV	491	Alanine--glyoxylate aminotransferase 2, mitochondrial (EC 2.6.1.40) (EC 2.6.1.44) ((R)-3-amino-2-methylpropionate--pyruvate transaminase) (Beta-ALAAT II) (Beta-alanine-pyruvate aminotransferase) (D-AIBAT)
H7BWY3-VRERGGVCIADEVQT-344	Absent	Present	Absent	Present	K	H7BWY3	VRERGGVCIADEVQT	344	Alanine--glyoxylate aminotransferase 2, mitochondrial (EC 2.6.1.40) (EC 2.6.1.44) ((R)-3-amino-2-methylpropionate--pyruvate transaminase) (Beta-ALAAT II) (Beta-alanine-pyruvate aminotransferase) (D-AIBAT)
H7BWY3-VTVSVGHCHPKVSAV-118	Absent	Absent	Absent	Present	F	H7BWY3	VTVSVGHCHPKVSAV	118	Alanine--glyoxylate aminotransferase 2, mitochondrial (EC 2.6.1.40) (EC 2.6.1.44) ((R)-3-amino-2-methylpropionate--pyruvate transaminase) (Beta-ALAAT II) (Beta-alanine-pyruvate aminotransferase) (D-AIBAT)
H7BWY6-RQRQEELCLERQYRW-222	Absent	Absent	Absent	Present	F	H7BWY6	RQRQEELCLERQYRW	222	Retinol-binding protein 4 (Plasma retinol-binding protein)
H7BX01-KNRTQEQCVHNETKN-804	Absent	Absent	Absent	Present	F	H7BX01	KNRTQEQCVHNETKN	804	Dynamin-like 120 kDa protein, mitochondrial (EC 3.6.5.5)
H7BX95-GPAGNNDCRIYVGNL-16	Absent	Absent	Absent	Present	F	H7BX95	GPAGNNDCRIYVGNL	16	Serine/arginine-rich splicing factor 1 (Splicing factor, arginine/serine-rich 1)
H7BX95-MREAGDVCYADVYRD-148	Absent	Present	Absent	Present	K	H7BX95	MREAGDVCYADVYRD	148	Serine/arginine-rich splicing factor 1 (Splicing factor, arginine/serine-rich 1)
J3KMM1-AAFTDTDCVVRLPDG-90	Absent	Absent	Absent	Present	F	J3KMM1	AAFTDTDCVVRLPDG	90	ubiquitinyl hydrolase 1 (EC 3.4.19.12)
J3KMM1-VASKELECAEDPGSA-1085	Absent	Absent	Absent	Present	F	J3KMM1	VASKELECAEDPGSA	1085	ubiquitinyl hydrolase 1 (EC 3.4.19.12)
J3QMG3-LETKYKVCNYGLTFT-66	Absent	Absent	Absent	Present	F	J3QMG3	LETKYKVCNYGLTFT	66	Voltage-dependent anion-selective channel protein 3
J3QN31-DADIVSRCQGGNNAG-63	Absent	Absent	Absent	Present	F	J3QN31	DADIVSRCQGGNNAG	63	Adenylosuccinate synthetase isozyme 1 (AMPSase 1) (AdSS 1) (EC 6.3.4.4) (Adenylosuccinate synthetase, basic isozyme) (Adenylosuccinate synthetase, muscle isozyme) (M-type adenylosuccinate synthetase) (IMP--aspartate ligase 1)
J3QNU6-PEDTGKACGVDYEVK-140	Absent	Absent	Absent	Present	F	J3QNU6	PEDTGKACGVDYEVK	140	Beta-arrestin-1 (Arrestin beta-1)
J3QNY6-GKIDFIDCKFTYPSR-1083	Absent	Present	Absent	Present	K	J3QNY6	GKIDFIDCKFTYPSR	1083	ATP-binding cassette, sub-family B (MDR/TAP), member 11
J3QNY6-IQRFYDPCEGMVTLD-475	Absent	Present	Absent	Present	K	J3QNY6	IQRFYDPCEGMVTLD	475	ATP-binding cassette, sub-family B (MDR/TAP), member 11
J3QNY6-QEPVLFDCSIMDNIK-1168	Absent	Present	Absent	Present	K	J3QNY6	QEPVLFDCSIMDNIK	1168	ATP-binding cassette, sub-family B (MDR/TAP), member 11
K3W4L7-PVSEVPLCGHATLAS-79	Absent	Absent	Absent	Present	F	K3W4L7	PVSEVPLCGHATLAS	79	Phenazine biosynthesis-like protein domain containing 1
K3W4M4-ADLTHVFCAREAAPV-126	Absent	Absent	Absent	Present	F	K3W4M4	ADLTHVFCAREAAPV	126	ATP-dependent (S)-NAD(P)H-hydrate dehydratase (EC 4.2.1.93) (ATP-dependent NAD(P)HX dehydratase) (Carbohydrate kinase domain-containing protein)
K3W4M4-NGQQVLVCNQEGSSR-279	Absent	Absent	Absent	Present	F	K3W4M4	NGQQVLVCNQEGSSR	279	ATP-dependent (S)-NAD(P)H-hydrate dehydratase (EC 4.2.1.93) (ATP-dependent NAD(P)HX dehydratase) (Carbohydrate kinase domain-containing protein)
K3W4M4-RIGIVGGCQEYTGAP-100	Absent	Absent	Absent	Present	F	K3W4M4	RIGIVGGCQEYTGAP	100	ATP-dependent (S)-NAD(P)H-hydrate dehydratase (EC 4.2.1.93) (ATP-dependent NAD(P)HX dehydratase) (Carbohydrate kinase domain-containing protein)
K3W4R2-RVGEEEECSRQLQSE-958	Absent	Absent	Absent	Present	F	K3W4R2	RVGEEEECSRQLQSE	958	Myosin, heavy polypeptide 14
K3W4T3-FRASLYPCPETPQER-247	Absent	Absent	Absent	Present	F	K3W4T3	FRASLYPCPETPQER	247	V-type proton ATPase subunit a
N0E4C0-GYCPRVYCENQPMLP-114	Absent	Absent	Absent	Present	F	N0E4C0	GYCPRVYCENQPMLP	114	Casein kinase II subunit beta (CK II beta)
N0E4C0-QQGDFGYCPRVYCEN-109	Absent	Absent	Absent	Present	F	N0E4C0	QQGDFGYCPRVYCEN	109	Casein kinase II subunit beta (CK II beta)
N0E4C0-VKLYCPKCMDVYTPK-140	Absent	Absent	Absent	Present	F	N0E4C0	VKLYCPKCMDVYTPK	140	Casein kinase II subunit beta (CK II beta)
O08529-EAGFKLPCQLHQVIV-640	Absent	Absent	Absent	Present	F	O08529	EAGFKLPCQLHQVIV	640	Calpain-2 catalytic subunit (EC 3.4.22.53) (80 kDa M-calpain subunit) (CALP80) (Calcium-activated neutral proteinase 2) (CANP 2) (Calpain M-type) (Calpain-2 large subunit) (Millimolar-calpain) (M-calpain)
O08529-PHKDGDFCIRVFSEK-498	Absent	Absent	Absent	Present	F	O08529	PHKDGDFCIRVFSEK	498	Calpain-2 catalytic subunit (EC 3.4.22.53) (80 kDa M-calpain subunit) (CALP80) (Calcium-activated neutral proteinase 2) (CANP 2) (Calpain M-type) (Calpain-2 large subunit) (Millimolar-calpain) (M-calpain)
O08529-WKRPTEICADPQFII-82	Absent	Absent	Absent	Present	F	O08529	WKRPTEICADPQFII	82	Calpain-2 catalytic subunit (EC 3.4.22.53) (80 kDa M-calpain subunit) (CALP80) (Calcium-activated neutral proteinase 2) (CANP 2) (Calpain M-type) (Calpain-2 large subunit) (Millimolar-calpain) (M-calpain)
O08553-GLYDGPVCEVSVTPK-504	Absent	Absent	Absent	Present	F	O08553	GLYDGPVCEVSVTPK	504	Dihydropyrimidinase-related protein 2 (DRP-2) (Unc-33-like phosphoprotein 2) (ULIP-2)
O08553-NIFEGMECRGSPLVV-439	Absent	Absent	Absent	Present	F	O08553	NIFEGMECRGSPLVV	439	Dihydropyrimidinase-related protein 2 (DRP-2) (Unc-33-like phosphoprotein 2) (ULIP-2)
O08553-TIANQTNCPLYVTKV-248	Absent	Absent	Absent	Present	F	O08553	TIANQTNCPLYVTKV	248	Dihydropyrimidinase-related protein 2 (DRP-2) (Unc-33-like phosphoprotein 2) (ULIP-2)
O08600-GDGDRSACDFREDDS-110	Absent	Absent	Absent	Present	F	O08600	GDGDRSACDFREDDS	110	Endonuclease G, mitochondrial (Endo G) (EC 3.1.30.-)
O08601-LERVCKGCPSLAEHW-301	Absent	Absent	Present	Absent	D	O08601	LERVCKGCPSLAEHW	301	Microsomal triglyceride transfer protein large subunit
O08601-QERFLYACGFATHPD-397	Absent	Absent	Absent	Present	F	O08601	QERFLYACGFATHPD	397	Microsomal triglyceride transfer protein large subunit
O08692-FRIKETECTSTQERQ-76	Absent	Absent	Absent	Present	F	O08692	FRIKETECTSTQERQ	76	Neutrophilic granule protein (NGP) (Cystatin-like protein) (Myeloid bactenecin protein) (Myeloid secondary granule protein)
O08692-QERQPKDCDFLEDGE-87	Absent	Absent	Absent	Present	F	O08692	QERQPKDCDFLEDGE	87	Neutrophilic granule protein (NGP) (Cystatin-like protein) (Myeloid bactenecin protein) (Myeloid secondary granule protein)
O08715-PGREEQRCVDKPSTE-80	Absent	Absent	Present	Absent	D	O08715	PGREEQRCVDKPSTE	80	A-kinase anchor protein 1, mitochondrial (Dual specificity A-kinase-anchoring protein 1) (D-AKAP-1) (Protein kinase A-anchoring protein 1) (PRKA1) (Spermatid A-kinase anchor protein) (S-AKAP)
O08749-ALEYGASCEDIARVC-477	Absent	Present	Absent	Present	K	O08749	ALEYGASCEDIARVC	477	Dihydrolipoyl dehydrogenase, mitochondrial (EC 1.8.1.4) (Dihydrolipoamide dehydrogenase)
O08749-CEDIARVCHAHPTLS-484	Absent	Absent	Absent	Present	F	O08749	CEDIARVCHAHPTLS	484	Dihydrolipoyl dehydrogenase, mitochondrial (EC 1.8.1.4) (Dihydrolipoamide dehydrogenase)
O08807-FRTRENECHFYAGGQ-54	Absent	Absent	Present	Absent	D	O08807	FRTRENECHFYAGGQ	54	Peroxiredoxin-4 (EC 1.11.1.24) (Antioxidant enzyme AOE372) (Peroxiredoxin IV) (Prx-IV) (Thioredoxin peroxidase AO372) (Thioredoxin-dependent peroxide reductase A0372) (Thioredoxin-dependent peroxiredoxin 4)
O08807-INTEVVACSVDSQFT-151	Absent	Absent	Absent	Present	F	O08807	INTEVVACSVDSQFT	151	Peroxiredoxin-4 (EC 1.11.1.24) (Antioxidant enzyme AOE372) (Peroxiredoxin IV) (Prx-IV) (Thioredoxin peroxidase AO372) (Thioredoxin-dependent peroxide reductase A0372) (Thioredoxin-dependent peroxiredoxin 4)
O08914-AAFLNSMCPRSAEKL-437	Absent	Absent	Absent	Present	F	O08914	AAFLNSMCPRSAEKL	437	Fatty-acid amide hydrolase 1 (EC 3.5.1.99) (Anandamide amidohydrolase 1) (Fatty acid ester hydrolase) (EC 3.1.1.-) (Oleamide hydrolase 1)
O08914-DVDSLALCMKALLCE-293	Absent	Absent	Absent	Present	F	O08914	DVDSLALCMKALLCE	293	Fatty-acid amide hydrolase 1 (EC 3.5.1.99) (Anandamide amidohydrolase 1) (Fatty acid ester hydrolase) (EC 3.1.1.-) (Oleamide hydrolase 1)
O08914-LCMKALLCEDLFRLD-299	Absent	Absent	Absent	Present	F	O08914	LCMKALLCEDLFRLD	299	Fatty-acid amide hydrolase 1 (EC 3.5.1.99) (Anandamide amidohydrolase 1) (Fatty acid ester hydrolase) (EC 3.1.1.-) (Oleamide hydrolase 1)
O08966-PADLKMMCLEEDASE-322	Absent	Absent	Absent	Present	F	O08966	PADLKMMCLEEDASE	322	Solute carrier family 22 member 1 (Organic cation transporter 1) (mOCT1)
O08997-DLPNKKVCIDSEHSS-41	Absent	Present	Absent	Present	K	O08997	DLPNKKVCIDSEHSS	41	Copper transport protein ATOX1 (Metal transport protein ATX1)
O09012-RELVEGECGGANPLM-11	Absent	Absent	Absent	Present	F	O09012	RELVEGECGGANPLM	11	Peroxisomal targeting signal 1 receptor (PTS1 receptor) (PTS1R) (PTS1-BP) (PXR1P) (Peroxin-5) (Peroxisomal C-terminal targeting signal import receptor) (Peroxisome receptor 1)
O09012-RYNLGISCINLGAHR-566	Absent	Absent	Absent	Present	F	O09012	RYNLGISCINLGAHR	566	Peroxisomal targeting signal 1 receptor (PTS1 receptor) (PTS1R) (PTS1-BP) (PXR1P) (Peroxin-5) (Peroxisomal C-terminal targeting signal import receptor) (Peroxisome receptor 1)
O09131-EALELKECLAHTPKL-191	Absent	Absent	Absent	Present	F	O09131	EALELKECLAHTPKL	191	Glutathione S-transferase omega-1 (GSTO-1) (EC 2.5.1.18) (Glutathione S-transferase omega 1-1) (GSTO 1-1) (Glutathione-dependent dehydroascorbate reductase) (EC 1.8.5.1) (Monomethylarsonic acid reductase) (MMA(V) reductase) (EC 1.20.4.2) (S-(Phenacyl)glutathione reductase) (SPG-R) (p28)
O09131-LQDSPEACDYGL-236	Absent	Absent	Absent	Present	F	O09131	LQDSPEACDYGL	236	Glutathione S-transferase omega-1 (GSTO-1) (EC 2.5.1.18) (Glutathione S-transferase omega 1-1) (GSTO 1-1) (Glutathione-dependent dehydroascorbate reductase) (EC 1.8.5.1) (Monomethylarsonic acid reductase) (MMA(V) reductase) (EC 1.20.4.2) (S-(Phenacyl)glutathione reductase) (SPG-R) (p28)
O09131-VTESVITCEYLDEAY-90	Absent	Absent	Absent	Present	F	O09131	VTESVITCEYLDEAY	90	Glutathione S-transferase omega-1 (GSTO-1) (EC 2.5.1.18) (Glutathione S-transferase omega 1-1) (GSTO 1-1) (Glutathione-dependent dehydroascorbate reductase) (EC 1.8.5.1) (Monomethylarsonic acid reductase) (MMA(V) reductase) (EC 1.20.4.2) (S-(Phenacyl)glutathione reductase) (SPG-R) (p28)
O09158-MWKFDEDCYKKYGKI-64	Absent	Absent	Absent	Present	F	O09158	MWKFDEDCYKKYGKI	64	Cytochrome P450 3A25 (EC 1.14.14.1) (CYPIIIA25)
O09158-WPEPQEFCPERFSKE-415	Absent	Present	Absent	Absent	C	O09158	WPEPQEFCPERFSKE	415	Cytochrome P450 3A25 (EC 1.14.14.1) (CYPIIIA25)
O09173-CASEDPRCPGSLPKG-21	Absent	Absent	Absent	Present	F	O09173	CASEDPRCPGSLPKG	21	Homogentisate 1,2-dioxygenase (EC 1.13.11.5) (Homogentisate oxygenase) (Homogentisic acid oxidase) (Homogentisicase)
O09173-ISGFGNECASEDPRC-14	Absent	Present	Absent	Present	K	O09173	ISGFGNECASEDPRC	14	Homogentisate 1,2-dioxygenase (EC 1.13.11.5) (Homogentisate oxygenase) (Homogentisic acid oxidase) (Homogentisicase)
O09173-LAVHIFLCNSSMENR-138	Absent	Absent	Absent	Present	F	O09173	LAVHIFLCNSSMENR	138	Homogentisate 1,2-dioxygenase (EC 1.13.11.5) (Homogentisate oxygenase) (Homogentisic acid oxidase) (Homogentisicase)
O09173-LDENYYKCWEPLRSH-426	Absent	Present	Absent	Present	K	O09173	LDENYYKCWEPLRSH	426	Homogentisate 1,2-dioxygenase (EC 1.13.11.5) (Homogentisate oxygenase) (Homogentisic acid oxidase) (Homogentisicase)
O09173-NSSMENRCFYNSDGD-146	Absent	Present	Absent	Present	K	O09173	NSSMENRCFYNSDGD	146	Homogentisate 1,2-dioxygenase (EC 1.13.11.5) (Homogentisate oxygenase) (Homogentisic acid oxidase) (Homogentisicase)
O09173-PHGPDADCFEKASKA-377	Absent	Present	Absent	Present	K	O09173	PHGPDADCFEKASKA	377	Homogentisate 1,2-dioxygenase (EC 1.13.11.5) (Homogentisate oxygenase) (Homogentisic acid oxidase) (Homogentisicase)
O09173-PPYYHRNCMSEFMGL-338	Absent	Absent	Absent	Present	F	O09173	PPYYHRNCMSEFMGL	338	Homogentisate 1,2-dioxygenase (EC 1.13.11.5) (Homogentisate oxygenase) (Homogentisic acid oxidase) (Homogentisicase)
O09173-SLQPNEICVIQRGMR-180	Absent	Present	Absent	Present	K	O09173	SLQPNEICVIQRGMR	180	Homogentisate 1,2-dioxygenase (EC 1.13.11.5) (Homogentisate oxygenase) (Homogentisic acid oxidase) (Homogentisicase)
O09173-TKWGLKTCSCLDENY-416	Absent	Absent	Absent	Present	F	O09173	TKWGLKTCSCLDENY	416	Homogentisate 1,2-dioxygenase (EC 1.13.11.5) (Homogentisate oxygenase) (Homogentisic acid oxidase) (Homogentisicase)
O09173-VSGLYTLCGAGDIKS-120	Absent	Present	Absent	Present	K	O09173	VSGLYTLCGAGDIKS	120	Homogentisate 1,2-dioxygenase (EC 1.13.11.5) (Homogentisate oxygenase) (Homogentisic acid oxidase) (Homogentisicase)
O09173-WGLKTCSCLDENYYK-418	Absent	Absent	Absent	Present	F	O09173	WGLKTCSCLDENYYK	418	Homogentisate 1,2-dioxygenase (EC 1.13.11.5) (Homogentisate oxygenase) (Homogentisic acid oxidase) (Homogentisicase)
O09174-IFDGTDACVTPVLTF-292	Absent	Absent	Absent	Present	F	O09174	IFDGTDACVTPVLTF	292	Alpha-methylacyl-CoA racemase (EC 5.1.99.4) (2-methylacyl-CoA racemase)
O09174-KKTKAEWCQIFDGTD-283	Absent	Absent	Absent	Present	F	O09174	KKTKAEWCQIFDGTD	283	Alpha-methylacyl-CoA racemase (EC 5.1.99.4) (2-methylacyl-CoA racemase)
O35075-QIADGDICRNLSVPL-243	Absent	Present	Absent	Present	K	O35075	QIADGDICRNLSVPL	243	Vacuolar protein sorting-associated protein 26C (Down syndrome critical region protein 3 homolog) (Down syndrome critical region protein A homolog)
O35226-LITLANDCEVLTTLT-58	Absent	Absent	Absent	Present	F	O35226	LITLANDCEVLTTLT	58	26S proteasome non-ATPase regulatory subunit 4 (26S proteasome regulatory subunit RPN10) (26S proteasome regulatory subunit S5A) (Multiubiquitin chain-binding protein)
O35226-QDAVNIVCHSKTRSN-37	Absent	Absent	Absent	Present	F	O35226	QDAVNIVCHSKTRSN	37	26S proteasome non-ATPase regulatory subunit 4 (26S proteasome regulatory subunit RPN10) (26S proteasome regulatory subunit S5A) (Multiubiquitin chain-binding protein)
O35295-RFFFDVGCNKYGVFL-250	Absent	Absent	Absent	Present	F	O35295	RFFFDVGCNKYGVFL	250	Transcriptional activator protein Pur-beta (Purine-rich element-binding protein B) (Vascular actin single-stranded DNA-binding factor 2 p44 component)
O35381-KSLDLFNCEVTNLNA-123	Absent	Present	Absent	Present	K	O35381	KSLDLFNCEVTNLNA	123	Acidic leucine-rich nuclear phosphoprotein 32 family member A (Acidic nuclear phosphoprotein pp32) (Leucine-rich acidic nuclear protein) (LANP) (Potent heat-stable protein phosphatase 2A inhibitor I1PP2A)
O35386-DEELFRYCLLPEILK-134	Absent	Present	Absent	Present	K	O35386	DEELFRYCLLPEILK	134	Phytanoyl-CoA dioxygenase, peroxisomal (EC 1.14.11.18) (Lupus nephritis-associated peptide 1) (Phytanic acid oxidase) (Phytanoyl-CoA alpha-hydroxylase) (PhyH)
O35386-HIDRNNGCLVVLPGT-205	Absent	Absent	Absent	Present	F	O35386	HIDRNNGCLVVLPGT	205	Phytanoyl-CoA dioxygenase, peroxisomal (EC 1.14.11.18) (Lupus nephritis-associated peptide 1) (Phytanic acid oxidase) (Phytanoyl-CoA alpha-hydroxylase) (PhyH)
O35423-AEQGLENCWRRHREA-309	Absent	Present	Absent	Present	K	O35423	AEQGLENCWRRHREA	309	Alanine--glyoxylate aminotransferase (AGT) (EC 2.6.1.44) (Serine--pyruvate aminotransferase, mitochondrial) (SPT) (EC 2.6.1.51)
O35423-LREALQHCPKNKL-409	Absent	Absent	Absent	Present	F	O35423	LREALQHCPKNKL	409	Alanine--glyoxylate aminotransferase (AGT) (EC 2.6.1.44) (Serine--pyruvate aminotransferase, mitochondrial) (SPT) (EC 2.6.1.51)
O35423-TPVTSLYCLRESLAL-293	Absent	Absent	Absent	Present	F	O35423	TPVTSLYCLRESLAL	293	Alanine--glyoxylate aminotransferase (AGT) (EC 2.6.1.44) (Serine--pyruvate aminotransferase, mitochondrial) (SPT) (EC 2.6.1.51)
O35423-YLAKLWGCEGETRVI-275	Absent	Absent	Absent	Present	F	O35423	YLAKLWGCEGETRVI	275	Alanine--glyoxylate aminotransferase (AGT) (EC 2.6.1.44) (Serine--pyruvate aminotransferase, mitochondrial) (SPT) (EC 2.6.1.51)
O35459-FWRELVECFQKISKD-91	Absent	Present	Absent	Present	K	O35459	FWRELVECFQKISKD	91	Delta(3,5)-Delta(2,4)-dienoyl-CoA isomerase, mitochondrial (EC 5.3.3.-)
O35459-SACDIRYCTQDAFFQ-186	Absent	Absent	Absent	Present	F	O35459	SACDIRYCTQDAFFQ	186	Delta(3,5)-Delta(2,4)-dienoyl-CoA isomerase, mitochondrial (EC 5.3.3.-)
O35465-LANRKRECGNAHYQR-217	Absent	Absent	Absent	Present	F	O35465	LANRKRECGNAHYQR	217	Peptidyl-prolyl cis-trans isomerase FKBP8 (PPIase FKBP8) (EC 5.2.1.8) (38 kDa FK506-binding protein) (38 kDa FKBP) (FKBP-38) (mFKBP38) (FK506-binding protein 8) (FKBP-8) (FKBPR38) (Rotamase)
O35465-NTKVDMTCEEEEELL-251	Absent	Present	Present	Present	J	O35465	NTKVDMTCEEEEELL	251	Peptidyl-prolyl cis-trans isomerase FKBP8 (PPIase FKBP8) (EC 5.2.1.8) (38 kDa FK506-binding protein) (38 kDa FKBP) (FKBP-38) (mFKBP38) (FK506-binding protein 8) (FKBP-8) (FKBPR38) (Rotamase)
O35488-ASQFWDDCRKYNVTV-301	Absent	Present	Absent	Present	K	O35488	ASQFWDDCRKYNVTV	301	Long-chain fatty acid transport protein 2 (Arachidonate--CoA ligase) (EC 6.2.1.15) (Fatty acid transport protein 2) (FATP-2) (Fatty-acid-coenzyme A ligase, very long-chain 1) (Long-chain-fatty-acid--CoA ligase) (EC 6.2.1.3) (Phytanate--CoA ligase) (EC 6.2.1.24) (Solute carrier family 27 member 2) (Slc27a2) (THCA-CoA ligase) (EC 6.2.1.7) (Very long-chain acyl-CoA synthetase) (VLACS) (VLCS) (EC 6.2…
O35488-GELLRYLCNTPQKPN-320	Absent	Absent	Absent	Present	F	O35488	GELLRYLCNTPQKPN	320	Long-chain fatty acid transport protein 2 (Arachidonate--CoA ligase) (EC 6.2.1.15) (Fatty acid transport protein 2) (FATP-2) (Fatty-acid-coenzyme A ligase, very long-chain 1) (Long-chain-fatty-acid--CoA ligase) (EC 6.2.1.3) (Phytanate--CoA ligase) (EC 6.2.1.24) (Solute carrier family 27 member 2) (Slc27a2) (THCA-CoA ligase) (EC 6.2.1.7) (Very long-chain acyl-CoA synthetase) (VLACS) (VLCS) (EC 6.2…
O35488-GEVGLLVCKITQLTP-427	Absent	Present	Absent	Present	K	O35488	GEVGLLVCKITQLTP	427	Long-chain fatty acid transport protein 2 (Arachidonate--CoA ligase) (EC 6.2.1.15) (Fatty acid transport protein 2) (FATP-2) (Fatty-acid-coenzyme A ligase, very long-chain 1) (Long-chain-fatty-acid--CoA ligase) (EC 6.2.1.3) (Phytanate--CoA ligase) (EC 6.2.1.24) (Solute carrier family 27 member 2) (Slc27a2) (THCA-CoA ligase) (EC 6.2.1.7) (Very long-chain acyl-CoA synthetase) (VLACS) (VLCS) (EC 6.2…
O35488-RAKSLLHCFQCCGAK-146	Absent	Absent	Absent	Present	F	O35488	RAKSLLHCFQCCGAK	146	Long-chain fatty acid transport protein 2 (Arachidonate--CoA ligase) (EC 6.2.1.15) (Fatty acid transport protein 2) (FATP-2) (Fatty-acid-coenzyme A ligase, very long-chain 1) (Long-chain-fatty-acid--CoA ligase) (EC 6.2.1.3) (Phytanate--CoA ligase) (EC 6.2.1.24) (Solute carrier family 27 member 2) (Slc27a2) (THCA-CoA ligase) (EC 6.2.1.7) (Very long-chain acyl-CoA synthetase) (VLACS) (VLCS) (EC 6.2…
O35488-SLLHCFQCCGAKVLL-149	Absent	Absent	Absent	Present	F	O35488	SLLHCFQCCGAKVLL	149	Long-chain fatty acid transport protein 2 (Arachidonate--CoA ligase) (EC 6.2.1.15) (Fatty acid transport protein 2) (FATP-2) (Fatty-acid-coenzyme A ligase, very long-chain 1) (Long-chain-fatty-acid--CoA ligase) (EC 6.2.1.3) (Phytanate--CoA ligase) (EC 6.2.1.24) (Solute carrier family 27 member 2) (Slc27a2) (THCA-CoA ligase) (EC 6.2.1.7) (Very long-chain acyl-CoA synthetase) (VLACS) (VLCS) (EC 6.2…
O35488-VRDANGYCIKVPKGE-414	Absent	Present	Absent	Present	K	O35488	VRDANGYCIKVPKGE	414	Long-chain fatty acid transport protein 2 (Arachidonate--CoA ligase) (EC 6.2.1.15) (Fatty acid transport protein 2) (FATP-2) (Fatty-acid-coenzyme A ligase, very long-chain 1) (Long-chain-fatty-acid--CoA ligase) (EC 6.2.1.3) (Phytanate--CoA ligase) (EC 6.2.1.24) (Solute carrier family 27 member 2) (Slc27a2) (THCA-CoA ligase) (EC 6.2.1.7) (Very long-chain acyl-CoA synthetase) (VLACS) (VLCS) (EC 6.2…
O35490-ASIVGVNCHFDPSVS-217	Absent	Present	Absent	Present	K	O35490	ASIVGVNCHFDPSVS	217	Betaine--homocysteine S-methyltransferase 1 (EC 2.1.1.5)
O35490-GVRYIGGCCGFEPYH-299	Absent	Absent	Absent	Present	F	O35490	GVRYIGGCCGFEPYH	299	Betaine--homocysteine S-methyltransferase 1 (EC 2.1.1.5)
O35490-HGVPPGECAVRLVKA-201	Absent	Present	Absent	Present	K	O35490	HGVPPGECAVRLVKA	201	Betaine--homocysteine S-methyltransferase 1 (EC 2.1.1.5)
O35490-KPVAATMCIGPEGDL-186	Absent	Present	Absent	Present	K	O35490	KPVAATMCIGPEGDL	186	Betaine--homocysteine S-methyltransferase 1 (EC 2.1.1.5)
O35490-LAYHTPDCGKQGFID-256	Absent	Present	Absent	Present	K	O35490	LAYHTPDCGKQGFID	256	Betaine--homocysteine S-methyltransferase 1 (EC 2.1.1.5)
O35490-QKVNEAACDIARQVA-104	Present	Present	Present	Present	M	O35490	QKVNEAACDIARQVA	104	Betaine--homocysteine S-methyltransferase 1 (EC 2.1.1.5)
O35490-QTPSYLSCKSEVEVK-131	Present	Present	Present	Present	M	O35490	QTPSYLSCKSEVEVK	131	Betaine--homocysteine S-methyltransferase 1 (EC 2.1.1.5)
O35490-VRYIGGCCGFEPYHI-300	Absent	Absent	Absent	Present	F	O35490	VRYIGGCCGFEPYHI	300	Betaine--homocysteine S-methyltransferase 1 (EC 2.1.1.5)
O35593-LQDYSEHCKHNESVV-238	Absent	Absent	Absent	Present	F	O35593	LQDYSEHCKHNESVV	238	26S proteasome non-ATPase regulatory subunit 14 (EC 3.4.19.-) (26S proteasome regulatory subunit RPN11) (MAD1)
O35643-AQFQIRDCPLNTEAA-863	Absent	Absent	Absent	Present	F	O35643	AQFQIRDCPLNTEAA	863	AP-1 complex subunit beta-1 (Adaptor protein complex AP-1 subunit beta-1) (Adaptor-related protein complex 1 subunit beta-1) (Beta-1-adaptin) (Beta-adaptin 1) (Clathrin assembly protein complex 1 beta large chain) (Golgi adaptor HA1/AP1 adaptin beta subunit)
O35643-ESVIATLCENLDSLD-433	Absent	Present	Absent	Present	K	O35643	ESVIATLCENLDSLD	433	AP-1 complex subunit beta-1 (Adaptor protein complex AP-1 subunit beta-1) (Adaptor-related protein complex 1 subunit beta-1) (Beta-1-adaptin) (Beta-adaptin 1) (Clathrin assembly protein complex 1 beta large chain) (Golgi adaptor HA1/AP1 adaptin beta subunit)
O35643-LFPDVVNCMQTDNLE-57	Absent	Absent	Absent	Present	F	O35643	LFPDVVNCMQTDNLE	57	AP-1 complex subunit beta-1 (Adaptor protein complex AP-1 subunit beta-1) (Adaptor-related protein complex 1 subunit beta-1) (Beta-1-adaptin) (Beta-adaptin 1) (Clathrin assembly protein complex 1 beta large chain) (Golgi adaptor HA1/AP1 adaptin beta subunit)
O35658-KKTLVLDCHYPEDEI-182	Absent	Present	Absent	Present	K	O35658	KKTLVLDCHYPEDEI	182	Complement component 1 Q subcomponent-binding protein, mitochondrial (GC1q-R protein) (Glycoprotein gC1qBP) (C1qBP)
O35728-FPSACLQCLSGSNIR-86	Absent	Absent	Absent	Present	F	O35728	FPSACLQCLSGSNIR	86	Cytochrome P450 4A14 (CYPIVA14) (Lauric acid hydroxylase)
O35728-GRLSHHACQIAHEHT-253	Absent	Absent	Absent	Present	F	O35728	GRLSHHACQIAHEHT	253	Cytochrome P450 4A14 (CYPIVA14) (Lauric acid hydroxylase)
O35728-HPLEIFHCVSLMTLD-185	Absent	Absent	Absent	Present	F	O35728	HPLEIFHCVSLMTLD	185	Cytochrome P450 4A14 (CYPIVA14) (Lauric acid hydroxylase)
O35728-SKNGIHLCLKKLR-502	Absent	Absent	Absent	Present	F	O35728	SKNGIHLCLKKLR	502	Cytochrome P450 4A14 (CYPIVA14) (Lauric acid hydroxylase)
O35728-VEKFPSACLQCLSGS-83	Absent	Absent	Absent	Present	F	O35728	VEKFPSACLQCLSGS	83	Cytochrome P450 4A14 (CYPIVA14) (Lauric acid hydroxylase)
O35945-KEGAKLECGGGRWGN-370	Absent	Absent	Absent	Present	F	O35945	KEGAKLECGGGRWGN	370	Aldehyde dehydrogenase, cytosolic 1 (EC 1.2.1.3) (ALDH class 1) (ALDH-E1) (ALHDII) (Aldehyde dehydrogenase family 1 member A7) (Aldehyde dehydrogenase phenobarbital-inducible)
O35945-KLGPALSCGNTVVVK-186	Absent	Absent	Absent	Present	F	O35945	KLGPALSCGNTVVVK	186	Aldehyde dehydrogenase, cytosolic 1 (EC 1.2.1.3) (ALDH class 1) (ALDH-E1) (ALHDII) (Aldehyde dehydrogenase family 1 member A7) (Aldehyde dehydrogenase phenobarbital-inducible)
O35945-PATEEVICHVEEGDK-50	Absent	Present	Absent	Present	K	O35945	PATEEVICHVEEGDK	50	Aldehyde dehydrogenase, cytosolic 1 (EC 1.2.1.3) (ALDH class 1) (ALDH-E1) (ALHDII) (Aldehyde dehydrogenase family 1 member A7) (Aldehyde dehydrogenase phenobarbital-inducible)
O35969-ALVPPADCRYYAFPQ-220	Absent	Absent	Absent	Present	F	O35969	ALVPPADCRYYAFPQ	220	Guanidinoacetate N-methyltransferase (EC 2.1.1.2)
O35969-EEHWIIECNDGVFQR-91	Absent	Present	Absent	Present	K	O35969	EEHWIIECNDGVFQR	91	Guanidinoacetate N-methyltransferase (EC 2.1.1.2)
O35969-GFLKENICTEVMALV-208	Absent	Absent	Absent	Present	F	O35969	GFLKENICTEVMALV	208	Guanidinoacetate N-methyltransferase (EC 2.1.1.2)
O35969-TGGVLTYCNLTSWGE-169	Absent	Absent	Absent	Present	F	O35969	TGGVLTYCNLTSWGE	169	Guanidinoacetate N-methyltransferase (EC 2.1.1.2)
O54692-LRLAPILCDGTTTFV-568	Absent	Absent	Absent	Present	F	O54692	LRLAPILCDGTTTFV	568	Centromere/kinetochore protein zw10 homolog
O54734-LRELGSECGIEFDEE-130	Absent	Present	Absent	Present	K	O54734	LRELGSECGIEFDEE	130	Dolichyl-diphosphooligosaccharide--protein glycosyltransferase 48 kDa subunit (DDOST 48 kDa subunit) (Oligosaccharyl transferase 48 kDa subunit)
O54749-FSMGKRACLGEQLAK-447	Absent	Absent	Absent	Present	F	O54749	FSMGKRACLGEQLAK	447	Cytochrome P450 2J5 (EC 1.14.14.1) (Arachidonic acid epoxygenase) (CYPIIJ5)
O54749-NAVSNIICSVTFGER-193	Absent	Absent	Absent	Present	F	O54749	NAVSNIICSVTFGER	193	Cytochrome P450 2J5 (EC 1.14.14.1) (Arachidonic acid epoxygenase) (CYPIIJ5)
O54749-SPASYRICAIPRV-496	Absent	Absent	Absent	Present	F	O54749	SPASYRICAIPRV	496	Cytochrome P450 2J5 (EC 1.14.14.1) (Arachidonic acid epoxygenase) (CYPIIJ5)
O54774-HKDLILQCLDDKDES-348	Absent	Present	Absent	Present	K	O54774	HKDLILQCLDDKDES	348	AP-3 complex subunit delta-1 (AP-3 complex subunit delta) (Adaptor-related protein complex 3 subunit delta-1) (Delta-adaptin) (mBLVR1)
O54774-ITSPKDECEVLKGEE-898	Absent	Absent	Absent	Present	F	O54774	ITSPKDECEVLKGEE	898	AP-3 complex subunit delta-1 (AP-3 complex subunit delta) (Adaptor-related protein complex 3 subunit delta-1) (Delta-adaptin) (mBLVR1)
O54774-SVSVDGKCSDATLLS-1179	Absent	Absent	Absent	Present	F	O54774	SVSVDGKCSDATLLS	1179	AP-3 complex subunit delta-1 (AP-3 complex subunit delta) (Adaptor-related protein complex 3 subunit delta-1) (Delta-adaptin) (mBLVR1)
O54909-DLSGVTDCMEHALTA-267	Absent	Absent	Absent	Present	F	O54909	DLSGVTDCMEHALTA	267	Retinol dehydrogenase 16 (EC 1.1.1.105) (EC 1.1.1.209) (EC 1.1.1.315) (EC 1.1.1.53) (Cis-retinol androgen dehydrogenase 1)
O54909-KYVFITGCDSGFGTL-37	Absent	Absent	Absent	Present	F	O54909	KYVFITGCDSGFGTL	37	Retinol dehydrogenase 16 (EC 1.1.1.105) (EC 1.1.1.209) (EC 1.1.1.315) (EC 1.1.1.53) (Cis-retinol androgen dehydrogenase 1)
O54909-MEHALTACHPRTRYS-275	Absent	Absent	Absent	Present	F	O54909	MEHALTACHPRTRYS	275	Retinol dehydrogenase 16 (EC 1.1.1.105) (EC 1.1.1.209) (EC 1.1.1.315) (EC 1.1.1.53) (Cis-retinol androgen dehydrogenase 1)
O54909-VTSSARLCSNTQMLW-220	Absent	Absent	Absent	Present	F	O54909	VTSSARLCSNTQMLW	220	Retinol dehydrogenase 16 (EC 1.1.1.105) (EC 1.1.1.209) (EC 1.1.1.315) (EC 1.1.1.53) (Cis-retinol androgen dehydrogenase 1)
O54962-REWLKDTCGANAKQS-67	Absent	Absent	Absent	Present	F	O54962	REWLKDTCGANAKQS	67	Barrier-to-autointegration factor (LAP2-binding protein 1) [Cleaved into: Barrier-to-autointegration factor, N-terminally processed]
O55029-AHSDYIRCIAVHPTQ-104	Absent	Absent	Absent	Present	F	O55029	AHSDYIRCIAVHPTQ	104	Coatomer subunit beta' (Beta'-coat protein) (Beta'-COP) (p102)
O55029-AVKDMGSCEIYPQTI-351	Absent	Absent	Absent	Present	F	O55029	AVKDMGSCEIYPQTI	351	Coatomer subunit beta' (Beta'-coat protein) (Beta'-COP) (p102)
O55029-LVKTFEVCDLPVRAA-56	Absent	Present	Absent	Present	K	O55029	LVKTFEVCDLPVRAA	56	Coatomer subunit beta' (Beta'-coat protein) (Beta'-COP) (p102)
O55029-YGMERVWCVASLRGS-276	Absent	Absent	Absent	Present	F	O55029	YGMERVWCVASLRGS	276	Coatomer subunit beta' (Beta'-coat protein) (Beta'-COP) (p102)
O55135-ALGNVTTCNDYVALV-110	Absent	Absent	Absent	Present	F	O55135	ALGNVTTCNDYVALV	110	Eukaryotic translation initiation factor 6 (eIF-6) (B4 integrin interactor) (CAB) (p27(BBP))
O55222-DVKFSFQCPGRMYAP-346	Absent	Absent	Absent	Present	F	O55222	DVKFSFQCPGRMYAP	346	Integrin-linked protein kinase (EC 2.7.11.1) (59 kDa serine/threonine-protein kinase) (Beta-integrin-linked kinase) (ILK-1) (ILK-2) (p59ILK)
O55222-FSPLHWACREGRSAV-42	Absent	Absent	Absent	Present	F	O55222	FSPLHWACREGRSAV	42	Integrin-linked protein kinase (EC 2.7.11.1) (59 kDa serine/threonine-protein kinase) (Beta-integrin-linked kinase) (ILK-1) (ILK-2) (p59ILK)
O55222-SRDFNEECPRLRIFS-239	Absent	Present	Absent	Present	K	O55222	SRDFNEECPRLRIFS	239	Integrin-linked protein kinase (EC 2.7.11.1) (59 kDa serine/threonine-protein kinase) (Beta-integrin-linked kinase) (ILK-1) (ILK-2) (p59ILK)
O55239-SPVVTYVCDLEGNRM-115	Absent	Absent	Absent	Present	F	O55239	SPVVTYVCDLEGNRM	115	Nicotinamide N-methyltransferase (EC 2.1.1.1)
O55239-YSFGSRHCAENEILR-32	Absent	Absent	Absent	Present	F	O55239	YSFGSRHCAENEILR	32	Nicotinamide N-methyltransferase (EC 2.1.1.1)
O70194-DIDLIVRCEHDGVMT-375	Absent	Present	Absent	Present	K	O70194	DIDLIVRCEHDGVMT	375	Eukaryotic translation initiation factor 3 subunit D (eIF3d) (Eukaryotic translation initiation factor 3 subunit 7) (eIF-3-zeta) (eIF3 p66)
O70194-NHNFSQQCLRMGRER-327	Absent	Absent	Absent	Present	F	O70194	NHNFSQQCLRMGRER	327	Eukaryotic translation initiation factor 3 subunit D (eIF3d) (Eukaryotic translation initiation factor 3 subunit 7) (eIF-3-zeta) (eIF3 p66)
O70194-NPSGWGPCAVPEQFR-19	Absent	Absent	Absent	Present	F	O70194	NPSGWGPCAVPEQFR	19	Eukaryotic translation initiation factor 3 subunit D (eIF3d) (Eukaryotic translation initiation factor 3 subunit 7) (eIF-3-zeta) (eIF3 p66)
O70251-DMTKLEECVRSIQAD-161	Absent	Present	Absent	Present	K	O70251	DMTKLEECVRSIQAD	161	Elongation factor 1-beta (EF-1-beta)
O70251-GPPPADLCHALRWYN-50	Absent	Present	Absent	Present	K	O70251	GPPPADLCHALRWYN	50	Elongation factor 1-beta (EF-1-beta)
O70378-NKAVLHLC-207	Absent	Absent	Absent	Present	F	O70378	NKAVLHLC	207	ER membrane protein complex subunit 8 (Neighbor of COX4)
O70400-KAAIANLCIGDLITA-45	Absent	Absent	Absent	Present	F	O70400	KAAIANLCIGDLITA	45	PDZ and LIM domain protein 1 (C-terminal LIM domain protein 1) (Elfin) (LIM domain protein CLP-36)
O70400-KLPICDKCGTGIVGV-261	Absent	Absent	Absent	Present	F	O70400	KLPICDKCGTGIVGV	261	PDZ and LIM domain protein 1 (C-terminal LIM domain protein 1) (Elfin) (LIM domain protein CLP-36)
O70400-NAQKLPICDKCGTGI-258	Absent	Absent	Absent	Present	F	O70400	NAQKLPICDKCGTGI	258	PDZ and LIM domain protein 1 (C-terminal LIM domain protein 1) (Elfin) (LIM domain protein CLP-36)
O70435-STAIGIRCKDGVVFG-42	Absent	Absent	Absent	Present	F	O70435	STAIGIRCKDGVVFG	42	Proteasome subunit alpha type-3 (Macropain subunit C8) (Multicatalytic endopeptidase complex subunit C8) (Proteasome component C8) (Proteasome subunit K)
O70492-PLAQNERCLHMFLQD-140	Absent	Absent	Absent	Present	F	O70492	PLAQNERCLHMFLQD	140	Sorting nexin-3 (SDP3 protein)
O70503-FRAFQVWCVGNEALV-38	Absent	Absent	Absent	Present	F	O70503	FRAFQVWCVGNEALV	38	Very-long-chain 3-oxoacyl-CoA reductase (EC 1.1.1.330) (17-beta-hydroxysteroid dehydrogenase 12) (17-beta-HSD 12) (3-ketoacyl-CoA reductase) (KAR) (Estradiol 17-beta-dehydrogenase 12) (EC 1.1.1.62) (KIK-I)
O70503-FVDFFSQCLHEEYKS-215	Absent	Absent	Absent	Present	F	O70503	FVDFFSQCLHEEYKS	215	Very-long-chain 3-oxoacyl-CoA reductase (EC 1.1.1.330) (17-beta-hydroxysteroid dehydrogenase 12) (17-beta-HSD 12) (3-ketoacyl-CoA reductase) (KAR) (Estradiol 17-beta-dehydrogenase 12) (EC 1.1.1.62) (KIK-I)
O70503-NINVLSVCKVTRLVL-166	Absent	Absent	Absent	Present	F	O70503	NINVLSVCKVTRLVL	166	Very-long-chain 3-oxoacyl-CoA reductase (EC 1.1.1.330) (17-beta-hydroxysteroid dehydrogenase 12) (17-beta-HSD 12) (3-ketoacyl-CoA reductase) (KAR) (Estradiol 17-beta-dehydrogenase 12) (EC 1.1.1.62) (KIK-I)
O70569-AQDVAQRCKELGITA-85	Absent	Absent	Absent	Present	F	O70569	AQDVAQRCKELGITA	85	Ribosomal protein S14
O70570-DDTGSYKCGLGTSNR-110	Absent	Absent	Present	Absent	D	O70570	DDTGSYKCGLGTSNR	110	Polymeric immunoglobulin receptor (PIgR) (Poly-Ig receptor) [Cleaved into: Secretory component]
O70570-EIVTTTECTAEPEES-728	Absent	Absent	Absent	Present	F	O70570	EIVTTTECTAEPEES	728	Polymeric immunoglobulin receptor (PIgR) (Poly-Ig receptor) [Cleaved into: Secretory component]
O70589-EVLEEISCYPENNDA-418	Absent	Present	Absent	Present	K	O70589	EVLEEISCYPENNDA	418	Peripheral plasma membrane protein CASK (EC 2.7.11.1) (Calcium/calmodulin-dependent serine protein kinase)
O88342-ATGSDDNCAAFFEGP-170	Absent	Present	Absent	Present	K	O88342	ATGSDDNCAAFFEGP	170	WD repeat-containing protein 1 (Actin-interacting protein 1) (AIP1)
O88342-DHSRFVNCVRFSPDG-194	Absent	Absent	Absent	Present	F	O88342	DHSRFVNCVRFSPDG	194	WD repeat-containing protein 1 (Actin-interacting protein 1) (AIP1)
O88342-ESEQLVSCSMDDTVR-382	Absent	Absent	Absent	Present	F	O88342	ESEQLVSCSMDDTVR	382	WD repeat-containing protein 1 (Actin-interacting protein 1) (AIP1)
O88342-GKTGEKVCALGESKA-225	Absent	Absent	Absent	Present	F	O88342	GKTGEKVCALGESKA	225	WD repeat-containing protein 1 (Actin-interacting protein 1) (AIP1)
O88342-LLKDQKKCFSIDNPG-438	Absent	Present	Absent	Present	K	O88342	LLKDQKKCFSIDNPG	438	WD repeat-containing protein 1 (Actin-interacting protein 1) (AIP1)
O88428-DKARLEGCSKFALMY-319	Absent	Absent	Absent	Present	F	O88428	DKARLEGCSKFALMY	319	Bifunctional 3'-phosphoadenosine 5'-phosphosulfate synthase 2 (PAPS synthase 2) (PAPSS 2) (Sulfurylase kinase 2) (SK 2) (SK2) [Includes: Sulfate adenylyltransferase (EC 2.7.7.4) (ATP-sulfurylase) (Sulfate adenylate transferase) (SAT); Adenylyl-sulfate kinase (EC 2.7.1.25) (3'-phosphoadenosine-5'-phosphosulfate synthase) (APS kinase) (Adenosine-5'-phosphosulfate 3'-phosphotransferase) (Adenylylsul…
O88428-EKPETPECVLKTNLS-191	Absent	Present	Absent	Present	K	O88428	EKPETPECVLKTNLS	191	Bifunctional 3'-phosphoadenosine 5'-phosphosulfate synthase 2 (PAPS synthase 2) (PAPSS 2) (Sulfurylase kinase 2) (SK 2) (SK2) [Includes: Sulfate adenylyltransferase (EC 2.7.7.4) (ATP-sulfurylase) (Sulfate adenylate transferase) (SAT); Adenylyl-sulfate kinase (EC 2.7.1.25) (3'-phosphoadenosine-5'-phosphosulfate synthase) (APS kinase) (Adenosine-5'-phosphosulfate 3'-phosphotransferase) (Adenylylsul…
O88451-DLSVVTDCMEHALTA-266	Absent	Absent	Absent	Present	F	O88451	DLSVVTDCMEHALTA	266	Retinol dehydrogenase 7 (EC 1.1.1.105) (Cis-retinol/3alpha-hydroxysterol short-chain dehydrogenase isozyme 2) (Cis-retinol/androgen dehydrogenase type 2) (CRAD-2)
O88451-IQSLTDTCSDDLSVV-256	Absent	Absent	Absent	Present	F	O88451	IQSLTDTCSDDLSVV	256	Retinol dehydrogenase 7 (EC 1.1.1.105) (Cis-retinol/3alpha-hydroxysterol short-chain dehydrogenase isozyme 2) (Cis-retinol/androgen dehydrogenase type 2) (CRAD-2)
O88451-MEHALTACHPRTRYS-274	Absent	Absent	Absent	Present	F	O88451	MEHALTACHPRTRYS	274	Retinol dehydrogenase 7 (EC 1.1.1.105) (Cis-retinol/3alpha-hydroxysterol short-chain dehydrogenase isozyme 2) (Cis-retinol/androgen dehydrogenase type 2) (CRAD-2)
O88451-SLCGGGYCISKYGVE-176	Absent	Absent	Absent	Present	F	O88451	SLCGGGYCISKYGVE	176	Retinol dehydrogenase 7 (EC 1.1.1.105) (Cis-retinol/3alpha-hydroxysterol short-chain dehydrogenase isozyme 2) (Cis-retinol/androgen dehydrogenase type 2) (CRAD-2)
O88451-SMGRVSLCGGGYCIS-171	Absent	Absent	Absent	Present	F	O88451	SMGRVSLCGGGYCIS	171	Retinol dehydrogenase 7 (EC 1.1.1.105) (Cis-retinol/3alpha-hydroxysterol short-chain dehydrogenase isozyme 2) (Cis-retinol/androgen dehydrogenase type 2) (CRAD-2)
O88456-DGFGIDTCRSMVAVM-144	Absent	Absent	Absent	Present	F	O88456	DGFGIDTCRSMVAVM	144	Calpain small subunit 1 (CSS1) (Calcium-activated neutral proteinase small subunit) (CANP small subunit) (Calcium-dependent protease small subunit) (CDPS) (Calcium-dependent protease small subunit 1) (Calpain regulatory subunit)
O88543-IDQEMLKCIELDERL-383	Absent	Present	Absent	Absent	C	O88543	IDQEMLKCIELDERL	383	COP9 signalosome complex subunit 3 (SGN3) (Signalosome subunit 3) (JAB1-containing signalosome subunit 3)
O88569-QWGKLTDCVVMRDPA-50	Absent	Absent	Absent	Present	F	O88569	QWGKLTDCVVMRDPA	50	Heterogeneous nuclear ribonucleoproteins A2/B1 (hnRNP A2/B1)
O88587-DTLLLEECGLLRKGT-200	Absent	Present	Absent	Present	K	O88587	DTLLLEECGLLRKGT	200	Catechol O-methyltransferase (EC 2.1.1.6)
O88587-RGSSSFECTHYSSYL-234	Absent	Present	Absent	Present	K	O88587	RGSSSFECTHYSSYL	234	Catechol O-methyltransferase (EC 2.1.1.6)
O88597-ECQNYKRCLEILEQM-163	Absent	Present	Absent	Present	K	O88597	ECQNYKRCLEILEQM	163	Beclin-1 (Coiled-coil myosin-like BCL2-interacting protein) [Cleaved into: Beclin-1-C 35 kDa; Beclin-1-C 37 kDa]
O88736-DLHLCLACRNLSKAR-35	Absent	Absent	Absent	Present	F	O88736	DLHLCLACRNLSKAR	35	3-keto-steroid reductase/17-beta-hydroxysteroid dehydrogenase 7 (17-beta-hydroxysteroid dehydrogenase 7) (17-beta-HSD 7) (3-keto-steroid reductase) (EC 1.1.1.270) (Dihydrotestosterone oxidoreductase) (EC 1.1.1.210) (Estradiol 17-beta-dehydrogenase 7) (EC 1.1.1.62)
O88736-EDDDLHLCLACRNLS-32	Absent	Absent	Absent	Present	F	O88736	EDDDLHLCLACRNLS	32	3-keto-steroid reductase/17-beta-hydroxysteroid dehydrogenase 7 (17-beta-hydroxysteroid dehydrogenase 7) (17-beta-HSD 7) (3-keto-steroid reductase) (EC 1.1.1.270) (Dihydrotestosterone oxidoreductase) (EC 1.1.1.210) (Estradiol 17-beta-dehydrogenase 7) (EC 1.1.1.62)
O88736-RELEPLLCHADNPSQ-158	Absent	Absent	Absent	Present	F	O88736	RELEPLLCHADNPSQ	158	3-keto-steroid reductase/17-beta-hydroxysteroid dehydrogenase 7 (17-beta-hydroxysteroid dehydrogenase 7) (17-beta-HSD 7) (3-keto-steroid reductase) (EC 1.1.1.270) (Dihydrotestosterone oxidoreductase) (EC 1.1.1.210) (Estradiol 17-beta-dehydrogenase 7) (EC 1.1.1.62)
O88811-KIFHLEVCSRDFATE-85	Absent	Absent	Absent	Present	F	O88811	KIFHLEVCSRDFATE	85	Signal transducing adapter molecule 2 (STAM-2) (Hrs-binding protein)
O88833-GRLAKQACQLAHDHT-255	Absent	Absent	Absent	Present	F	O88833	GRLAKQACQLAHDHT	255	Cytochrome P450 4A10 (CYPIVA10) (Cytochrome P450-LA-omega 1) (Cytochrome P452) (Lauric acid omega-hydroxylase) (Long-chain fatty acid omega-monooxygenase) (EC 1.14.14.80)
O88908-ELPPASRCVLVFEQV-233	Absent	Present	Absent	Present	K	O88908	ELPPASRCVLVFEQV	233	Sterol O-acyltransferase 2 (EC 2.3.1.26) (Acyl-coenzyme A:cholesterol acyltransferase 2) (ACAT-2) (Cholesterol acyltransferase 2)
O88908-ETVPGIFCVRGGKGI-259	Absent	Absent	Absent	Present	F	O88908	ETVPGIFCVRGGKGI	259	Sterol O-acyltransferase 2 (EC 2.3.1.26) (Acyl-coenzyme A:cholesterol acyltransferase 2) (ACAT-2) (Cholesterol acyltransferase 2)
O88958-TGSTPLGCYQKLIEY-48	Absent	Absent	Absent	Present	F	O88958	TGSTPLGCYQKLIEY	48	Glucosamine-6-phosphate isomerase 1 (EC 3.5.99.6) (Glucosamine-6-phosphate deaminase 1) (GNPDA 1) (GlcN6P deaminase 1) (Oscillin)
O88986-ALVFVDECHATGFLG-230	Absent	Absent	Absent	Present	F	O88986	ALVFVDECHATGFLG	230	2-amino-3-ketobutyrate coenzyme A ligase, mitochondrial (AKB ligase) (EC 2.3.1.29) (Aminoacetone synthase) (Glycine acetyltransferase)
O88986-IAPLQDICRLAAQYG-215	Absent	Present	Absent	Present	K	O88986	IAPLQDICRLAAQYG	215	2-amino-3-ketobutyrate coenzyme A ligase, mitochondrial (AKB ligase) (EC 2.3.1.29) (Aminoacetone synthase) (Glycine acetyltransferase)
O88986-LSSTRFICGTQSIHK-103	Absent	Absent	Absent	Present	F	O88986	LSSTRFICGTQSIHK	103	2-amino-3-ketobutyrate coenzyme A ligase, mitochondrial (AKB ligase) (EC 2.3.1.29) (Aminoacetone synthase) (Glycine acetyltransferase)
O88986-SALAQLRCILDSELE-26	Present	Present	Present	Present	M	O88986	SALAQLRCILDSELE	26	2-amino-3-ketobutyrate coenzyme A ligase, mitochondrial (AKB ligase) (EC 2.3.1.29) (Aminoacetone synthase) (Glycine acetyltransferase)
O88986-SEEDIDRCVEAFVEV-401	Absent	Present	Absent	Present	K	O88986	SEEDIDRCVEAFVEV	401	2-amino-3-ketobutyrate coenzyme A ligase, mitochondrial (AKB ligase) (EC 2.3.1.29) (Aminoacetone synthase) (Glycine acetyltransferase)
O88986-SGADHPICPVMLGDA-346	Absent	Present	Absent	Present	K	O88986	SGADHPICPVMLGDA	346	2-amino-3-ketobutyrate coenzyme A ligase, mitochondrial (AKB ligase) (EC 2.3.1.29) (Aminoacetone synthase) (Glycine acetyltransferase)
O89051-PDAVAVDCKDPGDVV-38	Absent	Absent	Absent	Present	F	O89051	PDAVAVDCKDPGDVV	38	Integral membrane protein 2B (Immature BRI2) (imBRI2) (Protein E25B) (Transmembrane protein BRI) (Bri) [Cleaved into: BRI2, membrane form (Mature BRI2) (mBRI2); BRI2 intracellular domain (BRI2 ICD); BRI2C, soluble form; Bri23 peptide (Bri2-23) (ABri23) (C-terminal peptide) (P23 peptide)]
O89079-FQELADKCSPTLLLL-212	Absent	Absent	Absent	Present	F	O89079	FQELADKCSPTLLLL	212	Coatomer subunit epsilon (Epsilon-coat protein) (Epsilon-COP)
O89079-LLNGQAACHSAQGRW-225	Absent	Absent	Absent	Present	F	O89079	LLNGQAACHSAQGRW	225	Coatomer subunit epsilon (Epsilon-coat protein) (Epsilon-COP)
O89079-YIGSYQQCINEAQRV-34	Absent	Absent	Absent	Present	F	O89079	YIGSYQQCINEAQRV	34	Coatomer subunit epsilon (Epsilon-coat protein) (Epsilon-COP)
O89112-QSHIQQICENILTSG-183	Absent	Absent	Absent	Present	F	O89112	QSHIQQICENILTSG	183	Glutathione S-transferase LANCL1 (EC 2.5.1.18) (40 kDa erythrocyte membrane protein) (p40) (LanC-like protein 1)
P00186-DPTSASSCYLEEHVS-158	Absent	Present	Absent	Present	K	P00186	DPTSASSCYLEEHVS	158	Cytochrome P450 1A2 (EC 1.14.14.1) (CYPIA2) (Cholesterol 25-hydroxylase) (Cytochrome P450-P2) (Cytochrome P450-P3) (Hydroperoxy icosatetraenoate dehydratase) (EC 4.2.1.152)
P00186-FHIPKERCIYINQWQ-404	Absent	Present	Absent	Present	K	P00186	FHIPKERCIYINQWQ	404	Cytochrome P450 1A2 (EC 1.14.14.1) (CYPIA2) (Cholesterol 25-hydroxylase) (Cytochrome P450-P2) (Cytochrome P450-P3) (Hydroperoxy icosatetraenoate dehydratase) (EC 4.2.1.152)
P00329-ASPLDKVCLIGCGFS-171	Absent	Absent	Absent	Present	F	P00329	ASPLDKVCLIGCGFS	171	Alcohol dehydrogenase 1 (EC 1.1.1.1) (ADH-A2) (Alcohol dehydrogenase A subunit)
P00329-DKVCLIGCGFSTGYG-175	Absent	Absent	Absent	Present	F	P00329	DKVCLIGCGFSTGYG	175	Alcohol dehydrogenase 1 (EC 1.1.1.1) (ADH-A2) (Alcohol dehydrogenase A subunit)
P00329-FSPQCGECRICKHPE-101	Absent	Present	Present	Present	J	P00329	FSPQCGECRICKHPE	101	Alcohol dehydrogenase 1 (EC 1.1.1.1) (ADH-A2) (Alcohol dehydrogenase A subunit)
P00329-IPLFSPQCGECRICK-98	Absent	Present	Present	Present	J	P00329	IPLFSPQCGECRICK	98	Alcohol dehydrogenase 1 (EC 1.1.1.1) (ADH-A2) (Alcohol dehydrogenase A subunit)
P00329-KHPESNFCSRSDLLM-112	Absent	Present	Present	Present	J	P00329	KHPESNFCSRSDLLM	112	Alcohol dehydrogenase 1 (EC 1.1.1.1) (ADH-A2) (Alcohol dehydrogenase A subunit)
P00329-KMVATGVCRSDDHVV-47	Absent	Present	Absent	Present	K	P00329	KMVATGVCRSDDHVV	47	Alcohol dehydrogenase 1 (EC 1.1.1.1) (ADH-A2) (Alcohol dehydrogenase A subunit)
P00329-SVGEGVTCVKPGDKV-83	Absent	Present	Absent	Present	K	P00329	SVGEGVTCVKPGDKV	83	Alcohol dehydrogenase 1 (EC 1.1.1.1) (ADH-A2) (Alcohol dehydrogenase A subunit)
P00493-FIRLKSYCNDQSTGD-106	Absent	Absent	Absent	Present	F	P00493	FIRLKSYCNDQSTGD	106	Hypoxanthine-guanine phosphoribosyltransferase (HGPRT) (HGPRTase) (EC 2.4.2.8) (HPRT B)
P00493-FRDLNHVCVISETGK-206	Absent	Absent	Absent	Present	F	P00493	FRDLNHVCVISETGK	206	Hypoxanthine-guanine phosphoribosyltransferase (HGPRT) (HGPRTase) (EC 2.4.2.8) (HPRT B)
P00493-GYDLDLFCIPNHYAE-23	Absent	Present	Absent	Present	K	P00493	GYDLDLFCIPNHYAE	23	Hypoxanthine-guanine phosphoribosyltransferase (HGPRT) (HGPRTase) (EC 2.4.2.8) (HPRT B)
P01027-CHSEMCRCAEENCFM-1513	Absent	Absent	Present	Present	E	P01027	CHSEMCRCAEENCFM	1513	Complement C3 (HSE-MSF) [Cleaved into: Complement C3 beta chain; C3-beta-c (C3bc); Complement C3 alpha chain; C3a anaphylatoxin; Acylation stimulating protein (ASP) (C3adesArg); Complement C3b alpha' chain; Complement C3c alpha' chain fragment 1; Complement C3dg fragment; Complement C3g fragment; Complement C3d fragment; Complement C3f fragment; Complement C3c alpha' chain fragment 2]
P01027-CRCAEENCFMQQSQE-1518	Absent	Absent	Present	Present	E	P01027	CRCAEENCFMQQSQE	1518	Complement C3 (HSE-MSF) [Cleaved into: Complement C3 beta chain; C3-beta-c (C3bc); Complement C3 alpha chain; C3a anaphylatoxin; Acylation stimulating protein (ASP) (C3adesArg); Complement C3b alpha' chain; Complement C3c alpha' chain fragment 1; Complement C3dg fragment; Complement C3g fragment; Complement C3d fragment; Complement C3f fragment; Complement C3c alpha' chain fragment 2]
P01027-EQRADLECTKPAARR-661	Absent	Absent	Present	Absent	D	P01027	EQRADLECTKPAARR	661	Complement C3 (HSE-MSF) [Cleaved into: Complement C3 beta chain; C3-beta-c (C3bc); Complement C3 alpha chain; C3a anaphylatoxin; Acylation stimulating protein (ASP) (C3adesArg); Complement C3b alpha' chain; Complement C3c alpha' chain fragment 1; Complement C3dg fragment; Complement C3g fragment; Complement C3d fragment; Complement C3f fragment; Complement C3c alpha' chain fragment 2]
P01027-HWPEAEECQDQKYQK-1637	Present	Absent	Present	Present	L	P01027	HWPEAEECQDQKYQK	1637	Complement C3 (HSE-MSF) [Cleaved into: Complement C3 beta chain; C3-beta-c (C3bc); Complement C3 alpha chain; C3a anaphylatoxin; Acylation stimulating protein (ASP) (C3adesArg); Complement C3b alpha' chain; Complement C3c alpha' chain fragment 1; Complement C3dg fragment; Complement C3g fragment; Complement C3d fragment; Complement C3f fragment; Complement C3c alpha' chain fragment 2]
P01027-LITQGENCIKAFIDC-720	Absent	Absent	Present	Present	E	P01027	LITQGENCIKAFIDC	720	Complement C3 (HSE-MSF) [Cleaved into: Complement C3 beta chain; C3-beta-c (C3bc); Complement C3 alpha chain; C3a anaphylatoxin; Acylation stimulating protein (ASP) (C3adesArg); Complement C3b alpha' chain; Complement C3c alpha' chain fragment 1; Complement C3dg fragment; Complement C3g fragment; Complement C3d fragment; Complement C3f fragment; Complement C3c alpha' chain fragment 2]
P01027-LLHNPAFCSMATAKN-873	Absent	Absent	Present	Present	E	P01027	LLHNPAFCSMATAKN	873	Complement C3 (HSE-MSF) [Cleaved into: Complement C3 beta chain; C3-beta-c (C3bc); Complement C3 alpha chain; C3a anaphylatoxin; Acylation stimulating protein (ASP) (C3adesArg); Complement C3b alpha' chain; Complement C3c alpha' chain fragment 1; Complement C3dg fragment; Complement C3g fragment; Complement C3d fragment; Complement C3f fragment; Complement C3c alpha' chain fragment 2]
P01027-LQEARDICEGQVNSL-1158	Absent	Absent	Present	Present	E	P01027	LQEARDICEGQVNSL	1158	Complement C3 (HSE-MSF) [Cleaved into: Complement C3 beta chain; C3-beta-c (C3bc); Complement C3 alpha chain; C3a anaphylatoxin; Acylation stimulating protein (ASP) (C3adesArg); Complement C3b alpha' chain; Complement C3c alpha' chain fragment 1; Complement C3dg fragment; Complement C3g fragment; Complement C3d fragment; Complement C3f fragment; Complement C3c alpha' chain fragment 2]
P01027-NVRLDKACEPGVDYV-1537	Absent	Absent	Present	Present	E	P01027	NVRLDKACEPGVDYV	1537	Complement C3 (HSE-MSF) [Cleaved into: Complement C3 beta chain; C3-beta-c (C3bc); Complement C3 alpha chain; C3a anaphylatoxin; Acylation stimulating protein (ASP) (C3adesArg); Complement C3b alpha' chain; Complement C3c alpha' chain fragment 1; Complement C3dg fragment; Complement C3g fragment; Complement C3d fragment; Complement C3f fragment; Complement C3c alpha' chain fragment 2]
P01027-VEKADIGCTPGSGKN-626	Absent	Absent	Present	Present	E	P01027	VEKADIGCTPGSGKN	626	Complement C3 (HSE-MSF) [Cleaved into: Complement C3 beta chain; C3-beta-c (C3bc); Complement C3 alpha chain; C3a anaphylatoxin; Acylation stimulating protein (ASP) (C3adesArg); Complement C3b alpha' chain; Complement C3c alpha' chain fragment 1; Complement C3dg fragment; Complement C3g fragment; Complement C3d fragment; Complement C3f fragment; Complement C3c alpha' chain fragment 2]
P01027-YYNLEESCTRFYHPE-1489	Absent	Absent	Present	Present	E	P01027	YYNLEESCTRFYHPE	1489	Complement C3 (HSE-MSF) [Cleaved into: Complement C3 beta chain; C3-beta-c (C3bc); Complement C3 alpha chain; C3a anaphylatoxin; Acylation stimulating protein (ASP) (C3adesArg); Complement C3b alpha' chain; Complement C3c alpha' chain fragment 1; Complement C3dg fragment; Complement C3g fragment; Complement C3d fragment; Complement C3f fragment; Complement C3c alpha' chain fragment 2]
P01901-SDLSLPDCKVMVHDP-358	Absent	Present	Present	Present	J	P01901	SDLSLPDCKVMVHDP	358	H-2 class I histocompatibility antigen, K-B alpha chain (H-2K(B))
P02104-AKLSELHCDKLHVDP-94	Absent	Absent	Absent	Present	F	P02104	AKLSELHCDKLHVDP	94	Hemoglobin subunit epsilon-Y2 (Epsilon-Y2-globin) (Hemoglobin epsilon-Y2 chain)
P02798-CAKCSQGCICKEASD-48	Absent	Absent	Absent	Present	F	P02798	CAKCSQGCICKEASD	48	Metallothionein-2 (MT-2) (Metallothionein-II) (MT-II)
P02798-CPVGCAKCSQGCICK-44	Absent	Absent	Absent	Present	F	P02798	CPVGCAKCSQGCICK	44	Metallothionein-2 (MT-2) (Metallothionein-II) (MT-II)
P02798-KCSQGCICKEASDKC-50	Absent	Absent	Absent	Present	F	P02798	KCSQGCICKEASDKC	50	Metallothionein-2 (MT-2) (Metallothionein-II) (MT-II)
P04117-GDKLVVECVMKGVTS-118	Absent	Absent	Absent	Present	F	P04117	GDKLVVECVMKGVTS	118	Fatty acid-binding protein, adipocyte (3T3-L1 lipid-binding protein) (Adipocyte lipid-binding protein) (ALBP) (Adipocyte-type fatty acid-binding protein) (A-FABP) (AFABP) (Fatty acid-binding protein 4) (Myelin P2 protein homolog) (P15) (P2 adipocyte protein) (Protein 422)
P04919-FRELELQCLDGDDAK-903	Absent	Absent	Absent	Present	F	P04919	FRELELQCLDGDDAK	903	Band 3 anion transport protein (Anion exchange protein 1) (AE 1) (Anion exchanger 1) (MEB3) (Solute carrier family 4 member 1) (CD antigen CD233)
P04919-SLESFLDCSLVLPPT-330	Absent	Absent	Absent	Present	F	P04919	SLESFLDCSLVLPPT	330	Band 3 anion transport protein (Anion exchange protein 1) (AE 1) (Anion exchanger 1) (MEB3) (Solute carrier family 4 member 1) (CD antigen CD233)
P04919-SLETQLYCGQAEGGS-215	Absent	Absent	Absent	Present	F	P04919	SLETQLYCGQAEGGS	215	Band 3 anion transport protein (Anion exchange protein 1) (AE 1) (Anion exchanger 1) (MEB3) (Solute carrier family 4 member 1) (CD antigen CD233)
P04938-HTVRDEECSELSMVA-83	Present	Present	Present	Present	M	P04938	HTVRDEECSELSMVA	83	Major urinary protein 11
P04938-KERFAQLCEEHGILR-157	Absent	Present	Absent	Present	K	P04938	KERFAQLCEEHGILR	157	Major urinary protein 11
P04939-KEKFAKLCEEHGIIR-160	Absent	Present	Absent	Present	K	P04939	KEKFAKLCEEHGIIR	160	Major urinary protein 3 (MUP 3) (Non-group 1/group 2 MUP15)
P05063-LARYASICQQNGIVP-178	Absent	Present	Absent	Present	K	P05063	LARYASICQQNGIVP	178	Fructose-bisphosphate aldolase C (EC 4.1.2.13) (Aldolase 3) (Brain-type aldolase) (Scrapie-responsive protein 2) (Zebrin II)
P05201-PSGRINMCGLTTKNL-391	Absent	Absent	Absent	Present	F	P05201	PSGRINMCGLTTKNL	391	Aspartate aminotransferase, cytoplasmic (cAspAT) (EC 2.6.1.1) (EC 2.6.1.3) (Cysteine aminotransferase, cytoplasmic) (Cysteine transaminase, cytoplasmic) (cCAT) (Glutamate oxaloacetate transaminase 1) (Transaminase A)
P05202-IEQGINVCLCQSYAK-272	Absent	Absent	Absent	Present	F	P05202	IEQGINVCLCQSYAK	272	Aspartate aminotransferase, mitochondrial (mAspAT) (EC 2.6.1.1) (EC 2.6.1.7) (Fatty acid-binding protein) (FABP-1) (Glutamate oxaloacetate transaminase 2) (Kynurenine aminotransferase 4) (Kynurenine aminotransferase IV) (Kynurenine--oxoglutarate transaminase 4) (Kynurenine--oxoglutarate transaminase IV) (Plasma membrane-associated fatty acid-binding protein) (FABPpm) (Transaminase A)
P05202-IGGLAEFCKASAELA-106	Absent	Present	Absent	Present	K	P05202	IGGLAEFCKASAELA	106	Aspartate aminotransferase, mitochondrial (mAspAT) (EC 2.6.1.1) (EC 2.6.1.7) (Fatty acid-binding protein) (FABP-1) (Glutamate oxaloacetate transaminase 2) (Kynurenine aminotransferase 4) (Kynurenine aminotransferase IV) (Kynurenine--oxoglutarate transaminase 4) (Kynurenine--oxoglutarate transaminase IV) (Plasma membrane-associated fatty acid-binding protein) (FABPpm) (Transaminase A)
P05202-QGINVCLCQSYAKNM-274	Absent	Absent	Absent	Present	F	P05202	QGINVCLCQSYAKNM	274	Aspartate aminotransferase, mitochondrial (mAspAT) (EC 2.6.1.1) (EC 2.6.1.7) (Fatty acid-binding protein) (FABP-1) (Glutamate oxaloacetate transaminase 2) (Kynurenine aminotransferase 4) (Kynurenine aminotransferase IV) (Kynurenine--oxoglutarate transaminase 4) (Kynurenine--oxoglutarate transaminase IV) (Plasma membrane-associated fatty acid-binding protein) (FABPpm) (Transaminase A)
P05202-RYYDPKTCGFDFSGA-187	Absent	Present	Absent	Present	K	P05202	RYYDPKTCGFDFSGA	187	Aspartate aminotransferase, mitochondrial (mAspAT) (EC 2.6.1.1) (EC 2.6.1.7) (Fatty acid-binding protein) (FABP-1) (Glutamate oxaloacetate transaminase 2) (Kynurenine aminotransferase 4) (Kynurenine aminotransferase IV) (Kynurenine--oxoglutarate transaminase 4) (Kynurenine--oxoglutarate transaminase IV) (Plasma membrane-associated fatty acid-binding protein) (FABPpm) (Transaminase A)
P05202-SVLLLHACAHNPTGV-212	Absent	Absent	Absent	Present	F	P05202	SVLLLHACAHNPTGV	212	Aspartate aminotransferase, mitochondrial (mAspAT) (EC 2.6.1.1) (EC 2.6.1.7) (Fatty acid-binding protein) (FABP-1) (Glutamate oxaloacetate transaminase 2) (Kynurenine aminotransferase 4) (Kynurenine aminotransferase IV) (Kynurenine--oxoglutarate transaminase 4) (Kynurenine--oxoglutarate transaminase IV) (Plasma membrane-associated fatty acid-binding protein) (FABPpm) (Transaminase A)
P05202-TDQIGMFCFTGLKPE-382	Absent	Absent	Absent	Present	F	P05202	TDQIGMFCFTGLKPE	382	Aspartate aminotransferase, mitochondrial (mAspAT) (EC 2.6.1.1) (EC 2.6.1.7) (Fatty acid-binding protein) (FABP-1) (Glutamate oxaloacetate transaminase 2) (Kynurenine aminotransferase 4) (Kynurenine aminotransferase IV) (Kynurenine--oxoglutarate transaminase 4) (Kynurenine--oxoglutarate transaminase IV) (Plasma membrane-associated fatty acid-binding protein) (FABPpm) (Transaminase A)
P05202-VGAFTVVCKDAEEAK-295	Absent	Present	Absent	Present	K	P05202	VGAFTVVCKDAEEAK	295	Aspartate aminotransferase, mitochondrial (mAspAT) (EC 2.6.1.1) (EC 2.6.1.7) (Fatty acid-binding protein) (FABP-1) (Glutamate oxaloacetate transaminase 2) (Kynurenine aminotransferase 4) (Kynurenine aminotransferase IV) (Kynurenine--oxoglutarate transaminase 4) (Kynurenine--oxoglutarate transaminase IV) (Plasma membrane-associated fatty acid-binding protein) (FABPpm) (Transaminase A)
P06745-QGTKMIPCDFLIPVQ-404	Absent	Present	Absent	Present	K	P06745	QGTKMIPCDFLIPVQ	404	Glucose-6-phosphate isomerase (GPI) (EC 5.3.1.9) (Autocrine motility factor) (AMF) (Neuroleukin) (NLK) (Phosphoglucose isomerase) (PGI) (Phosphohexose isomerase) (PHI)
P06801-AECSAEQCYKVTKGR-420	Absent	Absent	Absent	Present	F	P06801	AECSAEQCYKVTKGR	420	NADP-dependent malic enzyme (NADP-ME) (EC 1.1.1.40) (Malic enzyme 1)
P06801-LGLGDLGCNGMGIPV-164	Absent	Present	Absent	Present	K	P06801	LGLGDLGCNGMGIPV	164	NADP-dependent malic enzyme (NADP-ME) (EC 1.1.1.40) (Malic enzyme 1)
P06801-NPTSKAECSAEQCYK-415	Absent	Absent	Absent	Present	F	P06801	NPTSKAECSAEQCYK	415	NADP-dependent malic enzyme (NADP-ME) (EC 1.1.1.40) (Malic enzyme 1)
P06801-SSKYGMNCLIQFEDF-240	Absent	Absent	Absent	Present	F	P06801	SSKYGMNCLIQFEDF	240	NADP-dependent malic enzyme (NADP-ME) (EC 1.1.1.40) (Malic enzyme 1)
P06801-VALGVVACGLRHIDD-468	Absent	Absent	Absent	Present	F	P06801	VALGVVACGLRHIDD	468	NADP-dependent malic enzyme (NADP-ME) (EC 1.1.1.40) (Malic enzyme 1)
P07309-AGAGESKCPLMVKVL-30	Absent	Absent	Absent	Present	F	P07309	AGAGESKCPLMVKVL	30	Transthyretin (Prealbumin)
P07901-IEPIDEYCVQQLKEF-530	Absent	Absent	Absent	Present	F	P07901	IEPIDEYCVQQLKEF	530	Heat shock protein HSP 90-alpha (EC 3.6.4.10) (Heat shock 86 kDa) (HSP 86) (HSP86) (Tumor-specific transplantation 86 kDa antigen) (TSTA)
P07901-KTKFENLCKIMKDIL-573	Absent	Absent	Absent	Present	F	P07901	KTKFENLCKIMKDIL	573	Heat shock protein HSP 90-alpha (EC 3.6.4.10) (Heat shock 86 kDa) (HSP 86) (HSP86) (Tumor-specific transplantation 86 kDa antigen) (TSTA)
P07901-NRLVTSPCCIVTSTY-598	Absent	Absent	Absent	Present	F	P07901	NRLVTSPCCIVTSTY	598	Heat shock protein HSP 90-alpha (EC 3.6.4.10) (Heat shock 86 kDa) (HSP 86) (HSP86) (Tumor-specific transplantation 86 kDa antigen) (TSTA)
P07901-RKNLVKKCLELFTEL-421	Absent	Present	Absent	Present	K	P07901	RKNLVKKCLELFTEL	421	Heat shock protein HSP 90-alpha (EC 3.6.4.10) (Heat shock 86 kDa) (HSP 86) (HSP86) (Tumor-specific transplantation 86 kDa antigen) (TSTA)
P07901-RLVTSPCCIVTSTYG-599	Absent	Absent	Absent	Present	F	P07901	RLVTSPCCIVTSTYG	599	Heat shock protein HSP 90-alpha (EC 3.6.4.10) (Heat shock 86 kDa) (HSP 86) (HSP86) (Tumor-specific transplantation 86 kDa antigen) (TSTA)
P07901-RVFIMDNCEELIPEY-375	Absent	Absent	Absent	Present	F	P07901	RVFIMDNCEELIPEY	375	Heat shock protein HSP 90-alpha (EC 3.6.4.10) (Heat shock 86 kDa) (HSP 86) (HSP86) (Tumor-specific transplantation 86 kDa antigen) (TSTA)
P08113-QRLTESPCALVASQY-645	Absent	Present	Absent	Present	K	P08113	QRLTESPCALVASQY	645	Endoplasmin (94 kDa glucose-regulated protein) (GRP-94) (Endoplasmic reticulum resident protein 99) (ERp99) (Heat shock protein 90 kDa beta member 1) (Polymorphic tumor rejection antigen 1) (Tumor rejection antigen gp96)
P08113-TEPVDEYCIQALPEF-576	Absent	Present	Absent	Present	K	P08113	TEPVDEYCIQALPEF	576	Endoplasmin (94 kDa glucose-regulated protein) (GRP-94) (Endoplasmic reticulum resident protein 99) (ERp99) (Heat shock protein 90 kDa beta member 1) (Polymorphic tumor rejection antigen 1) (Tumor rejection antigen gp96)
P08228-NAGSRLACGVIGIAQ-147	Absent	Absent	Present	Absent	D	P08228	NAGSRLACGVIGIAQ	147	Superoxide dismutase [Cu-Zn] (EC 1.15.1.1)
P08249-GKEGVVECSFVQSKE-275	Absent	Present	Absent	Present	K	P08249	GKEGVVECSFVQSKE	275	Malate dehydrogenase, mitochondrial (EC 1.1.1.37)
P08249-GPEQLPDCLKGCDVV-89	Absent	Present	Absent	Present	K	P08249	GPEQLPDCLKGCDVV	89	Malate dehydrogenase, mitochondrial (EC 1.1.1.37)
P08249-IIPLISQCTPKVDFP-212	Absent	Absent	Absent	Present	F	P08249	IIPLISQCTPKVDFP	212	Malate dehydrogenase, mitochondrial (EC 1.1.1.37)
P08249-LPDCLKGCDVVVIPA-93	Absent	Present	Absent	Present	K	P08249	LPDCLKGCDVVVIPA	93	Malate dehydrogenase, mitochondrial (EC 1.1.1.37)
P08249-VQSKETECTYFSTPL-285	Absent	Present	Absent	Present	K	P08249	VQSKETECTYFSTPL	285	Malate dehydrogenase, mitochondrial (EC 1.1.1.37)
P08752-ADHGVQACFGRSREY-140	Absent	Absent	Absent	Present	F	P08752	ADHGVQACFGRSREY	140	Guanine nucleotide-binding protein G(i) subunit alpha-2 (Adenylate cyclase-inhibiting G alpha protein)
P08752-DGYSEEECRQYRAVV-66	Absent	Present	Absent	Present	K	P08752	DGYSEEECRQYRAVV	66	Guanine nucleotide-binding protein G(i) subunit alpha-2 (Adenylate cyclase-inhibiting G alpha protein)
P08752-TQSSLTICFPEYTGA-287	Absent	Absent	Absent	Present	F	P08752	TQSSLTICFPEYTGA	287	Guanine nucleotide-binding protein G(i) subunit alpha-2 (Adenylate cyclase-inhibiting G alpha protein)
P09055-EALKKKGCQPSDIEN-75	Absent	Absent	Absent	Present	F	P09055	EALKKKGCQPSDIEN	75	Integrin beta-1 (Fibronectin receptor subunit beta) (VLA-4 subunit beta) (CD antigen CD29)
P09055-GMPTSARCDDLEALK-64	Absent	Absent	Present	Present	E	P09055	GMPTSARCDDLEALK	64	Integrin beta-1 (Fibronectin receptor subunit beta) (VLA-4 subunit beta) (CD antigen CD29)
P09103-AEKITEFCHRFLEGK-345	Absent	Absent	Absent	Present	F	P09103	AEKITEFCHRFLEGK	345	Protein disulfide-isomerase (PDI) (EC 5.3.4.1) (Cellular thyroid hormone-binding protein) (Endoplasmic reticulum resident protein 59) (ER protein 59) (ERp59) (Prolyl 4-hydroxylase subunit beta) (p55)
P09103-FGLKKEECPAVRLIT-314	Absent	Present	Absent	Present	K	P09103	FGLKKEECPAVRLIT	314	Protein disulfide-isomerase (PDI) (EC 5.3.4.1) (Cellular thyroid hormone-binding protein) (Endoplasmic reticulum resident protein 59) (ER protein 59) (ERp59) (Prolyl 4-hydroxylase subunit beta) (p55)
P09405-AKEALNSCNKMEIEG-544	Absent	Absent	Absent	Present	F	P09405	AKEALNSCNKMEIEG	544	Nucleolin (Protein C23)
P09411-AGWMGLDCGTESSKK-316	Absent	Present	Absent	Present	K	P09411	AGWMGLDCGTESSKK	316	Phosphoglycerate kinase 1 (EC 2.7.2.3)
P09411-AVPSIKFCLDNGAKS-50	Absent	Present	Absent	Present	K	P09411	AVPSIKFCLDNGAKS	50	Phosphoglycerate kinase 1 (EC 2.7.2.3)
P09411-DVLFLKDCVGPEVEN-99	Absent	Present	Absent	Present	K	P09411	DVLFLKDCVGPEVEN	99	Phosphoglycerate kinase 1 (EC 2.7.2.3)
P09411-GPEVENACANPAAGT-108	Absent	Present	Absent	Present	K	P09411	GPEVENACANPAAGT	108	Phosphoglycerate kinase 1 (EC 2.7.2.3)
P09528-DKNDPHLCDFIETYY-131	Absent	Absent	Absent	Present	F	P09528	DKNDPHLCDFIETYY	131	Ferritin heavy chain (Ferritin H subunit) (EC 1.16.3.1) [Cleaved into: Ferritin heavy chain, N-terminally processed]
P09528-SGLNAMECALHLEKS-103	Absent	Present	Absent	Present	K	P09528	SGLNAMECALHLEKS	103	Ferritin heavy chain (Ferritin H subunit) (EC 1.16.3.1) [Cleaved into: Ferritin heavy chain, N-terminally processed]
P0DOV2-LGKLIAFCEEVPALR-69	Absent	Absent	Absent	Present	F	P0DOV2	LGKLIAFCEEVPALR	69	Interferon-activable protein 204 (Ifi-204) (Interferon-inducible protein p204)
P0DPD9-ALLEPELCPEDRILV-57	Absent	Present	Absent	Absent	C	P0DPD9	ALLEPELCPEDRILV	57	EEF1AKMT4-ECE2 readthrough transcript protein (EC 3.4.24.71) [Includes: Methyltransferase-like region (EC 2.1.1.-); Endothelin-converting enzyme 2 region (EC 3.4.24.71)]
P10126-CHTAHIACKFAELKE-370	Absent	Absent	Absent	Present	F	P10126	CHTAHIACKFAELKE	370	Elongation factor 1-alpha 1 (EF-1-alpha-1) (EC 3.6.5.-) (Elongation factor Tu) (EF-Tu) (Eukaryotic elongation factor 1 A-1) (eEF1A-1)
P10126-GYAPVLDCHTAHIAC-363	Absent	Absent	Absent	Present	F	P10126	GYAPVLDCHTAHIAC	363	Elongation factor 1-alpha 1 (EF-1-alpha-1) (EC 3.6.5.-) (Elongation factor Tu) (EF-Tu) (Eukaryotic elongation factor 1 A-1) (eEF1A-1)
P10126-MVPGKPMCVESFSDY-411	Present	Present	Present	Present	M	P10126	MVPGKPMCVESFSDY	411	Elongation factor 1-alpha 1 (EF-1-alpha-1) (EC 3.6.5.-) (Elongation factor Tu) (EF-Tu) (Eukaryotic elongation factor 1 A-1) (eEF1A-1)
P10126-TGTSQADCAVLIVAA-111	Absent	Present	Absent	Present	K	P10126	TGTSQADCAVLIVAA	111	Elongation factor 1-alpha 1 (EF-1-alpha-1) (EC 3.6.5.-) (Elongation factor Tu) (EF-Tu) (Eukaryotic elongation factor 1 A-1) (eEF1A-1)
P10126-TLLEALDCILPPTRP-234	Absent	Present	Absent	Present	K	P10126	TLLEALDCILPPTRP	234	Elongation factor 1-alpha 1 (EF-1-alpha-1) (EC 3.6.5.-) (Elongation factor Tu) (EF-Tu) (Eukaryotic elongation factor 1 A-1) (eEF1A-1)
P10518-LAYAKAGCQVVAPSD-162	Absent	Present	Absent	Present	K	P10518	LAYAKAGCQVVAPSD	162	Delta-aminolevulinic acid dehydratase (ALADH) (EC 4.2.1.24) (Porphobilinogen synthase)
P10518-LVEAGLRCVLIFGVP-75	Absent	Present	Absent	Present	K	P10518	LVEAGLRCVLIFGVP	75	Delta-aminolevulinic acid dehydratase (ALADH) (EC 4.2.1.24) (Porphobilinogen synthase)
P10518-PAFGDRRCYQLPPGA-223	Absent	Absent	Present	Present	E	P10518	PAFGDRRCYQLPPGA	223	Delta-aminolevulinic acid dehydratase (ALADH) (EC 4.2.1.24) (Porphobilinogen synthase)
P10518-YSAKFASCFYGPFRD-203	Absent	Absent	Absent	Present	F	P10518	YSAKFASCFYGPFRD	203	Delta-aminolevulinic acid dehydratase (ALADH) (EC 4.2.1.24) (Porphobilinogen synthase)
P10605-AREQWSNCPTIGQIR-93	Present	Present	Present	Present	M	P10605	AREQWSNCPTIGQIR	93	Cathepsin B (EC 3.4.22.1) (Cathepsin B1) [Cleaved into: Cathepsin B light chain; Cathepsin B heavy chain]
P10605-ILRGENHCGIESEIV-319	Absent	Present	Absent	Present	K	P10605	ILRGENHCGIESEIV	319	Cathepsin B (EC 3.4.22.1) (Cathepsin B1) [Cleaved into: Cathepsin B light chain; Cathepsin B heavy chain]
P10605-TPRCNKSCEAGYSPS-211	Present	Absent	Present	Present	L	P10605	TPRCNKSCEAGYSPS	211	Cathepsin B (EC 3.4.22.1) (Cathepsin B1) [Cleaved into: Cathepsin B light chain; Cathepsin B heavy chain]
P10639-AADCEVKCMPTFQFY-73	Present	Present	Present	Present	M	P10639	AADCEVKCMPTFQFY	73	Thioredoxin (Trx) (ATL-derived factor) (ADF)
P10639-KPFFHSLCDKYSNVV-46	Absent	Absent	Absent	Present	F	P10639	KPFFHSLCDKYSNVV	46	Thioredoxin (Trx) (ATL-derived factor) (ADF)
P10649-RMQLIMLCYNPDFEK-115	Absent	Present	Absent	Present	K	P10649	RMQLIMLCYNPDFEK	115	Glutathione S-transferase Mu 1 (EC 2.5.1.18) (GST 1-1) (GST class-mu 1) (Glutathione S-transferase GT8.7) (pmGT10)
P10649-YRMFEPKCLDAFPNL-174	Present	Present	Present	Present	M	P10649	YRMFEPKCLDAFPNL	174	Glutathione S-transferase Mu 1 (EC 2.5.1.18) (GST 1-1) (GST class-mu 1) (Glutathione S-transferase GT8.7) (pmGT10)
P11352-LVVLGFPCNQFGHQE-76	Present	Present	Present	Present	M	P11352	LVVLGFPCNQFGHQE	76	Glutathione peroxidase 1 (GPx-1) (GSHPx-1) (EC 1.11.1.9) (Cellular glutathione peroxidase) (Phospholipid-hydroperoxide glutathione peroxidase GPX1) (EC 1.11.1.12) (Selenium-dependent glutathione peroxidase 1)
P11352-NFTLFEKCEVNGEKA-113	Absent	Present	Absent	Present	K	P11352	NFTLFEKCEVNGEKA	113	Glutathione peroxidase 1 (GPx-1) (GSHPx-1) (EC 1.11.1.9) (Cellular glutathione peroxidase) (Phospholipid-hydroperoxide glutathione peroxidase GPX1) (EC 1.11.1.12) (Selenium-dependent glutathione peroxidase 1)
P11352-YIIWSPVCRNDIAWN-154	Absent	Present	Absent	Present	K	P11352	YIIWSPVCRNDIAWN	154	Glutathione peroxidase 1 (GPx-1) (GSHPx-1) (EC 1.11.1.9) (Cellular glutathione peroxidase) (Phospholipid-hydroperoxide glutathione peroxidase GPX1) (EC 1.11.1.12) (Selenium-dependent glutathione peroxidase 1)
P11672-FSVPTDQCIDN-197	Absent	Absent	Absent	Present	F	P11672	FSVPTDQCIDN	197	Neutrophil gelatinase-associated lipocalin (NGAL) (Lipocalin-2) (Oncogene 24p3) (24p3) (SV-40-induced 24p3 protein) (Siderocalin LCN2) (p25)
P11714-TKEANHLCDAFTAQA-164	Absent	Present	Absent	Present	K	P11714	TKEANHLCDAFTAQA	164	Cytochrome P450 2D9 (EC 1.14.14.1) (CYPIID9) (Cytochrome P450-16-alpha) (Cytochrome P450CA) (Testosterone 16-alpha hydroxylase)
P11835-HVEDSLECVKGPNVA-697	Absent	Present	Absent	Absent	C	P11835	HVEDSLECVKGPNVA	697	Integrin beta-2 (Cell surface adhesion glycoproteins LFA-1/CR3/p150,95 subunit beta) (Complement receptor C3 subunit beta) (CD antigen CD18)
P11928-CDFLKERCFQGAAHP-46	Absent	Absent	Absent	Present	F	P11928	CDFLKERCFQGAAHP	46	2'-5'-oligoadenylate synthase 1A ((2-5')oligo(A) synthase 1A) (2-5A synthase 1A) (EC 2.7.7.84) (p42 OAS)
P11930-SPSEATECFLSKEIW-227	Absent	Absent	Absent	Present	F	P11930	SPSEATECFLSKEIW	227	Acyl-coenzyme A diphosphatase NUDT19 (EC 3.6.1.-) (Androgen-regulated protein RP2) (Nucleoside diphosphate-linked moiety X motif 19) (Nudix motif 19) (Renal CoA diphosphohydrolase) (Testosterone-regulated RP2 protein) (RP2p)
P11983-EVVQERICDDELILI-357	Absent	Present	Absent	Present	K	P11983	EVVQERICDDELILI	357	T-complex protein 1 subunit alpha (TCP-1-alpha) (CCT-alpha) (Tailless complex polypeptide 1A) (TCP-1-A) (Tailless complex polypeptide 1B) (TCP-1-B)
P11983-HPAAKVLCELADLQD-76	Absent	Absent	Absent	Present	F	P11983	HPAAKVLCELADLQD	76	T-complex protein 1 subunit alpha (TCP-1-alpha) (CCT-alpha) (Tailless complex polypeptide 1A) (TCP-1-A) (Tailless complex polypeptide 1B) (TCP-1-B)
P11983-RGANDFMCDEMERSL-385	Absent	Present	Absent	Present	K	P11983	RGANDFMCDEMERSL	385	T-complex protein 1 subunit alpha (TCP-1-alpha) (CCT-alpha) (Tailless complex polypeptide 1A) (TCP-1-A) (Tailless complex polypeptide 1B) (TCP-1-B)
P11983-RSLHDALCVVKRVLE-397	Absent	Absent	Absent	Present	F	P11983	RSLHDALCVVKRVLE	397	T-complex protein 1 subunit alpha (TCP-1-alpha) (CCT-alpha) (Tailless complex polypeptide 1A) (TCP-1-A) (Tailless complex polypeptide 1B) (TCP-1-B)
P11983-TDELGRDCLINAAKT-147	Absent	Absent	Absent	Present	F	P11983	TDELGRDCLINAAKT	147	T-complex protein 1 subunit alpha (TCP-1-alpha) (CCT-alpha) (Tailless complex polypeptide 1A) (TCP-1-A) (Tailless complex polypeptide 1B) (TCP-1-B)
P12265-QSGPLTTCRITIAIN-165	Absent	Absent	Absent	Present	F	P12265	QSGPLTTCRITIAIN	165	Beta-glucuronidase (EC 3.2.1.31)
P12265-SEEVLQLCDRYGIVV-392	Absent	Absent	Absent	Present	F	P12265	SEEVLQLCDRYGIVV	392	Beta-glucuronidase (EC 3.2.1.31)
P12382-ANAPDSACVIGLRKK-708	Absent	Absent	Absent	Present	F	P12382	ANAPDSACVIGLRKK	708	ATP-dependent 6-phosphofructokinase, liver type (ATP-PFK) (PFK-L) (EC 2.7.1.11) (6-phosphofructokinase type B) (Phosphofructo-1-kinase isozyme B) (PFK-B) (Phosphohexokinase)
P12710-EFTLGEECELETMTG-69	Absent	Present	Present	Present	J	P12710	EFTLGEECELETMTG	69	Fatty acid-binding protein, liver (14 kDa selenium-binding protein) (Fatty acid-binding protein 1) (Liver-type fatty acid-binding protein) (L-FABP)
P13020-GALRSEDCFILDHGR-329	Absent	Absent	Absent	Present	F	P13020	GALRSEDCFILDHGR	329	Gelsolin (Actin-depolymerizing factor) (ADF) (Brevin)
P13597-GSQQTLKCQAWGNPS-422	Absent	Absent	Present	Absent	D	P13597	GSQQTLKCQAWGNPS	422	Intercellular adhesion molecule 1 (ICAM-1) (MALA-2) (MyD10) (CD antigen CD54)
P13707-EVAEEKFCETTIGCK-162	Absent	Absent	Absent	Present	F	P13707	EVAEEKFCETTIGCK	162	Glycerol-3-phosphate dehydrogenase [NAD(+)], cytoplasmic (GPD-C) (GPDH-C) (EC 1.1.1.8)
P13707-EVDTVEICGALKNIV-200	Absent	Absent	Absent	Present	F	P13707	EVDTVEICGALKNIV	200	Glycerol-3-phosphate dehydrogenase [NAD(+)], cytoplasmic (GPD-C) (GPDH-C) (EC 1.1.1.8)
P13707-FCETTIGCKDPAQGQ-168	Absent	Absent	Absent	Present	F	P13707	FCETTIGCKDPAQGQ	168	Glycerol-3-phosphate dehydrogenase [NAD(+)], cytoplasmic (GPD-C) (GPDH-C) (EC 1.1.1.8)
P13707-FTAVYKVCYEGQPVG-329	Absent	Present	Absent	Present	K	P13707	FTAVYKVCYEGQPVG	329	Glycerol-3-phosphate dehydrogenase [NAD(+)], cytoplasmic (GPD-C) (GPDH-C) (EC 1.1.1.8)
P13707-HQFIGKICDQLKGHL-102	Absent	Absent	Absent	Present	F	P13707	HQFIGKICDQLKGHL	102	Glycerol-3-phosphate dehydrogenase [NAD(+)], cytoplasmic (GPD-C) (GPDH-C) (EC 1.1.1.8)
P13707-MAGKKVCIVGSGNW-7	Absent	Absent	Absent	Present	F	P13707	MAGKKVCIVGSGNW	7	Glycerol-3-phosphate dehydrogenase [NAD(+)], cytoplasmic (GPD-C) (GPDH-C) (EC 1.1.1.8)
P13707-PVGEFIRCLQNHPEH-341	Present	Present	Present	Present	M	P13707	PVGEFIRCLQNHPEH	341	Glycerol-3-phosphate dehydrogenase [NAD(+)], cytoplasmic (GPD-C) (GPDH-C) (EC 1.1.1.8)
P13707-VAVGAGFCDGLGFGD-214	Absent	Absent	Absent	Present	F	P13707	VAVGAGFCDGLGFGD	214	Glycerol-3-phosphate dehydrogenase [NAD(+)], cytoplasmic (GPD-C) (GPDH-C) (EC 1.1.1.8)
P14115-LKRNQSFCPTVNLDK-70	Absent	Present	Present	Present	J	P14115	LKRNQSFCPTVNLDK	70	Large ribosomal subunit protein uL15 (60S ribosomal protein L27a) (L29)
P14152-GNPANTNCLTASKSA-137	Absent	Present	Absent	Present	K	P14152	GNPANTNCLTASKSA	137	Malate dehydrogenase, cytoplasmic (EC 1.1.1.37) (Aromatic alpha-keto acid reductase) (KAR) (EC 1.1.1.96) (Cytosolic malate dehydrogenase)
P14152-IPKENFSCLTRLDHN-154	Absent	Present	Absent	Present	K	P14152	IPKENFSCLTRLDHN	154	Malate dehydrogenase, cytoplasmic (EC 1.1.1.37) (Aromatic alpha-keto acid reductase) (KAR) (EC 1.1.1.96) (Cytosolic malate dehydrogenase)
P14685-LDLVAAKCYYYHARV-206	Absent	Absent	Absent	Present	F	P14685	LDLVAAKCYYYHARV	206	26S proteasome non-ATPase regulatory subunit 3 (26S proteasome regulatory subunit RPN3) (26S proteasome regulatory subunit S3) (Proteasome subunit p58) (Transplantation antigen P91A) (Tum-P91A antigen)
P14733-KVDLENRCQSLTEDL-199	Absent	Absent	Absent	Present	F	P14733	KVDLENRCQSLTEDL	199	Lamin-B1
P14824-GVGTDEKCLIEILAS-114	Absent	Present	Absent	Present	K	P14824	GVGTDEKCLIEILAS	114	Annexin A6 (67 kDa calelectrin) (Annexin VI) (Annexin-6) (Calphobindin-II) (CPB-II) (Chromobindin-20) (Lipocortin VI) (Protein III) (p68) (p70)
P14824-NKQRQEICQNYKSLY-59	Absent	Absent	Absent	Present	F	P14824	NKQRQEICQNYKSLY	59	Annexin A6 (67 kDa calelectrin) (Annexin VI) (Annexin-6) (Calphobindin-II) (CPB-II) (Chromobindin-20) (Lipocortin VI) (Protein III) (p68) (p70)
P14824-TRFMTVLCTRSYPHL-552	Absent	Absent	Absent	Present	F	P14824	TRFMTVLCTRSYPHL	552	Annexin A6 (67 kDa calelectrin) (Annexin VI) (Annexin-6) (Calphobindin-II) (CPB-II) (Chromobindin-20) (Lipocortin VI) (Protein III) (p68) (p70)
P14824-VELKGTVCAANDFNP-358	Absent	Present	Absent	Present	K	P14824	VELKGTVCAANDFNP	358	Annexin A6 (67 kDa calelectrin) (Annexin VI) (Annexin-6) (Calphobindin-II) (CPB-II) (Chromobindin-20) (Lipocortin VI) (Protein III) (p68) (p70)
P15105-CKTRTLDCEPKCVEE-49	Absent	Present	Absent	Present	K	P15105	CKTRTLDCEPKCVEE	49	Glutamine synthetase (GS) (EC 6.3.1.2) (Glutamate--ammonia ligase) (Palmitoyltransferase GLUL) (EC 2.3.1.225)
P15105-DPNKLVLCEVFKYNR-99	Absent	Present	Absent	Present	K	P15105	DPNKLVLCEVFKYNR	99	Glutamine synthetase (GS) (EC 6.3.1.2) (Glutamate--ammonia ligase) (Palmitoyltransferase GLUL) (EC 2.3.1.225)
P15105-DRRPSANCDPYAVTE-346	Absent	Present	Absent	Present	K	P15105	DRRPSANCDPYAVTE	346	Glutamine synthetase (GS) (EC 6.3.1.2) (Glutamate--ammonia ligase) (Palmitoyltransferase GLUL) (EC 2.3.1.225)
P15105-GNWNGAGCHTNFSTK-252	Absent	Absent	Absent	Present	F	P15105	GNWNGAGCHTNFSTK	252	Glutamine synthetase (GS) (EC 6.3.1.2) (Glutamate--ammonia ligase) (Palmitoyltransferase GLUL) (EC 2.3.1.225)
P15105-REENGLKCIEEAIDK-269	Absent	Present	Present	Present	J	P15105	REENGLKCIEEAIDK	269	Glutamine synthetase (GS) (EC 6.3.1.2) (Glutamate--ammonia ligase) (Palmitoyltransferase GLUL) (EC 2.3.1.225)
P15105-RFILHRVCEDFGVIA-229	Absent	Absent	Absent	Present	F	P15105	RFILHRVCEDFGVIA	229	Glutamine synthetase (GS) (EC 6.3.1.2) (Glutamate--ammonia ligase) (Palmitoyltransferase GLUL) (EC 2.3.1.225)
P15105-TEAIVRTCLLNETGD-359	Absent	Present	Absent	Present	K	P15105	TEAIVRTCLLNETGD	359	Glutamine synthetase (GS) (EC 6.3.1.2) (Glutamate--ammonia ligase) (Palmitoyltransferase GLUL) (EC 2.3.1.225)
P15105-TLDCEPKCVEELPEW-53	Absent	Present	Present	Present	J	P15105	TLDCEPKCVEELPEW	53	Glutamine synthetase (GS) (EC 6.3.1.2) (Glutamate--ammonia ligase) (Palmitoyltransferase GLUL) (EC 2.3.1.225)
P15105-VEAHYRACLYAGVKI-183	Absent	Absent	Absent	Present	F	P15105	VEAHYRACLYAGVKI	183	Glutamine synthetase (GS) (EC 6.3.1.2) (Glutamate--ammonia ligase) (Palmitoyltransferase GLUL) (EC 2.3.1.225)
P15105-WEFQIGPCEGIRMGD-209	Absent	Present	Absent	Present	K	P15105	WEFQIGPCEGIRMGD	209	Glutamine synthetase (GS) (EC 6.3.1.2) (Glutamate--ammonia ligase) (Palmitoyltransferase GLUL) (EC 2.3.1.225)
P15327-WNKENRFCSWVDQKL-23	Absent	Absent	Absent	Present	F	P15327	WNKENRFCSWVDQKL	23	Bisphosphoglycerate mutase (BPGM) (EC 5.4.2.4) (2,3-bisphosphoglycerate mutase, erythrocyte) (2,3-bisphosphoglycerate synthase) (EC 5.4.2.11) (BPG-dependent PGAM)
P15392-SRRIVVLCGQETVKE-82	Absent	Absent	Absent	Present	F	P15392	SRRIVVLCGQETVKE	82	Cytochrome P450 2A4 (EC 1.14.14.1) (CYPIIA4) (Cytochrome P450-15-alpha) (Cytochrome P450-IIA3.1) (Testosterone 15-alpha-hydroxylase)
P15626-HRIFEPKCLDAFPNL-174	Absent	Present	Absent	Present	K	P15626	HRIFEPKCLDAFPNL	174	Glutathione S-transferase Mu 2 (EC 2.5.1.18) (GST 5-5) (GST class-mu 2) (Glutathione S-transferase pmGT2)
P15626-RIQLAMVCYSPDFEK-115	Absent	Absent	Absent	Present	F	P15626	RIQLAMVCYSPDFEK	115	Glutathione S-transferase Mu 2 (EC 2.5.1.18) (GST 5-5) (GST class-mu 2) (Glutathione S-transferase pmGT2)
P16015-FTHFDPSCLFPACRD-182	Absent	Present	Absent	Present	K	P16015	FTHFDPSCLFPACRD	182	Carbonic anhydrase 3 (EC 4.2.1.1) (Carbonate dehydratase III) (Carbonic anhydrase III) (CA-III)
P16015-PSCLFPACRDYWTYH-187	Absent	Present	Absent	Present	K	P16015	PSCLFPACRDYWTYH	187	Carbonic anhydrase 3 (EC 4.2.1.1) (Carbonate dehydratase III) (Carbonic anhydrase III) (CA-III)
P16045-GDANTIVCNTKEDGT-61	Absent	Absent	Absent	Present	F	P16045	GDANTIVCNTKEDGT	61	Galectin-1 (Gal-1) (14 kDa lectin) (Beta-galactoside-binding lectin L-14-I) (Galaptin) (Lactose-binding lectin 1) (Lectin galactoside-binding soluble 1) (S-Lac lectin 1)
P16045-GKDSNNLCLHFNPRF-43	Absent	Absent	Absent	Present	F	P16045	GKDSNNLCLHFNPRF	43	Galectin-1 (Gal-1) (14 kDa lectin) (Beta-galactoside-binding lectin L-14-I) (Galaptin) (Lactose-binding lectin 1) (Lectin galactoside-binding soluble 1) (S-Lac lectin 1)
P16331-ALYKTHACYEHNHIF-203	Absent	Absent	Absent	Present	F	P16331	ALYKTHACYEHNHIF	203	Phenylalanine-4-hydroxylase (PAH) (EC 1.14.16.1) (Phe-4-monooxygenase)
P16331-LAFRVFHCTQYIRHG-265	Absent	Absent	Absent	Present	F	P16331	LAFRVFHCTQYIRHG	265	Phenylalanine-4-hydroxylase (PAH) (EC 1.14.16.1) (Phe-4-monooxygenase)
P16331-LELEKTACQEYTVTE-374	Absent	Present	Absent	Present	K	P16331	LELEKTACQEYTVTE	374	Phenylalanine-4-hydroxylase (PAH) (EC 1.14.16.1) (Phe-4-monooxygenase)
P16331-NSEVGILCHALQKIK-445	Present	Present	Present	Present	M	P16331	NSEVGILCHALQKIK	445	Phenylalanine-4-hydroxylase (PAH) (EC 1.14.16.1) (Phe-4-monooxygenase)
P16331-SFGELQYCLSDKPKL-357	Absent	Absent	Absent	Present	F	P16331	SFGELQYCLSDKPKL	357	Phenylalanine-4-hydroxylase (PAH) (EC 1.14.16.1) (Phe-4-monooxygenase)
P16331-VSQFLQTCTGFRLRP-237	Absent	Present	Absent	Present	K	P16331	VSQFLQTCTGFRLRP	237	Phenylalanine-4-hydroxylase (PAH) (EC 1.14.16.1) (Phe-4-monooxygenase)
P16331-YTPEPDICHELLGHV-284	Absent	Absent	Absent	Present	F	P16331	YTPEPDICHELLGHV	284	Phenylalanine-4-hydroxylase (PAH) (EC 1.14.16.1) (Phe-4-monooxygenase)
P16332-PKLRIEECAARRQAR-469	Absent	Present	Absent	Present	K	P16332	PKLRIEECAARRQAR	469	Methylmalonyl-CoA mutase, mitochondrial (MCM) (EC 5.4.99.2) (Methylmalonyl-CoA isomerase)
P16332-VDAARARCTVGEITD-558	Absent	Present	Absent	Present	K	P16332	VDAARARCTVGEITD	558	Methylmalonyl-CoA mutase, mitochondrial (MCM) (EC 5.4.99.2) (Methylmalonyl-CoA isomerase)
P16460-GFWHSPECEFVRHCI-331	Absent	Present	Present	Present	J	P16460	GFWHSPECEFVRHCI	331	Argininosuccinate synthase (EC 6.3.4.5) (Citrulline--aspartate ligase)
P16460-GTSLARPCIARRQVE-97	Present	Absent	Present	Absent	G	P16460	GTSLARPCIARRQVE	97	Argininosuccinate synthase (EC 6.3.4.5) (Citrulline--aspartate ligase)
P16460-QVRFELTCYSLAPQI-132	Present	Present	Present	Present	M	P16460	QVRFELTCYSLAPQI	132	Argininosuccinate synthase (EC 6.3.4.5) (Citrulline--aspartate ligase)
P16546-DLTDPVRCNSLEEIK-2120	Absent	Absent	Absent	Present	F	P16546	DLTDPVRCNSLEEIK	2120	Spectrin alpha chain, non-erythrocytic 1 (Alpha-II spectrin) (Fodrin alpha chain)
P16546-EDKVKALCAEADRLQ-315	Absent	Absent	Absent	Present	F	P16546	EDKVKALCAEADRLQ	315	Spectrin alpha chain, non-erythrocytic 1 (Alpha-II spectrin) (Fodrin alpha chain)
P16546-KDRVNDVCTNGQDLI-1930	Absent	Absent	Absent	Present	F	P16546	KDRVNDVCTNGQDLI	1930	Spectrin alpha chain, non-erythrocytic 1 (Alpha-II spectrin) (Fodrin alpha chain)
P16546-LQLFHRDCEQAENWM-1454	Absent	Absent	Absent	Present	F	P16546	LQLFHRDCEQAENWM	1454	Spectrin alpha chain, non-erythrocytic 1 (Alpha-II spectrin) (Fodrin alpha chain)
P16546-LVQYLRECEDVMDWI-158	Absent	Absent	Absent	Present	F	P16546	LVQYLRECEDVMDWI	158	Spectrin alpha chain, non-erythrocytic 1 (Alpha-II spectrin) (Fodrin alpha chain)
P16546-SLIERGACAGSEDAV-1622	Absent	Absent	Absent	Present	F	P16546	SLIERGACAGSEDAV	1622	Spectrin alpha chain, non-erythrocytic 1 (Alpha-II spectrin) (Fodrin alpha chain)
P17225-GQNIYNACCTLRIDF-249	Absent	Absent	Absent	Present	F	P17225	GQNIYNACCTLRIDF	249	Polypyrimidine tract-binding protein 1 (PTB) (Heterogeneous nuclear ribonucleoprotein I) (hnRNP I)
P17225-QNIYNACCTLRIDFS-250	Absent	Absent	Absent	Present	F	P17225	QNIYNACCTLRIDFS	250	Polypyrimidine tract-binding protein 1 (PTB) (Heterogeneous nuclear ribonucleoprotein I) (hnRNP I)
P17426-ADLLYAMCDRSNAKQ-397	Absent	Absent	Absent	Present	F	P17426	ADLLYAMCDRSNAKQ	397	AP-2 complex subunit alpha-1 (100 kDa coated vesicle protein A) (Adaptor protein complex AP-2 subunit alpha-1) (Adaptor-related protein complex 2 subunit alpha-1) (Alpha-adaptin A) (Alpha1-adaptin) (Clathrin assembly protein complex 2 alpha-A large chain) (Plasma membrane adaptor HA2/AP2 adaptin alpha A subunit)
P17426-KLLRLLQCYPPPEDA-267	Absent	Absent	Absent	Present	F	P17426	KLLRLLQCYPPPEDA	267	AP-2 complex subunit alpha-1 (100 kDa coated vesicle protein A) (Adaptor protein complex AP-2 subunit alpha-1) (Adaptor-related protein complex 2 subunit alpha-1) (Alpha-adaptin A) (Alpha1-adaptin) (Clathrin assembly protein complex 2 alpha-A large chain) (Plasma membrane adaptor HA2/AP2 adaptin alpha A subunit)
P17426-VKGRLVECLETVLNK-283	Absent	Absent	Absent	Present	F	P17426	VKGRLVECLETVLNK	283	AP-2 complex subunit alpha-1 (100 kDa coated vesicle protein A) (Adaptor protein complex AP-2 subunit alpha-1) (Adaptor-related protein complex 2 subunit alpha-1) (Alpha-adaptin A) (Alpha1-adaptin) (Clathrin assembly protein complex 2 alpha-A large chain) (Plasma membrane adaptor HA2/AP2 adaptin alpha A subunit)
P17563-ASEIQAKCNVSSLHT-131	Absent	Present	Absent	Present	K	P17563	ASEIQAKCNVSSLHT	131	Methanethiol oxidase (MTO) (EC 1.8.3.4) (56 kDa selenium-binding protein) (SBP56) (SP56) (Selenium-binding protein 1)
P17563-MATKCTKCGPGYSTP-8	Present	Present	Present	Present	M	P17563	MATKCTKCGPGYSTP	8	Methanethiol oxidase (MTO) (EC 1.8.3.4) (56 kDa selenium-binding protein) (SBP56) (SP56) (Selenium-binding protein 1)
P17563-SSLHTSHCLASGEVM-141	Absent	Present	Absent	Present	K	P17563	SSLHTSHCLASGEVM	141	Methanethiol oxidase (MTO) (EC 1.8.3.4) (56 kDa selenium-binding protein) (SBP56) (SP56) (Selenium-binding protein 1)
P17751-EGLGVIACIGEKLDE-127	Absent	Present	Absent	Present	K	P17751	EGLGVIACIGEKLDE	127	Triosephosphate isomerase (TIM) (EC 5.3.1.1) (Methylglyoxal synthase) (EC 4.2.3.3) (Triose-phosphate isomerase)
P17751-GSVTGATCKELASQP-218	Absent	Present	Absent	Present	K	P17751	GSVTGATCKELASQP	218	Triosephosphate isomerase (TIM) (EC 5.3.1.1) (Methylglyoxal synthase) (EC 4.2.3.3) (Triose-phosphate isomerase)
P17751-IAVAAQNCYKVTNGA-67	Absent	Present	Absent	Present	K	P17751	IAVAAQNCYKVTNGA	67	Triosephosphate isomerase (TIM) (EC 5.3.1.1) (Methylglyoxal synthase) (EC 4.2.3.3) (Triose-phosphate isomerase)
P17879-RARFEELCSDLFRGT-306	Absent	Present	Absent	Present	K	P17879	RARFEELCSDLFRGT	306	Heat shock 70 kDa protein 1B (Heat shock 70 kDa protein 1) (HSP70.1)
P17918-SMSKILKCAGNEDII-81	Absent	Absent	Absent	Present	F	P17918	SMSKILKCAGNEDII	81	Proliferating cell nuclear antigen (PCNA) (Cyclin)
P18572-DRSGEYSCIFLPEPV-203	Absent	Absent	Present	Present	E	P18572	DRSGEYSCIFLPEPV	203	Basigin (Basic immunoglobulin superfamily) (HT7 antigen) (Membrane glycoprotein gp42) (CD antigen CD147)
P19096-ADVTTSRCLGITVSG-1084	Absent	Present	Absent	Present	K	P19096	ADVTTSRCLGITVSG	1084	Fatty acid synthase (EC 2.3.1.85) (Type I Fatty Acid Synthase) [Includes: [Acyl-carrier-protein] S-acetyltransferase (EC 2.3.1.38); [Acyl-carrier-protein] S-malonyltransferase (EC 2.3.1.39); 3-oxoacyl-[acyl-carrier-protein] synthase (EC 2.3.1.41); 3-oxoacyl-[acyl-carrier-protein] reductase (EC 1.1.1.100); 3-hydroxyacyl-[acyl-carrier-protein] dehydratase (EC 4.2.1.59); Enoyl-[acyl-carrier-protein]…
P19096-ALGETLACLPSEVQP-1354	Absent	Present	Absent	Present	K	P19096	ALGETLACLPSEVQP	1354	Fatty acid synthase (EC 2.3.1.85) (Type I Fatty Acid Synthase) [Includes: [Acyl-carrier-protein] S-acetyltransferase (EC 2.3.1.38); [Acyl-carrier-protein] S-malonyltransferase (EC 2.3.1.39); 3-oxoacyl-[acyl-carrier-protein] synthase (EC 2.3.1.41); 3-oxoacyl-[acyl-carrier-protein] reductase (EC 1.1.1.100); 3-hydroxyacyl-[acyl-carrier-protein] dehydratase (EC 4.2.1.59); Enoyl-[acyl-carrier-protein]…
P19096-DDSGSGYCRSEAVVA-223	Absent	Present	Absent	Present	K	P19096	DDSGSGYCRSEAVVA	223	Fatty acid synthase (EC 2.3.1.85) (Type I Fatty Acid Synthase) [Includes: [Acyl-carrier-protein] S-acetyltransferase (EC 2.3.1.38); [Acyl-carrier-protein] S-malonyltransferase (EC 2.3.1.39); 3-oxoacyl-[acyl-carrier-protein] synthase (EC 2.3.1.41); 3-oxoacyl-[acyl-carrier-protein] reductase (EC 1.1.1.100); 3-hydroxyacyl-[acyl-carrier-protein] dehydratase (EC 4.2.1.59); Enoyl-[acyl-carrier-protein]…
P19096-DYNLSQVCDGKVSVH-2461	Absent	Present	Absent	Present	K	P19096	DYNLSQVCDGKVSVH	2461	Fatty acid synthase (EC 2.3.1.85) (Type I Fatty Acid Synthase) [Includes: [Acyl-carrier-protein] S-acetyltransferase (EC 2.3.1.38); [Acyl-carrier-protein] S-malonyltransferase (EC 2.3.1.39); 3-oxoacyl-[acyl-carrier-protein] synthase (EC 2.3.1.41); 3-oxoacyl-[acyl-carrier-protein] reductase (EC 1.1.1.100); 3-hydroxyacyl-[acyl-carrier-protein] dehydratase (EC 4.2.1.59); Enoyl-[acyl-carrier-protein]…
P19096-EVQEQLICSLYQPAG-274	Absent	Present	Absent	Present	K	P19096	EVQEQLICSLYQPAG	274	Fatty acid synthase (EC 2.3.1.85) (Type I Fatty Acid Synthase) [Includes: [Acyl-carrier-protein] S-acetyltransferase (EC 2.3.1.38); [Acyl-carrier-protein] S-malonyltransferase (EC 2.3.1.39); 3-oxoacyl-[acyl-carrier-protein] synthase (EC 2.3.1.41); 3-oxoacyl-[acyl-carrier-protein] reductase (EC 1.1.1.100); 3-hydroxyacyl-[acyl-carrier-protein] dehydratase (EC 4.2.1.59); Enoyl-[acyl-carrier-protein]…
P19096-GPQFQGICEATLEGE-1010	Absent	Present	Absent	Present	K	P19096	GPQFQGICEATLEGE	1010	Fatty acid synthase (EC 2.3.1.85) (Type I Fatty Acid Synthase) [Includes: [Acyl-carrier-protein] S-acetyltransferase (EC 2.3.1.38); [Acyl-carrier-protein] S-malonyltransferase (EC 2.3.1.39); 3-oxoacyl-[acyl-carrier-protein] synthase (EC 2.3.1.41); 3-oxoacyl-[acyl-carrier-protein] reductase (EC 1.1.1.100); 3-hydroxyacyl-[acyl-carrier-protein] dehydratase (EC 4.2.1.59); Enoyl-[acyl-carrier-protein]…
P19096-KLQASVRCLAQHGRF-1752	Absent	Present	Absent	Present	K	P19096	KLQASVRCLAQHGRF	1752	Fatty acid synthase (EC 2.3.1.85) (Type I Fatty Acid Synthase) [Includes: [Acyl-carrier-protein] S-acetyltransferase (EC 2.3.1.38); [Acyl-carrier-protein] S-malonyltransferase (EC 2.3.1.39); 3-oxoacyl-[acyl-carrier-protein] synthase (EC 2.3.1.41); 3-oxoacyl-[acyl-carrier-protein] reductase (EC 1.1.1.100); 3-hydroxyacyl-[acyl-carrier-protein] dehydratase (EC 4.2.1.59); Enoyl-[acyl-carrier-protein]…
P19096-KRGVKSSCTIIPLMK-779	Absent	Absent	Absent	Present	F	P19096	KRGVKSSCTIIPLMK	779	Fatty acid synthase (EC 2.3.1.85) (Type I Fatty Acid Synthase) [Includes: [Acyl-carrier-protein] S-acetyltransferase (EC 2.3.1.38); [Acyl-carrier-protein] S-malonyltransferase (EC 2.3.1.39); 3-oxoacyl-[acyl-carrier-protein] synthase (EC 2.3.1.41); 3-oxoacyl-[acyl-carrier-protein] reductase (EC 1.1.1.100); 3-hydroxyacyl-[acyl-carrier-protein] dehydratase (EC 4.2.1.59); Enoyl-[acyl-carrier-protein]…
P19096-LGYSMVGCQRAMMAN-135	Absent	Absent	Absent	Present	F	P19096	LGYSMVGCQRAMMAN	135	Fatty acid synthase (EC 2.3.1.85) (Type I Fatty Acid Synthase) [Includes: [Acyl-carrier-protein] S-acetyltransferase (EC 2.3.1.38); [Acyl-carrier-protein] S-malonyltransferase (EC 2.3.1.39); 3-oxoacyl-[acyl-carrier-protein] synthase (EC 2.3.1.41); 3-oxoacyl-[acyl-carrier-protein] reductase (EC 1.1.1.100); 3-hydroxyacyl-[acyl-carrier-protein] dehydratase (EC 4.2.1.59); Enoyl-[acyl-carrier-protein]…
P19096-MLSPDGTCRSFDDSG-212	Absent	Present	Absent	Present	K	P19096	MLSPDGTCRSFDDSG	212	Fatty acid synthase (EC 2.3.1.85) (Type I Fatty Acid Synthase) [Includes: [Acyl-carrier-protein] S-acetyltransferase (EC 2.3.1.38); [Acyl-carrier-protein] S-malonyltransferase (EC 2.3.1.39); 3-oxoacyl-[acyl-carrier-protein] synthase (EC 2.3.1.41); 3-oxoacyl-[acyl-carrier-protein] reductase (EC 1.1.1.100); 3-hydroxyacyl-[acyl-carrier-protein] dehydratase (EC 4.2.1.59); Enoyl-[acyl-carrier-protein]…
P19096-NSQALKACVDTALEN-1222	Absent	Present	Absent	Present	K	P19096	NSQALKACVDTALEN	1222	Fatty acid synthase (EC 2.3.1.85) (Type I Fatty Acid Synthase) [Includes: [Acyl-carrier-protein] S-acetyltransferase (EC 2.3.1.38); [Acyl-carrier-protein] S-malonyltransferase (EC 2.3.1.39); 3-oxoacyl-[acyl-carrier-protein] synthase (EC 2.3.1.41); 3-oxoacyl-[acyl-carrier-protein] reductase (EC 1.1.1.100); 3-hydroxyacyl-[acyl-carrier-protein] dehydratase (EC 4.2.1.59); Enoyl-[acyl-carrier-protein]…
P19096-PAGVVPACHNSEDTV-642	Absent	Present	Absent	Present	K	P19096	PAGVVPACHNSEDTV	642	Fatty acid synthase (EC 2.3.1.85) (Type I Fatty Acid Synthase) [Includes: [Acyl-carrier-protein] S-acetyltransferase (EC 2.3.1.38); [Acyl-carrier-protein] S-malonyltransferase (EC 2.3.1.39); 3-oxoacyl-[acyl-carrier-protein] synthase (EC 2.3.1.41); 3-oxoacyl-[acyl-carrier-protein] reductase (EC 1.1.1.100); 3-hydroxyacyl-[acyl-carrier-protein] dehydratase (EC 4.2.1.59); Enoyl-[acyl-carrier-protein]…
P19096-PGGHRIRCILLSNLS-1464	Absent	Present	Absent	Present	K	P19096	PGGHRIRCILLSNLS	1464	Fatty acid synthase (EC 2.3.1.85) (Type I Fatty Acid Synthase) [Includes: [Acyl-carrier-protein] S-acetyltransferase (EC 2.3.1.38); [Acyl-carrier-protein] S-malonyltransferase (EC 2.3.1.39); 3-oxoacyl-[acyl-carrier-protein] synthase (EC 2.3.1.41); 3-oxoacyl-[acyl-carrier-protein] reductase (EC 1.1.1.100); 3-hydroxyacyl-[acyl-carrier-protein] dehydratase (EC 4.2.1.59); Enoyl-[acyl-carrier-protein]…
P19096-SIALDTACSSSLLAL-161	Absent	Absent	Absent	Present	F	P19096	SIALDTACSSSLLAL	161	Fatty acid synthase (EC 2.3.1.85) (Type I Fatty Acid Synthase) [Includes: [Acyl-carrier-protein] S-acetyltransferase (EC 2.3.1.38); [Acyl-carrier-protein] S-malonyltransferase (EC 2.3.1.39); 3-oxoacyl-[acyl-carrier-protein] synthase (EC 2.3.1.41); 3-oxoacyl-[acyl-carrier-protein] reductase (EC 1.1.1.100); 3-hydroxyacyl-[acyl-carrier-protein] dehydratase (EC 4.2.1.59); Enoyl-[acyl-carrier-protein]…
P19096-SIALSLGCRVFTTVG-1686	Absent	Absent	Absent	Present	F	P19096	SIALSLGCRVFTTVG	1686	Fatty acid synthase (EC 2.3.1.85) (Type I Fatty Acid Synthase) [Includes: [Acyl-carrier-protein] S-acetyltransferase (EC 2.3.1.38); [Acyl-carrier-protein] S-malonyltransferase (EC 2.3.1.39); 3-oxoacyl-[acyl-carrier-protein] synthase (EC 2.3.1.41); 3-oxoacyl-[acyl-carrier-protein] reductase (EC 1.1.1.100); 3-hydroxyacyl-[acyl-carrier-protein] dehydratase (EC 4.2.1.59); Enoyl-[acyl-carrier-protein]…
P19096-TPHMEAECLSESTAL-1128	Absent	Present	Absent	Present	K	P19096	TPHMEAECLSESTAL	1128	Fatty acid synthase (EC 2.3.1.85) (Type I Fatty Acid Synthase) [Includes: [Acyl-carrier-protein] S-acetyltransferase (EC 2.3.1.38); [Acyl-carrier-protein] S-malonyltransferase (EC 2.3.1.39); 3-oxoacyl-[acyl-carrier-protein] synthase (EC 2.3.1.41); 3-oxoacyl-[acyl-carrier-protein] reductase (EC 1.1.1.100); 3-hydroxyacyl-[acyl-carrier-protein] dehydratase (EC 4.2.1.59); Enoyl-[acyl-carrier-protein]…
P19096-VGLSWEECKQRCPAG-630	Absent	Present	Absent	Present	K	P19096	VGLSWEECKQRCPAG	630	Fatty acid synthase (EC 2.3.1.85) (Type I Fatty Acid Synthase) [Includes: [Acyl-carrier-protein] S-acetyltransferase (EC 2.3.1.38); [Acyl-carrier-protein] S-malonyltransferase (EC 2.3.1.39); 3-oxoacyl-[acyl-carrier-protein] synthase (EC 2.3.1.41); 3-oxoacyl-[acyl-carrier-protein] reductase (EC 1.1.1.100); 3-hydroxyacyl-[acyl-carrier-protein] dehydratase (EC 4.2.1.59); Enoyl-[acyl-carrier-protein]…
P19096-WEECKQRCPAGVVPA-634	Absent	Present	Absent	Present	K	P19096	WEECKQRCPAGVVPA	634	Fatty acid synthase (EC 2.3.1.85) (Type I Fatty Acid Synthase) [Includes: [Acyl-carrier-protein] S-acetyltransferase (EC 2.3.1.38); [Acyl-carrier-protein] S-malonyltransferase (EC 2.3.1.39); 3-oxoacyl-[acyl-carrier-protein] synthase (EC 2.3.1.41); 3-oxoacyl-[acyl-carrier-protein] reductase (EC 1.1.1.100); 3-hydroxyacyl-[acyl-carrier-protein] dehydratase (EC 4.2.1.59); Enoyl-[acyl-carrier-protein]…
P19096-YGTALFLCRRAIPQE-1397	Absent	Absent	Absent	Present	F	P19096	YGTALFLCRRAIPQE	1397	Fatty acid synthase (EC 2.3.1.85) (Type I Fatty Acid Synthase) [Includes: [Acyl-carrier-protein] S-acetyltransferase (EC 2.3.1.38); [Acyl-carrier-protein] S-malonyltransferase (EC 2.3.1.39); 3-oxoacyl-[acyl-carrier-protein] synthase (EC 2.3.1.41); 3-oxoacyl-[acyl-carrier-protein] reductase (EC 1.1.1.100); 3-hydroxyacyl-[acyl-carrier-protein] dehydratase (EC 4.2.1.59); Enoyl-[acyl-carrier-protein]…
P19157-QGLLKPTCLYGQLPK-48	Absent	Absent	Absent	Present	F	P19157	QGLLKPTCLYGQLPK	48	Glutathione S-transferase P 1 (Gst P1) (EC 2.5.1.18) (GST YF-YF) (GST class-pi) (GST-piB) (Preadipocyte growth factor)
P20108-NEFHDVNCEVVAVSV-128	Absent	Absent	Absent	Present	F	P20108	NEFHDVNCEVVAVSV	128	Thioredoxin-dependent peroxide reductase, mitochondrial (EC 1.11.1.24) (Antioxidant protein 1) (AOP-1) (PRX III) (Perioredoxin-3) (Protein MER5) (Thioredoxin-dependent peroxiredoxin 3)
P20108-VETHGEVCPANWTPE-230	Present	Absent	Present	Present	L	P20108	VETHGEVCPANWTPE	230	Thioredoxin-dependent peroxide reductase, mitochondrial (EC 1.11.1.24) (Antioxidant protein 1) (AOP-1) (PRX III) (Perioredoxin-3) (Protein MER5) (Thioredoxin-dependent peroxiredoxin 3)
P20918-AGLEMNYCRNPDGDK-426	Absent	Absent	Present	Absent	D	P20918	AGLEMNYCRNPDGDK	426	Plasminogen (EC 3.4.21.7) [Cleaved into: Plasmin heavy chain A; Activation peptide; Angiostatin; Plasmin heavy chain A, short form; Plasmin light chain B]
P20918-EGLEENYCRNPDNDE-152	Absent	Absent	Present	Absent	D	P20918	EGLEENYCRNPDNDE	152	Plasminogen (EC 3.4.21.7) [Cleaved into: Plasmin heavy chain A; Activation peptide; Angiostatin; Plasmin heavy chain A, short form; Plasmin light chain B]
P20918-KNLEENYCRNPDGET-324	Absent	Absent	Present	Present	E	P20918	KNLEENYCRNPDGET	324	Plasminogen (EC 3.4.21.7) [Cleaved into: Plasmin heavy chain A; Activation peptide; Angiostatin; Plasmin heavy chain A, short form; Plasmin light chain B]
P20918-NDEQGPWCYTTDPDK-164	Absent	Absent	Present	Absent	D	P20918	NDEQGPWCYTTDPDK	164	Plasminogen (EC 3.4.21.7) [Cleaved into: Plasmin heavy chain A; Activation peptide; Angiostatin; Plasmin heavy chain A, short form; Plasmin light chain B]
P20918-TDKVIPACLPSPNYM-687	Absent	Absent	Present	Present	E	P20918	TDKVIPACLPSPNYM	687	Plasminogen (EC 3.4.21.7) [Cleaved into: Plasmin heavy chain A; Activation peptide; Angiostatin; Plasmin heavy chain A, short form; Plasmin light chain B]
P20918-TTITGKKCQSWAAMF-398	Absent	Absent	Present	Present	E	P20918	TTITGKKCQSWAAMF	398	Plasminogen (EC 3.4.21.7) [Cleaved into: Plasmin heavy chain A; Activation peptide; Angiostatin; Plasmin heavy chain A, short form; Plasmin light chain B]
P20918-VTAAGTPCQGWAAQE-502	Absent	Absent	Present	Absent	D	P20918	VTAAGTPCQGWAAQE	502	Plasminogen (EC 3.4.21.7) [Cleaved into: Plasmin heavy chain A; Activation peptide; Angiostatin; Plasmin heavy chain A, short form; Plasmin light chain B]
P21107-AELAESKCSELEEEL-191	Absent	Absent	Absent	Present	F	P21107	AELAESKCSELEEEL	191	Tropomyosin alpha-3 chain (Gamma-tropomyosin) (Tropomyosin-3)
P21614-CESTSEDCMASELPE-273	Absent	Absent	Absent	Present	F	P21614	CESTSEDCMASELPE	273	Vitamin D-binding protein (DBP) (VDB) (Gc-globulin) (Group-specific component)
P21614-DYEKDKVCNELAMLG-29	Absent	Absent	Present	Present	E	P21614	DYEKDKVCNELAMLG	29	Vitamin D-binding protein (DBP) (VDB) (Gc-globulin) (Group-specific component)
P21614-FTEILSRCCESTSED-265	Absent	Absent	Absent	Present	F	P21614	FTEILSRCCESTSED	265	Vitamin D-binding protein (DBP) (VDB) (Gc-globulin) (Group-specific component)
P21614-IEKGQEMCADYSENT-407	Absent	Absent	Present	Present	E	P21614	IEKGQEMCADYSENT	407	Vitamin D-binding protein (DBP) (VDB) (Gc-globulin) (Group-specific component)
P21614-PEHTIKICQNLSKKN-286	Absent	Absent	Present	Absent	D	P21614	PEHTIKICQNLSKKN	286	Vitamin D-binding protein (DBP) (VDB) (Gc-globulin) (Group-specific component)
P21614-TEILSRCCESTSEDC-266	Absent	Absent	Absent	Present	F	P21614	TEILSRCCESTSEDC	266	Vitamin D-binding protein (DBP) (VDB) (Gc-globulin) (Group-specific component)
P21614-TTMSNRVCSQYAAYG-220	Absent	Absent	Present	Absent	D	P21614	TTMSNRVCSQYAAYG	220	Vitamin D-binding protein (DBP) (VDB) (Gc-globulin) (Group-specific component)
P21981-DHHTADLCQEKLVLR-27	Absent	Absent	Absent	Present	F	P21981	DHHTADLCQEKLVLR	27	Protein-glutamine gamma-glutamyltransferase 2 (EC 2.3.2.13) (Isopeptidase TGM2) (EC 3.4.-.-) (Protein-glutamine deamidase TGM2) (EC 3.5.1.44) (Protein-glutamine dopaminyltransferase TGM2) (EC 2.3.1.-) (Protein-glutamine histaminyltransferase TGM2) (EC 2.3.1.-) (Protein-glutamine noradrenalinyltransferase TGM2) (EC 2.3.1.-) (Protein-glutamine serotonyltransferase TGM2) (EC 2.3.1.-) (Tissue transgl…
P21981-EELLLERCDLEIQAN-10	Absent	Present	Absent	Present	K	P21981	EELLLERCDLEIQAN	10	Protein-glutamine gamma-glutamyltransferase 2 (EC 2.3.2.13) (Isopeptidase TGM2) (EC 3.4.-.-) (Protein-glutamine deamidase TGM2) (EC 3.5.1.44) (Protein-glutamine dopaminyltransferase TGM2) (EC 2.3.1.-) (Protein-glutamine histaminyltransferase TGM2) (EC 2.3.1.-) (Protein-glutamine noradrenalinyltransferase TGM2) (EC 2.3.1.-) (Protein-glutamine serotonyltransferase TGM2) (EC 2.3.1.-) (Tissue transgl…
P21981-EKSEGTYCCGPVSVR-370	Absent	Absent	Absent	Present	F	P21981	EKSEGTYCCGPVSVR	370	Protein-glutamine gamma-glutamyltransferase 2 (EC 2.3.2.13) (Isopeptidase TGM2) (EC 3.4.-.-) (Protein-glutamine deamidase TGM2) (EC 3.5.1.44) (Protein-glutamine dopaminyltransferase TGM2) (EC 2.3.1.-) (Protein-glutamine histaminyltransferase TGM2) (EC 2.3.1.-) (Protein-glutamine noradrenalinyltransferase TGM2) (EC 2.3.1.-) (Protein-glutamine serotonyltransferase TGM2) (EC 2.3.1.-) (Tissue transgl…
P21981-KLVVNFQCDKLKSVK-669	Absent	Absent	Absent	Present	F	P21981	KLVVNFQCDKLKSVK	669	Protein-glutamine gamma-glutamyltransferase 2 (EC 2.3.2.13) (Isopeptidase TGM2) (EC 3.4.-.-) (Protein-glutamine deamidase TGM2) (EC 3.5.1.44) (Protein-glutamine dopaminyltransferase TGM2) (EC 2.3.1.-) (Protein-glutamine histaminyltransferase TGM2) (EC 2.3.1.-) (Protein-glutamine noradrenalinyltransferase TGM2) (EC 2.3.1.-) (Protein-glutamine serotonyltransferase TGM2) (EC 2.3.1.-) (Tissue transgl…
P21981-KSEGTYCCGPVSVRA-371	Absent	Absent	Absent	Present	F	P21981	KSEGTYCCGPVSVRA	371	Protein-glutamine gamma-glutamyltransferase 2 (EC 2.3.2.13) (Isopeptidase TGM2) (EC 3.4.-.-) (Protein-glutamine deamidase TGM2) (EC 3.5.1.44) (Protein-glutamine dopaminyltransferase TGM2) (EC 2.3.1.-) (Protein-glutamine histaminyltransferase TGM2) (EC 2.3.1.-) (Protein-glutamine noradrenalinyltransferase TGM2) (EC 2.3.1.-) (Protein-glutamine serotonyltransferase TGM2) (EC 2.3.1.-) (Tissue transgl…
P21981-LSDPLYDCIFTVEGA-619	Absent	Present	Absent	Present	K	P21981	LSDPLYDCIFTVEGA	619	Protein-glutamine gamma-glutamyltransferase 2 (EC 2.3.2.13) (Isopeptidase TGM2) (EC 3.4.-.-) (Protein-glutamine deamidase TGM2) (EC 3.5.1.44) (Protein-glutamine dopaminyltransferase TGM2) (EC 2.3.1.-) (Protein-glutamine histaminyltransferase TGM2) (EC 2.3.1.-) (Protein-glutamine noradrenalinyltransferase TGM2) (EC 2.3.1.-) (Protein-glutamine serotonyltransferase TGM2) (EC 2.3.1.-) (Tissue transgl…
P21981-LYEKYSGCLTESNLI-553	Absent	Absent	Absent	Present	F	P21981	LYEKYSGCLTESNLI	553	Protein-glutamine gamma-glutamyltransferase 2 (EC 2.3.2.13) (Isopeptidase TGM2) (EC 3.4.-.-) (Protein-glutamine deamidase TGM2) (EC 3.5.1.44) (Protein-glutamine dopaminyltransferase TGM2) (EC 2.3.1.-) (Protein-glutamine histaminyltransferase TGM2) (EC 2.3.1.-) (Protein-glutamine noradrenalinyltransferase TGM2) (EC 2.3.1.-) (Protein-glutamine serotonyltransferase TGM2) (EC 2.3.1.-) (Tissue transgl…
P21981-NGVLGPECGTEDINL-524	Absent	Present	Absent	Present	K	P21981	NGVLGPECGTEDINL	524	Protein-glutamine gamma-glutamyltransferase 2 (EC 2.3.2.13) (Isopeptidase TGM2) (EC 3.4.-.-) (Protein-glutamine deamidase TGM2) (EC 3.5.1.44) (Protein-glutamine dopaminyltransferase TGM2) (EC 2.3.1.-) (Protein-glutamine histaminyltransferase TGM2) (EC 2.3.1.-) (Protein-glutamine noradrenalinyltransferase TGM2) (EC 2.3.1.-) (Protein-glutamine serotonyltransferase TGM2) (EC 2.3.1.-) (Tissue transgl…
P21981-RRWKEHGCQQVKYGQ-269	Absent	Absent	Absent	Present	F	P21981	RRWKEHGCQQVKYGQ	269	Protein-glutamine gamma-glutamyltransferase 2 (EC 2.3.2.13) (Isopeptidase TGM2) (EC 3.4.-.-) (Protein-glutamine deamidase TGM2) (EC 3.5.1.44) (Protein-glutamine dopaminyltransferase TGM2) (EC 2.3.1.-) (Protein-glutamine histaminyltransferase TGM2) (EC 2.3.1.-) (Protein-glutamine noradrenalinyltransferase TGM2) (EC 2.3.1.-) (Protein-glutamine serotonyltransferase TGM2) (EC 2.3.1.-) (Tissue transgl…
P21981-VACTVLRCLGIPTRV-290	Absent	Absent	Absent	Present	F	P21981	VACTVLRCLGIPTRV	290	Protein-glutamine gamma-glutamyltransferase 2 (EC 2.3.2.13) (Isopeptidase TGM2) (EC 3.4.-.-) (Protein-glutamine deamidase TGM2) (EC 3.5.1.44) (Protein-glutamine dopaminyltransferase TGM2) (EC 2.3.1.-) (Protein-glutamine histaminyltransferase TGM2) (EC 2.3.1.-) (Protein-glutamine noradrenalinyltransferase TGM2) (EC 2.3.1.-) (Protein-glutamine serotonyltransferase TGM2) (EC 2.3.1.-) (Tissue transgl…
P21981-VVSAMVNCNDDQGVL-230	Absent	Present	Absent	Present	K	P21981	VVSAMVNCNDDQGVL	230	Protein-glutamine gamma-glutamyltransferase 2 (EC 2.3.2.13) (Isopeptidase TGM2) (EC 3.4.-.-) (Protein-glutamine deamidase TGM2) (EC 3.5.1.44) (Protein-glutamine dopaminyltransferase TGM2) (EC 2.3.1.-) (Protein-glutamine histaminyltransferase TGM2) (EC 2.3.1.-) (Protein-glutamine noradrenalinyltransferase TGM2) (EC 2.3.1.-) (Protein-glutamine serotonyltransferase TGM2) (EC 2.3.1.-) (Tissue transgl…
P23116-IVDAARHCDLQVRID-478	Absent	Absent	Absent	Present	F	P23116	IVDAARHCDLQVRID	478	Eukaryotic translation initiation factor 3 subunit A (eIF3a) (Centrosomin) (Eukaryotic translation initiation factor 3 subunit 10) (eIF-3-theta) (eIF3 p167) (eIF3 p180) (eIF3 p185) (p162)
P23492-HINLPGFCGQNPLRG-142	Absent	Present	Absent	Present	K	P23492	HINLPGFCGQNPLRG	142	Purine nucleoside phosphorylase (PNP) (EC 2.4.2.1) (Inosine phosphorylase) (Inosine-guanosine phosphorylase)
P23589-MGPFDPSCLLPACRD-213	Absent	Absent	Absent	Present	F	P23589	MGPFDPSCLLPACRD	213	Carbonic anhydrase 5A, mitochondrial (EC 4.2.1.1) (Carbonate dehydratase VA) (CA Y) (Carbonic anhydrase VA) (CA-VA)
P23589-PSCLLPACRDYWTYP-218	Absent	Absent	Absent	Present	F	P23589	PSCLLPACRDYWTYP	218	Carbonic anhydrase 5A, mitochondrial (EC 4.2.1.1) (Carbonate dehydratase VA) (CA Y) (Carbonic anhydrase VA) (CA-VA)
P23589-VSYDAASCRYLWNTG-86	Absent	Present	Absent	Present	K	P23589	VSYDAASCRYLWNTG	86	Carbonic anhydrase 5A, mitochondrial (EC 4.2.1.1) (Carbonate dehydratase VA) (CA Y) (Carbonic anhydrase VA) (CA-VA)
P24270-ADGEAVYCKFHYKTD-232	Absent	Present	Absent	Present	K	P24270	ADGEAVYCKFHYKTD	232	Catalase (EC 1.11.1.6)
P24270-ALEHSVQCAVDVKRF-425	Absent	Present	Absent	Present	K	P24270	ALEHSVQCAVDVKRF	425	Catalase (EC 1.11.1.6)
P24270-EEERKRLCENIAGHL-460	Absent	Present	Absent	Present	K	P24270	EEERKRLCENIAGHL	460	Catalase (EC 1.11.1.6)
P24270-YLQIPVNCPYRARVA-377	Present	Present	Present	Present	M	P24270	YLQIPVNCPYRARVA	377	Catalase (EC 1.11.1.6)
P24270-YQRDGPMCMHDNQGG-393	Absent	Present	Absent	Present	K	P24270	YQRDGPMCMHDNQGG	393	Catalase (EC 1.11.1.6)
P24456-APYPYQLCAVMREQG-496	Absent	Absent	Absent	Present	F	P24456	APYPYQLCAVMREQG	496	Cytochrome P450 2D10 (EC 1.14.14.1) (CYPIID10) (Cytochrome P450-16-alpha) (Cytochrome P450CB) (Testosterone 16-alpha hydroxylase)
P24456-MKEVLLTCGEDTADR-97	Absent	Absent	Absent	Present	F	P24456	MKEVLLTCGEDTADR	97	Cytochrome P450 2D10 (EC 1.14.14.1) (CYPIID10) (Cytochrome P450-16-alpha) (Cytochrome P450CB) (Testosterone 16-alpha hydroxylase)
P24527-HCRAILPCQDTPSVK-147	Absent	Present	Absent	Present	K	P24527	HCRAILPCQDTPSVK	147	Leukotriene A-4 hydrolase (LTA-4 hydrolase) (EC 3.3.2.6) (Leukotriene A(4) hydrolase) (Tripeptide aminopeptidase LTA4H) (EC 3.4.11.4)
P24527-TQHLHLRCSVDFARR-26	Absent	Absent	Absent	Present	F	P24527	TQHLHLRCSVDFARR	26	Leukotriene A-4 hydrolase (LTA-4 hydrolase) (EC 3.3.2.6) (Leukotriene A(4) hydrolase) (Tripeptide aminopeptidase LTA4H) (EC 3.4.11.4)
P24549-CIKALKYCAGWADKI-133	Absent	Present	Absent	Present	K	P24549	CIKALKYCAGWADKI	133	Aldehyde dehydrogenase 1A1 (EC 1.2.1.19) (EC 1.2.1.28) (EC 1.2.1.3) (EC 1.2.1.36) (3-deoxyglucosone dehydrogenase) (ALDH-E1) (ALHDII) (Aldehyde dehydrogenase family 1 member A1) (Aldehyde dehydrogenase, cytosolic) (Retinal dehydrogenase 1) (RALDH 1) (RalDH1)
P24549-KIGPALSCGNTVVVK-186	Absent	Present	Absent	Present	K	P24549	KIGPALSCGNTVVVK	186	Aldehyde dehydrogenase 1A1 (EC 1.2.1.19) (EC 1.2.1.28) (EC 1.2.1.3) (EC 1.2.1.36) (3-deoxyglucosone dehydrogenase) (ALDH-E1) (ALHDII) (Aldehyde dehydrogenase family 1 member A1) (Aldehyde dehydrogenase, cytosolic) (Retinal dehydrogenase 1) (RALDH 1) (RalDH1)
P24549-YLSDLGGCIKALKYC-126	Absent	Present	Absent	Present	K	P24549	YLSDLGGCIKALKYC	126	Aldehyde dehydrogenase 1A1 (EC 1.2.1.19) (EC 1.2.1.28) (EC 1.2.1.3) (EC 1.2.1.36) (3-deoxyglucosone dehydrogenase) (ALDH-E1) (ALHDII) (Aldehyde dehydrogenase family 1 member A1) (Aldehyde dehydrogenase, cytosolic) (Retinal dehydrogenase 1) (RALDH 1) (RalDH1)
P24604-IDISKIKCVEIVKND-61	Absent	Absent	Absent	Present	F	P24604	IDISKIKCVEIVKND	61	Tyrosine-protein kinase Tec (EC 2.7.10.2)
P24721-MEKDCQDIQQLD-5	Absent	Present	Absent	Present	K	P24721	MEKDCQDIQQLD	5	Asialoglycoprotein receptor 2 (ASGP-R 2) (ASGPR 2) (Hepatic lectin 2) (HL-2) (mHL-2)
P25444-CYTSARGCTATLGNF-229	Absent	Absent	Absent	Present	F	P25444	CYTSARGCTATLGNF	229	Small ribosomal subunit protein uS5 (40S ribosomal protein S2) (40S ribosomal protein S4) (Protein LLRep3)
P25444-MMAGIDDCYTSARGC-222	Absent	Present	Absent	Present	K	P25444	MMAGIDDCYTSARGC	222	Small ribosomal subunit protein uS5 (40S ribosomal protein S2) (40S ribosomal protein S4) (Protein LLRep3)
P25444-PCKVTGRCGSVLVRL-188	Absent	Present	Absent	Present	K	P25444	PCKVTGRCGSVLVRL	188	Small ribosomal subunit protein uS5 (40S ribosomal protein S2) (40S ribosomal protein S4) (Protein LLRep3)
P25688-CFATQVYCKWRYQRR-195	Absent	Absent	Absent	Present	F	P25688	CFATQVYCKWRYQRR	195	Uricase (EC 1.7.3.3) (Urate oxidase)
P25688-LPEVKDRCFATQVYC-188	Absent	Absent	Absent	Present	F	P25688	LPEVKDRCFATQVYC	188	Uricase (EC 1.7.3.3) (Urate oxidase)
P25688-TPTGTHFCEVEQMRN-141	Absent	Absent	Absent	Present	F	P25688	TPTGTHFCEVEQMRN	141	Uricase (EC 1.7.3.3) (Urate oxidase)
P26039-AAATNNLCEAANAAV-2408	Absent	Absent	Absent	Present	F	P26039	AAATNNLCEAANAAV	2408	Talin-1
P26039-AIAALNSCLRDLDQA-1671	Absent	Absent	Absent	Present	F	P26039	AIAALNSCLRDLDQA	1671	Talin-1
P26039-AQKAQEACGPLEMDS-1045	Absent	Absent	Absent	Present	F	P26039	AQKAQEACGPLEMDS	1045	Talin-1
P26039-IFQAHKNCGQMSEIE-286	Absent	Absent	Absent	Present	F	P26039	IFQAHKNCGQMSEIE	286	Talin-1
P26039-INQLITMCTQQAPGQ-1353	Absent	Absent	Absent	Present	F	P26039	INQLITMCTQQAPGQ	1353	Talin-1
P26039-KAPGQLECETAIAAL-1661	Absent	Absent	Absent	Present	F	P26039	KAPGQLECETAIAAL	1661	Talin-1
P26039-PGETMEKCTQDLGNS-1087	Absent	Absent	Absent	Present	F	P26039	PGETMEKCTQDLGNS	1087	Talin-1
P26039-PTISSPVCQEQLVEA-732	Absent	Absent	Absent	Present	F	P26039	PTISSPVCQEQLVEA	732	Talin-1
P26039-QPLLVQSCKAVAEQI-956	Absent	Absent	Absent	Present	F	P26039	QPLLVQSCKAVAEQI	956	Talin-1
P26039-STMVYDACRMIRERI-29	Absent	Absent	Absent	Present	F	P26039	STMVYDACRMIRERI	29	Talin-1
P26039-TDMLMTICARIGITN-116	Absent	Absent	Absent	Present	F	P26039	TDMLMTICARIGITN	116	Talin-1
P26039-TKAGALQCSPSDVYT-1939	Absent	Absent	Absent	Present	F	P26039	TKAGALQCSPSDVYT	1939	Talin-1
P26041-ILNDDIYCPPETAVL-117	Absent	Absent	Absent	Present	F	P26041	ILNDDIYCPPETAVL	117	Moesin (Membrane-organizing extension spike protein)
P26041-NKRILALCMGNHELY-284	Absent	Absent	Absent	Present	F	P26041	NKRILALCMGNHELY	284	Moesin (Membrane-organizing extension spike protein)
P26369-RVVVTKYCDPDSYHR-464	Absent	Absent	Absent	Present	F	P26369	RVVVTKYCDPDSYHR	464	Splicing factor U2AF 65 kDa subunit (U2 auxiliary factor 65 kDa subunit) (U2 snRNP auxiliary factor large subunit)
P26443-ASLMTYKCAVVDVPF-172	Absent	Present	Absent	Present	K	P26443	ASLMTYKCAVVDVPF	172	Glutamate dehydrogenase 1, mitochondrial (GDH 1) (EC 1.4.1.3)
P26443-GSILEADCDILIPAA-376	Absent	Present	Absent	Present	K	P26443	GSILEADCDILIPAA	376	Glutamate dehydrogenase 1, mitochondrial (GDH 1) (EC 1.4.1.3)
P26443-ILRIIKPCNHVLSLS-112	Absent	Absent	Absent	Present	F	P26443	ILRIIKPCNHVLSLS	112	Glutamate dehydrogenase 1, mitochondrial (GDH 1) (EC 1.4.1.3)
P26443-LHRFGAKCVGVGESD-327	Absent	Present	Absent	Present	K	P26443	LHRFGAKCVGVGESD	327	Glutamate dehydrogenase 1, mitochondrial (GDH 1) (EC 1.4.1.3)
P26450-IKIFEEQCQTQERYS-498	Absent	Absent	Absent	Present	F	P26450	IKIFEEQCQTQERYS	498	Phosphatidylinositol 3-kinase regulatory subunit alpha (PI3-kinase regulatory subunit alpha) (PI3K regulatory subunit alpha) (PtdIns-3-kinase regulatory subunit alpha) (Phosphatidylinositol 3-kinase 85 kDa regulatory subunit alpha) (PI3-kinase subunit p85-alpha) (PtdIns-3-kinase regulatory subunit p85-alpha)
P27546-GSQPSEPCSGVSRQE-636	Absent	Absent	Absent	Present	F	P27546	GSQPSEPCSGVSRQE	636	Microtubule-associated protein 4 (MAP-4)
P27601-VQKFLVECFRGKRRD-329	Absent	Absent	Absent	Present	F	P27601	VQKFLVECFRGKRRD	329	Guanine nucleotide-binding protein subunit alpha-13 (G alpha-13) (G-protein subunit alpha-13)
P27612-RIWKHGECAQTIRLP-263	Absent	Absent	Absent	Present	F	P27612	RIWKHGECAQTIRLP	263	Phospholipase A-2-activating protein (PLA2P) (PLAP)
P27612-TFLGHEDCVRGLAIL-193	Absent	Absent	Absent	Present	F	P27612	TFLGHEDCVRGLAIL	193	Phospholipase A-2-activating protein (PLA2P) (PLAP)
P27659-AEHISDECKRRFYKN-114	Absent	Present	Absent	Present	K	P27659	AEHISDECKRRFYKN	114	Large ribosomal subunit protein uL3 (60S ribosomal protein L3) (J1 protein)
P27659-FNSMKKYCQVIRIIA-157	Absent	Absent	Absent	Present	F	P27659	FNSMKKYCQVIRIIA	157	Large ribosomal subunit protein uL3 (60S ribosomal protein L3) (J1 protein)
P27659-RGLRKVACIGAWHPA-253	Absent	Absent	Present	Present	E	P27659	RGLRKVACIGAWHPA	253	Large ribosomal subunit protein uL3 (60S ribosomal protein L3) (J1 protein)
P27773-CTANTNTCNKYGVSG-92	Absent	Absent	Present	Present	E	P27773	CTANTNTCNKYGVSG	92	Protein disulfide-isomerase A3 (EC 5.3.4.1) (58 kDa glucose-regulated protein) (58 kDa microsomal protein) (p58) (Disulfide isomerase ER-60) (Endoplasmic reticulum resident protein 57) (ER protein 57) (ERp57) (Endoplasmic reticulum resident protein 60) (ER protein 60) (ERp60)
P27773-QDSIFGLCPHMTEDN-244	Absent	Absent	Absent	Present	F	P27773	QDSIFGLCPHMTEDN	244	Protein disulfide-isomerase A3 (EC 5.3.4.1) (58 kDa glucose-regulated protein) (58 kDa microsomal protein) (p58) (Disulfide isomerase ER-60) (Endoplasmic reticulum resident protein 57) (ER protein 57) (ERp57) (Endoplasmic reticulum resident protein 60) (ER protein 60) (ERp60)
P27773-VPLAKVDCTANTNTC-85	Absent	Absent	Present	Present	E	P27773	VPLAKVDCTANTNTC	85	Protein disulfide-isomerase A3 (EC 5.3.4.1) (58 kDa glucose-regulated protein) (58 kDa microsomal protein) (p58) (Disulfide isomerase ER-60) (Endoplasmic reticulum resident protein 57) (ER protein 57) (ERp57) (Endoplasmic reticulum resident protein 60) (ER protein 60) (ERp60)
P28352-EEAPDILCLQETKCS-92	Absent	Present	Absent	Present	K	P28352	EEAPDILCLQETKCS	92	DNA-(apurinic or apyrimidinic site) endonuclease (EC 3.1.11.2) (APEX nuclease) (APEN) (Apurinic-apyrimidinic endonuclease 1) (AP endonuclease 1) (REF-1) (Redox factor-1) [Cleaved into: DNA-(apurinic or apyrimidinic site) endonuclease, mitochondrial]
P28352-KSATLKICSWNVDGL-64	Absent	Absent	Absent	Present	F	P28352	KSATLKICSWNVDGL	64	DNA-(apurinic or apyrimidinic site) endonuclease (EC 3.1.11.2) (APEX nuclease) (APEN) (Apurinic-apyrimidinic endonuclease 1) (AP endonuclease 1) (REF-1) (Redox factor-1) [Cleaved into: DNA-(apurinic or apyrimidinic site) endonuclease, mitochondrial]
P28474-DKVCLLGCGISTGYG-174	Absent	Absent	Absent	Present	F	P28474	DKVCLLGCGISTGYG	174	Alcohol dehydrogenase class-3 (EC 1.1.1.1) (Alcohol dehydrogenase 2) (Alcohol dehydrogenase 5) (Alcohol dehydrogenase B2) (ADH-B2) (Alcohol dehydrogenase class-III) (Glutathione-dependent formaldehyde dehydrogenase) (FALDH) (FDH) (GSH-FDH) (EC 1.1.1.-) (S-(hydroxymethyl)glutathione dehydrogenase) (EC 1.1.1.284)
P28474-IPLYIPQCGECKFCL-97	Absent	Present	Absent	Present	K	P28474	IPLYIPQCGECKFCL	97	Alcohol dehydrogenase class-3 (EC 1.1.1.1) (Alcohol dehydrogenase 2) (Alcohol dehydrogenase 5) (Alcohol dehydrogenase B2) (ADH-B2) (Alcohol dehydrogenase class-III) (Glutathione-dependent formaldehyde dehydrogenase) (FALDH) (FDH) (GSH-FDH) (EC 1.1.1.-) (S-(hydroxymethyl)glutathione dehydrogenase) (EC 1.1.1.284)
P28474-KEFGASECISPQDFS-240	Absent	Present	Absent	Present	K	P28474	KEFGASECISPQDFS	240	Alcohol dehydrogenase class-3 (EC 1.1.1.1) (Alcohol dehydrogenase 2) (Alcohol dehydrogenase 5) (Alcohol dehydrogenase B2) (ADH-B2) (Alcohol dehydrogenase class-III) (Glutathione-dependent formaldehyde dehydrogenase) (FALDH) (FDH) (GSH-FDH) (EC 1.1.1.-) (S-(hydroxymethyl)glutathione dehydrogenase) (EC 1.1.1.284)
P28474-KILATAVCHTDAYTL-45	Absent	Absent	Absent	Present	F	P28474	KILATAVCHTDAYTL	45	Alcohol dehydrogenase class-3 (EC 1.1.1.1) (Alcohol dehydrogenase 2) (Alcohol dehydrogenase 5) (Alcohol dehydrogenase B2) (ADH-B2) (Alcohol dehydrogenase class-III) (Glutathione-dependent formaldehyde dehydrogenase) (FALDH) (FDH) (GSH-FDH) (EC 1.1.1.-) (S-(hydroxymethyl)glutathione dehydrogenase) (EC 1.1.1.284)
P28474-LNPKTNLCQKIRVTQ-111	Absent	Absent	Absent	Present	F	P28474	LNPKTNLCQKIRVTQ	111	Alcohol dehydrogenase class-3 (EC 1.1.1.1) (Alcohol dehydrogenase 2) (Alcohol dehydrogenase 5) (Alcohol dehydrogenase B2) (ADH-B2) (Alcohol dehydrogenase class-III) (Glutathione-dependent formaldehyde dehydrogenase) (FALDH) (FDH) (GSH-FDH) (EC 1.1.1.-) (S-(hydroxymethyl)glutathione dehydrogenase) (EC 1.1.1.284)
P28474-QCGECKFCLNPKTNL-103	Absent	Absent	Absent	Present	F	P28474	QCGECKFCLNPKTNL	103	Alcohol dehydrogenase class-3 (EC 1.1.1.1) (Alcohol dehydrogenase 2) (Alcohol dehydrogenase 5) (Alcohol dehydrogenase B2) (ADH-B2) (Alcohol dehydrogenase class-III) (Glutathione-dependent formaldehyde dehydrogenase) (FALDH) (FDH) (GSH-FDH) (EC 1.1.1.-) (S-(hydroxymethyl)glutathione dehydrogenase) (EC 1.1.1.284)
P28474-SAPLDKVCLLGCGIS-170	Absent	Absent	Absent	Present	F	P28474	SAPLDKVCLLGCGIS	170	Alcohol dehydrogenase class-3 (EC 1.1.1.1) (Alcohol dehydrogenase 2) (Alcohol dehydrogenase 5) (Alcohol dehydrogenase B2) (ADH-B2) (Alcohol dehydrogenase class-III) (Glutathione-dependent formaldehyde dehydrogenase) (FALDH) (FDH) (GSH-FDH) (EC 1.1.1.-) (S-(hydroxymethyl)glutathione dehydrogenase) (EC 1.1.1.284)
P28474-SGADPEGCFPVILGH-60	Absent	Absent	Absent	Present	F	P28474	SGADPEGCFPVILGH	60	Alcohol dehydrogenase class-3 (EC 1.1.1.1) (Alcohol dehydrogenase 2) (Alcohol dehydrogenase 5) (Alcohol dehydrogenase B2) (ADH-B2) (Alcohol dehydrogenase class-III) (Glutathione-dependent formaldehyde dehydrogenase) (FALDH) (FDH) (GSH-FDH) (EC 1.1.1.-) (S-(hydroxymethyl)glutathione dehydrogenase) (EC 1.1.1.284)
P28474-YIPQCGECKFCLNPK-100	Absent	Present	Absent	Present	K	P28474	YIPQCGECKFCLNPK	100	Alcohol dehydrogenase class-3 (EC 1.1.1.1) (Alcohol dehydrogenase 2) (Alcohol dehydrogenase 5) (Alcohol dehydrogenase B2) (ADH-B2) (Alcohol dehydrogenase class-III) (Glutathione-dependent formaldehyde dehydrogenase) (FALDH) (FDH) (GSH-FDH) (EC 1.1.1.-) (S-(hydroxymethyl)glutathione dehydrogenase) (EC 1.1.1.284)
P28651-GAELVEGCDGILGDN-267	Absent	Absent	Absent	Present	F	P28651	GAELVEGCDGILGDN	267	Carbonic anhydrase-related protein (CARP) (Carbonic anhydrase VIII) (CA-VIII)
P28658-SLLTAFRCGLQFLGN-134	Absent	Absent	Absent	Present	F	P28658	SLLTAFRCGLQFLGN	134	Ataxin-10 (Brain protein E46) (Spinocerebellar ataxia type 10 protein homolog)
P28665-CRETETGCREVNSQL-276	Absent	Absent	Present	Absent	D	P28665	CRETETGCREVNSQL	276	Murinoglobulin-1 (MuG1)
P28665-EVLSVTACGKYTYGK-251	Present	Absent	Absent	Present	O	P28665	EVLSVTACGKYTYGK	251	Murinoglobulin-1 (MuG1)
P28665-MIKLPIICFDYGMVP-680	Absent	Absent	Absent	Present	F	P28665	MIKLPIICFDYGMVP	680	Murinoglobulin-1 (MuG1)
P28665-TASPQSLCGLRAVDQ-587	Present	Absent	Present	Present	L	P28665	TASPQSLCGLRAVDQ	587	Murinoglobulin-1 (MuG1)
P28667-EQGEMSACSDEGTAQ-134	Absent	Absent	Absent	Present	F	P28667	EQGEMSACSDEGTAQ	134	MARCKS-related protein (Brain protein F52) (MARCKS-like protein 1) (Macrophage myristoylated alanine-rich C kinase substrate) (Mac-MARCKS) (MacMARCKS)
P28843-ARGDHYLCDVVWATE-295	Absent	Absent	Absent	Present	F	P28843	ARGDHYLCDVVWATE	295	Dipeptidyl peptidase 4 (EC 3.4.14.5) (Dipeptidyl peptidase IV) (DPP IV) (T-cell activation antigen CD26) (Thymocyte-activating molecule) (THAM) (CD antigen CD26) [Cleaved into: Dipeptidyl peptidase 4 membrane form (Dipeptidyl peptidase IV membrane form); Dipeptidyl peptidase 4 soluble form (Dipeptidyl peptidase IV soluble form)]
P28843-LDVYAGPCSQKADAS-545	Absent	Absent	Absent	Present	F	P28843	LDVYAGPCSQKADAS	545	Dipeptidyl peptidase 4 (EC 3.4.14.5) (Dipeptidyl peptidase IV) (DPP IV) (T-cell activation antigen CD26) (Thymocyte-activating molecule) (THAM) (CD antigen CD26) [Cleaved into: Dipeptidyl peptidase 4 membrane form (Dipeptidyl peptidase IV membrane form); Dipeptidyl peptidase 4 soluble form (Dipeptidyl peptidase IV soluble form)]
P28843-SGSGVFKCGIAVAPV-643	Present	Absent	Present	Absent	G	P28843	SGSGVFKCGIAVAPV	643	Dipeptidyl peptidase 4 (EC 3.4.14.5) (Dipeptidyl peptidase IV) (DPP IV) (T-cell activation antigen CD26) (Thymocyte-activating molecule) (THAM) (CD antigen CD26) [Cleaved into: Dipeptidyl peptidase 4 membrane form (Dipeptidyl peptidase IV membrane form); Dipeptidyl peptidase 4 soluble form (Dipeptidyl peptidase IV soluble form)]
P29341-AFGNILSCKVVCDEN-128	Absent	Absent	Absent	Present	F	P29341	AFGNILSCKVVCDEN	128	Polyadenylate-binding protein 1 (PABP-1) (Poly(A)-binding protein 1)
P29341-ILSCKVVCDENGSKG-132	Absent	Present	Absent	Present	K	P29341	ILSCKVVCDENGSKG	132	Polyadenylate-binding protein 1 (PABP-1) (Poly(A)-binding protein 1)
P29699-AGPVSPMCPGRIRHF-336	Present	Absent	Present	Present	L	P29699	AGPVSPMCPGRIRHF	336	Alpha-2-HS-glycoprotein (Countertrypin) (Fetuin-A)
P29699-EVTDPAKCNLLAEKQ-219	Present	Absent	Present	Present	L	P29699	EVTDPAKCNLLAEKQ	219	Alpha-2-HS-glycoprotein (Countertrypin) (Fetuin-A)
P29699-FVIAATDCTAKEVTD-208	Absent	Absent	Present	Present	E	P29699	FVIAATDCTAKEVTD	208	Alpha-2-HS-glycoprotein (Countertrypin) (Fetuin-A)
P29699-GEEVSVACKLFQTQP-247	Absent	Absent	Present	Present	E	P29699	GEEVSVACKLFQTQP	247	Alpha-2-HS-glycoprotein (Countertrypin) (Fetuin-A)
P29788-FAFRGQYCYELDETA-179	Absent	Absent	Absent	Present	F	P29788	FAFRGQYCYELDETA	179	Vitronectin (VN) (S-protein) (Serum-spreading factor)
P29788-IAQYWLGCPTSEK-473	Absent	Absent	Present	Absent	D	P29788	IAQYWLGCPTSEK	473	Vitronectin (VN) (S-protein) (Serum-spreading factor)
P29788-QESCKGRCTQGFMAS-28	Absent	Absent	Present	Absent	D	P29788	QESCKGRCTQGFMAS	28	Vitronectin (VN) (S-protein) (Serum-spreading factor)
P30416-AKTQLAVCQQRTRRQ-396	Absent	Absent	Absent	Present	F	P30416	AKTQLAVCQQRTRRQ	396	Peptidyl-prolyl cis-trans isomerase FKBP4 (PPIase FKBP4) (EC 5.2.1.8) (52 kDa FK506-binding protein) (52 kDa FKBP) (FKBP-52) (59 kDa immunophilin) (p59) (FK506-binding protein 4) (FKBP-4) (FKBP59) (HSP-binding immunophilin) (HBI) (Immunophilin FKBP52) (Rotamase) [Cleaved into: Peptidyl-prolyl cis-trans isomerase FKBP4, N-terminally processed]
P30416-GEVCHITCKPEYAYG-107	Absent	Absent	Absent	Present	F	P30416	GEVCHITCKPEYAYG	107	Peptidyl-prolyl cis-trans isomerase FKBP4 (PPIase FKBP4) (EC 5.2.1.8) (52 kDa FK506-binding protein) (52 kDa FKBP) (FKBP-52) (59 kDa immunophilin) (p59) (FK506-binding protein 4) (FKBP-4) (FKBP59) (HSP-binding immunophilin) (HBI) (Immunophilin FKBP52) (Rotamase) [Cleaved into: Peptidyl-prolyl cis-trans isomerase FKBP4, N-terminally processed]
P30416-SHLNLAMCHLKLQAF-328	Absent	Absent	Absent	Present	F	P30416	SHLNLAMCHLKLQAF	328	Peptidyl-prolyl cis-trans isomerase FKBP4 (PPIase FKBP4) (EC 5.2.1.8) (52 kDa FK506-binding protein) (52 kDa FKBP) (FKBP-52) (59 kDa immunophilin) (p59) (FK506-binding protein 4) (FKBP-4) (FKBP59) (HSP-binding immunophilin) (HBI) (Immunophilin FKBP52) (Rotamase) [Cleaved into: Peptidyl-prolyl cis-trans isomerase FKBP4, N-terminally processed]
P30416-TMKVGEVCHITCKPE-103	Absent	Absent	Absent	Present	F	P30416	TMKVGEVCHITCKPE	103	Peptidyl-prolyl cis-trans isomerase FKBP4 (PPIase FKBP4) (EC 5.2.1.8) (52 kDa FK506-binding protein) (52 kDa FKBP) (FKBP-52) (59 kDa immunophilin) (p59) (FK506-binding protein 4) (FKBP-4) (FKBP59) (HSP-binding immunophilin) (HBI) (Immunophilin FKBP52) (Rotamase) [Cleaved into: Peptidyl-prolyl cis-trans isomerase FKBP4, N-terminally processed]
P30681-YAFFVQTCREEHKKK-23	Absent	Absent	Absent	Present	F	P30681	YAFFVQTCREEHKKK	23	High mobility group protein B2 (High mobility group protein 2) (HMG-2)
P31649-ERLRQLVCPAEDLPQ-569	Absent	Absent	Absent	Present	F	P31649	ERLRQLVCPAEDLPQ	569	Sodium- and chloride-dependent GABA transporter 2 (GAT-2) (Sodium- and chloride-dependent GABA transporter 3) (GAT-3) (Solute carrier family 6 member 13)
P31649-VWRFPYLCYKNGGGA-62	Absent	Absent	Absent	Present	F	P31649	VWRFPYLCYKNGGGA	62	Sodium- and chloride-dependent GABA transporter 2 (GAT-2) (Sodium- and chloride-dependent GABA transporter 3) (GAT-3) (Solute carrier family 6 member 13)
P31649-YNKYHNNCYRDCIAL-310	Absent	Absent	Absent	Present	F	P31649	YNKYHNNCYRDCIAL	310	Sodium- and chloride-dependent GABA transporter 2 (GAT-2) (Sodium- and chloride-dependent GABA transporter 3) (GAT-3) (Solute carrier family 6 member 13)
P31809-EDAGEYQCEISNPVS-394	Absent	Present	Absent	Present	K	P31809	EDAGEYQCEISNPVS	394	Carcinoembryonic antigen-related cell adhesion molecule 1 (Biliary glycoprotein 1) (BGP-1) (Biliary glycoprotein D) (MHVR1) (Murine hepatitis virus receptor) (MHV-R) (CD antigen CD66a)
P32020-GATGLAQCAELCWQL-365	Absent	Absent	Absent	Present	F	P32020	GATGLAQCAELCWQL	365	Sterol carrier protein 2 (SCP-2) (Acetyl-CoA C-myristoyltransferase) (EC 2.3.1.155) (Non-specific lipid-transfer protein) (NSL-TP) (Propanoyl-CoA C-acyltransferase) (EC 2.3.1.176) (SCP-2/3-oxoacyl-CoA thiolase) (SCP-2/thiolase) (EC 2.3.1.16) (SCP-chi) (Sterol carrier protein X) (SCP-X)
P32020-LAQCAELCWQLRGEA-369	Absent	Absent	Absent	Present	F	P32020	LAQCAELCWQLRGEA	369	Sterol carrier protein 2 (SCP-2) (Acetyl-CoA C-myristoyltransferase) (EC 2.3.1.155) (Non-specific lipid-transfer protein) (NSL-TP) (Propanoyl-CoA C-acyltransferase) (EC 2.3.1.176) (SCP-2/3-oxoacyl-CoA thiolase) (SCP-2/thiolase) (EC 2.3.1.16) (SCP-chi) (Sterol carrier protein X) (SCP-X)
P32020-NSDKKADCTITMADS-495	Absent	Present	Absent	Present	K	P32020	NSDKKADCTITMADS	495	Sterol carrier protein 2 (SCP-2) (Acetyl-CoA C-myristoyltransferase) (EC 2.3.1.155) (Non-specific lipid-transfer protein) (NSL-TP) (Propanoyl-CoA C-acyltransferase) (EC 2.3.1.176) (SCP-2/3-oxoacyl-CoA thiolase) (SCP-2/thiolase) (EC 2.3.1.16) (SCP-chi) (Sterol carrier protein X) (SCP-X)
P32020-YSAVEQACVGYVYGD-61	Absent	Present	Absent	Present	K	P32020	YSAVEQACVGYVYGD	61	Sterol carrier protein 2 (SCP-2) (Acetyl-CoA C-myristoyltransferase) (EC 2.3.1.155) (Non-specific lipid-transfer protein) (NSL-TP) (Propanoyl-CoA C-acyltransferase) (EC 2.3.1.176) (SCP-2/3-oxoacyl-CoA thiolase) (SCP-2/thiolase) (EC 2.3.1.16) (SCP-chi) (Sterol carrier protein X) (SCP-X)
P32067-GDLDDQTCREDLHFL-244	Absent	Absent	Absent	Present	F	P32067	GDLDDQTCREDLHFL	244	Lupus La protein homolog (La autoantigen homolog) (La ribonucleoprotein)
P33267-FSAGRRLCLGEPLAR-436	Absent	Present	Absent	Present	K	P33267	FSAGRRLCLGEPLAR	436	Cytochrome P450 2F2 (EC 1.14.14.-) (CYPIIF2) (Cytochrome P450-NAH-2) (Naphthalene dehydrogenase) (Naphthalene hydroxylase)
P33267-RSVSNIICSVVFGSR-180	Absent	Absent	Absent	Present	F	P33267	RSVSNIICSVVFGSR	180	Cytochrome P450 2F2 (EC 1.14.14.-) (CYPIIF2) (Cytochrome P450-NAH-2) (Naphthalene dehydrogenase) (Naphthalene hydroxylase)
P33267-SPRDFIDCFLTKMAQ-267	Absent	Present	Absent	Present	K	P33267	SPRDFIDCFLTKMAQ	267	Cytochrome P450 2F2 (EC 1.14.14.-) (CYPIIF2) (Cytochrome P450-NAH-2) (Naphthalene dehydrogenase) (Naphthalene hydroxylase)
P34022-HADFADECPKPELLA-132	Absent	Absent	Absent	Present	F	P34022	HADFADECPKPELLA	132	Ran-specific GTPase-activating protein (HpaII tiny fragments locus 9a protein) (Ran-binding protein 1) (RANBP1)
P34884-RNYSKLLCGLLSDRL-81	Absent	Present	Absent	Present	K	P34884	RNYSKLLCGLLSDRL	81	Macrophage migration inhibitory factor (MIF) (EC 5.3.2.1) (Delayed early response protein 6) (DER6) (Glycosylation-inhibiting factor) (GIF) (L-dopachrome isomerase) (L-dopachrome tautomerase) (EC 5.3.3.12) (Phenylpyruvate tautomerase)
P34927-GRWNDDVCRRPYRWV-268	Absent	Absent	Present	Present	E	P34927	GRWNDDVCRRPYRWV	268	Asialoglycoprotein receptor 1 (ASGP-R 1) (ASGPR 1) (Hepatic lectin 1) (HL-1) (mHL-1)
P34927-RRPYRWVCETKLDKA-276	Absent	Absent	Present	Absent	D	P34927	RRPYRWVCETKLDKA	276	Asialoglycoprotein receptor 1 (ASGP-R 1) (ASGPR 1) (Hepatic lectin 1) (HL-1) (mHL-1)
P34927-SDVRSLSCQMAAFRG-138	Absent	Absent	Present	Present	E	P34927	SDVRSLSCQMAAFRG	138	Asialoglycoprotein receptor 1 (ASGP-R 1) (ASGPR 1) (Hepatic lectin 1) (HL-1) (mHL-1)
P35123-DEQESEACEKHLSMS-758	Absent	Absent	Absent	Present	F	P35123	DEQESEACEKHLSMS	758	Ubiquitin carboxyl-terminal hydrolase 4 (EC 3.4.19.12) (Deubiquitinating enzyme 4) (Ubiquitin thioesterase 4) (Ubiquitin-specific-processing protease 4) (Ubiquitous nuclear protein)
P35235-ELKYPLNCADPTSER-104	Absent	Absent	Absent	Present	F	P35235	ELKYPLNCADPTSER	104	Tyrosine-protein phosphatase non-receptor type 11 (EC 3.1.3.48) (Protein-tyrosine phosphatase SYP) (SH-PTP2) (SHP-2) (Shp2)
P35235-IREKGVDCDIDVPKT-486	Absent	Absent	Absent	Present	F	P35235	IREKGVDCDIDVPKT	486	Tyrosine-protein phosphatase non-receptor type 11 (EC 3.1.3.48) (Protein-tyrosine phosphatase SYP) (SH-PTP2) (SHP-2) (Shp2)
P35293-IEASAKTCDGVQCAF-155	Absent	Absent	Absent	Present	F	P35293	IEASAKTCDGVQCAF	155	Ras-related protein Rab-18
P35293-KTCDGVQCAFEELVE-160	Absent	Absent	Absent	Present	F	P35293	KTCDGVQCAFEELVE	160	Ras-related protein Rab-18
P35293-LNELETYCTRNDIVN-110	Absent	Absent	Absent	Present	F	P35293	LNELETYCTRNDIVN	110	Ras-related protein Rab-18
P35492-DAYTLRCCPQVHGVV-400	Absent	Absent	Absent	Present	F	P35492	DAYTLRCCPQVHGVV	400	Histidine ammonia-lyase (Histidase) (EC 4.3.1.3)
P35492-GEWLAVPCQDGKLTV-17	Absent	Present	Absent	Present	K	P35492	GEWLAVPCQDGKLTV	17	Histidine ammonia-lyase (Histidase) (EC 4.3.1.3)
P35492-QDAYTLRCCPQVHGV-399	Absent	Absent	Absent	Present	F	P35492	QDAYTLRCCPQVHGV	399	Histidine ammonia-lyase (Histidase) (EC 4.3.1.3)
P35492-QMITSLGCEALERAS-317	Absent	Present	Absent	Present	K	P35492	QMITSLGCEALERAS	317	Histidine ammonia-lyase (Histidase) (EC 4.3.1.3)
P35492-VSESKALCHPSSVDS-514	Absent	Absent	Absent	Present	F	P35492	VSESKALCHPSSVDS	514	Histidine ammonia-lyase (Histidase) (EC 4.3.1.3)
P35505-EVIITGHCQGDGYRV-396	Absent	Present	Absent	Present	K	P35505	EVIITGHCQGDGYRV	396	Fumarylacetoacetase (FAA) (EC 3.7.1.2) (Beta-diketonase) (Fumarylacetoacetate hydrolase)
P35505-KPPVYGACRLLDMEL-193	Absent	Absent	Absent	Present	F	P35505	KPPVYGACRLLDMEL	193	Fumarylacetoacetase (FAA) (EC 3.7.1.2) (Beta-diketonase) (Fumarylacetoacetate hydrolase)
P35505-MSQAATICRSNFKHM-315	Absent	Present	Absent	Present	K	P35505	MSQAATICRSNFKHM	315	Fumarylacetoacetase (FAA) (EC 3.7.1.2) (Beta-diketonase) (Fumarylacetoacetate hydrolase)
P35505-YRVGFGQCAGKVLPA-408	Absent	Absent	Absent	Present	F	P35505	YRVGFGQCAGKVLPA	408	Fumarylacetoacetase (FAA) (EC 3.7.1.2) (Beta-diketonase) (Fumarylacetoacetate hydrolase)
P35700-ASVDSHFCHLAWINT-83	Absent	Absent	Absent	Present	F	P35700	ASVDSHFCHLAWINT	83	Peroxiredoxin-1 (EC 1.11.1.24) (Macrophage 23 kDa stress protein) (Osteoblast-specific factor 3) (OSF-3) (Thioredoxin peroxidase 2) (Thioredoxin-dependent peroxide reductase 2) (Thioredoxin-dependent peroxiredoxin 1)
P35700-DEFKKLNCQVIGASV-71	Absent	Absent	Absent	Present	F	P35700	DEFKKLNCQVIGASV	71	Peroxiredoxin-1 (EC 1.11.1.24) (Macrophage 23 kDa stress protein) (Osteoblast-specific factor 3) (OSF-3) (Thioredoxin peroxidase 2) (Thioredoxin-dependent peroxide reductase 2) (Thioredoxin-dependent peroxiredoxin 1)
P35700-TDKHGEVCPAGWKPG-173	Present	Present	Present	Present	M	P35700	TDKHGEVCPAGWKPG	173	Peroxiredoxin-1 (EC 1.11.1.24) (Macrophage 23 kDa stress protein) (Osteoblast-specific factor 3) (OSF-3) (Thioredoxin peroxidase 2) (Thioredoxin-dependent peroxide reductase 2) (Thioredoxin-dependent peroxiredoxin 1)
P35821-HEASDFPCKVAKLPK-32	Absent	Absent	Absent	Present	F	P35821	HEASDFPCKVAKLPK	32	Tyrosine-protein phosphatase non-receptor type 1 (EC 3.1.3.48) (Protein-tyrosine phosphatase 1B) (PTP-1B) (Protein-tyrosine phosphatase HA2) (PTP-HA2)
P35951-TEDELHICRSQDGYT-841	Absent	Absent	Absent	Present	F	P35951	TEDELHICRSQDGYT	841	Low-density lipoprotein receptor (LDL receptor)
P36552-AFRFVKTCAEAVVPS-346	Absent	Absent	Absent	Present	F	P36552	AFRFVKTCAEAVVPS	346	Oxygen-dependent coproporphyrinogen-III oxidase, mitochondrial (COX) (Coprogen oxidase) (Coproporphyrinogenase) (EC 1.3.3.3)
P36552-EGGGGITCVLQDGRV-181	Absent	Absent	Absent	Present	F	P36552	EGGGGITCVLQDGRV	181	Oxygen-dependent coproporphyrinogen-III oxidase, mitochondrial (COX) (Coprogen oxidase) (Coproporphyrinogenase) (EC 1.3.3.3)
P36552-GDELARRCSTFMSSP-116	Absent	Present	Absent	Present	K	P36552	GDELARRCSTFMSSP	116	Oxygen-dependent coproporphyrinogen-III oxidase, mitochondrial (COX) (Coprogen oxidase) (Coproporphyrinogenase) (EC 1.3.3.3)
P36552-HRTLKEACDQHGPDI-293	Absent	Present	Absent	Present	K	P36552	HRTLKEACDQHGPDI	293	Oxygen-dependent coproporphyrinogen-III oxidase, mitochondrial (COX) (Coprogen oxidase) (Coproporphyrinogenase) (EC 1.3.3.3)
P36552-METQAQVCRALAQVD-153	Absent	Absent	Absent	Present	F	P36552	METQAQVCRALAQVD	153	Oxygen-dependent coproporphyrinogen-III oxidase, mitochondrial (COX) (Coprogen oxidase) (Coproporphyrinogenase) (EC 1.3.3.3)
P36552-VPIVKKHCDDSYTPR-362	Absent	Absent	Absent	Present	F	P36552	VPIVKKHCDDSYTPR	362	Oxygen-dependent coproporphyrinogen-III oxidase, mitochondrial (COX) (Coprogen oxidase) (Coproporphyrinogenase) (EC 1.3.3.3)
P36552-YPKFKKWCDDYFFIV-308	Absent	Absent	Absent	Present	F	P36552	YPKFKKWCDDYFFIV	308	Oxygen-dependent coproporphyrinogen-III oxidase, mitochondrial (COX) (Coprogen oxidase) (Coproporphyrinogenase) (EC 1.3.3.3)
P37040-EQFWPAVCEFFGVEA-228	Absent	Absent	Absent	Present	F	P37040	EQFWPAVCEFFGVEA	228	NADPH--cytochrome P450 reductase (CPR) (P450R) (EC 1.6.2.4)
P37040-ETLLYYGCRRSDEDY-566	Absent	Present	Absent	Present	K	P37040	ETLLYYGCRRSDEDY	566	NADPH--cytochrome P450 reductase (CPR) (P450R) (EC 1.6.2.4)
P37040-GGAHIYVCGDARNMA-630	Absent	Absent	Absent	Present	F	P37040	GGAHIYVCGDARNMA	630	NADPH--cytochrome P450 reductase (CPR) (P450R) (EC 1.6.2.4)
P37040-HPNSVHICAVAVEYE-472	Absent	Absent	Absent	Present	F	P37040	HPNSVHICAVAVEYE	472	NADPH--cytochrome P450 reductase (CPR) (P450R) (EC 1.6.2.4)
P37040-NKKHPFPCPTTYRTA-363	Absent	Absent	Absent	Present	F	P37040	NKKHPFPCPTTYRTA	363	NADPH--cytochrome P450 reductase (CPR) (P450R) (EC 1.6.2.4)
P37040-RPPIDHLCELLPRLQ-445	Absent	Absent	Absent	Present	F	P37040	RPPIDHLCELLPRLQ	445	NADPH--cytochrome P450 reductase (CPR) (P450R) (EC 1.6.2.4)
P38060-FTRKNANCSIEESFQ-141	Absent	Present	Absent	Present	K	P38060	FTRKNANCSIEESFQ	141	Hydroxymethylglutaryl-CoA lyase, mitochondrial (HL) (HMG-CoA lyase) (EC 4.1.3.4) (3-hydroxy-3-methylglutarate-CoA lyase)
P38060-LEAGDFICQALNRKT-307	Absent	Present	Absent	Present	K	P38060	LEAGDFICQALNRKT	307	Hydroxymethylglutaryl-CoA lyase, mitochondrial (HL) (HMG-CoA lyase) (EC 4.1.3.4) (3-hydroxy-3-methylglutarate-CoA lyase)
P38060-SKVAQATCKL-323	Absent	Absent	Present	Present	E	P38060	SKVAQATCKL	323	Hydroxymethylglutaryl-CoA lyase, mitochondrial (HL) (HMG-CoA lyase) (EC 4.1.3.4) (3-hydroxy-3-methylglutarate-CoA lyase)
P38060-SVRGYVSCALGCPYE-170	Absent	Absent	Absent	Present	F	P38060	SVRGYVSCALGCPYE	170	Hydroxymethylglutaryl-CoA lyase, mitochondrial (HL) (HMG-CoA lyase) (EC 4.1.3.4) (3-hydroxy-3-methylglutarate-CoA lyase)
P38060-YVSCALGCPYEGKVS-174	Absent	Absent	Absent	Present	F	P38060	YVSCALGCPYEGKVS	174	Hydroxymethylglutaryl-CoA lyase, mitochondrial (HL) (HMG-CoA lyase) (EC 4.1.3.4) (3-hydroxy-3-methylglutarate-CoA lyase)
P38647-DLGTTNSCVAVMEGK-66	Absent	Absent	Absent	Present	F	P38647	DLGTTNSCVAVMEGK	66	Stress-70 protein, mitochondrial (75 kDa glucose-regulated protein) (GRP-75) (Heat shock 70 kDa protein 9) (Mortalin) (Peptide-binding protein 74) (PBP74) (p66 MOT)
P38647-DQLPADECNKLKEEI-608	Absent	Present	Absent	Present	K	P38647	DQLPADECNKLKEEI	608	Stress-70 protein, mitochondrial (75 kDa glucose-regulated protein) (GRP-75) (Heat shock 70 kDa protein 9) (Mortalin) (Peptide-binding protein 74) (PBP74) (p66 MOT)
P38647-EAAEKAKCELSSSVQ-317	Absent	Present	Absent	Present	K	P38647	EAAEKAKCELSSSVQ	317	Stress-70 protein, mitochondrial (75 kDa glucose-regulated protein) (GRP-75) (Heat shock 70 kDa protein 9) (Mortalin) (Peptide-binding protein 74) (PBP74) (p66 MOT)
P38647-IKRTIAPCQKAMQDA-366	Absent	Absent	Absent	Present	F	P38647	IKRTIAPCQKAMQDA	366	Stress-70 protein, mitochondrial (75 kDa glucose-regulated protein) (GRP-75) (Heat shock 70 kDa protein 9) (Mortalin) (Peptide-binding protein 74) (PBP74) (p66 MOT)
P40124-LLATASQCQQPAGNK-92	Absent	Absent	Absent	Present	F	P40124	LLATASQCQQPAGNK	92	Adenylyl cyclase-associated protein 1 (CAP 1)
P40124-LSKNSLDCEIVSAKS-426	Absent	Present	Absent	Present	K	P40124	LSKNSLDCEIVSAKS	426	Adenylyl cyclase-associated protein 1 (CAP 1)
P40124-NSITVDNCKKLGLVF-374	Absent	Absent	Absent	Present	F	P40124	NSITVDNCKKLGLVF	374	Adenylyl cyclase-associated protein 1 (CAP 1)
P40124-QVAYIYKCVNTTLQI-355	Absent	Absent	Absent	Present	F	P40124	QVAYIYKCVNTTLQI	355	Adenylyl cyclase-associated protein 1 (CAP 1)
P40124-SHTSDMHCGYGDSPS-29	Absent	Absent	Present	Present	E	P40124	SHTSDMHCGYGDSPS	29	Adenylyl cyclase-associated protein 1 (CAP 1)
P40124-SINKTDGCHAYLSKN-415	Absent	Absent	Absent	Present	F	P40124	SINKTDGCHAYLSKN	415	Adenylyl cyclase-associated protein 1 (CAP 1)
P40142-GHSVEELCKAFGQAK-225	Absent	Present	Absent	Present	K	P40142	GHSVEELCKAFGQAK	225	Transketolase (TK) (EC 2.2.1.1) (P68)
P40142-GQGLGAACGMAYTGK-133	Absent	Absent	Absent	Present	F	P40142	GQGLGAACGMAYTGK	133	Transketolase (TK) (EC 2.2.1.1) (P68)
P40142-VDIYQKRCEAFGWHT-206	Absent	Present	Absent	Present	K	P40142	VDIYQKRCEAFGWHT	206	Transketolase (TK) (EC 2.2.1.1) (P68)
P40936-KAIQDAGCQVLKCNC-231	Absent	Present	Absent	Present	K	P40936	KAIQDAGCQVLKCNC	231	Indolethylamine N-methyltransferase (Indolamine N-methyltransferase) (EC 2.1.1.49) (EC 2.1.1.96) (Aromatic alkylamine N-methyltransferase) (Amine N-methyltransferase) (Arylamine N-methyltransferase) (Thioether S-methyltransferase) (TEMT)
P40936-SSIVQHACELEGDRS-116	Absent	Present	Absent	Present	K	P40936	SSIVQHACELEGDRS	116	Indolethylamine N-methyltransferase (Indolamine N-methyltransferase) (EC 2.1.1.49) (EC 2.1.1.96) (Aromatic alkylamine N-methyltransferase) (Amine N-methyltransferase) (Arylamine N-methyltransferase) (Thioether S-methyltransferase) (TEMT)
P42208-GYGDAINCRDCFKTI-111	Absent	Absent	Absent	Present	F	P42208	GYGDAINCRDCFKTI	111	Septin-2 (Neural precursor cell expressed developmentally down-regulated protein 5) (NEDD-5)
P42227-EEAFGKYCRPESQEH-687	Absent	Absent	Absent	Present	F	P42227	EEAFGKYCRPESQEH	687	Signal transducer and activator of transcription 3 (Acute-phase response factor)
P42227-PGVNYSGCQITWAKF-542	Absent	Absent	Absent	Present	F	P42227	PGVNYSGCQITWAKF	542	Signal transducer and activator of transcription 3 (Acute-phase response factor)
P42669-AKFGHTFCKYSEEMK-271	Absent	Absent	Absent	Present	F	P42669	AKFGHTFCKYSEEMK	271	Transcriptional activator protein Pur-alpha (Purine-rich single-stranded DNA-binding protein alpha)
P42669-QREKRAACEQLHQQQ-291	Absent	Absent	Absent	Present	F	P42669	QREKRAACEQLHQQQ	291	Transcriptional activator protein Pur-alpha (Purine-rich single-stranded DNA-binding protein alpha)
P43883-AVANTYACKGLDRME-84	Absent	Absent	Present	Present	E	P43883	AVANTYACKGLDRME	84	Perilipin-2 (Adipophilin) (Adipose differentiation-related protein) (ADRP)
P43883-DDTDESHCVEHIESR-300	Absent	Present	Present	Present	J	P43883	DDTDESHCVEHIESR	300	Perilipin-2 (Adipophilin) (Adipose differentiation-related protein) (ADRP)
P43883-TQQLQTTCQTVLVNA-323	Absent	Absent	Absent	Present	F	P43883	TQQLQTTCQTVLVNA	323	Perilipin-2 (Adipophilin) (Adipose differentiation-related protein) (ADRP)
P43883-YPYLRSVCEMAEKGV-47	Absent	Absent	Present	Present	E	P43883	YPYLRSVCEMAEKGV	47	Perilipin-2 (Adipophilin) (Adipose differentiation-related protein) (ADRP)
P46061-LAAALTECHRKSSAQ-169	Absent	Absent	Absent	Present	F	P46061	LAAALTECHRKSSAQ	169	Ran GTPase-activating protein 1 (RanGAP1)
P46460-AYKSQLSCVVVDDIE-599	Absent	Absent	Absent	Present	F	P46460	AYKSQLSCVVVDDIE	599	Vesicle-fusing ATPase (EC 3.6.4.6) (N-ethylmaleimide-sensitive fusion protein) (NEM-sensitive fusion protein) (Suppressor of K(+) transport growth defect 2) (Protein SKD2) (Vesicular-fusion protein NSF)
P46656-SRLGCQVCLTKAMDN-159	Absent	Absent	Absent	Present	F	P46656	SRLGCQVCLTKAMDN	159	Adrenodoxin, mitochondrial (Adrenal ferredoxin) (Ferredoxin-1)
P46656-TDRSRLGCQVCLTKA-156	Absent	Absent	Absent	Present	F	P46656	TDRSRLGCQVCLTKA	156	Adrenodoxin, mitochondrial (Adrenal ferredoxin) (Ferredoxin-1)
P46737-VELPKILCQEEQDAY-215	Absent	Absent	Absent	Present	F	P46737	VELPKILCQEEQDAY	215	Lys-63-specific deubiquitinase BRCC36 (EC 3.4.19.-) (BRCA1-A complex subunit BRCC36) (BRCA1/BRCA2-containing complex subunit 3) (BRCA1/BRCA2-containing complex subunit 36) (BRISC complex subunit BRCC36)
P47199-GGVGLATCQIARAHG-166	Absent	Absent	Absent	Present	F	P47199	GGVGLATCQIARAHG	166	Quinone oxidoreductase (EC 1.6.5.5) (NADPH:quinone reductase) (Zeta-crystallin)
P47199-GIPYFTACRALFHSA-137	Absent	Absent	Absent	Present	F	P47199	GIPYFTACRALFHSA	137	Quinone oxidoreductase (EC 1.6.5.5) (NADPH:quinone reductase) (Zeta-crystallin)
P47199-GRVVVVGCRGPIEIN-250	Absent	Absent	Absent	Present	F	P47199	GRVVVVGCRGPIEIN	250	Quinone oxidoreductase (EC 1.6.5.5) (NADPH:quinone reductase) (Zeta-crystallin)
P47199-VLIKVHACGVNPVET-45	Absent	Absent	Absent	Present	F	P47199	VLIKVHACGVNPVET	45	Quinone oxidoreductase (EC 1.6.5.5) (NADPH:quinone reductase) (Zeta-crystallin)
P47738-PSTGEVICQVAEGNK-68	Absent	Present	Absent	Present	K	P47738	PSTGEVICQVAEGNK	68	Aldehyde dehydrogenase, mitochondrial (EC 1.2.1.3) (AHD-M1) (ALDH class 2) (ALDH-E2) (ALDHI)
P47738-QEGAKLLCGGGAAAD-388	Absent	Absent	Present	Present	E	P47738	QEGAKLLCGGGAAAD	388	Aldehyde dehydrogenase, mitochondrial (EC 1.2.1.3) (AHD-M1) (ALDH class 2) (ALDH-E2) (ALDHI)
P47738-RHEPVGVCGQIIPWN-181	Absent	Absent	Absent	Present	F	P47738	RHEPVGVCGQIIPWN	181	Aldehyde dehydrogenase, mitochondrial (EC 1.2.1.3) (AHD-M1) (ALDH class 2) (ALDH-E2) (ALDHI)
P47758-LKVEFLECSAKGGRG-244	Absent	Absent	Absent	Present	F	P47758	LKVEFLECSAKGGRG	244	Signal recognition particle receptor subunit beta (SR-beta)
P47758-SPSLLIACNKQDIAM-177	Absent	Absent	Absent	Present	F	P47758	SPSLLIACNKQDIAM	177	Signal recognition particle receptor subunit beta (SR-beta)
P47791-DSLISSNCTEELENA-256	Absent	Present	Absent	Present	K	P47791	DSLISSNCTEELENA	256	Glutathione reductase, mitochondrial (GR) (GRase) (EC 1.8.1.7)
P47791-IHMQGIGCDEMLQGF-462	Absent	Absent	Absent	Present	F	P47791	IHMQGIGCDEMLQGF	462	Glutathione reductase, mitochondrial (GR) (GRase) (EC 1.8.1.7)
P47791-KCVMKMVCANKEEKV-445	Absent	Absent	Absent	Present	F	P47791	KCVMKMVCANKEEKV	445	Glutathione reductase, mitochondrial (GR) (GRase) (EC 1.8.1.7)
P47791-VYAVGDVCGKALLTP-355	Absent	Absent	Absent	Present	F	P47791	VYAVGDVCGKALLTP	355	Glutathione reductase, mitochondrial (GR) (GRase) (EC 1.8.1.7)
P47856-KDWEANACKIQLIKK-55	Absent	Absent	Absent	Present	F	P47856	KDWEANACKIQLIKK	55	Glutamine--fructose-6-phosphate aminotransferase [isomerizing] 1 (EC 2.6.1.16) (D-fructose-6-phosphate amidotransferase 1) (Glutamine:fructose-6-phosphate amidotransferase 1) (GFAT 1) (GFAT1) (Hexosephosphate aminotransferase 1)
P47857-ANTPDSGCVLGMRKR-709	Absent	Absent	Absent	Present	F	P47857	ANTPDSGCVLGMRKR	709	ATP-dependent 6-phosphofructokinase, muscle type (ATP-PFK) (PFK-M) (EC 2.7.1.11) (6-phosphofructokinase type A) (Phosphofructo-1-kinase isozyme A) (PFK-A) (Phosphohexokinase)
P47934-YRIYGQACATYESAS-449	Absent	Absent	Absent	Present	F	P47934	YRIYGQACATYESAS	449	Carnitine O-acetyltransferase (Carnitine acetylase) (EC 2.3.1.137) (EC 2.3.1.7) (Carnitine acetyltransferase) (CAT) (CrAT)
P47941-LVRDSSTCPGDYVLS-44	Absent	Absent	Absent	Present	F	P47941	LVRDSSTCPGDYVLS	44	Crk-like protein
P47962-IEGDMIVCAAYAHEL-76	Absent	Present	Absent	Present	K	P47962	IEGDMIVCAAYAHEL	76	Large ribosomal subunit protein uL18 (60S ribosomal protein L5)
P47962-TNYAAAYCTGLLLAR-100	Absent	Absent	Absent	Present	F	P47962	TNYAAAYCTGLLLAR	100	Large ribosomal subunit protein uL18 (60S ribosomal protein L5)
P47962-VTNRDIICQIAYARI-62	Absent	Absent	Absent	Present	F	P47962	VTNRDIICQIAYARI	62	Large ribosomal subunit protein uL18 (60S ribosomal protein L5)
P47964-RDMIREVCGFAPYER-48	Absent	Present	Absent	Present	K	P47964	RDMIREVCGFAPYER	48	Large ribosomal subunit protein eL36 (60S ribosomal protein L36)
P48024-AFKKKFACNGTVIEH-69	Absent	Absent	Absent	Present	F	P48024	AFKKKFACNGTVIEH	69	Eukaryotic translation initiation factor 1 (eIF1) (Protein translation factor SUI1 homolog)
P48036-KKALLLLCGGEDD-314	Absent	Present	Absent	Present	K	P48036	KKALLLLCGGEDD	314	Annexin A5 (Anchorin CII) (Annexin V) (Annexin-5) (Calphobindin I) (CPB-I) (Endonexin II) (Lipocortin V) (Placental anticoagulant protein 4) (PP4) (Placental anticoagulant protein I) (PAP-I) (Thromboplastin inhibitor) (Vascular anticoagulant-alpha) (VAC-alpha)
P48722-EEGGHQKCHAEHTPE-540	Absent	Absent	Absent	Present	F	P48722	EEGGHQKCHAEHTPE	540	Heat shock 70 kDa protein 4L (Heat shock 70-related protein APG-1) (Osmotic stress protein 94)
P48722-FEEGTGECEVFSKNH-417	Absent	Absent	Absent	Present	F	P48722	FEEGTGECEVFSKNH	417	Heat shock 70 kDa protein 4L (Heat shock 70-related protein APG-1) (Osmotic stress protein 94)
P48722-RAQFEQLCASLLARV-310	Absent	Absent	Absent	Present	F	P48722	RAQFEQLCASLLARV	310	Heat shock 70 kDa protein 4L (Heat shock 70-related protein APG-1) (Osmotic stress protein 94)
P48774-IARKHNMCGDTEEEK-90	Absent	Absent	Absent	Present	F	P48774	IARKHNMCGDTEEEK	90	Glutathione S-transferase Mu 5 (EC 2.5.1.18) (Fibrous sheath component 2) (Fsc2) (GST class-mu 5)
P48774-NRIFEPKCLDEFPNL-177	Absent	Absent	Absent	Present	F	P48774	NRIFEPKCLDEFPNL	177	Glutathione S-transferase Mu 5 (EC 2.5.1.18) (Fibrous sheath component 2) (Fsc2) (GST class-mu 5)
P48774-YEEKRYICGEAPDYD-38	Absent	Absent	Absent	Present	F	P48774	YEEKRYICGEAPDYD	38	Glutathione S-transferase Mu 5 (EC 2.5.1.18) (Fibrous sheath component 2) (Fsc2) (GST class-mu 5)
P48962-AAGATSLCFVYPLDF-129	Absent	Absent	Present	Present	E	P48962	AAGATSLCFVYPLDF	129	ADP/ATP translocase 1 (ADP,ATP carrier protein 1) (ADP,ATP carrier protein, heart/skeletal muscle isoform T1) (Adenine nucleotide translocator 1) (ANT 1) (Solute carrier family 25 member 4)
P49429-GKIVFVLCSALNPWN-72	Absent	Absent	Absent	Present	F	P49429	GKIVFVLCSALNPWN	72	4-hydroxyphenylpyruvate dioxygenase (EC 1.13.11.27) (4-hydroxyphenylpyruvic acid oxidase) (4HPPD) (HPD) (HPPDase) (F Alloantigen) (F protein)
P49429-IAFEVEDCDHIVQKA-103	Absent	Present	Absent	Present	K	P49429	IAFEVEDCDHIVQKA	103	4-hydroxyphenylpyruvate dioxygenase (EC 1.13.11.27) (4-hydroxyphenylpyruvic acid oxidase) (4HPPD) (HPD) (HPPDase) (F Alloantigen) (F protein)
P49429-KQAASFYCNKMGFEP-37	Absent	Absent	Absent	Present	F	P49429	KQAASFYCNKMGFEP	37	4-hydroxyphenylpyruvate dioxygenase (EC 1.13.11.27) (4-hydroxyphenylpyruvic acid oxidase) (4HPPD) (HPD) (HPPDase) (F Alloantigen) (F protein)
P49429-LLPKLPRCNLEIIDH-176	Absent	Present	Absent	Present	K	P49429	LLPKLPRCNLEIIDH	176	4-hydroxyphenylpyruvate dioxygenase (EC 1.13.11.27) (4-hydroxyphenylpyruvic acid oxidase) (4HPPD) (HPD) (HPPDase) (F Alloantigen) (F protein)
P49443-QHTYFINCGDSRGLL-144	Absent	Absent	Absent	Present	F	P49443	QHTYFINCGDSRGLL	144	Protein phosphatase 1A (EC 3.1.3.16) (Protein phosphatase 2C isoform alpha) (PP2C-alpha) (Protein phosphatase IA)
P49586-RVTMEEACRGTPCER-68	Absent	Absent	Absent	Present	F	P49586	RVTMEEACRGTPCER	68	Choline-phosphate cytidylyltransferase A (EC 2.7.7.15) (CCT-alpha) (CTP:phosphocholine cytidylyltransferase A) (CCT A) (CT A) (Phosphorylcholine transferase A)
P49586-RYDAVQHCRYVDEVV-139	Absent	Absent	Absent	Present	F	P49586	RYDAVQHCRYVDEVV	139	Choline-phosphate cytidylyltransferase A (EC 2.7.7.15) (CCT-alpha) (CTP:phosphocholine cytidylyltransferase A) (CCT A) (CT A) (Phosphorylcholine transferase A)
P49586-SRCRAVTCDISEDEE-359	Absent	Absent	Present	Absent	D	P49586	SRCRAVTCDISEDEE	359	Choline-phosphate cytidylyltransferase A (EC 2.7.7.15) (CCT-alpha) (CTP:phosphocholine cytidylyltransferase A) (CCT A) (CT A) (Phosphorylcholine transferase A)
P49698-IANITDVCESMKEQL-188	Absent	Absent	Absent	Present	F	P49698	IANITDVCESMKEQL	188	Hepatocyte nuclear factor 4-alpha (HNF-4-alpha) (Nuclear receptor subfamily 2 group A member 1) (Transcription factor 14) (TCF-14) (Transcription factor HNF-4)
P50172-QASPKEECALEIIKG-241	Absent	Present	Absent	Present	K	P50172	QASPKEECALEIIKG	241	11-beta-hydroxysteroid dehydrogenase 1 (11-DH) (11-beta-HSD1) (EC 1.1.1.146) (11-beta-hydroxysteroid dehydrogenase/microsomal carbonyl reductase) (11-beta-HSD1A/MCR) (11beta-HSD1A) (7-oxosteroid reductase) (EC 1.1.1.201) (Corticosteroid 11-beta-dehydrogenase isozyme 1) (liver-type 11-beta-HSD)
P50285-EEGLEPTCFERSSDL-30	Absent	Present	Absent	Present	K	P50285	EEGLEPTCFERSSDL	30	Flavin-containing monooxygenase 1 (EC 1.14.13.148) (EC 1.14.13.8) (Dimethylaniline monooxygenase [N-oxide-forming] 1) (Dimethylaniline oxidase 1) (Hepatic flavin-containing monooxygenase 1) (FMO 1) (Trimethylamine monooxygenase)
P50285-GLASIKCCLEEGLEP-21	Absent	Present	Absent	Present	K	P50285	GLASIKCCLEEGLEP	21	Flavin-containing monooxygenase 1 (EC 1.14.13.148) (EC 1.14.13.8) (Dimethylaniline monooxygenase [N-oxide-forming] 1) (Dimethylaniline oxidase 1) (Hepatic flavin-containing monooxygenase 1) (FMO 1) (Trimethylamine monooxygenase)
P50285-SGLASIKCCLEEGLE-20	Absent	Present	Absent	Present	K	P50285	SGLASIKCCLEEGLE	20	Flavin-containing monooxygenase 1 (EC 1.14.13.148) (EC 1.14.13.8) (Dimethylaniline monooxygenase [N-oxide-forming] 1) (Dimethylaniline oxidase 1) (Hepatic flavin-containing monooxygenase 1) (FMO 1) (Trimethylamine monooxygenase)
P50285-TQFNLQRCIYFNTKV-103	Absent	Absent	Absent	Present	F	P50285	TQFNLQRCIYFNTKV	103	Flavin-containing monooxygenase 1 (EC 1.14.13.148) (EC 1.14.13.8) (Dimethylaniline monooxygenase [N-oxide-forming] 1) (Dimethylaniline oxidase 1) (Hepatic flavin-containing monooxygenase 1) (FMO 1) (Trimethylamine monooxygenase)
P50396-DDYLDQPCLETINRI-202	Absent	Present	Absent	Present	K	P50396	DDYLDQPCLETINRI	202	Rab GDP dissociation inhibitor alpha (Rab GDI alpha) (Guanosine diphosphate dissociation inhibitor 1) (GDI-1)
P50396-GQVIRIICILSHPIK-302	Absent	Absent	Absent	Present	F	P50396	GQVIRIICILSHPIK	302	Rab GDP dissociation inhibitor alpha (Rab GDI alpha) (Guanosine diphosphate dissociation inhibitor 1) (GDI-1)
P50431-AEKVLEACSIACNKN-374	Absent	Absent	Absent	Present	F	P50431	AEKVLEACSIACNKN	374	Serine hydroxymethyltransferase, cytosolic (SHMT) (EC 2.1.2.1) (Glycine hydroxymethyltransferase) (Serine methylase)
P50431-IDELEMLCQKRALQA-90	Absent	Present	Absent	Present	K	P50431	IDELEMLCQKRALQA	90	Serine hydroxymethyltransferase, cytosolic (SHMT) (EC 2.1.2.1) (Glycine hydroxymethyltransferase) (Serine methylase)
P50431-LEACSIACNKNTCPG-378	Absent	Absent	Absent	Present	F	P50431	LEACSIACNKNTCPG	378	Serine hydroxymethyltransferase, cytosolic (SHMT) (EC 2.1.2.1) (Glycine hydroxymethyltransferase) (Serine methylase)
P50431-LIIAGTSCYSRNLDY-198	Absent	Absent	Absent	Present	F	P50431	LIIAGTSCYSRNLDY	198	Serine hydroxymethyltransferase, cytosolic (SHMT) (EC 2.1.2.1) (Glycine hydroxymethyltransferase) (Serine methylase)
P50431-QLQVLANCRALSDAL-329	Absent	Absent	Absent	Present	F	P50431	QLQVLANCRALSDAL	329	Serine hydroxymethyltransferase, cytosolic (SHMT) (EC 2.1.2.1) (Glycine hydroxymethyltransferase) (Serine methylase)
P50431-VLEALGSCLNNKYSE-62	Absent	Present	Absent	Present	K	P50431	VLEALGSCLNNKYSE	62	Serine hydroxymethyltransferase, cytosolic (SHMT) (EC 2.1.2.1) (Glycine hydroxymethyltransferase) (Serine methylase)
P50516-ERAGRVKCLGNPERE-394	Absent	Absent	Absent	Present	F	P50516	ERAGRVKCLGNPERE	394	V-type proton ATPase catalytic subunit A (V-ATPase subunit A) (EC 7.1.2.2) (V-ATPase 69 kDa subunit) (Vacuolar proton pump subunit alpha)
P50544-AAISKIFCSEAAWKV-423	Absent	Absent	Absent	Present	F	P50544	AAISKIFCSEAAWKV	423	Very long-chain specific acyl-CoA dehydrogenase, mitochondrial (EC 1.3.8.9) (MVLCAD) (VLCAD)
P50544-AQHEKMLCDSWCIEA-604	Absent	Absent	Absent	Present	F	P50544	AQHEKMLCDSWCIEA	604	Very long-chain specific acyl-CoA dehydrogenase, mitochondrial (EC 1.3.8.9) (MVLCAD) (VLCAD)
P50544-AWKVADECIQIMGGM-434	Absent	Absent	Absent	Present	F	P50544	AWKVADECIQIMGGM	434	Very long-chain specific acyl-CoA dehydrogenase, mitochondrial (EC 1.3.8.9) (MVLCAD) (VLCAD)
P50544-GQALAAFCLTEPSSG-216	Absent	Present	Absent	Present	K	P50544	GQALAAFCLTEPSSG	216	Very long-chain specific acyl-CoA dehydrogenase, mitochondrial (EC 1.3.8.9) (MVLCAD) (VLCAD)
P50544-KMLCDSWCIEAATRI-608	Absent	Absent	Absent	Present	F	P50544	KMLCDSWCIEAATRI	608	Very long-chain specific acyl-CoA dehydrogenase, mitochondrial (EC 1.3.8.9) (MVLCAD) (VLCAD)
P50544-LFVALQGCMDKGKEL-478	Absent	Absent	Absent	Present	F	P50544	LFVALQGCMDKGKEL	478	Very long-chain specific acyl-CoA dehydrogenase, mitochondrial (EC 1.3.8.9) (MVLCAD) (VLCAD)
P50544-SSAIPSPCGKYYTLN-238	Absent	Absent	Absent	Present	F	P50544	SSAIPSPCGKYYTLN	238	Very long-chain specific acyl-CoA dehydrogenase, mitochondrial (EC 1.3.8.9) (MVLCAD) (VLCAD)
P50580-ARMGVVECAKHELLQ-296	Absent	Present	Absent	Present	K	P50580	ARMGVVECAKHELLQ	296	Proliferation-associated protein 2G4 (IRES-specific cellular trans-acting factor 45 kDa) (ITAF45) (Mpp1) (Proliferation-associated protein 1) (Protein p38-2G4)
P50580-GVSVLSLCEKGDAMI-49	Absent	Present	Absent	Present	K	P50580	GVSVLSLCEKGDAMI	49	Proliferation-associated protein 2G4 (IRES-specific cellular trans-acting factor 45 kDa) (ITAF45) (Mpp1) (Proliferation-associated protein 1) (Protein p38-2G4)
P50580-KVAHSFNCTPIEGML-179	Absent	Absent	Absent	Present	F	P50580	KVAHSFNCTPIEGML	179	Proliferation-associated protein 2G4 (IRES-specific cellular trans-acting factor 45 kDa) (ITAF45) (Mpp1) (Proliferation-associated protein 1) (Protein p38-2G4)
P50580-VIKAAHLCAEAALRL-149	Absent	Absent	Absent	Present	F	P50580	VIKAAHLCAEAALRL	149	Proliferation-associated protein 2G4 (IRES-specific cellular trans-acting factor 45 kDa) (ITAF45) (Mpp1) (Proliferation-associated protein 1) (Protein p38-2G4)
P51125-KEERQEKCGEDEDTV-408	Present	Present	Absent	Absent	B	P51125	KEERQEKCGEDEDTV	408	Calpastatin (Calpain inhibitor)
P51175-SLAMDSLCRGVFAGN-167	Absent	Absent	Absent	Present	F	P51175	SLAMDSLCRGVFAGN	167	Protoporphyrinogen oxidase (PPO) (EC 1.3.3.4)
P51660-EGSADFSCLPTFGVI-372	Absent	Present	Absent	Present	K	P51660	EGSADFSCLPTFGVI	372	Peroxisomal multifunctional enzyme type 2 (MFE-2) (17-beta-hydroxysteroid dehydrogenase 4) (17-beta-HSD 4) (D-bifunctional protein) (DBP) (Multifunctional protein 2) (MFP-2) [Cleaved into: (3R)-hydroxyacyl-CoA dehydrogenase (EC 1.1.1.n12); Enoyl-CoA hydratase 2 (EC 4.2.1.107) (EC 4.2.1.119) (3-alpha,7-alpha,12-alpha-trihydroxy-5-beta-cholest-24-enoyl-CoA hydratase)]
P51660-GRKNNIHCNTIAPNA-189	Absent	Absent	Absent	Present	F	P51660	GRKNNIHCNTIAPNA	189	Peroxisomal multifunctional enzyme type 2 (MFE-2) (17-beta-hydroxysteroid dehydrogenase 4) (17-beta-HSD 4) (D-bifunctional protein) (DBP) (Multifunctional protein 2) (MFP-2) [Cleaved into: (3R)-hydroxyacyl-CoA dehydrogenase (EC 1.1.1.n12); Enoyl-CoA hydratase 2 (EC 4.2.1.107) (EC 4.2.1.119) (3-alpha,7-alpha,12-alpha-trihydroxy-5-beta-cholest-24-enoyl-CoA hydratase)]
P51660-KLGILGLCNTLAIEG-175	Absent	Absent	Absent	Present	F	P51660	KLGILGLCNTLAIEG	175	Peroxisomal multifunctional enzyme type 2 (MFE-2) (17-beta-hydroxysteroid dehydrogenase 4) (17-beta-HSD 4) (D-bifunctional protein) (DBP) (Multifunctional protein 2) (MFP-2) [Cleaved into: (3R)-hydroxyacyl-CoA dehydrogenase (EC 1.1.1.n12); Enoyl-CoA hydratase 2 (EC 4.2.1.107) (EC 4.2.1.119) (3-alpha,7-alpha,12-alpha-trihydroxy-5-beta-cholest-24-enoyl-CoA hydratase)]
P51660-PRSGELKCEAVIADI-424	Absent	Present	Absent	Present	K	P51660	PRSGELKCEAVIADI	424	Peroxisomal multifunctional enzyme type 2 (MFE-2) (17-beta-hydroxysteroid dehydrogenase 4) (17-beta-HSD 4) (D-bifunctional protein) (DBP) (Multifunctional protein 2) (MFP-2) [Cleaved into: (3R)-hydroxyacyl-CoA dehydrogenase (EC 1.1.1.n12); Enoyl-CoA hydratase 2 (EC 4.2.1.107) (EC 4.2.1.119) (3-alpha,7-alpha,12-alpha-trihydroxy-5-beta-cholest-24-enoyl-CoA hydratase)]
P51660-RDNWEKICDFSNASK-277	Absent	Present	Absent	Present	K	P51660	RDNWEKICDFSNASK	277	Peroxisomal multifunctional enzyme type 2 (MFE-2) (17-beta-hydroxysteroid dehydrogenase 4) (17-beta-HSD 4) (D-bifunctional protein) (DBP) (Multifunctional protein 2) (MFP-2) [Cleaved into: (3R)-hydroxyacyl-CoA dehydrogenase (EC 1.1.1.n12); Enoyl-CoA hydratase 2 (EC 4.2.1.107) (EC 4.2.1.119) (3-alpha,7-alpha,12-alpha-trihydroxy-5-beta-cholest-24-enoyl-CoA hydratase)]
P51855-ERSRAAKCPDIAIQL-294	Absent	Absent	Absent	Present	F	P51855	ERSRAAKCPDIAIQL	294	Glutathione synthetase (GSH synthetase) (GSH-S) (EC 6.3.2.3) (Glutathione synthase)
P51855-RSDYMFQCGADGSKA-132	Absent	Absent	Absent	Present	F	P51855	RSDYMFQCGADGSKA	132	Glutathione synthetase (GSH synthetase) (GSH-S) (EC 6.3.2.3) (Glutathione synthase)
P51859-NRQKEYKCGDLVFAK-12	Present	Present	Present	Absent	H	P51859	NRQKEYKCGDLVFAK	12	Hepatoma-derived growth factor (HDGF)
P51859-QSSQKKSCAAEPEVE-108	Absent	Present	Absent	Present	K	P51859	QSSQKKSCAAEPEVE	108	Hepatoma-derived growth factor (HDGF)
P51863-DYLNLVQCETLEDLK-39	Absent	Present	Absent	Absent	C	P51863	DYLNLVQCETLEDLK	39	V-type proton ATPase subunit d 1 (V-ATPase subunit d 1) (P39) (Physophilin) (V-ATPase 40 kDa accessory protein) (V-ATPase AC39 subunit) (Vacuolar proton pump subunit d 1)
P51881-AAGATSLCFVYPLDF-129	Absent	Present	Absent	Absent	C	P51881	AAGATSLCFVYPLDF	129	ADP/ATP translocase 2 (ADP,ATP carrier protein 2) (Adenine nucleotide translocator 2) (ANT 2) (Solute carrier family 25 member 5) [Cleaved into: ADP/ATP translocase 2, N-terminally processed]
P51881-EFKGLGDCLVKIYKS-160	Absent	Absent	Absent	Present	F	P51881	EFKGLGDCLVKIYKS	160	ADP/ATP translocase 2 (ADP,ATP carrier protein 2) (Adenine nucleotide translocator 2) (ANT 2) (Solute carrier family 25 member 5) [Cleaved into: ADP/ATP translocase 2, N-terminally processed]
P51881-MYTGTLDCWRKIARD-257	Absent	Present	Absent	Present	K	P51881	MYTGTLDCWRKIARD	257	ADP/ATP translocase 2 (ADP,ATP carrier protein 2) (Adenine nucleotide translocator 2) (ANT 2) (Solute carrier family 25 member 5) [Cleaved into: ADP/ATP translocase 2, N-terminally processed]
P52196-SFFDIEECRDTTSPY-64	Absent	Present	Absent	Present	K	P52196	SFFDIEECRDTTSPY	64	Thiosulfate sulfurtransferase (EC 2.8.1.1) (Rhodanese)
P52196-SQPLIATCRKGVTAC-248	Absent	Present	Present	Present	J	P52196	SQPLIATCRKGVTAC	248	Thiosulfate sulfurtransferase (EC 2.8.1.1) (Rhodanese)
P52430-TGDLWVGCHPNGMRI-284	Absent	Absent	Absent	Present	F	P52430	TGDLWVGCHPNGMRI	284	Serum paraoxonase/arylesterase 1 (PON 1) (EC 3.1.1.2) (EC 3.1.1.81) (EC 3.1.8.1) (Aromatic esterase 1) (A-esterase 1) (Serum aryldialkylphosphatase 1)
P52430-TPVELPNCNLVKGIE-42	Present	Absent	Present	Present	L	P52430	TPVELPNCNLVKGIE	42	Serum paraoxonase/arylesterase 1 (PON 1) (EC 3.1.1.2) (EC 3.1.1.81) (EC 3.1.8.1) (Aromatic esterase 1) (A-esterase 1) (Serum aryldialkylphosphatase 1)
P52480-ARNTGIICTIGPASR-49	Absent	Present	Absent	Present	K	P52480	ARNTGIICTIGPASR	49	Pyruvate kinase PKM (EC 2.7.1.40) (Pyruvate kinase muscle isozyme) (Threonine-protein kinase PKM2) (EC 2.7.11.1) (Tyrosine-protein kinase PKM2) (EC 2.7.10.2)
P52480-AVLDGADCIMLSGET-358	Absent	Present	Absent	Present	K	P52480	AVLDGADCIMLSGET	358	Pyruvate kinase PKM (EC 2.7.1.40) (Pyruvate kinase muscle isozyme) (Threonine-protein kinase PKM2) (EC 2.7.11.1) (Tyrosine-protein kinase PKM2) (EC 2.7.10.2)
P52480-DNAYMEKCDENILWL-152	Absent	Present	Absent	Present	K	P52480	DNAYMEKCDENILWL	152	Pyruvate kinase PKM (EC 2.7.1.40) (Pyruvate kinase muscle isozyme) (Threonine-protein kinase PKM2) (EC 2.7.11.1) (Tyrosine-protein kinase PKM2) (EC 2.7.10.2)
P52480-RGIFPVLCKDAVLNA-474	Absent	Absent	Absent	Present	F	P52480	RGIFPVLCKDAVLNA	474	Pyruvate kinase PKM (EC 2.7.1.40) (Pyruvate kinase muscle isozyme) (Threonine-protein kinase PKM2) (EC 2.7.11.1) (Tyrosine-protein kinase PKM2) (EC 2.7.10.2)
P52503-VEHRIIACDGGGGAL-79	Absent	Absent	Absent	Present	F	P52503	VEHRIIACDGGGGAL	79	NADH dehydrogenase [ubiquinone] iron-sulfur protein 6, mitochondrial (Complex I-13kD-A) (CI-13kD-A) (NADH-ubiquinone oxidoreductase 13 kDa-A subunit)
P52624-FGDVKFVCVGGSSSR-58	Absent	Absent	Absent	Present	F	P52624	FGDVKFVCVGGSSSR	58	Uridine phosphorylase 1 (UPase 1) (UrdPase 1) (EC 2.4.2.3)
P52760-EILKAAGCDFNNVVK-71	Absent	Present	Absent	Present	K	P52760	EILKAAGCDFNNVVK	71	2-iminobutanoate/2-iminopropanoate deaminase (EC 3.5.99.10) (Heat-responsive protein 12) (Reactive intermediate imine deaminase A homolog) (Translation inhibitor L-PSP ribonuclease)
P52843-KGTIKKICDFLGKNL-199	Absent	Absent	Absent	Present	F	P52843	KGTIKKICDFLGKNL	199	Sulfotransferase 2A1 (ST2A1) (EC 2.8.2.2) (Bile salt sulfotransferase 1) (EC 2.8.2.14) (Hydroxysteroid sulfotransferase) (ST)
P53395-KIPHFGYCDEIDLTQ-279	Absent	Present	Absent	Present	K	P53395	KIPHFGYCDEIDLTQ	279	Lipoamide acyltransferase component of branched-chain alpha-keto acid dehydrogenase complex, mitochondrial (EC 2.3.1.168) (Branched-chain alpha-keto acid dehydrogenase complex component E2) (BCKAD-E2) (BCKADE2) (Dihydrolipoamide acetyltransferase component of branched-chain alpha-keto acid dehydrogenase complex) (Dihydrolipoamide branched chain transacylase) (Dihydrolipoyllysine-residue (2-methyl…
P53395-NASVDENCQNITYKA-333	Absent	Present	Absent	Present	K	P53395	NASVDENCQNITYKA	333	Lipoamide acyltransferase component of branched-chain alpha-keto acid dehydrogenase complex, mitochondrial (EC 2.3.1.168) (Branched-chain alpha-keto acid dehydrogenase complex component E2) (BCKAD-E2) (BCKADE2) (Dihydrolipoamide acetyltransferase component of branched-chain alpha-keto acid dehydrogenase complex) (Dihydrolipoamide branched chain transacylase) (Dihydrolipoyllysine-residue (2-methyl…
P53798-MEFVKCLGHPEEF-6	Absent	Absent	Absent	Present	F	P53798	MEFVKCLGHPEEF	6	Squalene synthase (SQS) (SS) (EC 2.5.1.21) (FPP:FPP farnesyltransferase) (Farnesyl-diphosphate farnesyltransferase)
P53996-DEQKCYSCGEFGHIQ-123	Absent	Absent	Absent	Present	F	P53996	DEQKCYSCGEFGHIQ	123	CCHC-type zinc finger nucleic acid binding protein (Cellular nucleic acid-binding protein) (CNBP) (Zinc finger protein 9)
P53996-DHADEQKCYSCGEFG-120	Absent	Absent	Absent	Present	F	P53996	DHADEQKCYSCGEFG	120	CCHC-type zinc finger nucleic acid binding protein (Cellular nucleic acid-binding protein) (CNBP) (Zinc finger protein 9)
P53996-LPDICYRCGESGHLA-57	Absent	Absent	Absent	Present	F	P53996	LPDICYRCGESGHLA	57	CCHC-type zinc finger nucleic acid binding protein (Cellular nucleic acid-binding protein) (CNBP) (Zinc finger protein 9)
P53996-PGHLARDCDHADEQK-112	Absent	Present	Absent	Present	K	P53996	PGHLARDCDHADEQK	112	CCHC-type zinc finger nucleic acid binding protein (Cellular nucleic acid-binding protein) (CNBP) (Zinc finger protein 9)
P53996-SEVNCYRCGESGHLA-162	Absent	Present	Present	Present	J	P53996	SEVNCYRCGESGHLA	162	CCHC-type zinc finger nucleic acid binding protein (Cellular nucleic acid-binding protein) (CNBP) (Zinc finger protein 9)
P53996-SKTSEVNCYRCGESG-159	Absent	Absent	Absent	Present	F	P53996	SKTSEVNCYRCGESG	159	CCHC-type zinc finger nucleic acid binding protein (Cellular nucleic acid-binding protein) (CNBP) (Zinc finger protein 9)
P53996-SSSLPDICYRCGESG-54	Absent	Present	Absent	Present	K	P53996	SSSLPDICYRCGESG	54	CCHC-type zinc finger nucleic acid binding protein (Cellular nucleic acid-binding protein) (CNBP) (Zinc finger protein 9)
P53996-TGHVAINCSKTSEVN-151	Absent	Absent	Absent	Present	F	P53996	TGHVAINCSKTSEVN	151	CCHC-type zinc finger nucleic acid binding protein (Cellular nucleic acid-binding protein) (CNBP) (Zinc finger protein 9)
P53996-TKVKCYRCGETGHVA-141	Absent	Absent	Absent	Present	F	P53996	TKVKCYRCGETGHVA	141	CCHC-type zinc finger nucleic acid binding protein (Cellular nucleic acid-binding protein) (CNBP) (Zinc finger protein 9)
P54071-AQTLEKVCVQTVESG-402	Absent	Absent	Absent	Present	F	P54071	AQTLEKVCVQTVESG	402	Isocitrate dehydrogenase [NADP], mitochondrial (IDH) (EC 1.1.1.42) (ICD-M) (IDP) (NADP(+)-specific ICDH) (Oxalosuccinate decarboxylase)
P54071-KYSVAVKCATITPDE-113	Absent	Present	Absent	Present	K	P54071	KYSVAVKCATITPDE	113	Isocitrate dehydrogenase [NADP], mitochondrial (IDH) (EC 1.1.1.42) (ICD-M) (IDP) (NADP(+)-specific ICDH) (Oxalosuccinate decarboxylase)
P54071-MTKDLAGCIHGLSNV-418	Absent	Present	Absent	Present	K	P54071	MTKDLAGCIHGLSNV	418	Isocitrate dehydrogenase [NADP], mitochondrial (IDH) (EC 1.1.1.42) (ICD-M) (IDP) (NADP(+)-specific ICDH) (Oxalosuccinate decarboxylase)
P54071-SGGFVWACKNYDGDV-308	Absent	Absent	Absent	Present	F	P54071	SGGFVWACKNYDGDV	308	Isocitrate dehydrogenase [NADP], mitochondrial (IDH) (EC 1.1.1.42) (ICD-M) (IDP) (NADP(+)-specific ICDH) (Oxalosuccinate decarboxylase)
P54775-GADINSICQESGMLA-379	Absent	Absent	Absent	Present	F	P54775	GADINSICQESGMLA	379	26S proteasome regulatory subunit 6B (26S proteasome AAA-ATPase subunit RPT3) (CIP21) (MB67-interacting protein) (MIP224) (Proteasome 26S subunit ATPase 4) (Tat-binding protein 7) (TBP-7)
P54775-LMYGPPGCGKTMLAK-210	Absent	Absent	Absent	Present	F	P54775	LMYGPPGCGKTMLAK	210	26S proteasome regulatory subunit 6B (26S proteasome AAA-ATPase subunit RPT3) (CIP21) (MB67-interacting protein) (MIP224) (Proteasome 26S subunit ATPase 4) (Tat-binding protein 7) (TBP-7)
P54823-GNEFEDYCLKRELLM-102	Absent	Absent	Absent	Present	F	P54823	GNEFEDYCLKRELLM	102	Probable ATP-dependent RNA helicase DDX6 (EC 3.6.4.13) (ATP-dependent RNA helicase p54) (DEAD box protein 6) (Oncogene RCK homolog)
P54869-DGKLSIQCYLRALDR-261	Absent	Present	Present	Present	J	P54869	DGKLSIQCYLRALDR	261	Hydroxymethylglutaryl-CoA synthase, mitochondrial (HMG-CoA synthase) (EC 2.3.3.10) (3-hydroxy-3-methylglutaryl coenzyme A synthase)
P54869-GQTRMGFCSVQEDIN-96	Absent	Absent	Absent	Present	F	P54869	GQTRMGFCSVQEDIN	96	Hydroxymethylglutaryl-CoA synthase, mitochondrial (HMG-CoA synthase) (EC 2.3.3.10) (3-hydroxy-3-methylglutaryl coenzyme A synthase)
P54869-QEDINSLCLTVVQRL-106	Absent	Absent	Absent	Present	F	P54869	QEDINSLCLTVVQRL	106	Hydroxymethylglutaryl-CoA synthase, mitochondrial (HMG-CoA synthase) (EC 2.3.3.10) (3-hydroxy-3-methylglutaryl coenzyme A synthase)
P54869-YLRALDRCYAAYRKK-269	Absent	Present	Absent	Present	K	P54869	YLRALDRCYAAYRKK	269	Hydroxymethylglutaryl-CoA synthase, mitochondrial (HMG-CoA synthase) (EC 2.3.3.10) (3-hydroxy-3-methylglutaryl coenzyme A synthase)
P54869-YTSSLYGCLASLLSH-389	Absent	Absent	Absent	Present	F	P54869	YTSSLYGCLASLLSH	389	Hydroxymethylglutaryl-CoA synthase, mitochondrial (HMG-CoA synthase) (EC 2.3.3.10) (3-hydroxy-3-methylglutaryl coenzyme A synthase)
P55096-LICGPNGCGKSSLFR-477	Absent	Absent	Absent	Present	F	P55096	LICGPNGCGKSSLFR	477	ATP-binding cassette sub-family D member 3 (EC 3.1.2.-) (EC 7.6.2.-) (68 kDa peroxisomal membrane protein) (PMP68) (70 kDa peroxisomal membrane protein) (PMP70)
P55096-SGANVLICGPNGCGK-472	Absent	Absent	Absent	Present	F	P55096	SGANVLICGPNGCGK	472	ATP-binding cassette sub-family D member 3 (EC 3.1.2.-) (EC 7.6.2.-) (68 kDa peroxisomal membrane protein) (PMP68) (70 kDa peroxisomal membrane protein) (PMP70)
P55264-ANLAAANCYKKEKHL-159	Absent	Present	Absent	Present	K	P55264	ANLAAANCYKKEKHL	159	Adenosine kinase (AK) (EC 2.7.1.20) (Adenosine 5'-phosphotransferase)
P55264-KAATFFGCIGIDKFG-105	Absent	Present	Absent	Present	K	P55264	KAATFFGCIGIDKFG	105	Adenosine kinase (AK) (EC 2.7.1.20) (Adenosine 5'-phosphotransferase)
P55264-NEQPTGTCAACITGG-139	Absent	Absent	Absent	Present	F	P55264	NEQPTGTCAACITGG	139	Adenosine kinase (AK) (EC 2.7.1.20) (Adenosine 5'-phosphotransferase)
P55264-PTGTCAACITGGNRS-142	Absent	Absent	Absent	Present	F	P55264	PTGTCAACITGGNRS	142	Adenosine kinase (AK) (EC 2.7.1.20) (Adenosine 5'-phosphotransferase)
P55264-VIIRRTGCTFPEKPD-352	Absent	Present	Absent	Present	K	P55264	VIIRRTGCTFPEKPD	352	Adenosine kinase (AK) (EC 2.7.1.20) (Adenosine 5'-phosphotransferase)
P56213-VSFSQWLCRLHNEVN-164	Absent	Absent	Present	Absent	D	P56213	VSFSQWLCRLHNEVN	164	FAD-linked sulfhydryl oxidase ALR (EC 1.8.3.2) (Augmenter of liver regeneration)
P56380-MALRACGLIIFRR-6	Absent	Absent	Absent	Present	F	P56380	MALRACGLIIFRR	6	Bis(5'-nucleosyl)-tetraphosphatase [asymmetrical] (EC 3.6.1.17) (Diadenosine 5',5'''-P1,P4-tetraphosphate asymmetrical hydrolase) (Ap4A hydrolase) (Ap4Aase) (Diadenosine tetraphosphatase) (Nucleoside diphosphate-linked moiety X motif 2) (Nudix motif 2)
P56382-YIRFSQICAKAVRDA-19	Absent	Absent	Absent	Present	F	P56382	YIRFSQICAKAVRDA	19	ATP synthase subunit epsilon, mitochondrial (ATPase subunit epsilon) (ATP synthase F1 subunit epsilon)
P56389-ACYPLGVCAERTAIQ-65	Absent	Absent	Absent	Present	F	P56389	ACYPLGVCAERTAIQ	65	Cytidine deaminase (EC 3.5.4.5) (Cytidine aminohydrolase)
P56389-DGRIFSGCNIENACY-53	Absent	Absent	Absent	Present	F	P56389	DGRIFSGCNIENACY	53	Cytidine deaminase (EC 3.5.4.5) (Cytidine aminohydrolase)
P56389-GCNIENACYPLGVCA-59	Absent	Absent	Absent	Present	F	P56389	GCNIENACYPLGVCA	59	Cytidine deaminase (EC 3.5.4.5) (Cytidine aminohydrolase)
P56391-KGGDVSVCEWYRRVY-54	Absent	Absent	Present	Absent	D	P56391	KGGDVSVCEWYRRVY	54	Cytochrome c oxidase subunit 6B1 (Cytochrome c oxidase subunit VIb isoform 1) (COX VIb-1)
P56391-NQNQTKNCWQNYLDF-30	Absent	Absent	Present	Present	E	P56391	NQNQTKNCWQNYLDF	30	Cytochrome c oxidase subunit 6B1 (Cytochrome c oxidase subunit VIb isoform 1) (COX VIb-1)
P56391-RRVYKSLCPVSWVSA-65	Absent	Absent	Absent	Present	F	P56391	RRVYKSLCPVSWVSA	65	Cytochrome c oxidase subunit 6B1 (Cytochrome c oxidase subunit VIb isoform 1) (COX VIb-1)
P56399-LTDGSILCGRRYFDG-219	Absent	Absent	Absent	Present	F	P56399	LTDGSILCGRRYFDG	219	Ubiquitin carboxyl-terminal hydrolase 5 (EC 3.4.19.12) (Deubiquitinating enzyme 5) (Isopeptidase T) (Ubiquitin thioesterase 5) (Ubiquitin-specific-processing protease 5)
P56593-FSTGKRFCLGDSLAK-437	Absent	Absent	Absent	Present	F	P56593	FSTGKRFCLGDSLAK	437	Cytochrome P450 2A12 (EC 1.14.14.1) (CYPIIA12) (Steroid hormones 7-alpha-hydroxylase) (Testosterone 7-alpha-hydroxylase)
P56593-RIQEEAGCLIKMLQG-154	Absent	Present	Absent	Absent	C	P56593	RIQEEAGCLIKMLQG	154	Cytochrome P450 2A12 (EC 1.14.14.1) (CYPIIA12) (Steroid hormones 7-alpha-hydroxylase) (Testosterone 7-alpha-hydroxylase)
P56654-FSTGKRICAGEGLAR-435	Absent	Present	Absent	Present	K	P56654	FSTGKRICAGEGLAR	435	Cytochrome P450 2C37 (EC 1.14.14.1) (CYPIIC37)
P56654-QIDVKDICQSFTNLS-51	Absent	Present	Absent	Present	K	P56654	QIDVKDICQSFTNLS	51	Cytochrome P450 2C37 (EC 1.14.14.1) (CYPIIC37)
P56654-RVQEEARCLVEELRK-151	Absent	Present	Absent	Present	K	P56654	RVQEEARCLVEELRK	151	Cytochrome P450 2C37 (EC 1.14.14.1) (CYPIIC37)
P56654-SSPWLQICNTYPALL-216	Absent	Absent	Absent	Present	F	P56654	SSPWLQICNTYPALL	216	Cytochrome P450 2C37 (EC 1.14.14.1) (CYPIIC37)
P56654-YPALLDYCPGSHKQF-226	Absent	Absent	Absent	Present	F	P56654	YPALLDYCPGSHKQF	226	Cytochrome P450 2C37 (EC 1.14.14.1) (CYPIIC37)
P56655-RVREEAQCLVEELRK-151	Absent	Absent	Absent	Present	F	P56655	RVREEAQCLVEELRK	151	Cytochrome P450 2C38 (EC 1.14.14.1) (CYPIIC38)
P57759-VYLGMPGCLPAYDAL-159	Absent	Absent	Absent	Present	F	P57759	VYLGMPGCLPAYDAL	159	Endoplasmic reticulum resident protein 29 (ERp29)
P58064-LTQEVKECDGIVPVP-105	Absent	Present	Absent	Present	K	P58064	LTQEVKECDGIVPVP	105	Small ribosomal subunit protein bS6m (28S ribosomal protein S6, mitochondrial) (MRP-S6) (S6mt)
P58252-AEARKIWCFGPDGTG-651	Absent	Present	Absent	Present	K	P58252	AEARKIWCFGPDGTG	651	Elongation factor 2 (EF-2) (EC 3.6.5.-)
P58252-ATKEGALCEENMRGV-693	Absent	Present	Absent	Present	K	P58252	ATKEGALCEENMRGV	693	Elongation factor 2 (EF-2) (EC 3.6.5.-)
P58252-DLEEDHACIPIKKSD-567	Absent	Present	Present	Present	J	P58252	DLEEDHACIPIKKSD	567	Elongation factor 2 (EF-2) (EC 3.6.5.-)
P58252-EPIEDVPCGNIVGLV-466	Absent	Present	Absent	Present	K	P58252	EPIEDVPCGNIVGLV	466	Elongation factor 2 (EF-2) (EC 3.6.5.-)
P58252-GGQAFPQCVFDHWQI-812	Absent	Absent	Absent	Present	F	P58252	GGQAFPQCVFDHWQI	812	Elongation factor 2 (EF-2) (EC 3.6.5.-)
P58252-IIPTARRCLYASVLT-728	Absent	Present	Absent	Present	K	P58252	IIPTARRCLYASVLT	728	Elongation factor 2 (EF-2) (EC 3.6.5.-)
P58252-IYLVEIQCPEQVVGG-751	Absent	Absent	Absent	Present	F	P58252	IYLVEIQCPEQVVGG	751	Elongation factor 2 (EF-2) (EC 3.6.5.-)
P58252-KKLPRTFCQLILDPI-290	Absent	Absent	Absent	Present	F	P58252	KKLPRTFCQLILDPI	290	Elongation factor 2 (EF-2) (EC 3.6.5.-)
P58252-SEESNVLCLSKSPNK-591	Absent	Present	Absent	Present	K	P58252	SEESNVLCLSKSPNK	591	Elongation factor 2 (EF-2) (EC 3.6.5.-)
P58252-TLTDSLVCKAGIIAS-41	Present	Absent	Present	Present	L	P58252	TLTDSLVCKAGIIAS	41	Elongation factor 2 (EF-2) (EC 3.6.5.-)
P58252-VTAQKYRCELLYEGP-369	Absent	Present	Absent	Present	K	P58252	VTAQKYRCELLYEGP	369	Elongation factor 2 (EF-2) (EC 3.6.5.-)
P58710-ADGTVLECSESSNAD-155	Absent	Present	Absent	Present	K	P58710	ADGTVLECSESSNAD	155	L-gulonolactone oxidase (LGO) (EC 1.1.3.8) (L-gulono-gamma-lactone oxidase) (GLO)
P58710-DDILLSPCFQRDSCY-354	Absent	Present	Absent	Present	K	P58710	DDILLSPCFQRDSCY	354	L-gulonolactone oxidase (LGO) (EC 1.1.3.8) (L-gulono-gamma-lactone oxidase) (GLO)
P58710-HKIFSYECRFKQHVQ-300	Absent	Absent	Absent	Present	F	P58710	HKIFSYECRFKQHVQ	300	L-gulonolactone oxidase (LGO) (EC 1.1.3.8) (L-gulono-gamma-lactone oxidase) (GLO)
P58710-NWAKTYGCSPEMYYQ-19	Absent	Present	Absent	Present	K	P58710	NWAKTYGCSPEMYYQ	19	L-gulonolactone oxidase (LGO) (EC 1.1.3.8) (L-gulono-gamma-lactone oxidase) (GLO)
P58871-KRDWSSKCGQGSGEG-779	Absent	Absent	Present	Absent	D	P58871	KRDWSSKCGQGSGEG	779	182 kDa tankyrase-1-binding protein
P60334-YSPPFDTCHAFDQRT-164	Absent	Absent	Absent	Present	F	P60334	YSPPFDTCHAFDQRT	164	Cysteine dioxygenase type 1 (EC 1.13.11.20) (Cysteine dioxygenase type I) (CDO) (CDO-I)
P60335-CAGGQDRCSDAAGYP-201	Present	Present	Present	Present	M	P60335	CAGGQDRCSDAAGYP	201	Poly(rC)-binding protein 1 (Alpha-CP1) (Heterogeneous nuclear ribonucleoprotein E1) (hnRNP E1)
P60335-IPNNLIGCIIGRQGA-293	Absent	Absent	Absent	Present	F	P60335	IPNNLIGCIIGRQGA	293	Poly(rC)-binding protein 1 (Alpha-CP1) (Heterogeneous nuclear ribonucleoprotein E1) (hnRNP E1)
P60335-LVVPATQCGSLIGKG-109	Absent	Absent	Present	Present	E	P60335	LVVPATQCGSLIGKG	109	Poly(rC)-binding protein 1 (Alpha-CP1) (Heterogeneous nuclear ribonucleoprotein E1) (hnRNP E1)
P60335-PASSPVICAGGQDRC-194	Present	Absent	Present	Present	L	P60335	PASSPVICAGGQDRC	194	Poly(rC)-binding protein 1 (Alpha-CP1) (Heterogeneous nuclear ribonucleoprotein E1) (hnRNP E1)
P60335-VPQSVTECVKQICLV-158	Absent	Present	Absent	Present	K	P60335	VPQSVTECVKQICLV	158	Poly(rC)-binding protein 1 (Alpha-CP1) (Heterogeneous nuclear ribonucleoprotein E1) (hnRNP E1)
P60521-DHSLEHRCVESAKIR-15	Absent	Absent	Absent	Present	F	P60521	DHSLEHRCVESAKIR	15	Gamma-aminobutyric acid receptor-associated protein-like 2 (GABA(A) receptor-associated protein-like 2) (Golgi-associated ATPase enhancer of 16 kDa) (GATE-16)
P60766-KAVKYVECSALTQKG-157	Absent	Absent	Absent	Present	F	P60766	KAVKYVECSALTQKG	157	Cell division control protein 42 homolog (EC 3.6.5.2) (G25K GTP-binding protein)
P60766-VPEITHHCPKTPFLL-105	Absent	Absent	Absent	Present	F	P60766	VPEITHHCPKTPFLL	105	Cell division control protein 42 homolog (EC 3.6.5.2) (G25K GTP-binding protein)
P61082-ELNLPKTCDISFSDP-47	Absent	Absent	Absent	Present	F	P61082	ELNLPKTCDISFSDP	47	NEDD8-conjugating enzyme Ubc12 (EC 2.3.2.34) (NEDD8 carrier protein) (Ubiquitin-conjugating enzyme E2 M)
P61082-LNFKLVICPDEGFYK-65	Absent	Absent	Absent	Present	F	P61082	LNFKLVICPDEGFYK	65	NEDD8-conjugating enzyme Ubc12 (EC 2.3.2.34) (NEDD8 carrier protein) (Ubiquitin-conjugating enzyme E2 M)
P61089-VDKLGRICLDILKDK-87	Absent	Absent	Absent	Present	F	P61089	VDKLGRICLDILKDK	87	Ubiquitin-conjugating enzyme E2 N (EC 2.3.2.23) (Bendless-like ubiquitin-conjugating enzyme) (E2 ubiquitin-conjugating enzyme N) (Ubc13) (Ubiquitin carrier protein N) (Ubiquitin-protein ligase N)
P61161-QGRKVVVCDNGTGFV-11	Absent	Absent	Absent	Present	F	P61161	QGRKVVVCDNGTGFV	11	Actin-related protein 2 (Actin-like protein 2)
P61161-RMIKEKLCYVGYNIE-221	Absent	Absent	Absent	Present	F	P61161	RMIKEKLCYVGYNIE	221	Actin-related protein 2 (Actin-like protein 2)
P61222-CGICIKKCPFGALSI-65	Absent	Absent	Absent	Present	F	P61222	CGICIKKCPFGALSI	65	ATP-binding cassette sub-family E member 1 (RNase L inhibitor) (EC 3.6.5.-) (Ribonuclease 4 inhibitor) (RNS4I)
P61222-TKTQAIVCQQLDLTH-201	Absent	Absent	Absent	Present	F	P61222	TKTQAIVCQQLDLTH	201	ATP-binding cassette sub-family E member 1 (RNase L inhibitor) (EC 3.6.5.-) (Ribonuclease 4 inhibitor) (RNS4I)
P61458-ITLSTHECAGLSERD-82	Absent	Absent	Absent	Present	F	P61458	ITLSTHECAGLSERD	82	Pterin-4-alpha-carbinolamine dehydratase (PHS) (EC 4.2.1.96) (4-alpha-hydroxy-tetrahydropterin dehydratase) (Dimerization cofactor of hepatocyte nuclear factor 1-alpha) (DCoH) (Dimerization cofactor of HNF1) (Phenylalanine hydroxylase-stimulating protein) (Pterin carbinolamine dehydratase) (PCD)
P61750-TVEYKNICFTVWDVG-62	Absent	Absent	Absent	Present	F	P61750	TVEYKNICFTVWDVG	62	ADP-ribosylation factor 4
P61759-LLADNLYCKASVPPT-112	Absent	Absent	Absent	Present	F	P61759	LLADNLYCKASVPPT	112	Prefoldin subunit 3 (von Hippel-Lindau-binding protein 1) (VBP-1) (VHL-binding protein 1)
P61922-AEAVHFFCNYEESRG-75	Absent	Absent	Absent	Present	F	P61922	AEAVHFFCNYEESRG	75	4-aminobutyrate aminotransferase, mitochondrial (EC 2.6.1.19) ((S)-3-amino-2-methylpropionate transaminase) (EC 2.6.1.22) (GABA aminotransferase) (GABA-AT) (Gamma-amino-N-butyrate transaminase) (GABA transaminase) (GABA-T) (L-AIBAT)
P61922-FHGRTMGCLATTHSK-224	Absent	Absent	Absent	Present	F	P61922	FHGRTMGCLATTHSK	224	4-aminobutyrate aminotransferase, mitochondrial (EC 2.6.1.19) ((S)-3-amino-2-methylpropionate transaminase) (EC 2.6.1.22) (GABA aminotransferase) (GABA-AT) (Gamma-amino-N-butyrate transaminase) (GABA transaminase) (GABA-T) (L-AIBAT)
P61922-ITMACGSCSNENAFK-166	Absent	Absent	Absent	Present	F	P61922	ITMACGSCSNENAFK	166	4-aminobutyrate aminotransferase, mitochondrial (EC 2.6.1.19) ((S)-3-amino-2-methylpropionate transaminase) (EC 2.6.1.22) (GABA aminotransferase) (GABA-AT) (Gamma-amino-N-butyrate transaminase) (GABA transaminase) (GABA-T) (L-AIBAT)
P61922-KGVVLGGCGDKSIRF-467	Absent	Absent	Absent	Present	F	P61922	KGVVLGGCGDKSIRF	467	4-aminobutyrate aminotransferase, mitochondrial (EC 2.6.1.19) ((S)-3-amino-2-methylpropionate transaminase) (EC 2.6.1.22) (GABA aminotransferase) (GABA-AT) (Gamma-amino-N-butyrate transaminase) (GABA transaminase) (GABA-T) (L-AIBAT)
P61922-NQQEEARCLEEVEDL-269	Absent	Present	Absent	Present	K	P61922	NQQEEARCLEEVEDL	269	4-aminobutyrate aminotransferase, mitochondrial (EC 2.6.1.19) ((S)-3-amino-2-methylpropionate transaminase) (EC 2.6.1.22) (GABA aminotransferase) (GABA-AT) (Gamma-amino-N-butyrate transaminase) (GABA transaminase) (GABA-T) (L-AIBAT)
P61922-SQLITMACGSCSNEN-163	Absent	Absent	Absent	Present	F	P61922	SQLITMACGSCSNEN	163	4-aminobutyrate aminotransferase, mitochondrial (EC 2.6.1.19) ((S)-3-amino-2-methylpropionate transaminase) (EC 2.6.1.22) (GABA aminotransferase) (GABA-AT) (Gamma-amino-N-butyrate transaminase) (GABA transaminase) (GABA-T) (L-AIBAT)
P61922-VRGRGTFCSFDTPDE-440	Absent	Present	Absent	Present	K	P61922	VRGRGTFCSFDTPDE	440	4-aminobutyrate aminotransferase, mitochondrial (EC 2.6.1.19) ((S)-3-amino-2-methylpropionate transaminase) (EC 2.6.1.22) (GABA aminotransferase) (GABA-AT) (Gamma-amino-N-butyrate transaminase) (GABA transaminase) (GABA-T) (L-AIBAT)
P61971-HQPTPDSCIISMVVG-80	Absent	Absent	Absent	Present	F	P61971	HQPTPDSCIISMVVG	80	Nuclear transport factor 2 (NTF-2)
P61971-NINDAWVCTNDMFRL-114	Absent	Absent	Absent	Present	F	P61971	NINDAWVCTNDMFRL	114	Nuclear transport factor 2 (NTF-2)
P62075-TDKCFRKCIGKPGGS-50	Absent	Absent	Present	Absent	D	P62075	TDKCFRKCIGKPGGS	50	Mitochondrial import inner membrane translocase subunit Tim13
P62141-LEAPLKICGDIHGQY-61	Absent	Absent	Absent	Present	F	P62141	LEAPLKICGDIHGQY	61	Serine/threonine-protein phosphatase PP1-beta catalytic subunit (PP-1B) (EC 3.1.3.16) (EC 3.1.3.53)
P62192-GADIKAICTEAGLMA-399	Absent	Absent	Absent	Present	F	P62192	GADIKAICTEAGLMA	399	26S proteasome regulatory subunit 4 (P26s4) (26S proteasome AAA-ATPase subunit RPT2) (Proteasome 26S subunit ATPase 1)
P62192-LVTPHTQCRLKLLKL-58	Absent	Absent	Absent	Present	F	P62192	LVTPHTQCRLKLLKL	58	26S proteasome regulatory subunit 4 (P26s4) (26S proteasome AAA-ATPase subunit RPT2) (Proteasome 26S subunit ATPase 1)
P62242-FSWGSECCTRKTRII-72	Absent	Absent	Absent	Present	F	P62242	FSWGSECCTRKTRII	72	Small ribosomal subunit protein eS8 (40S ribosomal protein S8)
P62242-NFSWGSECCTRKTRI-71	Absent	Absent	Absent	Present	F	P62242	NFSWGSECCTRKTRI	71	Small ribosomal subunit protein eS8 (40S ribosomal protein S8)
P62242-TKTLVKNCIVLIDST-100	Absent	Present	Absent	Present	K	P62242	TKTLVKNCIVLIDST	100	Small ribosomal subunit protein eS8 (40S ribosomal protein S8)
P62259-ETELKLICCDILDVL-97	Absent	Present	Absent	Present	K	P62259	ETELKLICCDILDVL	97	14-3-3 protein epsilon (14-3-3E)
P62259-TELKLICCDILDVLD-98	Absent	Present	Absent	Present	K	P62259	TELKLICCDILDVLD	98	14-3-3 protein epsilon (14-3-3E)
P62274-RKYGLNMCRQCFRQY-39	Absent	Absent	Absent	Present	F	P62274	RKYGLNMCRQCFRQY	39	Small ribosomal subunit protein uS14 (40S ribosomal protein S29)
P62320-AEGHIVTCETNTGEV-20	Absent	Absent	Absent	Present	F	P62320	AEGHIVTCETNTGEV	20	Small nuclear ribonucleoprotein Sm D3 (Sm-D3) (snRNP core protein D3)
P62334-AVASQLDCNFLKVVS-193	Absent	Absent	Absent	Present	F	P62334	AVASQLDCNFLKVVS	193	26S proteasome regulatory subunit 10B (26S proteasome AAA-ATPase subunit RPT4) (Proteasome 26S subunit ATPase 6) (Proteasome subunit p42)
P62334-GADLRNVCTEAGMFA-347	Absent	Absent	Absent	Present	F	P62334	GADLRNVCTEAGMFA	347	26S proteasome regulatory subunit 10B (26S proteasome AAA-ATPase subunit RPT4) (Proteasome 26S subunit ATPase 6) (Proteasome subunit p42)
P62334-YARDHQPCIIFMDEI-228	Absent	Absent	Absent	Present	F	P62334	YARDHQPCIIFMDEI	228	26S proteasome regulatory subunit 10B (26S proteasome AAA-ATPase subunit RPT4) (Proteasome 26S subunit ATPase 6) (Proteasome subunit p42)
P62702-GPHKLRECLPLIIFL-41	Absent	Absent	Absent	Present	F	P62702	GPHKLRECLPLIIFL	41	Small ribosomal subunit protein eS4 (40S ribosomal protein S4, X isoform)
P62702-KFDTGNLCMVTGGAN-181	Absent	Present	Absent	Present	K	P62702	KFDTGNLCMVTGGAN	181	Small ribosomal subunit protein eS4 (40S ribosomal protein S4, X isoform)
P62715-APNYCYRCGNQAAIM-269	Absent	Present	Absent	Absent	C	P62715	APNYCYRCGNQAAIM	269	Serine/threonine-protein phosphatase 2A catalytic subunit beta isoform (PP2A-beta) (EC 3.1.3.16)
P62715-VPHEGPMCDLLWSDP-196	Absent	Present	Absent	Absent	C	P62715	VPHEGPMCDLLWSDP	196	Serine/threonine-protein phosphatase 2A catalytic subunit beta isoform (PP2A-beta) (EC 3.1.3.16)
P62737-RDIKEKLCYVALDFE-219	Absent	Absent	Absent	Present	F	P62737	RDIKEKLCYVALDFE	219	Actin, aortic smooth muscle (EC 3.6.4.-) (Alpha-actin-2) [Cleaved into: Actin, aortic smooth muscle, intermediate form]
P62774-VYEGHVSCVKLLLSK-83	Absent	Absent	Absent	Present	F	P62774	VYEGHVSCVKLLLSK	83	Myotrophin (Granule cell differentiation protein) (Protein V-1)
P62827-ENIPIVLCGNKVDIK-120	Absent	Absent	Absent	Present	F	P62827	ENIPIVLCGNKVDIK	120	GTP-binding nuclear protein Ran (EC 3.6.5.-) (GTPase Ran) (Ras-like protein TC4) (Ras-related nuclear protein)
P62827-HRDLVRVCENIPIVL-112	Absent	Absent	Absent	Present	F	P62827	HRDLVRVCENIPIVL	112	GTP-binding nuclear protein Ran (EC 3.6.5.-) (GTPase Ran) (Ras-like protein TC4) (Ras-related nuclear protein)
P62830-PVGAVINCADNTGAK-28	Present	Present	Present	Present	M	P62830	PVGAVINCADNTGAK	28	Large ribosomal subunit protein uL14 (60S ribosomal protein L23)
P62830-TGPVAKECADLWPRI-125	Absent	Present	Present	Present	J	P62830	TGPVAKECADLWPRI	125	Large ribosomal subunit protein uL14 (60S ribosomal protein L23)
P62858-RTGSQGQCTQVRVEF-27	Absent	Absent	Present	Present	E	P62858	RTGSQGQCTQVRVEF	27	Small ribosomal subunit protein eS28 (40S ribosomal protein S28)
P62889-CGKYYRVCTLAIIDP-92	Absent	Present	Absent	Present	K	P62889	CGKYYRVCTLAIIDP	92	Large ribosomal subunit protein eL30 (60S ribosomal protein L30)
P62889-LVILANNCPALRKSE-52	Absent	Absent	Absent	Present	F	P62889	LVILANNCPALRKSE	52	Large ribosomal subunit protein eL30 (60S ribosomal protein L30)
P62889-NIELGTACGKYYRVC-85	Absent	Absent	Absent	Present	F	P62889	NIELGTACGKYYRVC	85	Large ribosomal subunit protein eL30 (60S ribosomal protein L30)
P62911-ELEVLLMCNKSYCAE-91	Absent	Absent	Absent	Present	F	P62911	ELEVLLMCNKSYCAE	91	Large ribosomal subunit protein eL32 (60S ribosomal protein L32)
P62911-LMCNKSYCAEIAHNV-96	Absent	Absent	Absent	Present	F	P62911	LMCNKSYCAEIAHNV	96	Large ribosomal subunit protein eL32 (60S ribosomal protein L32)
P62918-MPEGTIVCCLEEKPG-114	Absent	Absent	Absent	Present	F	P62918	MPEGTIVCCLEEKPG	114	Large ribosomal subunit protein uL2 (60S ribosomal protein L8)
P62918-PEGTIVCCLEEKPGD-115	Absent	Absent	Absent	Present	F	P62918	PEGTIVCCLEEKPGD	115	Large ribosomal subunit protein uL2 (60S ribosomal protein L8)
P62983-ISRLRRECPSDECGA-121	Absent	Absent	Absent	Present	F	P62983	ISRLRRECPSDECGA	121	Ubiquitin-ribosomal protein eS31 fusion protein (Ubiquitin carboxyl extension protein 80) [Cleaved into: Ubiquitin; Small ribosomal subunit protein eS31 (40S ribosomal protein S27a)]
P62983-RECPSDECGAGVFMG-126	Absent	Absent	Absent	Present	F	P62983	RECPSDECGAGVFMG	126	Ubiquitin-ribosomal protein eS31 fusion protein (Ubiquitin carboxyl extension protein 80) [Cleaved into: Ubiquitin; Small ribosomal subunit protein eS31 (40S ribosomal protein S27a)]
P62984-VNCRKKKCGHTNNLR-115	Absent	Absent	Present	Present	E	P62984	VNCRKKKCGHTNNLR	115	Ubiquitin-ribosomal protein eL40 fusion protein (Ubiquitin A-52 residue ribosomal protein fusion product 1) [Cleaved into: Ubiquitin; Large ribosomal subunit protein eL40 (60S ribosomal protein L40) (CEP52)]
P63017-DLGTTYSCVGVFQHG-17	Absent	Absent	Absent	Present	F	P63017	DLGTTYSCVGVFQHG	17	Heat shock cognate 71 kDa protein (EC 3.6.4.10) (Heat shock 70 kDa protein 8)
P63017-KQKILDKCNEIISWL-574	Absent	Present	Absent	Present	K	P63017	KQKILDKCNEIISWL	574	Heat shock cognate 71 kDa protein (EC 3.6.4.10) (Heat shock 70 kDa protein 8)
P63017-QKELEKVCNPIITKL-603	Absent	Absent	Absent	Present	F	P63017	QKELEKVCNPIITKL	603	Heat shock cognate 71 kDa protein (EC 3.6.4.10) (Heat shock 70 kDa protein 8)
P63028-DGLEMEKC-172	Absent	Absent	Absent	Present	F	P63028	DGLEMEKC	172	Translationally-controlled tumor protein (TCTP) (21 kDa polypeptide) (p21) (p23)
P63028-REIADGLCLEVEGKM-28	Absent	Present	Absent	Present	K	P63028	REIADGLCLEVEGKM	28	Translationally-controlled tumor protein (TCTP) (21 kDa polypeptide) (p21) (p23)
P63037-IQSVCMECQGHGERI-180	Absent	Absent	Absent	Present	F	P63037	IQSVCMECQGHGERI	180	DnaJ homolog subfamily A member 1 (DnaJ protein homolog 2) (Heat shock 40 kDa protein 4) (Heat shock protein J2) (HSJ-2)
P63037-VKHGDIKCVLNEGMP-302	Absent	Present	Absent	Present	K	P63037	VKHGDIKCVLNEGMP	302	DnaJ homolog subfamily A member 1 (DnaJ protein homolog 2) (Heat shock 40 kDa protein 4) (Heat shock protein J2) (HSJ-2)
P63037-VQQIQSVCMECQGHG-177	Absent	Absent	Absent	Present	F	P63037	VQQIQSVCMECQGHG	177	DnaJ homolog subfamily A member 1 (DnaJ protein homolog 2) (Heat shock 40 kDa protein 4) (Heat shock protein J2) (HSJ-2)
P63038-GGCALLRCIPALDSL-447	Present	Present	Present	Present	M	P63038	GGCALLRCIPALDSL	447	60 kDa heat shock protein, mitochondrial (EC 5.6.1.7) (60 kDa chaperonin) (Chaperonin 60) (CPN60) (HSP-65) (Heat shock protein 60) (HSP-60) (Hsp60) (Mitochondrial matrix protein P1)
P63038-GIVLGGGCALLRCIP-442	Present	Present	Present	Present	M	P63038	GIVLGGGCALLRCIP	442	60 kDa heat shock protein, mitochondrial (EC 5.6.1.7) (60 kDa chaperonin) (Chaperonin 60) (CPN60) (HSP-65) (Heat shock protein 60) (HSP-60) (Hsp60) (Mitochondrial matrix protein P1)
P63038-NTSKGQKCEFQDAYV-237	Present	Present	Present	Present	M	P63038	NTSKGQKCEFQDAYV	237	60 kDa heat shock protein, mitochondrial (EC 5.6.1.7) (60 kDa chaperonin) (Chaperonin 60) (CPN60) (HSP-65) (Heat shock protein 60) (HSP-60) (Hsp60) (Mitochondrial matrix protein P1)
P63087-IVDEKIFCCHGGLSP-171	Absent	Absent	Absent	Present	F	P63087	IVDEKIFCCHGGLSP	171	Serine/threonine-protein phosphatase PP1-gamma catalytic subunit (PP-1G) (EC 3.1.3.16) (Protein phosphatase 1C catalytic subunit)
P63087-IYGFYDECKRRYNIK-140	Absent	Absent	Absent	Present	F	P63087	IYGFYDECKRRYNIK	140	Serine/threonine-protein phosphatase PP1-gamma catalytic subunit (PP-1G) (EC 3.1.3.16) (Protein phosphatase 1C catalytic subunit)
P63087-KHDLDLICRAHQVVE-245	Absent	Absent	Absent	Present	F	P63087	KHDLDLICRAHQVVE	245	Serine/threonine-protein phosphatase PP1-gamma catalytic subunit (PP-1G) (EC 3.1.3.16) (Protein phosphatase 1C catalytic subunit)
P63087-LEAPLKICGDIHGQY-62	Absent	Absent	Absent	Present	F	P63087	LEAPLKICGDIHGQY	62	Serine/threonine-protein phosphatase PP1-gamma catalytic subunit (PP-1G) (EC 3.1.3.16) (Protein phosphatase 1C catalytic subunit)
P63087-LLRGNHECASINRIY-127	Absent	Absent	Absent	Present	F	P63087	LLRGNHECASINRIY	127	Serine/threonine-protein phosphatase PP1-gamma catalytic subunit (PP-1G) (EC 3.1.3.16) (Protein phosphatase 1C catalytic subunit)
P63087-LWKTFTDCFNCLPIA-155	Absent	Absent	Absent	Present	F	P63087	LWKTFTDCFNCLPIA	155	Serine/threonine-protein phosphatase PP1-gamma catalytic subunit (PP-1G) (EC 3.1.3.16) (Protein phosphatase 1C catalytic subunit)
P63087-TFTDCFNCLPIAAIV-158	Absent	Absent	Absent	Present	F	P63087	TFTDCFNCLPIAAIV	158	Serine/threonine-protein phosphatase PP1-gamma catalytic subunit (PP-1G) (EC 3.1.3.16) (Protein phosphatase 1C catalytic subunit)
P63087-VDEKIFCCHGGLSPD-172	Absent	Absent	Absent	Present	F	P63087	VDEKIFCCHGGLSPD	172	Serine/threonine-protein phosphatase PP1-gamma catalytic subunit (PP-1G) (EC 3.1.3.16) (Protein phosphatase 1C catalytic subunit)
P63101-ETELRDICNDVLSLL-94	Absent	Present	Absent	Present	K	P63101	ETELRDICNDVLSLL	94	14-3-3 protein zeta/delta (Protein kinase C inhibitor protein 1) (KCIP-1) (SEZ-2)
P63101-RYDDMAACMKSVTEQ-25	Absent	Present	Absent	Present	K	P63101	RYDDMAACMKSVTEQ	25	14-3-3 protein zeta/delta (Protein kinase C inhibitor protein 1) (KCIP-1) (SEZ-2)
P63163-HIDYRMRCILQDGRI-19	Absent	Absent	Absent	Present	F	P63163	HIDYRMRCILQDGRI	19	Small nuclear ribonucleoprotein-associated protein N (snRNP-N) (Sm protein D) (Sm-D) (Sm protein N) (Sm-N) (SmN) (Tissue-specific-splicing protein)
P63168-MQQDSVECATQALEK-24	Absent	Present	Absent	Present	K	P63168	MQQDSVECATQALEK	24	Dynein light chain 1, cytoplasmic (8 kDa dynein light chain) (DLC8) (Dynein light chain LC8-type 1) (Protein inhibitor of neuronal nitric oxide synthase) (PIN) (mPIN)
P63242-GKKYEDICPSTHNMD-73	Absent	Present	Absent	Present	K	P63242	GKKYEDICPSTHNMD	73	Eukaryotic translation initiation factor 5A-1 (eIF-5A-1) (eIF-5A1) (Eukaryotic initiation factor 5A isoform 1) (eIF-5A) (eIF-4D)
P63260-IDNGSGMCKAGFAGD-17	Absent	Present	Absent	Absent	C	P63260	IDNGSGMCKAGFAGD	17	Actin, cytoplasmic 2 (EC 3.6.4.-) (Gamma-actin) [Cleaved into: Actin, cytoplasmic 2, N-terminally processed]
P63260-IGNERFRCPEALFQP-257	Absent	Present	Absent	Absent	C	P63260	IGNERFRCPEALFQP	257	Actin, cytoplasmic 2 (EC 3.6.4.-) (Gamma-actin) [Cleaved into: Actin, cytoplasmic 2, N-terminally processed]
P63260-RDIKEKLCYVALDFE-217	Absent	Present	Absent	Absent	C	P63260	RDIKEKLCYVALDFE	217	Actin, cytoplasmic 2 (EC 3.6.4.-) (Gamma-actin) [Cleaved into: Actin, cytoplasmic 2, N-terminally processed]
P63260-SFLGMESCGIHETTF-272	Absent	Present	Absent	Absent	C	P63260	SFLGMESCGIHETTF	272	Actin, cytoplasmic 2 (EC 3.6.4.-) (Gamma-actin) [Cleaved into: Actin, cytoplasmic 2, N-terminally processed]
P63260-TFNSIMKCDVDIRKD-285	Absent	Present	Absent	Absent	C	P63260	TFNSIMKCDVDIRKD	285	Actin, cytoplasmic 2 (EC 3.6.4.-) (Gamma-actin) [Cleaved into: Actin, cytoplasmic 2, N-terminally processed]
P63280-MNLMNWECAIPGKKG-43	Absent	Absent	Absent	Present	F	P63280	MNLMNWECAIPGKKG	43	SUMO-conjugating enzyme UBC9 (EC 2.3.2.-) (RING-type E3 SUMO transferase UBC9) (SUMO-protein ligase) (Ubiquitin carrier protein 9) (mUBC9) (Ubiquitin carrier protein I) (Ubiquitin-conjugating enzyme E2 I) (Ubiquitin-protein ligase I)
P63330-APNYCYRCGNQAAIM-269	Absent	Present	Absent	Present	K	P63330	APNYCYRCGNQAAIM	269	Serine/threonine-protein phosphatase 2A catalytic subunit alpha isoform (PP2A-alpha) (EC 3.1.3.16)
P63330-VPHEGPMCDLLWSDP-196	Absent	Present	Absent	Present	K	P63330	VPHEGPMCDLLWSDP	196	Serine/threonine-protein phosphatase 2A catalytic subunit alpha isoform (PP2A-alpha) (EC 3.1.3.16)
P63330-WIEQLNECKQLSESQ-20	Absent	Present	Absent	Present	K	P63330	WIEQLNECKQLSESQ	20	Serine/threonine-protein phosphatase 2A catalytic subunit alpha isoform (PP2A-alpha) (EC 3.1.3.16)
P67778-QKPIIFDCRSRPRNV-69	Absent	Absent	Absent	Present	F	P67778	QKPIIFDCRSRPRNV	69	Prohibitin 1 (B-cell receptor-associated protein 32) (BAP 32)
P68040-GDIINALCFSPNRYW-240	Absent	Present	Absent	Present	K	P68040	GDIINALCFSPNRYW	240	Small ribosomal subunit protein RACK1 (12-3) (Guanine nucleotide-binding protein subunit beta-2-like 1) (Receptor for activated C kinase) (Receptor of activated protein C kinase 1) (Receptor of activated protein kinase C 1) (p205) [Cleaved into: Small ribosomal subunit protein RACK1, N-terminally processed (Guanine nucleotide-binding protein subunit beta-2-like 1, N-terminally processed) (Recepto…
P68040-KVWNLANCKLKTNHI-182	Absent	Absent	Absent	Present	F	P68040	KVWNLANCKLKTNHI	182	Small ribosomal subunit protein RACK1 (12-3) (Guanine nucleotide-binding protein subunit beta-2-like 1) (Receptor for activated C kinase) (Receptor of activated protein C kinase 1) (Receptor of activated protein kinase C 1) (p205) [Cleaved into: Small ribosomal subunit protein RACK1, N-terminally processed (Guanine nucleotide-binding protein subunit beta-2-like 1, N-terminally processed) (Recepto…
P68040-LWNTLGVCKYTVQDE-138	Absent	Absent	Absent	Present	F	P68040	LWNTLGVCKYTVQDE	138	Small ribosomal subunit protein RACK1 (12-3) (Guanine nucleotide-binding protein subunit beta-2-like 1) (Receptor for activated C kinase) (Receptor of activated protein C kinase 1) (Receptor of activated protein kinase C 1) (p205) [Cleaved into: Small ribosomal subunit protein RACK1, N-terminally processed (Guanine nucleotide-binding protein subunit beta-2-like 1, N-terminally processed) (Recepto…
P68040-SHSEWVSCVRFSPNS-153	Absent	Present	Absent	Present	K	P68040	SHSEWVSCVRFSPNS	153	Small ribosomal subunit protein RACK1 (12-3) (Guanine nucleotide-binding protein subunit beta-2-like 1) (Receptor for activated C kinase) (Receptor of activated protein C kinase 1) (Receptor of activated protein kinase C 1) (p205) [Cleaved into: Small ribosomal subunit protein RACK1, N-terminally processed (Guanine nucleotide-binding protein subunit beta-2-like 1, N-terminally processed) (Recepto…
P68040-SKAEPPQCTSLAWSA-286	Absent	Present	Absent	Present	K	P68040	SKAEPPQCTSLAWSA	286	Small ribosomal subunit protein RACK1 (12-3) (Guanine nucleotide-binding protein subunit beta-2-like 1) (Receptor for activated C kinase) (Receptor of activated protein C kinase 1) (Receptor of activated protein kinase C 1) (p205) [Cleaved into: Small ribosomal subunit protein RACK1, N-terminally processed (Guanine nucleotide-binding protein subunit beta-2-like 1, N-terminally processed) (Recepto…
P68040-SNPIIVSCGWDKLVK-168	Absent	Present	Absent	Present	K	P68040	SNPIIVSCGWDKLVK	168	Small ribosomal subunit protein RACK1 (12-3) (Guanine nucleotide-binding protein subunit beta-2-like 1) (Receptor for activated C kinase) (Receptor of activated protein C kinase 1) (Receptor of activated protein kinase C 1) (p205) [Cleaved into: Small ribosomal subunit protein RACK1, N-terminally processed (Guanine nucleotide-binding protein subunit beta-2-like 1, N-terminally processed) (Recepto…
P68040-SPNRYWLCAATGPSI-249	Absent	Absent	Absent	Present	F	P68040	SPNRYWLCAATGPSI	249	Small ribosomal subunit protein RACK1 (12-3) (Guanine nucleotide-binding protein subunit beta-2-like 1) (Receptor for activated C kinase) (Receptor of activated protein C kinase 1) (Receptor of activated protein kinase C 1) (p205) [Cleaved into: Small ribosomal subunit protein RACK1, N-terminally processed (Guanine nucleotide-binding protein subunit beta-2-like 1, N-terminally processed) (Recepto…
P68040-VSPDGSLCASGGKDG-207	Absent	Absent	Absent	Present	F	P68040	VSPDGSLCASGGKDG	207	Small ribosomal subunit protein RACK1 (12-3) (Guanine nucleotide-binding protein subunit beta-2-like 1) (Receptor for activated C kinase) (Receptor of activated protein C kinase 1) (Receptor of activated protein kinase C 1) (p205) [Cleaved into: Small ribosomal subunit protein RACK1, N-terminally processed (Guanine nucleotide-binding protein subunit beta-2-like 1, N-terminally processed) (Recepto…
P68254-ESELRSICTTVLELL-94	Absent	Absent	Absent	Present	F	P68254	ESELRSICTTVLELL	94	14-3-3 protein theta (14-3-3 protein tau)
P68254-RYDDMATCMKAVTEQ-25	Absent	Absent	Absent	Present	F	P68254	RYDDMATCMKAVTEQ	25	14-3-3 protein theta (14-3-3 protein tau)
P68254-RYLAEVACGDDRKQT-134	Absent	Present	Absent	Present	K	P68254	RYLAEVACGDDRKQT	134	14-3-3 protein theta (14-3-3 protein tau)
P68254-SDSAGEECDAAEGAE-237	Absent	Present	Absent	Absent	C	P68254	SDSAGEECDAAEGAE	237	14-3-3 protein theta (14-3-3 protein tau)
P68369-VAEITNACFEPANQM-295	Absent	Present	Present	Absent	I	P68369	VAEITNACFEPANQM	295	Tubulin alpha-1A chain (EC 3.6.5.-) (Alpha-tubulin 1) (Alpha-tubulin isotype M-alpha-1) (Tubulin alpha-1 chain) [Cleaved into: Detyrosinated tubulin alpha-1A chain]
P68510-DKFLIKNCNDFQYES-112	Absent	Absent	Absent	Present	F	P68510	DKFLIKNCNDFQYES	112	14-3-3 protein eta
P68510-EKELETVCNDVLALL-97	Absent	Present	Absent	Present	K	P68510	EKELETVCNDVLALL	97	14-3-3 protein eta
P70122-TDDQTEICKQILTKG-84	Absent	Present	Absent	Present	K	P70122	TDDQTEICKQILTKG	84	Ribosome maturation protein SBDS (Protein 22A3) (Shwachman-Bodian-Diamond syndrome protein homolog)
P70168-LEAIGYICQDIDPEQ-158	Absent	Absent	Absent	Present	F	P70168	LEAIGYICQDIDPEQ	158	Importin subunit beta-1 (Karyopherin subunit beta-1) (Nuclear factor p97) (Pore targeting complex 97 kDa subunit) (PTAC97) (SCG)
P70168-LNELRESCLEAYTGI-765	Absent	Absent	Absent	Present	F	P70168	LNELRESCLEAYTGI	765	Importin subunit beta-1 (Karyopherin subunit beta-1) (Nuclear factor p97) (Pore targeting complex 97 kDa subunit) (PTAC97) (SCG)
P70266-DFLKRIECYEINYQP-199	Absent	Absent	Absent	Present	F	P70266	DFLKRIECYEINYQP	199	6-phosphofructo-2-kinase/fructose-2,6-bisphosphatase 1 (6PF-2-K/Fru-2,6-P2ase 1) (PFK/FBPase 1) (6PF-2-K/Fru-2,6-P2ase liver isozyme) [Includes: 6-phosphofructo-2-kinase (EC 2.7.1.105); Fructose-2,6-bisphosphatase (EC 3.1.3.46)]
P70266-GSPDYIDCDQEKVLE-184	Absent	Present	Absent	Present	K	P70266	GSPDYIDCDQEKVLE	184	6-phosphofructo-2-kinase/fructose-2,6-bisphosphatase 1 (6PF-2-K/Fru-2,6-P2ase 1) (PFK/FBPase 1) (6PF-2-K/Fru-2,6-P2ase liver isozyme) [Includes: 6-phosphofructo-2-kinase (EC 2.7.1.105); Fructose-2,6-bisphosphatase (EC 3.1.3.46)]
P70333-VRGLPWSCSAEEVMR-22	Absent	Absent	Absent	Present	F	P70333	VRGLPWSCSAEEVMR	22	Heterogeneous nuclear ribonucleoprotein H2 (hnRNP H2) (Heterogeneous nuclear ribonucleoprotein H') (hnRNP H') [Cleaved into: Heterogeneous nuclear ribonucleoprotein H2, N-terminally processed]
P70349-IIFEDDRCLAFHDIS-38	Absent	Present	Absent	Present	K	P70349	IIFEDDRCLAFHDIS	38	Adenosine 5'-monophosphoramidase HINT1 (EC 3.9.1.-) (Desumoylating isopeptidase HINT1) (EC 3.4.22.-) (Histidine triad nucleotide-binding protein 1) (Protein kinase C inhibitor 1) (Protein kinase C-interacting protein 1) (PKCI-1)
P70349-LMIVGKKCAADLGLK-84	Absent	Present	Absent	Present	K	P70349	LMIVGKKCAADLGLK	84	Adenosine 5'-monophosphoramidase HINT1 (EC 3.9.1.-) (Desumoylating isopeptidase HINT1) (EC 3.4.22.-) (Histidine triad nucleotide-binding protein 1) (Protein kinase C inhibitor 1) (Protein kinase C-interacting protein 1) (PKCI-1)
P70398-DDGDVTECKMDDDEE-1908	Absent	Present	Absent	Present	K	P70398	DDGDVTECKMDDDEE	1908	Probable ubiquitin carboxyl-terminal hydrolase FAF-X (EC 3.4.19.12) (Deubiquitinating enzyme FAF-X) (Fat facets homolog) (Fat facets protein-related, X-linked) (Ubiquitin carboxyl-terminal hydrolase FAM) (Ubiquitin thioesterase FAF-X) (Ubiquitin-specific protease 9, X chromosome) (Ubiquitin-specific-processing protease FAF-X)
P70398-VKKIIEDCSNSDETV-2293	Absent	Present	Absent	Present	K	P70398	VKKIIEDCSNSDETV	2293	Probable ubiquitin carboxyl-terminal hydrolase FAF-X (EC 3.4.19.12) (Deubiquitinating enzyme FAF-X) (Fat facets homolog) (Fat facets protein-related, X-linked) (Ubiquitin carboxyl-terminal hydrolase FAM) (Ubiquitin thioesterase FAF-X) (Ubiquitin-specific protease 9, X chromosome) (Ubiquitin-specific-processing protease FAF-X)
P70452-FVELINKCNSMQSEY-141	Absent	Absent	Absent	Present	F	P70452	FVELINKCNSMQSEY	141	Syntaxin-4
P70677-KLFIIQACRGTELDC-163	Absent	Absent	Absent	Present	F	P70677	KLFIIQACRGTELDC	163	Caspase-3 (CASP-3) (EC 3.4.22.56) (Apopain) (Cysteine protease CPP32) (CPP-32) (LICE) (Protein Yama) (SREBP cleavage activity 1) (SCA-1) [Cleaved into: Caspase-3 subunit p17; Caspase-3 subunit p12]
P70697-AQDFFSTCRSPEACC-59	Absent	Present	Absent	Present	K	P70697	AQDFFSTCRSPEACC	59	Uroporphyrinogen decarboxylase (UPD) (URO-D) (EC 4.1.1.37)
P70697-CRSPEACCELTLQPL-66	Absent	Absent	Absent	Present	F	P70697	CRSPEACCELTLQPL	66	Uroporphyrinogen decarboxylase (UPD) (URO-D) (EC 4.1.1.37)
P70697-LQGNLDPCALYASEE-308	Absent	Present	Absent	Present	K	P70697	LQGNLDPCALYASEE	308	Uroporphyrinogen decarboxylase (UPD) (URO-D) (EC 4.1.1.37)
P70697-TCRSPEACCELTLQP-65	Absent	Absent	Absent	Present	F	P70697	TCRSPEACCELTLQP	65	Uroporphyrinogen decarboxylase (UPD) (URO-D) (EC 4.1.1.37)
P70697-TDYTPVWCMRQAGRY-35	Absent	Absent	Absent	Present	F	P70697	TDYTPVWCMRQAGRY	35	Uroporphyrinogen decarboxylase (UPD) (URO-D) (EC 4.1.1.37)
P80313-GCPKAKTCTIILRGG-370	Absent	Absent	Absent	Present	F	P80313	GCPKAKTCTIILRGG	370	T-complex protein 1 subunit eta (TCP-1-eta) (CCT-eta)
P80313-LVSNISACQVIAEAV-29	Absent	Absent	Absent	Present	F	P80313	LVSNISACQVIAEAV	29	T-complex protein 1 subunit eta (TCP-1-eta) (CCT-eta)
P80313-QRKMLEKCAMTALSS-158	Absent	Absent	Absent	Present	F	P80313	QRKMLEKCAMTALSS	158	T-complex protein 1 subunit eta (TCP-1-eta) (CCT-eta)
P80313-RYNFFTGCPKAKTCT-364	Absent	Absent	Absent	Present	F	P80313	RYNFFTGCPKAKTCT	364	T-complex protein 1 subunit eta (TCP-1-eta) (CCT-eta)
P80313-TAASEAACLIVSVDE-511	Absent	Absent	Absent	Present	F	P80313	TAASEAACLIVSVDE	511	T-complex protein 1 subunit eta (TCP-1-eta) (CCT-eta)
P80315-AGSLLDSCTKLLQKG-120	Absent	Absent	Absent	Present	F	P80315	AGSLLDSCTKLLQKG	120	T-complex protein 1 subunit delta (TCP-1-delta) (A45) (CCT-delta)
P80315-KLFKITGCTSPGKTV-379	Absent	Absent	Absent	Present	F	P80315	KLFKITGCTSPGKTV	379	T-complex protein 1 subunit delta (TCP-1-delta) (A45) (CCT-delta)
P80315-LGGTIDDCELVEGLV-221	Absent	Present	Absent	Present	K	P80315	LGGTIDDCELVEGLV	221	T-complex protein 1 subunit delta (TCP-1-delta) (A45) (CCT-delta)
P80315-LSGMESYCVRAFADA-450	Absent	Absent	Absent	Present	F	P80315	LSGMESYCVRAFADA	450	T-complex protein 1 subunit delta (TCP-1-delta) (A45) (CCT-delta)
P80315-REDIEFICKTIGTKP-337	Absent	Present	Absent	Present	K	P80315	REDIEFICKTIGTKP	337	T-complex protein 1 subunit delta (TCP-1-delta) (A45) (CCT-delta)
P80315-RSIHDALCVIRCLVK-410	Absent	Present	Absent	Present	K	P80315	RSIHDALCVIRCLVK	410	T-complex protein 1 subunit delta (TCP-1-delta) (A45) (CCT-delta)
P80316-AKIAILTCPFEPPKP-253	Absent	Absent	Absent	Present	F	P80316	AKIAILTCPFEPPKP	253	T-complex protein 1 subunit epsilon (TCP-1-epsilon) (CCT-epsilon)
P80316-GSKVINSCHRQMAEI-181	Absent	Absent	Absent	Present	F	P80316	GSKVINSCHRQMAEI	181	T-complex protein 1 subunit epsilon (TCP-1-epsilon) (CCT-epsilon)
P80316-NPALGIDCLHKGSND-493	Absent	Absent	Absent	Present	F	P80316	NPALGIDCLHKGSND	493	T-complex protein 1 subunit epsilon (TCP-1-epsilon) (CCT-epsilon)
P80316-TGANLAICQWGFDDE-302	Absent	Absent	Absent	Present	F	P80316	TGANLAICQWGFDDE	302	T-complex protein 1 subunit epsilon (TCP-1-epsilon) (CCT-epsilon)
P83741-MVESGYVCEGDHKTM-547	Absent	Absent	Absent	Present	F	P83741	MVESGYVCEGDHKTM	547	Serine/threonine-protein kinase WNK1 (EC 2.7.11.1) (Protein kinase lysine-deficient 1) (Protein kinase with no lysine 1)
P84096-HAVRYLECSALQQDG-157	Absent	Absent	Absent	Present	F	P84096	HAVRYLECSALQQDG	157	Rho-related GTP-binding protein RhoG (Sid 10750)
P84104-MHRDSCPLDCKVY-6	Absent	Absent	Absent	Present	F	P84104	MHRDSCPLDCKVY	6	Serine/arginine-rich splicing factor 3 (Pre-mRNA-splicing factor SRP20) (Protein X16) (Splicing factor, arginine/serine-rich 3)
P84104-RDSCPLDCKVYVGNL-10	Absent	Absent	Absent	Present	F	P84104	RDSCPLDCKVYVGNL	10	Serine/arginine-rich splicing factor 3 (Pre-mRNA-splicing factor SRP20) (Protein X16) (Splicing factor, arginine/serine-rich 3)
P85094-ESSILFLCDLQEKFR-21	Absent	Absent	Absent	Present	F	P85094	ESSILFLCDLQEKFR	21	Isochorismatase domain-containing protein 2A
P85094-GQSPLTSC-206	Absent	Present	Present	Present	J	P85094	GQSPLTSC	206	Isochorismatase domain-containing protein 2A
P85094-IRPVSKTCFSMVPAL-84	Absent	Absent	Absent	Present	F	P85094	IRPVSKTCFSMVPAL	84	Isochorismatase domain-containing protein 2A
P97315-DKDGEIYCKGCYAKN-167	Absent	Absent	Absent	Present	F	P97315	DKDGEIYCKGCYAKN	167	Cysteine and glycine-rich protein 1 (Cysteine-rich protein 1) (CRP) (CRP1)
P97351-DLTRDKMCSMVKKWQ-111	Absent	Absent	Absent	Present	F	P97351	DLTRDKMCSMVKKWQ	111	Small ribosomal subunit protein eS1 (40S ribosomal protein S3a) (Protein TU-11)
P97351-EDVQGKNCLTNFHGM-96	Absent	Absent	Present	Present	E	P97351	EDVQGKNCLTNFHGM	96	Small ribosomal subunit protein eS1 (40S ribosomal protein S3a) (Protein TU-11)
P97351-GKDIEKACQSIYPLH-201	Absent	Absent	Absent	Present	F	P97351	GKDIEKACQSIYPLH	201	Small ribosomal subunit protein eS1 (40S ribosomal protein S3a) (Protein TU-11)
P97351-GYLLRLFCVGFTKKR-139	Absent	Absent	Absent	Present	F	P97351	GYLLRLFCVGFTKKR	139	Small ribosomal subunit protein eS1 (40S ribosomal protein S3a) (Protein TU-11)
P97364-TSGGLLICLPREQAA-380	Absent	Absent	Absent	Present	F	P97364	TSGGLLICLPREQAA	380	Selenide, water dikinase 2 (EC 2.7.9.3) (Selenium donor protein 2) (Selenophosphate synthase 2)
P97370-DGYPQISCLPKEENA-191	Absent	Absent	Present	Absent	D	P97370	DGYPQISCLPKEENA	191	Sodium/potassium-transporting ATPase subunit beta-3 (Sodium/potassium-dependent ATPase subunit beta-3) (ATPB-3) (CD antigen CD298)
P97371-DVFREDLCSKTENLL-22	Absent	Absent	Absent	Present	F	P97371	DVFREDLCSKTENLL	22	Proteasome activator complex subunit 1 (11S regulator complex subunit alpha) (REG-alpha) (Activator of multicatalytic protease subunit 1) (Proteasome activator 28 subunit alpha) (PA28a) (PA28alpha)
P97371-EDDKGPPCGPVNCNE-101	Absent	Absent	Absent	Present	F	P97371	EDDKGPPCGPVNCNE	101	Proteasome activator complex subunit 1 (11S regulator complex subunit alpha) (REG-alpha) (Activator of multicatalytic protease subunit 1) (Proteasome activator 28 subunit alpha) (PA28a) (PA28alpha)
P97371-PPCGPVNCNEKIVVL-106	Absent	Absent	Absent	Present	F	P97371	PPCGPVNCNEKIVVL	106	Proteasome activator complex subunit 1 (11S regulator complex subunit alpha) (REG-alpha) (Activator of multicatalytic protease subunit 1) (Proteasome activator 28 subunit alpha) (PA28a) (PA28alpha)
P97384-DEQAIIDCLGSRSNK-224	Absent	Present	Absent	Present	K	P97384	DEQAIIDCLGSRSNK	224	Annexin A11 (Annexin XI) (Annexin-11) (Calcyclin-associated annexin 50) (CAP-50)
P97384-GAGTDEACLIEIFAS-292	Absent	Absent	Absent	Present	F	P97384	GAGTDEACLIEIFAS	292	Annexin A11 (Annexin XI) (Annexin-11) (Calcyclin-associated annexin 50) (CAP-50)
P97384-SKFNAILCSRSRAHL-382	Absent	Absent	Absent	Present	F	P97384	SKFNAILCSRSRAHL	382	Annexin A11 (Annexin XI) (Annexin-11) (Calcyclin-associated annexin 50) (CAP-50)
P97429-GAGTDEGCLIEILAS-108	Absent	Present	Absent	Present	K	P97429	GAGTDEGCLIEILAS	108	Annexin A4 (Annexin IV) (Annexin-4)
P97429-RSLEEDICSDTSFMF-141	Absent	Absent	Absent	Present	F	P97429	RSLEEDICSDTSFMF	141	Annexin A4 (Annexin IV) (Annexin-4)
P97429-VKFLSILCSRNRNHL-198	Absent	Absent	Absent	Present	F	P97429	VKFLSILCSRNRNHL	198	Annexin A4 (Annexin IV) (Annexin-4)
P97449-DARKSFPCFDEPAMK-223	Absent	Absent	Absent	Present	F	P97449	DARKSFPCFDEPAMK	223	Aminopeptidase N (AP-N) (mAPN) (EC 3.4.11.2) (Alanyl aminopeptidase) (Aminopeptidase M) (AP-M) (Membrane protein p161) (Microsomal aminopeptidase) (CD antigen CD13)
P97449-PYPEDPSCTMTEFHS-263	Absent	Absent	Absent	Present	F	P97449	PYPEDPSCTMTEFHS	263	Aminopeptidase N (AP-N) (mAPN) (EC 3.4.11.2) (Alanyl aminopeptidase) (Aminopeptidase M) (AP-M) (Membrane protein p161) (Microsomal aminopeptidase) (CD antigen CD13)
P97461-KRFRKAQCPIVERLT-66	Absent	Absent	Absent	Present	F	P97461	KRFRKAQCPIVERLT	66	Small ribosomal subunit protein uS7 (40S ribosomal protein S5) [Cleaved into: Small ribosomal subunit protein uS7, N-terminally processed]
P97461-NIKTIAECLADELIN-172	Absent	Present	Absent	Present	K	P97461	NIKTIAECLADELIN	172	Small ribosomal subunit protein uS7 (40S ribosomal protein S5) [Cleaved into: Small ribosomal subunit protein uS7, N-terminally processed]
P97461-NQAIWLLCTGAREAA-155	Absent	Absent	Absent	Present	F	P97461	NQAIWLLCTGAREAA	155	Small ribosomal subunit protein uS7 (40S ribosomal protein S5) [Cleaved into: Small ribosomal subunit protein uS7, N-terminally processed]
P97494-EVDVDTRCSILNYLK-553	Absent	Present	Present	Present	J	P97494	EVDVDTRCSILNYLK	553	Glutamate--cysteine ligase catalytic subunit (EC 6.3.2.2) (GCS heavy chain) (Gamma-ECS) (Gamma-glutamylcysteine synthetase)
P97494-GNAVVDGCSKAQSSS-501	Absent	Absent	Absent	Present	F	P97494	GNAVVDGCSKAQSSS	501	Glutamate--cysteine ligase catalytic subunit (EC 6.3.2.2) (GCS heavy chain) (Gamma-ECS) (Gamma-glutamylcysteine synthetase)
P97494-GYVSDIDCRWGVISA-295	Absent	Present	Absent	Present	K	P97494	GYVSDIDCRWGVISA	295	Glutamate--cysteine ligase catalytic subunit (EC 6.3.2.2) (GCS heavy chain) (Gamma-ECS) (Gamma-glutamylcysteine synthetase)
P97494-IADELCECPELLGSG-615	Absent	Absent	Absent	Present	F	P97494	IADELCECPELLGSG	615	Glutamate--cysteine ligase catalytic subunit (EC 6.3.2.2) (GCS heavy chain) (Gamma-ECS) (Gamma-glutamylcysteine synthetase)
P97494-LGEHQALCTITSFPR-142	Absent	Present	Absent	Present	K	P97494	LGEHQALCTITSFPR	142	Glutamate--cysteine ligase catalytic subunit (EC 6.3.2.2) (GCS heavy chain) (Gamma-ECS) (Gamma-glutamylcysteine synthetase)
P97494-NQIADELCECPELLG-613	Absent	Absent	Absent	Present	F	P97494	NQIADELCECPELLG	613	Glutamate--cysteine ligase catalytic subunit (EC 6.3.2.2) (GCS heavy chain) (Gamma-ECS) (Gamma-glutamylcysteine synthetase)
P97494-NYSLIWKCNQIADEL-605	Absent	Absent	Absent	Present	F	P97494	NYSLIWKCNQIADEL	605	Glutamate--cysteine ligase catalytic subunit (EC 6.3.2.2) (GCS heavy chain) (Gamma-ECS) (Gamma-glutamylcysteine synthetase)
P97494-TSFPRLGCPGFTLPE-152	Absent	Present	Absent	Present	K	P97494	TSFPRLGCPGFTLPE	152	Glutamate--cysteine ligase catalytic subunit (EC 6.3.2.2) (GCS heavy chain) (Gamma-ECS) (Gamma-glutamylcysteine synthetase)
P97792-VKPSGTRCFVDGSEE-146	Present	Absent	Present	Absent	G	P97792	VKPSGTRCFVDGSEE	146	Coxsackievirus and adenovirus receptor homolog (CAR) (mCAR)
P97807-GAMNTAACSLMKIAN-330	Absent	Absent	Absent	Present	F	P97807	GAMNTAACSLMKIAN	330	Fumarate hydratase, mitochondrial (Fumarase) (EC 4.2.1.2) (EF-3)
P97807-SVSFTDNCVVGIQAN-431	Absent	Present	Absent	Present	K	P97807	SVSFTDNCVVGIQAN	431	Fumarate hydratase, mitochondrial (Fumarase) (EC 4.2.1.2) (EF-3)
P97822-KSLDLFNCEITNLED-123	Absent	Absent	Absent	Present	F	P97822	KSLDLFNCEITNLED	123	Acidic leucine-rich nuclear phosphoprotein 32 family member E (Cerebellar postnatal development protein 1) (LANP-like protein) (LANP-L)
P97823-AGVTALSCWLPLRAS-144	Absent	Absent	Absent	Present	F	P97823	AGVTALSCWLPLRAS	144	Acyl-protein thioesterase 1 (APT-1) (EC 3.1.2.-) (Lysophospholipase 1) (Lysophospholipase I) (LPL-I) (LysoPLA I) (Palmitoyl-protein hydrolase) (EC 3.1.2.22)
P97823-EGMMHSSCQQEMMDV-211	Absent	Absent	Absent	Present	F	P97823	EGMMHSSCQQEMMDV	211	Acyl-protein thioesterase 1 (APT-1) (EC 3.1.2.-) (Lysophospholipase 1) (Lysophospholipase I) (LPL-I) (LysoPLA I) (Palmitoyl-protein hydrolase) (EC 3.1.2.22)
P97865-EILSCDWCKYNENLV-202	Absent	Absent	Absent	Present	F	P97865	EILSCDWCKYNENLV	202	Peroxisomal targeting signal 2 receptor (PTS2 receptor) (Peroxin-7)
P97865-HQTEILSCDWCKYNE-199	Absent	Absent	Absent	Present	F	P97865	HQTEILSCDWCKYNE	199	Peroxisomal targeting signal 2 receptor (PTS2 receptor) (Peroxin-7)
P97872-AGASGLTCIKCCLEE-18	Absent	Present	Absent	Present	K	P97872	AGASGLTCIKCCLEE	18	Flavin-containing monooxygenase 5 (FMO 5) (Dimethylaniline monooxygenase [N-oxide-forming] 5) (EC 1.14.13.8) (Dimethylaniline oxidase 5) (Hepatic flavin-containing monooxygenase 5) (NADPH oxidase) (EC 1.6.3.1)
P97872-EEGLEPVCFERSGDI-31	Absent	Present	Absent	Present	K	P97872	EEGLEPVCFERSGDI	31	Flavin-containing monooxygenase 5 (FMO 5) (Dimethylaniline monooxygenase [N-oxide-forming] 5) (EC 1.14.13.8) (Dimethylaniline oxidase 5) (Hepatic flavin-containing monooxygenase 5) (NADPH oxidase) (EC 1.6.3.1)
P97872-GLTCIKCCLEEGLEP-22	Absent	Present	Absent	Present	K	P97872	GLTCIKCCLEEGLEP	22	Flavin-containing monooxygenase 5 (FMO 5) (Dimethylaniline monooxygenase [N-oxide-forming] 5) (EC 1.14.13.8) (Dimethylaniline oxidase 5) (Hepatic flavin-containing monooxygenase 5) (NADPH oxidase) (EC 1.6.3.1)
P97872-IQFKTTVCSVKKQPD-112	Absent	Absent	Absent	Present	F	P97872	IQFKTTVCSVKKQPD	112	Flavin-containing monooxygenase 5 (FMO 5) (Dimethylaniline monooxygenase [N-oxide-forming] 5) (EC 1.14.13.8) (Dimethylaniline oxidase 5) (Hepatic flavin-containing monooxygenase 5) (NADPH oxidase) (EC 1.6.3.1)
P97872-LRLLLGPCTPVQYRL-468	Absent	Present	Absent	Present	K	P97872	LRLLLGPCTPVQYRL	468	Flavin-containing monooxygenase 5 (FMO 5) (Dimethylaniline monooxygenase [N-oxide-forming] 5) (EC 1.14.13.8) (Dimethylaniline oxidase 5) (Hepatic flavin-containing monooxygenase 5) (NADPH oxidase) (EC 1.6.3.1)
P97872-MYYLSRICGPSLKNN-248	Absent	Absent	Absent	Present	F	P97872	MYYLSRICGPSLKNN	248	Flavin-containing monooxygenase 5 (FMO 5) (Dimethylaniline monooxygenase [N-oxide-forming] 5) (EC 1.14.13.8) (Dimethylaniline oxidase 5) (Hepatic flavin-containing monooxygenase 5) (NADPH oxidase) (EC 1.6.3.1)
P97872-NTSKEMMCFSDYPIP-69	Absent	Absent	Absent	Present	F	P97872	NTSKEMMCFSDYPIP	69	Flavin-containing monooxygenase 5 (FMO 5) (Dimethylaniline monooxygenase [N-oxide-forming] 5) (EC 1.14.13.8) (Dimethylaniline oxidase 5) (Hepatic flavin-containing monooxygenase 5) (NADPH oxidase) (EC 1.6.3.1)
P97872-QWQVVTECEGKQQVD-132	Absent	Present	Absent	Present	K	P97872	QWQVVTECEGKQQVD	132	Flavin-containing monooxygenase 5 (FMO 5) (Dimethylaniline monooxygenase [N-oxide-forming] 5) (EC 1.14.13.8) (Dimethylaniline oxidase 5) (Hepatic flavin-containing monooxygenase 5) (NADPH oxidase) (EC 1.6.3.1)
P97872-SGLTCIKCCLEEGLE-21	Absent	Present	Absent	Present	K	P97872	SGLTCIKCCLEEGLE	21	Flavin-containing monooxygenase 5 (FMO 5) (Dimethylaniline monooxygenase [N-oxide-forming] 5) (EC 1.14.13.8) (Dimethylaniline oxidase 5) (Hepatic flavin-containing monooxygenase 5) (NADPH oxidase) (EC 1.6.3.1)
P97872-VFDGVLVCTGHHTDA-147	Absent	Absent	Absent	Present	F	P97872	VFDGVLVCTGHHTDA	147	Flavin-containing monooxygenase 5 (FMO 5) (Dimethylaniline monooxygenase [N-oxide-forming] 5) (EC 1.14.13.8) (Dimethylaniline oxidase 5) (Hepatic flavin-containing monooxygenase 5) (NADPH oxidase) (EC 1.6.3.1)
P99025-IVLDKLECKGFRVLS-62	Absent	Absent	Absent	Present	F	P99025	IVLDKLECKGFRVLS	62	GTP cyclohydrolase 1 feedback regulatory protein (GFRP) (GTP cyclohydrolase I feedback regulatory protein) (p35)
P99025-VGQTLVWCLHKE-80	Absent	Absent	Absent	Present	F	P99025	VGQTLVWCLHKE	80	GTP cyclohydrolase 1 feedback regulatory protein (GFRP) (GTP cyclohydrolase I feedback regulatory protein) (p35)
P99029-PDGTGLTCSLAPNIL-200	Present	Absent	Present	Present	L	P99029	PDGTGLTCSLAPNIL	200	Peroxiredoxin-5, mitochondrial (EC 1.11.1.24) (Antioxidant enzyme B166) (AOEB166) (Liver tissue 2D-page spot 2D-0014IV) (PLP) (Peroxiredoxin V) (Prx-V) (Peroxisomal antioxidant enzyme) (Thioredoxin peroxidase PMP20) (Thioredoxin-dependent peroxiredoxin 5)
P99029-PGAFTPGCSKTHLPG-96	Present	Absent	Present	Absent	G	P99029	PGAFTPGCSKTHLPG	96	Peroxiredoxin-5, mitochondrial (EC 1.11.1.24) (Antioxidant enzyme B166) (AOEB166) (Liver tissue 2D-page spot 2D-0014IV) (PLP) (Peroxiredoxin V) (Prx-V) (Peroxisomal antioxidant enzyme) (Thioredoxin peroxidase PMP20) (Thioredoxin-dependent peroxiredoxin 5)
Q00519-CWKKRGLCIIPTKFG-1002	Absent	Absent	Absent	Present	F	Q00519	CWKKRGLCIIPTKFG	1002	Xanthine dehydrogenase/oxidase [Includes: Xanthine dehydrogenase (XD) (EC 1.17.1.4); Xanthine oxidase (XO) (EC 1.17.3.2) (Xanthine oxidoreductase) (XOR)]
Q00519-EGFTLPRCWDECIAS-970	Absent	Absent	Absent	Present	F	Q00519	EGFTLPRCWDECIAS	970	Xanthine dehydrogenase/oxidase [Includes: Xanthine dehydrogenase (XD) (EC 1.17.1.4); Xanthine oxidase (XO) (EC 1.17.3.2) (Xanthine oxidoreductase) (XOR)]
Q00519-EVQELSLCFGGMADR-457	Absent	Absent	Absent	Present	F	Q00519	EVQELSLCFGGMADR	457	Xanthine dehydrogenase/oxidase [Includes: Xanthine dehydrogenase (XD) (EC 1.17.1.4); Xanthine oxidase (XO) (EC 1.17.3.2) (Xanthine oxidoreductase) (XOR)]
Q00519-FAKDEVTCVGHIIGA-665	Absent	Present	Absent	Present	K	Q00519	FAKDEVTCVGHIIGA	665	Xanthine dehydrogenase/oxidase [Includes: Xanthine dehydrogenase (XD) (EC 1.17.1.4); Xanthine oxidase (XO) (EC 1.17.3.2) (Xanthine oxidoreductase) (XOR)]
Q00519-FQGNLCRCTGYRPIL-152	Absent	Absent	Present	Present	E	Q00519	FQGNLCRCTGYRPIL	152	Xanthine dehydrogenase/oxidase [Includes: Xanthine dehydrogenase (XD) (EC 1.17.1.4); Xanthine oxidase (XO) (EC 1.17.3.2) (Xanthine oxidoreductase) (XOR)]
Q00519-KTGRPVRCMLDRDED-828	Absent	Present	Absent	Present	K	Q00519	KTGRPVRCMLDRDED	828	Xanthine dehydrogenase/oxidase [Includes: Xanthine dehydrogenase (XD) (EC 1.17.1.4); Xanthine oxidase (XO) (EC 1.17.3.2) (Xanthine oxidoreductase) (XOR)]
Q00519-LPRCWDECIASSQYQ-974	Absent	Absent	Absent	Present	F	Q00519	LPRCWDECIASSQYQ	974	Xanthine dehydrogenase/oxidase [Includes: Xanthine dehydrogenase (XD) (EC 1.17.1.4); Xanthine oxidase (XO) (EC 1.17.3.2) (Xanthine oxidoreductase) (XOR)]
Q00519-NAFQGNLCRCTGYRP-150	Absent	Absent	Absent	Present	F	Q00519	NAFQGNLCRCTGYRP	150	Xanthine dehydrogenase/oxidase [Includes: Xanthine dehydrogenase (XD) (EC 1.17.1.4); Xanthine oxidase (XO) (EC 1.17.3.2) (Xanthine oxidoreductase) (XOR)]
Q00519-RADLEGMCGKLDPTF-538	Absent	Absent	Absent	Present	F	Q00519	RADLEGMCGKLDPTF	538	Xanthine dehydrogenase/oxidase [Includes: Xanthine dehydrogenase (XD) (EC 1.17.1.4); Xanthine oxidase (XO) (EC 1.17.3.2) (Xanthine oxidoreductase) (XOR)]
Q00915-MRAEGVICKQVFKKV-127	Absent	Absent	Absent	Present	F	Q00915	MRAEGVICKQVFKKV	127	Retinol-binding protein 1 (Cellular retinol-binding protein) (CRBP) (Cellular retinol-binding protein I) (CRBP-I) (mCRBPI)
Q00PI9-GAGPGGACKAEPRPV-57	Absent	Present	Absent	Present	K	Q00PI9	GAGPGGACKAEPRPV	57	Heterogeneous nuclear ribonucleoprotein U-like protein 2 (MLF1-associated nuclear protein)
Q00PI9-NFSLPEKCDYMDEVT-600	Absent	Present	Absent	Present	K	Q00PI9	NFSLPEKCDYMDEVT	600	Heterogeneous nuclear ribonucleoprotein U-like protein 2 (MLF1-associated nuclear protein)
Q00PI9-NLPMKEGCTEVSLLR-306	Absent	Absent	Absent	Present	F	Q00PI9	NLPMKEGCTEVSLLR	306	Heterogeneous nuclear ribonucleoprotein U-like protein 2 (MLF1-associated nuclear protein)
Q01279-GRECVEKCNILEGEP-539	Present	Absent	Present	Absent	G	Q01279	GRECVEKCNILEGEP	539	Epidermal growth factor receptor (EC 2.7.10.1)
Q01279-HGSCVRACGPDYYEV-311	Present	Absent	Absent	Absent	A	Q01279	HGSCVRACGPDYYEV	311	Epidermal growth factor receptor (EC 2.7.10.1)
Q01339-DGPEEAECTKTGTWS-248	Absent	Present	Present	Present	J	Q01339	DGPEEAECTKTGTWS	248	Beta-2-glycoprotein 1 (APC inhibitor) (Activated protein C-binding protein) (Apolipoprotein H) (Apo-H) (Beta-2-glycoprotein I) (B2GPI) (Beta(2)GPI)
Q01339-PACARITCPPPPVPK-142	Absent	Absent	Present	Present	E	Q01339	PACARITCPPPPVPK	142	Beta-2-glycoprotein 1 (APC inhibitor) (Activated protein C-binding protein) (Apolipoprotein H) (Apo-H) (Beta-2-glycoprotein I) (B2GPI) (Beta(2)GPI)
Q01339-TWSFLPTCRESCKLP-260	Absent	Absent	Present	Present	E	Q01339	TWSFLPTCRESCKLP	260	Beta-2-glycoprotein 1 (APC inhibitor) (Activated protein C-binding protein) (Apolipoprotein H) (Apo-H) (Beta-2-glycoprotein I) (B2GPI) (Beta(2)GPI)
Q01339-VAIAGRICPKPDDLP-23	Absent	Absent	Present	Absent	D	Q01339	VAIAGRICPKPDDLP	23	Beta-2-glycoprotein 1 (APC inhibitor) (Activated protein C-binding protein) (Apolipoprotein H) (Apo-H) (Beta-2-glycoprotein I) (B2GPI) (Beta(2)GPI)
Q01405-HVIDIYACALDQTGL-350	Absent	Absent	Absent	Present	F	Q01405	HVIDIYACALDQTGL	350	Protein transport protein Sec23A (SEC23-related protein A)
Q01405-IQYEPVLCSRTTCRA-61	Absent	Absent	Absent	Present	F	Q01405	IQYEPVLCSRTTCRA	61	Protein transport protein Sec23A (SEC23-related protein A)
Q01405-ISGAIGPCVSLNSKG-423	Absent	Absent	Absent	Present	F	Q01405	ISGAIGPCVSLNSKG	423	Protein transport protein Sec23A (SEC23-related protein A)
Q01405-RAVLNPLCQVDYRAK-74	Absent	Absent	Absent	Present	F	Q01405	RAVLNPLCQVDYRAK	74	Protein transport protein Sec23A (SEC23-related protein A)
Q01405-VQVHELGCEGISKSY-180	Absent	Present	Absent	Present	K	Q01405	VQVHELGCEGISKSY	180	Protein transport protein Sec23A (SEC23-related protein A)
Q01853-AKAIANECQANFISI-535	Absent	Absent	Absent	Present	F	Q01853	AKAIANECQANFISI	535	Transitional endoplasmic reticulum ATPase (TER ATPase) (EC 3.6.4.6) (15S Mg(2+)-ATPase p97 subunit) (Valosin-containing protein) (VCP)
Q01853-APDTVIHCEGEPIKR-184	Absent	Present	Absent	Present	K	Q01853	APDTVIHCEGEPIKR	184	Transitional endoplasmic reticulum ATPase (TER ATPase) (EC 3.6.4.6) (15S Mg(2+)-ATPase p97 subunit) (Valosin-containing protein) (VCP)
Q01853-DVISIQPCPDVKYGK-105	Absent	Present	Absent	Present	K	Q01853	DVISIQPCPDVKYGK	105	Transitional endoplasmic reticulum ATPase (TER ATPase) (EC 3.6.4.6) (15S Mg(2+)-ATPase p97 subunit) (Valosin-containing protein) (VCP)
Q01853-ETDPSPYCIVAPDTV-174	Absent	Present	Absent	Present	K	Q01853	ETDPSPYCIVAPDTV	174	Transitional endoplasmic reticulum ATPase (TER ATPase) (EC 3.6.4.6) (15S Mg(2+)-ATPase p97 subunit) (Valosin-containing protein) (VCP)
Q01853-GADLAALCSEAALQA-415	Absent	Present	Absent	Present	K	Q01853	GADLAALCSEAALQA	415	Transitional endoplasmic reticulum ATPase (TER ATPase) (EC 3.6.4.6) (15S Mg(2+)-ATPase p97 subunit) (Valosin-containing protein) (VCP)
Q01853-GADLTEICQRACKLA-691	Absent	Present	Absent	Present	K	Q01853	GADLTEICQRACKLA	691	Transitional endoplasmic reticulum ATPase (TER ATPase) (EC 3.6.4.6) (15S Mg(2+)-ATPase p97 subunit) (Valosin-containing protein) (VCP)
Q01853-GYDDIGGCRKQLAQI-209	Absent	Present	Absent	Present	K	Q01853	GYDDIGGCRKQLAQI	209	Transitional endoplasmic reticulum ATPase (TER ATPase) (EC 3.6.4.6) (15S Mg(2+)-ATPase p97 subunit) (Valosin-containing protein) (VCP)
Q01853-IVLSDDTCSDEKIRM-77	Absent	Present	Absent	Present	K	Q01853	IVLSDDTCSDEKIRM	77	Transitional endoplasmic reticulum ATPase (TER ATPase) (EC 3.6.4.6) (15S Mg(2+)-ATPase p97 subunit) (Valosin-containing protein) (VCP)
Q01853-KKRREAVCIVLSDDT-69	Absent	Present	Absent	Present	K	Q01853	KKRREAVCIVLSDDT	69	Transitional endoplasmic reticulum ATPase (TER ATPase) (EC 3.6.4.6) (15S Mg(2+)-ATPase p97 subunit) (Valosin-containing protein) (VCP)
Q01853-LFYGPPGCGKTLLAK-522	Absent	Absent	Absent	Present	F	Q01853	LFYGPPGCGKTLLAK	522	Transitional endoplasmic reticulum ATPase (TER ATPase) (EC 3.6.4.6) (15S Mg(2+)-ATPase p97 subunit) (Valosin-containing protein) (VCP)
Q02248-DITEPAICALRHLTS-466	Absent	Absent	Absent	Present	F	Q02248	DITEPAICALRHLTS	466	Catenin beta-1 (Beta-catenin)
Q02248-NDVETARCTAGTLHN-213	Absent	Absent	Absent	Present	F	Q02248	NDVETARCTAGTLHN	213	Catenin beta-1 (Beta-catenin)
Q02248-YKNKMMVCQVGGIEA-439	Absent	Absent	Absent	Present	F	Q02248	YKNKMMVCQVGGIEA	439	Catenin beta-1 (Beta-catenin)
Q02257-DITEPAVCALRHLTS-457	Absent	Absent	Absent	Present	F	Q02257	DITEPAVCALRHLTS	457	Junction plakoglobin (Desmoplakin III) (Desmoplakin-3)
Q02257-MEEIVEGCTGALHIL-563	Absent	Absent	Absent	Present	F	Q02257	MEEIVEGCTGALHIL	563	Junction plakoglobin (Desmoplakin III) (Desmoplakin-3)
Q02257-RVAAGVLCELAQDKE-609	Absent	Absent	Absent	Present	F	Q02257	RVAAGVLCELAQDKE	609	Junction plakoglobin (Desmoplakin III) (Desmoplakin-3)
Q02257-SDLDTARCTTSILHN-204	Absent	Absent	Absent	Present	F	Q02257	SDLDTARCTTSILHN	204	Junction plakoglobin (Desmoplakin III) (Desmoplakin-3)
Q02257-SPRLVQNCLWTLRNL-372	Absent	Absent	Absent	Present	F	Q02257	SPRLVQNCLWTLRNL	372	Junction plakoglobin (Desmoplakin III) (Desmoplakin-3)
Q03249-RGVCKVMCFHPWSDV-130	Absent	Absent	Absent	Present	F	Q03249	RGVCKVMCFHPWSDV	130	Galactose-1-phosphate uridylyltransferase (Gal-1-P uridylyltransferase) (EC 2.7.7.12) (UDP-glucose--hexose-1-phosphate uridylyltransferase)
Q03265-DEKKKLYCIYVAIGQ-244	Absent	Absent	Absent	Present	F	Q03265	DEKKKLYCIYVAIGQ	244	ATP synthase subunit alpha, mitochondrial (ATP synthase F1 subunit alpha)
Q03265-YLAPYSGCSMGEYFR-294	Absent	Absent	Absent	Present	F	Q03265	YLAPYSGCSMGEYFR	294	ATP synthase subunit alpha, mitochondrial (ATP synthase F1 subunit alpha)
Q04207-GYYEADLCPDRSIHS-105	Absent	Absent	Absent	Present	F	Q04207	GYYEADLCPDRSIHS	105	Transcription factor p65 (Nuclear factor NF-kappa-B p65 subunit) (Nuclear factor of kappa light polypeptide gene enhancer in B-cells 3)
Q04447-KEVFTRFCTGLTQIE-254	Absent	Absent	Absent	Present	F	Q04447	KEVFTRFCTGLTQIE	254	Creatine kinase B-type (EC 2.7.3.2) (B-CK) (Creatine kinase B chain) (Creatine phosphokinase B-type) (CPK-B)
Q05421-CPRDVTDCLLIEMEK-268	Absent	Present	Absent	Present	K	Q05421	CPRDVTDCLLIEMEK	268	Cytochrome P450 2E1 (EC 1.14.14.1) (4-nitrophenol 2-hydroxylase) (EC 1.14.13.n7) (CYPIIE1) (Cytochrome P450-ALC) (Cytochrome P450-J)
Q05421-FSAGKRVCVGEGLAR-437	Absent	Absent	Absent	Present	F	Q05421	FSAGKRVCVGEGLAR	437	Cytochrome P450 2E1 (EC 1.14.14.1) (4-nitrophenol 2-hydroxylase) (EC 1.14.13.n7) (CYPIIE1) (Cytochrome P450-ALC) (Cytochrome P450-J)
Q05421-IPREFKLCVIPRS-488	Absent	Absent	Absent	Present	F	Q05421	IPREFKLCVIPRS	488	Cytochrome P450 2E1 (EC 1.14.14.1) (4-nitrophenol 2-hydroxylase) (EC 1.14.13.n7) (CYPIIE1) (Cytochrome P450-ALC) (Cytochrome P450-J)
Q05421-LKSLDINCPRDVTDC-261	Absent	Present	Present	Present	J	Q05421	LKSLDINCPRDVTDC	261	Cytochrome P450 2E1 (EC 1.14.14.1) (4-nitrophenol 2-hydroxylase) (EC 1.14.13.n7) (CYPIIE1) (Cytochrome P450-ALC) (Cytochrome P450-J)
Q059G7-QRESYETCRRIYNME-60	Absent	Absent	Absent	Present	F	Q059G7	QRESYETCRRIYNME	60	Mitochondrial ribosomal protein S21
Q059U0-VTKLVDTCYQSMRAT-248	Absent	Absent	Absent	Present	F	Q059U0	VTKLVDTCYQSMRAT	248	1-acyl-sn-glycerol-3-phosphate acyltransferase (EC 2.3.1.51)
Q059U9-FRGEDDLCDSRKQRG-348	Absent	Absent	Absent	Present	F	Q059U9	FRGEDDLCDSRKQRG	348	A kinase (PRKA) anchor protein 8
Q059U9-KLLEEQTCEAASETR-626	Absent	Absent	Absent	Present	F	Q059U9	KLLEEQTCEAASETR	626	A kinase (PRKA) anchor protein 8
Q05D44-LSKRLAHCEELRAQV-849	Absent	Absent	Absent	Present	F	Q05D44	LSKRLAHCEELRAQV	849	Eukaryotic translation initiation factor 5B (eIF-5B) (EC 3.6.5.3) (Translation initiation factor IF-2)
Q07417-ANLIFEDCRIPKENL-246	Absent	Present	Absent	Present	K	Q07417	ANLIFEDCRIPKENL	246	Short-chain specific acyl-CoA dehydrogenase, mitochondrial (SCAD) (EC 1.3.8.1) (Butyryl-CoA dehydrogenase)
Q07417-IAQASLDCAVKYAEN-289	Absent	Present	Absent	Present	K	Q07417	IAQASLDCAVKYAEN	289	Short-chain specific acyl-CoA dehydrogenase, mitochondrial (SCAD) (EC 1.3.8.1) (Butyryl-CoA dehydrogenase)
Q07417-TNGDKIGCFALSEPG-151	Absent	Present	Absent	Present	K	Q07417	TNGDKIGCFALSEPG	151	Short-chain specific acyl-CoA dehydrogenase, mitochondrial (SCAD) (EC 1.3.8.1) (Butyryl-CoA dehydrogenase)
Q07456-EKECKEYCGVPGDGY-336	Absent	Absent	Absent	Present	F	Q07456	EKECKEYCGVPGDGY	336	Protein AMBP [Cleaved into: Alpha-1-microglobulin (EC 1.6.2.-); Inter-alpha-trypsin inhibitor light chain (ITI-LC) (Bikunin) (HI-30); Trypstatin]
Q07797-ATELQDYCGRLFATL-243	Absent	Absent	Absent	Present	F	Q07797	ATELQDYCGRLFATL	243	Galectin-3-binding protein (Cyp-C-associated protein) (CyCAP) (Lectin galactoside-binding soluble 3-binding protein) (Protein MAMA)
Q08024-HRLDGMGCLEFDEER-124	Absent	Absent	Absent	Present	F	Q08024	HRLDGMGCLEFDEER	124	Core-binding factor subunit beta (CBF-beta) (Polyomavirus enhancer-binding protein 2 beta subunit) (PEA2-beta) (PEBP2-beta) (SL3-3 enhancer factor 1 subunit beta) (SL3/AKV core-binding factor beta subunit)
Q08857-RFFSSDICRSIYAVF-272	Absent	Absent	Present	Present	E	Q08857	RFFSSDICRSIYAVF	272	Platelet glycoprotein 4 (Glycoprotein IIIb) (GPIIIB) (PAS IV) (PAS-4) (Platelet glycoprotein IV) (GPIV) (CD antigen CD36)
Q0PD23-PSQMDQFCKDHGFTG-160	Absent	Absent	Absent	Present	F	Q0PD23	PSQMDQFCKDHGFTG	160	Ras-related protein Rab
Q0VBU4-EHIYNLWCSGRVCCE-209	Absent	Absent	Absent	Present	F	Q0VBU4	EHIYNLWCSGRVCCE	209	PAT complex subunit CCDC47 (Coiled-coil domain-containing protein 47)
Q0VBU4-MQDLSEFCSDKPKSG-283	Absent	Absent	Absent	Present	F	Q0VBU4	MQDLSEFCSDKPKSG	283	PAT complex subunit CCDC47 (Coiled-coil domain-containing protein 47)
Q11136-IEACMAGCDKASVPF-482	Absent	Absent	Absent	Present	F	Q11136	IEACMAGCDKASVPF	482	Xaa-Pro dipeptidase (X-Pro dipeptidase) (EC 3.4.13.9) (Imidodipeptidase) (Peptidase 4) (Peptidase D) (Proline dipeptidase) (Prolidase)
Q11136-LHPEIVECRVFKTDM-183	Absent	Present	Absent	Present	K	Q11136	LHPEIVECRVFKTDM	183	Xaa-Pro dipeptidase (X-Pro dipeptidase) (EC 3.4.13.9) (Imidodipeptidase) (Peptidase 4) (Peptidase D) (Proline dipeptidase) (Prolidase)
Q11136-NTDSGSVCREASFEG-158	Absent	Absent	Absent	Present	F	Q11136	NTDSGSVCREASFEG	158	Xaa-Pro dipeptidase (X-Pro dipeptidase) (EC 3.4.13.9) (Imidodipeptidase) (Peptidase 4) (Peptidase D) (Proline dipeptidase) (Prolidase)
Q11136-TVEEIEACMAGCDKA-478	Absent	Absent	Absent	Present	F	Q11136	TVEEIEACMAGCDKA	478	Xaa-Pro dipeptidase (X-Pro dipeptidase) (EC 3.4.13.9) (Imidodipeptidase) (Peptidase 4) (Peptidase D) (Proline dipeptidase) (Prolidase)
Q148P2-PPTLNLDCTEPEFDL-415	Absent	Present	Absent	Present	K	Q148P2	PPTLNLDCTEPEFDL	415	3-oxoacyl-[acyl-carrier-protein] synthase, mitochondrial (EC 2.3.1.41)
Q148P2-RLFRDHACALAISST-372	Absent	Absent	Absent	Present	F	Q148P2	RLFRDHACALAISST	372	3-oxoacyl-[acyl-carrier-protein] synthase, mitochondrial (EC 2.3.1.41)
Q149C8-LFDFAARCLSEFLDA-144	Absent	Present	Absent	Absent	C	Q149C8	LFDFAARCLSEFLDA	144	hexokinase (EC 2.7.1.1)
Q14AZ9-AVTLRRDCPVPLPGD-55	Absent	Present	Absent	Present	K	Q14AZ9	AVTLRRDCPVPLPGD	55	Zinc binding alcohol dehydrogenase, domain containing 2
Q14AZ9-KCHVIGTCSSDEKAA-204	Absent	Absent	Absent	Present	F	Q14AZ9	KCHVIGTCSSDEKAA	204	Zinc binding alcohol dehydrogenase, domain containing 2
Q14AZ9-QLSKIAKCHVIGTCS-198	Absent	Absent	Absent	Present	F	Q14AZ9	QLSKIAKCHVIGTCS	198	Zinc binding alcohol dehydrogenase, domain containing 2
Q14AZ9-YARGDLVCEVDLGHL-330	Absent	Present	Absent	Present	K	Q14AZ9	YARGDLVCEVDLGHL	330	Zinc binding alcohol dehydrogenase, domain containing 2
Q14C51-IAEPHIPCLMPEYFE-140	Absent	Absent	Absent	Present	F	Q14C51	IAEPHIPCLMPEYFE	140	Small ribosomal subunit protein mS39 (28S ribosomal protein S39, mitochondrial) (MRP-S39) (Pentatricopeptide repeat domain-containing protein 3, mitochondrial)
Q14C57-GEILRYLCNVPEQPE-389	Absent	Present	Absent	Absent	C	Q14C57	GEILRYLCNVPEQPE	389	long-chain-fatty-acid--CoA ligase (EC 6.2.1.3) (Long-chain-fatty-acid--CoA ligase)
Q14DH7-GSPITASCIGLGNSK-456	Absent	Absent	Absent	Present	F	Q14DH7	GSPITASCIGLGNSK	456	Acyl-CoA synthetase short-chain family member 3, mitochondrial (EC 6.2.1.1) (Acetate--CoA ligase 3) (Propionate--CoA ligase) (EC 6.2.1.17)
Q14DH7-LFVAGERCDVETLEW-423	Absent	Absent	Absent	Present	F	Q14DH7	LFVAGERCDVETLEW	423	Acyl-CoA synthetase short-chain family member 3, mitochondrial (EC 6.2.1.1) (Acetate--CoA ligase 3) (Propionate--CoA ligase) (EC 6.2.1.17)
Q14DH7-SHGTVADCAVVGKED-579	Absent	Absent	Present	Absent	D	Q14DH7	SHGTVADCAVVGKED	579	Acyl-CoA synthetase short-chain family member 3, mitochondrial (EC 6.2.1.1) (Acetate--CoA ligase 3) (Propionate--CoA ligase) (EC 6.2.1.17)
Q14DI6-RNDAVGGCENPSMIP-303	Absent	Present	Absent	Present	K	Q14DI6	RNDAVGGCENPSMIP	303	Acyl-CoA thioesterase 4
Q14DI6-VAGQDDHCWRSELYT-328	Absent	Absent	Absent	Present	F	Q14DI6	VAGQDDHCWRSELYT	328	Acyl-CoA thioesterase 4
Q14DI6-VEPTGRSCWDEPLSI-14	Absent	Present	Absent	Present	K	Q14DI6	VEPTGRSCWDEPLSI	14	Acyl-CoA thioesterase 4
Q1XG79-LTLLEVGCGTGANFK-79	Absent	Absent	Present	Present	E	Q1XG79	LTLLEVGCGTGANFK	79	UbiE1
Q1XG79-PPGCRVTCIDPNPNF-96	Absent	Present	Absent	Present	K	Q1XG79	PPGCRVTCIDPNPNF	96	UbiE1
Q1XG79-WSWVCKKCFPYFLKR-35	Absent	Present	Absent	Absent	C	Q1XG79	WSWVCKKCFPYFLKR	35	UbiE1
Q2HZ94-GTWMDDTCDSKQGYI-1070	Absent	Absent	Present	Absent	D	Q2HZ94	GTWMDDTCDSKQGYI	1070	Macrophage mannose receptor 1 (Mannose receptor, C type 1)
Q2HZ94-TTTPEPKCPENWGTT-646	Absent	Absent	Present	Absent	D	Q2HZ94	TTTPEPKCPENWGTT	646	Macrophage mannose receptor 1 (Mannose receptor, C type 1)
Q2TPA8-AGGTALPCVVDVRDE-71	Absent	Absent	Absent	Present	F	Q2TPA8	AGGTALPCVVDVRDE	71	Hydroxysteroid dehydrogenase-like protein 2 (EC 1.-.-.-)
Q2TPA8-GSGVENQCRKVDIIA-218	Absent	Present	Absent	Present	K	Q2TPA8	GSGVENQCRKVDIIA	218	Hydroxysteroid dehydrogenase-like protein 2 (EC 1.-.-.-)
Q2TPA8-NTGKLAGCTVFITGA-11	Absent	Absent	Absent	Present	F	Q2TPA8	NTGKLAGCTVFITGA	11	Hydroxysteroid dehydrogenase-like protein 2 (EC 1.-.-.-)
Q3B7Z2-KVEDLSTCNDLIAKH-222	Absent	Absent	Absent	Present	F	Q3B7Z2	KVEDLSTCNDLIAKH	222	Oxysterol-binding protein 1
Q3B7Z2-SNAMINACRDFLMLA-274	Absent	Absent	Absent	Present	F	Q3B7Z2	SNAMINACRDFLMLA	274	Oxysterol-binding protein 1
Q3KP88-TPSSEVQCTFQLSLV-118	Absent	Absent	Absent	Present	F	Q3KP88	TPSSEVQCTFQLSLV	118	Eda2r protein
Q3T9L1-QPAKADQCYEDVRVS-24	Absent	Present	Absent	Absent	C	Q3T9L1	QPAKADQCYEDVRVS	24	Coronin
Q3T9P2-EFPDVLECTMSHAVE-72	Absent	Present	Absent	Present	K	Q3T9P2	EFPDVLECTMSHAVE	72	GCS light chain (Gamma-ECS regulatory subunit) (Gamma-glutamylcysteine synthetase regulatory subunit) (Glutamate--cysteine ligase modifier subunit)
Q3T9P2-WGRLRKKCPSTHSEE-35	Absent	Present	Present	Present	J	Q3T9P2	WGRLRKKCPSTHSEE	35	GCS light chain (Gamma-ECS regulatory subunit) (Gamma-glutamylcysteine synthetase regulatory subunit) (Glutamate--cysteine ligase modifier subunit)
Q3TAD4-TEPVGVVCRVDGVYQ-293	Absent	Absent	Absent	Present	F	Q3TAD4	TEPVGVVCRVDGVYQ	293	UDP-N-acetylhexosamine pyrophosphorylase
Q3TBW2-KEQNEGDCATSANEK-245	Absent	Present	Absent	Present	K	Q3TBW2	KEQNEGDCATSANEK	245	Large ribosomal subunit protein uL10m (39S ribosomal protein L10, mitochondrial) (L10mt) (MRP-L10)
Q3TC93-FYQKLYSCYPAASLP-84	Absent	Absent	Absent	Present	F	Q3TC93	FYQKLYSCYPAASLP	84	HCLS1-binding protein 3 (HS1-binding protein 3) (HSP1BP-3)
Q3TCH7-LSKLKHECGAAFTSK-483	Absent	Absent	Absent	Present	F	Q3TCH7	LSKLKHECGAAFTSK	483	Cullin-4A (CUL-4A)
Q3TCN5-ADTASLDCRAETEGR-425	Absent	Absent	Absent	Present	F	Q3TCN5	ADTASLDCRAETEGR	425	PDZ GRASP-type domain-containing protein
Q3TCU5-SLSPEQNCPRALDGD-118	Absent	Absent	Absent	Present	F	Q3TCU5	SLSPEQNCPRALDGD	118	Tapasin (TAP-binding protein)
Q3TCV9-NLVSPLDCEVDAQEG-504	Absent	Present	Absent	Absent	C	Q3TCV9	NLVSPLDCEVDAQEG	504	Cytosol aminopeptidase domain-containing protein
Q3TDD9-VPFNDTKCHLYNALN-233	Absent	Absent	Present	Absent	D	Q3TDD9	VPFNDTKCHLYNALN	233	Protein phosphatase 1 regulatory subunit 21 (Coiled-coil domain-containing protein 128) (KLRAQ motif-containing protein 1)
Q3TDF8-IMRYVLHCQGTEEEK-335	Absent	Absent	Absent	Present	F	Q3TDF8	IMRYVLHCQGTEEEK	335	Eukaryotic peptide chain release factor subunit 1
Q3TDI5-HSVMVKICEQFEAET-229	Absent	Absent	Absent	Present	F	Q3TDI5	HSVMVKICEQFEAET	229	Peroxisomal biogenesis factor 19 (Peroxin-19) (Peroxisomal farnesylated protein)
Q3TDI5-SQQEFTSCLKETLSG-128	Absent	Absent	Absent	Present	F	Q3TDI5	SQQEFTSCLKETLSG	128	Peroxisomal biogenesis factor 19 (Peroxin-19) (Peroxisomal farnesylated protein)
Q3TDN2-EFCRNALCAPEVISL-194	Absent	Absent	Absent	Present	F	Q3TDN2	EFCRNALCAPEVISL	194	FAS-associated factor 2 (UBX domain-containing protein 8)
Q3TDN2-GIESMEQCRLALEQH-32	Absent	Absent	Absent	Present	F	Q3TDN2	GIESMEQCRLALEQH	32	FAS-associated factor 2 (UBX domain-containing protein 8)
Q3TDN8-HLLPLVQCPTLIVHG-242	Absent	Absent	Absent	Present	F	Q3TDN8	HLLPLVQCPTLIVHG	242	AB hydrolase-1 domain-containing protein
Q3TDN8-QLPEGNICRHLLPLV-233	Absent	Absent	Absent	Present	F	Q3TDN8	QLPEGNICRHLLPLV	233	AB hydrolase-1 domain-containing protein
Q3TDN8-YDYLAKTCEDWVDGI-214	Absent	Present	Absent	Present	K	Q3TDN8	YDYLAKTCEDWVDGI	214	AB hydrolase-1 domain-containing protein
Q3TE45-YEVDLNKCGPMVLDA-70	Absent	Present	Absent	Absent	C	Q3TE45	YEVDLNKCGPMVLDA	70	Succinate dehydrogenase [ubiquinone] iron-sulfur subunit, mitochondrial (EC 1.3.5.1)
Q3TE63-NGSQFFICTAKTEWL-115	Absent	Absent	Absent	Present	F	Q3TE63	NGSQFFICTAKTEWL	115	Peptidyl-prolyl cis-trans isomerase (PPIase) (EC 5.2.1.8)
Q3TE63-RIIPGFMCQGGDFTR-62	Absent	Present	Present	Present	J	Q3TE63	RIIPGFMCQGGDFTR	62	Peptidyl-prolyl cis-trans isomerase (PPIase) (EC 5.2.1.8)
Q3TED0-PGLLPSKCHSTVPDT-155	Absent	Absent	Present	Absent	D	Q3TED0	PGLLPSKCHSTVPDT	155	Solute carrier organic anion transporter family member
Q3TEL5-VDVYTTHCPAGTSVQ-282	Absent	Absent	Absent	Present	F	Q3TEL5	VDVYTTHCPAGTSVQ	282	Lipase
Q3TEN9-EVGTSYGCYFVPAFS-358	Absent	Absent	Absent	Present	F	Q3TEN9	EVGTSYGCYFVPAFS	358	glycerol kinase (EC 2.7.1.30)
Q3TEN9-ILQSVYECIEKTCEK-67	Absent	Absent	Absent	Present	F	Q3TEN9	ILQSVYECIEKTCEK	67	glycerol kinase (EC 2.7.1.30)
Q3TEU8-KSIKETICSQDERIS-456	Absent	Present	Absent	Present	K	Q3TEU8	KSIKETICSQDERIS	456	Coronin
Q3TEU8-QAVKNDQCYDDIRVS-23	Absent	Present	Absent	Present	K	Q3TEU8	QAVKNDQCYDDIRVS	23	Coronin
Q3TEX7-RRQHMERCTSFLVDE-281	Absent	Present	Absent	Absent	C	Q3TEX7	RRQHMERCTSFLVDE	281	Dynamin-type G domain-containing protein
Q3TF14-AEVRWSSCNIFSTQD-79	Absent	Present	Absent	Present	K	Q3TF14	AEVRWSSCNIFSTQD	79	Adenosylhomocysteinase (EC 3.13.2.1)
Q3TF14-IFVTTTGCVDIILGR-278	Absent	Absent	Absent	Present	F	Q3TF14	IFVTTTGCVDIILGR	278	Adenosylhomocysteinase (EC 3.13.2.1)
Q3TF14-KFDNLYGCRESLIDG-195	Absent	Present	Present	Present	J	Q3TF14	KFDNLYGCRESLIDG	195	Adenosylhomocysteinase (EC 3.13.2.1)
Q3TF14-TDEEYLWCIEQTLHF-113	Absent	Present	Absent	Present	K	Q3TF14	TDEEYLWCIEQTLHF	113	Adenosylhomocysteinase (EC 3.13.2.1)
Q3TF14-VTTMDEACKEGNIFV-266	Absent	Present	Absent	Present	K	Q3TF14	VTTMDEACKEGNIFV	266	Adenosylhomocysteinase (EC 3.13.2.1)
Q3TF14-YGDVGKGCAQALRGF-228	Absent	Absent	Present	Present	E	Q3TF14	YGDVGKGCAQALRGF	228	Adenosylhomocysteinase (EC 3.13.2.1)
Q3TF40-QLRVRFACHSASLTV-202	Absent	Absent	Absent	Present	F	Q3TF40	QLRVRFACHSASLTV	202	RRM domain-containing protein
Q3TF87-ADFEKVFCIGPVFRA-267	Absent	Absent	Absent	Present	F	Q3TF87	ADFEKVFCIGPVFRA	267	Aspartate--tRNA ligase, cytoplasmic (EC 6.1.1.12) (Aspartyl-tRNA synthetase)
Q3TF87-FRLQSGICHLFRETL-203	Absent	Absent	Absent	Present	F	Q3TF87	FRLQSGICHLFRETL	203	Aspartate--tRNA ligase, cytoplasmic (EC 6.1.1.12) (Aspartyl-tRNA synthetase)
Q3TF87-PTLRLEYCEALAMLR-349	Absent	Absent	Absent	Present	F	Q3TF87	PTLRLEYCEALAMLR	349	Aspartate--tRNA ligase, cytoplasmic (EC 6.1.1.12) (Aspartyl-tRNA synthetase)
Q3TF87-VNQKIGSCTQQDVEL-130	Absent	Absent	Absent	Present	F	Q3TF87	VNQKIGSCTQQDVEL	130	Aspartate--tRNA ligase, cytoplasmic (EC 6.1.1.12) (Aspartyl-tRNA synthetase)
Q3TFE5-YSIRFEDCSSAKTIL-226	Absent	Absent	Absent	Present	F	Q3TFE5	YSIRFEDCSSAKTIL	226	RNA helicase (EC 3.6.4.13)
Q3TFG3-GDYMGASCHACIGGT-131	Absent	Absent	Absent	Present	F	Q3TFG3	GDYMGASCHACIGGT	131	ATP-dependent RNA helicase (EC 3.6.4.13)
Q3TFG3-MGASCHACIGGTNVR-134	Absent	Absent	Absent	Present	F	Q3TFG3	MGASCHACIGGTNVR	134	ATP-dependent RNA helicase (EC 3.6.4.13)
Q3TFG3-QQRAILPCIKGYDVI-66	Absent	Absent	Absent	Present	F	Q3TFG3	QQRAILPCIKGYDVI	66	ATP-dependent RNA helicase (EC 3.6.4.13)
Q3TFH8-DLTNQVSCSGDVKRS-200	Absent	Absent	Present	Absent	D	Q3TFH8	DLTNQVSCSGDVKRS	200	Phosphoacetylglucosamine mutase (PAGM) (EC 5.4.2.3) (Acetylglucosamine phosphomutase) (N-acetylglucosamine-phosphate mutase)
Q3TFH8-EMKSGERCCSFDGDA-272	Absent	Absent	Absent	Present	F	Q3TFH8	EMKSGERCCSFDGDA	272	Phosphoacetylglucosamine mutase (PAGM) (EC 5.4.2.3) (Acetylglucosamine phosphomutase) (N-acetylglucosamine-phosphate mutase)
Q3TFH8-MKSGERCCSFDGDAD-273	Absent	Absent	Absent	Present	F	Q3TFH8	MKSGERCCSFDGDAD	273	Phosphoacetylglucosamine mutase (PAGM) (EC 5.4.2.3) (Acetylglucosamine phosphomutase) (N-acetylglucosamine-phosphate mutase)
Q3TFH8-QATVEGYCQKLSKAF-184	Absent	Absent	Absent	Present	F	Q3TFH8	QATVEGYCQKLSKAF	184	Phosphoacetylglucosamine mutase (PAGM) (EC 5.4.2.3) (Acetylglucosamine phosphomutase) (N-acetylglucosamine-phosphate mutase)
Q3TFH8-QGRLNHLCGADFVKS-249	Absent	Absent	Absent	Present	F	Q3TFH8	QGRLNHLCGADFVKS	249	Phosphoacetylglucosamine mutase (PAGM) (EC 5.4.2.3) (Acetylglucosamine phosphomutase) (N-acetylglucosamine-phosphate mutase)
Q3TFH8-SWEEHATCLASAEEQ-93	Absent	Absent	Absent	Present	F	Q3TFH8	SWEEHATCLASAEEQ	93	Phosphoacetylglucosamine mutase (PAGM) (EC 5.4.2.3) (Acetylglucosamine phosphomutase) (N-acetylglucosamine-phosphate mutase)
Q3TFU8-IGETEKKCFIEEIPD-49	Present	Present	Present	Present	M	Q3TFU8	IGETEKKCFIEEIPD	49	GOLD domain-containing protein
Q3TG21-YVYYKIDCNLLEFK-376	Absent	Absent	Absent	Present	F	Q3TG21	YVYYKIDCNLLEFK	376	V-type proton ATPase subunit C
Q3TG37-IVEVNGVCMEGKQHG-201	Absent	Absent	Absent	Present	F	Q3TG37	IVEVNGVCMEGKQHG	201	Na(+)/H(+) exchange regulatory cofactor NHE-RF
Q3TG75-GAVSQGHCHPKIIDA-93	Absent	Absent	Absent	Present	F	Q3TG75	GAVSQGHCHPKIIDA	93	Ornithine aminotransferase (EC 2.6.1.13)
Q3TG75-VEAGETACKLARRWG-150	Absent	Present	Absent	Present	K	Q3TG75	VEAGETACKLARRWG	150	Ornithine aminotransferase (EC 2.6.1.13)
Q3TG75-VIRETKDCDAWKVCL-388	Absent	Absent	Absent	Present	F	Q3TG75	VIRETKDCDAWKVCL	388	Ornithine aminotransferase (EC 2.6.1.13)
Q3TG75-YGGNPLGCRIAIAAL-330	Absent	Absent	Absent	Present	F	Q3TG75	YGGNPLGCRIAIAAL	330	Ornithine aminotransferase (EC 2.6.1.13)
Q3TG75-YPVSAVLCDDEIMLT-306	Absent	Absent	Absent	Present	F	Q3TG75	YPVSAVLCDDEIMLT	306	Ornithine aminotransferase (EC 2.6.1.13)
Q3TGC5-EQEQPLSCDEPILSN-133	Absent	Present	Absent	Present	K	Q3TGC5	EQEQPLSCDEPILSN	133	Phosphatidylethanolamine-binding protein 1
Q3TGC5-GAPVAGTCYQAEWDD-168	Absent	Present	Absent	Present	K	Q3TGC5	GAPVAGTCYQAEWDD	168	Phosphatidylethanolamine-binding protein 1
Q3TGE1-EEIGPSICRHNPVFG-408	Absent	Present	Absent	Absent	C	Q3TGE1	EEIGPSICRHNPVFG	408	Actin-related protein 3 (Actin-like protein 3)
Q3TGQ3-ASQLEALCPQVINAA-461	Absent	Absent	Absent	Present	F	Q3TGQ3	ASQLEALCPQVINAA	461	Catenin alpha-1
Q3TGQ3-GEFADDPCSSVKRGN-116	Absent	Absent	Absent	Present	F	Q3TGQ3	GEFADDPCSSVKRGN	116	Catenin alpha-1
Q3TGQ3-ILEDVNKCVIALQEK-526	Absent	Absent	Absent	Present	F	Q3TGQ3	ILEDVNKCVIALQEK	526	Catenin alpha-1
Q3TGR2-GGWWYNRCHAANPNG-427	Absent	Absent	Present	Present	E	Q3TGR2	GGWWYNRCHAANPNG	427	Fibrinogen C-terminal domain-containing protein
Q3TGR2-IKPYRVYCDMKTENG-260	Absent	Absent	Present	Present	E	Q3TGR2	IKPYRVYCDMKTENG	260	Fibrinogen C-terminal domain-containing protein
Q3TGR2-ISAQMEYCRTPCTVS-213	Absent	Absent	Present	Present	E	Q3TGR2	ISAQMEYCRTPCTVS	213	Fibrinogen C-terminal domain-containing protein
Q3TGR2-MEYCRTPCTVSCNIP-217	Absent	Absent	Present	Present	E	Q3TGR2	MEYCRTPCTVSCNIP	217	Fibrinogen C-terminal domain-containing protein
Q3TGR2-NEDAKKYCGLPGEYW-306	Absent	Absent	Present	Present	E	Q3TGR2	NEDAKKYCGLPGEYW	306	Fibrinogen C-terminal domain-containing protein
Q3TGR2-PVVSGKECEEIIRKG-231	Present	Absent	Present	Present	L	Q3TGR2	PVVSGKECEEIIRKG	231	Fibrinogen C-terminal domain-containing protein
Q3TGR2-RTPCTVSCNIPVVSG-221	Absent	Absent	Present	Present	E	Q3TGR2	RTPCTVSCNIPVVSG	221	Fibrinogen C-terminal domain-containing protein
Q3TGZ3-DGLFLQCCREVAAHY-236	Absent	Absent	Absent	Present	F	Q3TGZ3	DGLFLQCCREVAAHY	236	Isocitrate dehydrogenase [NAD] subunit, mitochondrial
Q3TGZ3-GDGLFLQCCREVAAH-235	Absent	Absent	Absent	Present	F	Q3TGZ3	GDGLFLQCCREVAAH	235	Isocitrate dehydrogenase [NAD] subunit, mitochondrial
Q3TGZ3-KSVFRHACVPVDFEE-81	Absent	Absent	Absent	Present	F	Q3TGZ3	KSVFRHACVPVDFEE	81	Isocitrate dehydrogenase [NAD] subunit, mitochondrial
Q3TGZ3-LYANVIHCKSLPGVV-148	Absent	Absent	Absent	Present	F	Q3TGZ3	LYANVIHCKSLPGVV	148	Isocitrate dehydrogenase [NAD] subunit, mitochondrial
Q3TGZ3-TATLLASCMMLDHLK-333	Absent	Absent	Absent	Present	F	Q3TGZ3	TATLLASCMMLDHLK	333	Isocitrate dehydrogenase [NAD] subunit, mitochondrial
Q3TH84-SKGLATFCLDKEALK-129	Absent	Present	Absent	Present	K	Q3TH84	SKGLATFCLDKEALK	129	Membrane-associated progesterone receptor component 1
Q3THA0-TSKEDLNCQEEEDPM-139	Absent	Present	Absent	Present	K	Q3THA0	TSKEDLNCQEEEDPM	139	Eukaryotic translation initiation factor 3 subunit G (eIF3g) (Eukaryotic translation initiation factor 3 RNA-binding subunit) (eIF-3 RNA-binding subunit) (Eukaryotic translation initiation factor 3 subunit 4) (eIF-3-delta) (eIF3 p42) (eIF3 p44)
Q3THB4-IVKYSPHCKLLIVSN-131	Absent	Absent	Absent	Present	F	Q3THB4	IVKYSPHCKLLIVSN	131	L-lactate dehydrogenase (EC 1.1.1.27)
Q3THB4-IVSSKDYCVTANSKL-84	Absent	Absent	Absent	Present	F	Q3THB4	IVSSKDYCVTANSKL	84	L-lactate dehydrogenase (EC 1.1.1.27)
Q3THB4-LGVHALSCHGWVLGE-185	Absent	Absent	Absent	Present	F	Q3THB4	LGVHALSCHGWVLGE	185	L-lactate dehydrogenase (EC 1.1.1.27)
Q3THC1-AGKGLLGCNIIPLQR-215	Absent	Absent	Absent	Present	F	Q3THC1	AGKGLLGCNIIPLQR	215	26S proteasome non-ATPase regulatory subunit 9 (26S proteasome regulatory subunit p27)
Q3THJ6-KRLIPDGCGVKYIPN-195	Absent	Absent	Present	Present	E	Q3THJ6	KRLIPDGCGVKYIPN	195	Large ribosomal subunit protein uL16 (60S ribosomal protein L10) (Ribosomal protein L10)
Q3THJ6-KVDEFPLCGHMVSDE-49	Absent	Present	Absent	Present	K	Q3THJ6	KVDEFPLCGHMVSDE	49	Large ribosomal subunit protein uL16 (60S ribosomal protein L10) (Ribosomal protein L10)
Q3THJ6-RINKMLSCAGADRLQ-105	Absent	Absent	Present	Present	E	Q3THJ6	RINKMLSCAGADRLQ	105	Large ribosomal subunit protein uL16 (60S ribosomal protein L10) (Ribosomal protein L10)
Q3THM1-AVPGLTPCRFTGSEI-268	Absent	Present	Absent	Absent	C	Q3THM1	AVPGLTPCRFTGSEI	268	Cytochrome b-c1 complex subunit 1, mitochondrial
Q3THM1-LDGTTPVCEDIGRSL-410	Absent	Present	Absent	Absent	C	Q3THM1	LDGTTPVCEDIGRSL	410	Cytochrome b-c1 complex subunit 1, mitochondrial
Q3THM1-SKYFYDQCPAVAGYG-453	Absent	Present	Absent	Absent	C	Q3THM1	SKYFYDQCPAVAGYG	453	Cytochrome b-c1 complex subunit 1, mitochondrial
Q3THN2-KALKAAGCSIPVASV-118	Absent	Absent	Absent	Present	F	Q3THN2	KALKAAGCSIPVASV	118	deoxyribose-phosphate aldolase (EC 4.1.2.4) (2-deoxy-D-ribose 5-phosphate aldolase) (Phosphodeoxyriboaldolase)
Q3THP1-IASSYEECRAESVGL-509	Absent	Absent	Absent	Present	F	Q3THP1	IASSYEECRAESVGL	509	Dipeptidyl peptidase 3 (EC 3.4.14.4) (Dipeptidyl aminopeptidase III) (Dipeptidyl peptidase III)
Q3THQ5-AADGYQRCMMAQYNR-471	Absent	Absent	Absent	Present	F	Q3THQ5	AADGYQRCMMAQYNR	471	Stress-induced-phosphoprotein 1 (Hsc70/Hsp90-organizing protein)
Q3THQ5-ALDLDSSCKEAADGY-461	Absent	Present	Absent	Present	K	Q3THQ5	ALDLDSSCKEAADGY	461	Stress-induced-phosphoprotein 1 (Hsc70/Hsp90-organizing protein)
Q3THQ5-ALKDCEECIQLEPTF-420	Absent	Present	Absent	Present	K	Q3THQ5	ALKDCEECIQLEPTF	420	Stress-induced-phosphoprotein 1 (Hsc70/Hsp90-organizing protein)
Q3THQ5-EKNKGNECFQKGDYP-370	Absent	Absent	Absent	Present	F	Q3THQ5	EKNKGNECFQKGDYP	370	Stress-induced-phosphoprotein 1 (Hsc70/Hsp90-organizing protein)
Q3THQ5-FQLALKDCEECIQLE-417	Absent	Present	Absent	Present	K	Q3THQ5	FQLALKDCEECIQLE	417	Stress-induced-phosphoprotein 1 (Hsc70/Hsp90-organizing protein)
Q3THQ5-LYSNRAACYTKLLEF-403	Absent	Absent	Absent	Present	F	Q3THQ5	LYSNRAACYTKLLEF	403	Stress-induced-phosphoprotein 1 (Hsc70/Hsp90-organizing protein)
Q3THQ5-NIDDALQCYSEAIKL-26	Absent	Present	Absent	Present	K	Q3THQ5	NIDDALQCYSEAIKL	26	Stress-induced-phosphoprotein 1 (Hsc70/Hsp90-organizing protein)
Q3THQ5-QKAYEDGCKTVDLKP-62	Absent	Present	Absent	Present	K	Q3THQ5	QKAYEDGCKTVDLKP	62	Stress-induced-phosphoprotein 1 (Hsc70/Hsp90-organizing protein)
Q3THR3-QQRFHEICSNLVKTR-109	Absent	Absent	Absent	Present	F	Q3THR3	QQRFHEICSNLVKTR	109	ADP-ribosylation factor-like protein 6-interacting protein 1
Q3THW7-TPKLMEVCKEKDFSP-177	Absent	Absent	Absent	Present	F	Q3THW7	TPKLMEVCKEKDFSP	177	Eukaryotic translation initiation factor 3 subunit H (eIF3h) (Eukaryotic translation initiation factor 3 subunit 3) (eIF-3 gamma) (eIF3 p40 subunit)
Q3TI02-KAEEDQACPVPQEEE-54	Absent	Absent	Absent	Present	F	Q3TI02	KAEEDQACPVPQEEE	54	Adiponectin receptor protein 1
Q3TI05-IELKKKVCGDSDKGF-282	Absent	Absent	Absent	Present	F	Q3TI05	IELKKKVCGDSDKGF	282	T-complex protein 1 subunit zeta
Q3TI05-KNAIDDGCVVPGAGA-406	Absent	Present	Absent	Present	K	Q3TI05	KNAIDDGCVVPGAGA	406	T-complex protein 1 subunit zeta
Q3TI07-EFTKLEICNLTPDAL-351	Absent	Absent	Absent	Present	F	Q3TI07	EFTKLEICNLTPDAL	351	Calpain-1 catalytic subunit (EC 3.4.22.52) (Calcium-activated neutral proteinase 1) (Calpain mu-type) (Calpain-1 large subunit) (Micromolar-calpain)
Q3TI63-EKLQEVECEEQRLRK-318	Absent	Present	Absent	Present	K	Q3TI63	EKLQEVECEEQRLRK	318	Sorting nexin-1
Q3TIC8-AVPGLTPCRFTGSEI-268	Absent	Present	Absent	Present	K	Q3TIC8	AVPGLTPCRFTGSEI	268	Cytochrome b-c1 complex subunit 1, mitochondrial
Q3TIC8-EQSSHATCTVGVWID-69	Absent	Absent	Absent	Present	F	Q3TIC8	EQSSHATCTVGVWID	69	Cytochrome b-c1 complex subunit 1, mitochondrial
Q3TIC8-LDGTTPVCEDIGRSL-410	Absent	Present	Absent	Present	K	Q3TIC8	LDGTTPVCEDIGRSL	410	Cytochrome b-c1 complex subunit 1, mitochondrial
Q3TIC8-QGQWMRLCTSATESE-380	Absent	Present	Absent	Present	K	Q3TIC8	QGQWMRLCTSATESE	380	Cytochrome b-c1 complex subunit 1, mitochondrial
Q3TIC8-SKYFYDQCPAVAGYG-453	Absent	Present	Absent	Present	K	Q3TIC8	SKYFYDQCPAVAGYG	453	Cytochrome b-c1 complex subunit 1, mitochondrial
Q3TIF1-FGVVEESCFPYTAKD-320	Absent	Absent	Present	Absent	D	Q3TIF1	FGVVEESCFPYTAKD	320	Dipeptidyl peptidase 1 (EC 3.4.14.1) (Cathepsin C) (Cathepsin J) (Dipeptidyl peptidase I) (Dipeptidyl transferase)
Q3TIF1-IRRGTDECAIESIAV-447	Absent	Present	Absent	Present	K	Q3TIF1	IRRGTDECAIESIAV	447	Dipeptidyl peptidase 1 (EC 3.4.14.1) (Cathepsin C) (Cathepsin J) (Dipeptidyl peptidase I) (Dipeptidyl transferase)
Q3TIK1-YNTDTDNCREVIITP-173	Absent	Present	Absent	Absent	C	Q3TIK1	YNTDTDNCREVIITP	173	PDZ GRASP-type domain-containing protein
Q3TIQ2-GTAQSVGCNVDGRHP-141	Absent	Present	Absent	Present	K	Q3TIQ2	GTAQSVGCNVDGRHP	141	Large ribosomal subunit protein uL11 (60S ribosomal protein L12)
Q3TIQ2-INSGAVECPAS-162	Absent	Present	Absent	Present	K	Q3TIQ2	INSGAVECPAS	162	Large ribosomal subunit protein uL11 (60S ribosomal protein L12)
Q3TIQ2-VKVVYLRCTGGEVGA-17	Absent	Present	Absent	Present	K	Q3TIQ2	VKVVYLRCTGGEVGA	17	Large ribosomal subunit protein uL11 (60S ribosomal protein L12)
Q3TIQ3-AWNAYPYCRTVITNE-174	Absent	Absent	Absent	Present	F	Q3TIQ3	AWNAYPYCRTVITNE	174	Phosphatidylinositol transfer protein alpha isoform
Q3TIS3-IAGAIGPCVSLNVKG-425	Absent	Absent	Absent	Present	F	Q3TIS3	IAGAIGPCVSLNVKG	425	Protein transport protein SEC23
Q3TIS3-KAILNPLCQVDYRAK-74	Absent	Absent	Absent	Present	F	Q3TIS3	KAILNPLCQVDYRAK	74	Protein transport protein SEC23
Q3TIS3-RMVVPLACLLTPLKE-40	Absent	Absent	Absent	Present	F	Q3TIS3	RMVVPLACLLTPLKE	40	Protein transport protein SEC23
Q3TIZ0-AKVQRAVCMLSNTTA-376	Present	Absent	Present	Present	L	Q3TIZ0	AKVQRAVCMLSNTTA	376	Tubulin alpha chain
Q3TIZ0-HGKYMACCLLYRGDV-316	Absent	Absent	Absent	Present	F	Q3TIZ0	HGKYMACCLLYRGDV	316	Tubulin alpha chain
Q3TIZ0-RHGKYMACCLLYRGD-315	Absent	Absent	Absent	Present	F	Q3TIZ0	RHGKYMACCLLYRGD	315	Tubulin alpha chain
Q3TIZ0-TIQFVDWCPTGFKVG-347	Absent	Absent	Present	Present	E	Q3TIZ0	TIQFVDWCPTGFKVG	347	Tubulin alpha chain
Q3TIZ0-VAEITNACFEPANQM-295	Absent	Absent	Present	Present	E	Q3TIZ0	VAEITNACFEPANQM	295	Tubulin alpha chain
Q3TJ01-VTDVVNTCHDAGISK-485	Absent	Absent	Absent	Present	F	Q3TJ01	VTDVVNTCHDAGISK	485	RNA-splicing ligase RtcB homolog (EC 6.5.1.8) (3'-phosphate/5'-hydroxy nucleic acid ligase)
Q3TJ01-WAEDKEHCEEYGRML-193	Absent	Absent	Absent	Present	F	Q3TJ01	WAEDKEHCEEYGRML	193	RNA-splicing ligase RtcB homolog (EC 6.5.1.8) (3'-phosphate/5'-hydroxy nucleic acid ligase)
Q3TJ43-GTFERMKCFSEENHE-640	Absent	Present	Absent	Absent	C	Q3TJ43	GTFERMKCFSEENHE	640	Vacuolar protein sorting-associated protein 35
Q3TJ94-PRETFMDCLEGRCAM-104	Absent	Absent	Absent	Present	F	Q3TJ94	PRETFMDCLEGRCAM	104	Prothrombin (EC 3.4.21.5) (Coagulation factor II)
Q3TJ95-WEKVAQLCDFNPKSS-181	Absent	Absent	Absent	Present	F	Q3TJ95	WEKVAQLCDFNPKSS	181	Clathrin light chain
Q3TJA9-GSIITNPCVVCRGAG-289	Absent	Absent	Absent	Present	F	Q3TJA9	GSIITNPCVVCRGAG	289	DnaJ homolog subfamily A member 3, mitochondrial
Q3TJA9-ITNPCVVCRGAGQAK-292	Absent	Absent	Absent	Present	F	Q3TJA9	ITNPCVVCRGAGQAK	292	DnaJ homolog subfamily A member 3, mitochondrial
Q3TJF2-SAENFPFCTIDPNES-55	Absent	Absent	Absent	Present	F	Q3TJF2	SAENFPFCTIDPNES	55	Obg-like ATPase 1
Q3TJG2-IDAEKLMCPQEIVDY-140	Absent	Absent	Absent	Present	F	Q3TJG2	IDAEKLMCPQEIVDY	140	Acyl carrier protein
Q3TJG6-KSKLTFSCLGGSDNF-40	Absent	Absent	Absent	Present	F	Q3TJG6	KSKLTFSCLGGSDNF	40	Prostaglandin E synthase 3 (cPGES) (EC 5.3.99.3) (Cytosolic prostaglandin E2 synthase)
Q3TJG6-NEIDLFHCIDPNDSK-58	Absent	Present	Absent	Present	K	Q3TJG6	NEIDLFHCIDPNDSK	58	Prostaglandin E synthase 3 (cPGES) (EC 5.3.99.3) (Cytosolic prostaglandin E2 synthase)
Q3TJG6-RTDRSILCCLRKGES-75	Absent	Absent	Absent	Present	F	Q3TJG6	RTDRSILCCLRKGES	75	Prostaglandin E synthase 3 (cPGES) (EC 5.3.99.3) (Cytosolic prostaglandin E2 synthase)
Q3TJG6-TDRSILCCLRKGESG-76	Absent	Absent	Absent	Present	F	Q3TJG6	TDRSILCCLRKGESG	76	Prostaglandin E synthase 3 (cPGES) (EC 5.3.99.3) (Cytosolic prostaglandin E2 synthase)
Q3TJH1-DGYSEDECKQYKVVV-66	Absent	Present	Absent	Present	K	Q3TJH1	DGYSEDECKQYKVVV	66	Guanine nucleotide-binding protein G(i) subunit alpha-3 (G(i) alpha-3)
Q3TJH1-MKLFDSICNNKWFTD-254	Absent	Absent	Absent	Present	F	Q3TJH1	MKLFDSICNNKWFTD	254	Guanine nucleotide-binding protein G(i) subunit alpha-3 (G(i) alpha-3)
Q3TJN6-NVSLLQSCIDLFKNN-397	Absent	Present	Absent	Present	K	Q3TJN6	NVSLLQSCIDLFKNN	397	Sorting nexin
Q3TJX0-ALENDPDCRHVIPMN-140	Absent	Present	Absent	Present	K	Q3TJX0	ALENDPDCRHVIPMN	140	Plastin-2
Q3TJX0-DDIQRAECMLQQAER-336	Absent	Absent	Absent	Present	F	Q3TJX0	DDIQRAECMLQQAER	336	Plastin-2
Q3TJX0-DGNGYISCNELNDLF-31	Absent	Present	Absent	Present	K	Q3TJX0	DGNGYISCNELNDLF	31	Plastin-2
Q3TJX0-NMKKLENCNYAVDLG-460	Absent	Absent	Absent	Present	F	Q3TJX0	NMKKLENCNYAVDLG	460	Plastin-2
Q3TJX0-VGDGIVLCKMINLSV-164	Absent	Present	Absent	Present	K	Q3TJX0	VGDGIVLCKMINLSV	164	Plastin-2
Q3TJX0-YHLENAGCTKITNFS-283	Absent	Absent	Absent	Present	F	Q3TJX0	YHLENAGCTKITNFS	283	Plastin-2
Q3TK29-IIHLKSDCKDFASES-263	Absent	Absent	Absent	Present	F	Q3TK29	IIHLKSDCKDFASES	263	Histidine kinase/HSP90-like ATPase domain-containing protein
Q3TK29-TRNIYYLCAPNRHLA-503	Absent	Present	Absent	Present	K	Q3TK29	TRNIYYLCAPNRHLA	503	Histidine kinase/HSP90-like ATPase domain-containing protein
Q3TK95-IAIWTTECENRDAVT-170	Absent	Present	Absent	Present	K	Q3TK95	IAIWTTECENRDAVT	170	Eukaryotic translation initiation factor 4E
Q3TKB7-AGNPCPICRDHKLHV-106	Absent	Absent	Absent	Present	F	Q3TKB7	AGNPCPICRDHKLHV	106	Small ribosomal subunit protein mS40 (28S ribosomal protein S18-2, mitochondrial) (28S ribosomal protein S18b, mitochondrial)
Q3TKB7-NKVAGNPCPICRDHK-103	Absent	Absent	Absent	Present	F	Q3TKB7	NKVAGNPCPICRDHK	103	Small ribosomal subunit protein mS40 (28S ribosomal protein S18-2, mitochondrial) (28S ribosomal protein S18b, mitochondrial)
Q3TKG4-DDFNGAQCKAVCVEA-459	Absent	Absent	Absent	Present	F	Q3TKG4	DDFNGAQCKAVCVEA	459	AAA+ ATPase domain-containing protein
Q3TKG4-GAQCKAVCVEAGMIA-463	Absent	Absent	Absent	Present	F	Q3TKG4	GAQCKAVCVEAGMIA	463	AAA+ ATPase domain-containing protein
Q3TKG4-NYEELARCTDDFNGA-450	Absent	Absent	Absent	Present	F	Q3TKG4	NYEELARCTDDFNGA	450	AAA+ ATPase domain-containing protein
Q3TKM9-DEGEVDSCLRQGNMT-45	Absent	Present	Absent	Present	K	Q3TKM9	DEGEVDSCLRQGNMT	45	Actin-related protein 2/3 complex subunit 5
Q3TL79-KNGETELCMEGRGIP-301	Absent	Absent	Absent	Present	F	Q3TL79	KNGETELCMEGRGIP	301	Activator of Hsp90 ATPase AHSA1-like N-terminal domain-containing protein
Q3TL79-VENEEGKCEVTEVNK-56	Absent	Present	Absent	Present	K	Q3TL79	VENEEGKCEVTEVNK	56	Activator of Hsp90 ATPase AHSA1-like N-terminal domain-containing protein
Q3TLE2-FKAVSDICKTFNIRH-127	Absent	Absent	Absent	Present	F	Q3TLE2	FKAVSDICKTFNIRH	127	PH domain-containing protein
Q3TLE2-FKDTSISCYKSREES-406	Absent	Absent	Absent	Present	F	Q3TLE2	FKDTSISCYKSREES	406	PH domain-containing protein
Q3TLE2-HQLNLRGCEVTPDVN-426	Absent	Absent	Absent	Present	F	Q3TLE2	HQLNLRGCEVTPDVN	426	PH domain-containing protein
Q3TLE2-TTDVNPECLVSPRYL-520	Absent	Absent	Absent	Present	F	Q3TLE2	TTDVNPECLVSPRYL	520	PH domain-containing protein
Q3TLH4-NQESENNCKKEEEPI-597	Absent	Absent	Absent	Present	F	Q3TLH4	NQESENNCKKEEEPI	597	Protein PRRC2C (BAT2 domain-containing protein 1) (HLA-B-associated transcript 2-like 2) (Proline-rich and coiled-coil-containing protein 2C)
Q3TLI9-KILNTVDCTRPNGGR-288	Absent	Absent	Absent	Present	F	Q3TLI9	KILNTVDCTRPNGGR	288	Cytidine monophosphate-N-acetylneuraminic acid hydroxylase (EC 1.14.18.2) (CMP-N-acetylneuraminate monooxygenase) (CMP-Neu5Ac hydroxylase) (CMP-NeuAc hydroxylase)
Q3TLP5-GTQRLPRCLGVALAK-184	Absent	Present	Absent	Present	K	Q3TLP5	GTQRLPRCLGVALAK	184	Enoyl-CoA hydratase domain-containing protein 2, mitochondrial
Q3TLP5-SAVKGVFCAGADLKE-95	Absent	Absent	Absent	Present	F	Q3TLP5	SAVKGVFCAGADLKE	95	Enoyl-CoA hydratase domain-containing protein 2, mitochondrial
Q3TLP8-EAIRAVLCPPPVKKR-197	Absent	Absent	Absent	Present	F	Q3TLP8	EAIRAVLCPPPVKKR	197	Ras-related C3 botulinum toxin substrate 1 (EC 3.6.5.2) (p21-Rac1)
Q3TLP8-GAVKYLECSALTQRG-176	Absent	Absent	Absent	Present	F	Q3TLP8	GAVKYLECSALTQRG	176	Ras-related C3 botulinum toxin substrate 1 (EC 3.6.5.2) (p21-Rac1)
Q3TLP8-MQAIKCVVVGDGA-6	Absent	Present	Absent	Present	K	Q3TLP8	MQAIKCVVVGDGA	6	Ras-related C3 botulinum toxin substrate 1 (EC 3.6.5.2) (p21-Rac1)
Q3TMH2-EVQEVIYCPAAVHND-40	Absent	Present	Absent	Present	K	Q3TMH2	EVQEVIYCPAAVHND	40	Secernin-3
Q3TMH2-KYGQGGNCAEGKEFS-143	Absent	Absent	Absent	Present	F	Q3TMH2	KYGQGGNCAEGKEFS	143	Secernin-3
Q3TMJ8-SRGEIKLCDFGVSGQ-207	Absent	Absent	Absent	Present	F	Q3TMJ8	SRGEIKLCDFGVSGQ	207	Dual specificity mitogen-activated protein kinase kinase 1 (EC 2.7.12.2) (ERK activator kinase 1) (MAPK/ERK kinase 1)
Q3TN07-KQSIRAKCTEYLDRA-62	Absent	Present	Absent	Present	K	Q3TN07	KQSIRAKCTEYLDRA	62	vesicle-fusing ATPase (EC 3.6.4.6)
Q3TNA1-IRDESASCSWNKFSK-368	Absent	Absent	Absent	Present	F	Q3TNA1	IRDESASCSWNKFSK	368	Xylulose kinase (Xylulokinase) (EC 2.7.1.17)
Q3TND1-DQGLLGMCEGEKRKL-95	Absent	Absent	Absent	Present	F	Q3TND1	DQGLLGMCEGEKRKL	95	peptidylprolyl isomerase (EC 5.2.1.8)
Q3TNP1-LEHEVDLCRKECPFV-467	Absent	Absent	Absent	Present	F	Q3TNP1	LEHEVDLCRKECPFV	467	E3 ubiquitin-protein ligase HUWE1
Q3TNP1-PTEAPADCRALIDKL-19	Absent	Absent	Absent	Present	F	Q3TNP1	PTEAPADCRALIDKL	19	E3 ubiquitin-protein ligase HUWE1
Q3TQ70-RLFVSGACDASAKLW-204	Absent	Absent	Absent	Present	F	Q3TQ70	RLFVSGACDASAKLW	204	Guanine nucleotide-binding protein G(I)/G(S)/G(T) subunit beta-1 (Transducin beta chain 1)
Q3TQI7-KPKNAEDCLYELPEN-145	Absent	Absent	Absent	Present	F	Q3TQI7	KPKNAEDCLYELPEN	145	Splicing factor C9orf78 homolog
Q3TQR3-FIKKFVLCPECENPE-99	Absent	Absent	Absent	Present	F	Q3TQR3	FIKKFVLCPECENPE	99	Eukaryotic translation initiation factor 5
Q3TQR3-KFVLCPECENPETDL-102	Absent	Absent	Absent	Present	F	Q3TQR3	KFVLCPECENPETDL	102	Eukaryotic translation initiation factor 5
Q3TQR3-KQTIGNSCKACGYRG-122	Absent	Absent	Absent	Present	F	Q3TQR3	KQTIGNSCKACGYRG	122	Eukaryotic translation initiation factor 5
Q3TQR3-YLLHGLECVVAMHQA-318	Absent	Absent	Absent	Present	F	Q3TQR3	YLLHGLECVVAMHQA	318	Eukaryotic translation initiation factor 5
Q3TQX5-EKRDLMACAQTGSGK-223	Absent	Absent	Absent	Present	F	Q3TQX5	EKRDLMACAQTGSGK	223	RNA helicase (EC 3.6.4.13)
Q3TQX5-GKIGLDFCKYLVLDE-341	Absent	Present	Absent	Present	K	Q3TQX5	GKIGLDFCKYLVLDE	341	RNA helicase (EC 3.6.4.13)
Q3TR93-VAATGKRCLPLSMDV-80	Absent	Present	Present	Present	J	Q3TR93	VAATGKRCLPLSMDV	80	Peroxisomal 2,4-dienoyl-CoA reductase [(3E)-enoyl-CoA-producing] (EC 1.3.1.124) (2,4-dienoyl-CoA reductase 2)
Q3TRJ1-GGKRVMECLKKALKI-699	Absent	Absent	Absent	Present	F	Q3TRJ1	GGKRVMECLKKALKI	699	Vacuolar protein sorting-associated protein 35
Q3TRJ1-GTFERMKCFSEENHE-640	Absent	Absent	Absent	Present	F	Q3TRJ1	GTFERMKCFSEENHE	640	Vacuolar protein sorting-associated protein 35
Q3TRJ1-HEPLRTQCALAASKL-653	Absent	Absent	Absent	Present	F	Q3TRJ1	HEPLRTQCALAASKL	653	Vacuolar protein sorting-associated protein 35
Q3TRJ1-LNPFLRACAELHQNV-286	Absent	Absent	Absent	Present	F	Q3TRJ1	LNPFLRACAELHQNV	286	Vacuolar protein sorting-associated protein 35
Q3TRJ1-LRNYLLQCTRNILPD-156	Absent	Absent	Absent	Present	F	Q3TRJ1	LRNYLLQCTRNILPD	156	Vacuolar protein sorting-associated protein 35
Q3TS38-DLKYIEACARRIVQN-112	Absent	Absent	Absent	Present	F	Q3TS38	DLKYIEACARRIVQN	112	UDP-glucose 6-dehydrogenase (EC 1.1.1.22)
Q3TS38-INSISALCEATGADV-241	Absent	Present	Absent	Present	K	Q3TS38	INSISALCEATGADV	241	UDP-glucose 6-dehydrogenase (EC 1.1.1.22)
Q3TS38-LKEVVESCRGKNLFF-64	Absent	Absent	Absent	Present	F	Q3TS38	LKEVVESCRGKNLFF	64	UDP-glucose 6-dehydrogenase (EC 1.1.1.22)
Q3TS38-QKAVRALCAVYEHWV-196	Absent	Absent	Absent	Present	F	Q3TS38	QKAVRALCAVYEHWV	196	UDP-glucose 6-dehydrogenase (EC 1.1.1.22)
Q3TS38-SVGFGGSCFQKDVLN-276	Absent	Absent	Absent	Present	F	Q3TS38	SVGFGGSCFQKDVLN	276	UDP-glucose 6-dehydrogenase (EC 1.1.1.22)
Q3TS44-CNFMRQECLDSRFVF-92	Absent	Absent	Absent	Present	F	Q3TS44	CNFMRQECLDSRFVF	92	Proteasome subunit alpha type
Q3TS44-HMSEFMECNLDELVK-182	Absent	Present	Absent	Present	K	Q3TS44	HMSEFMECNLDELVK	182	Proteasome subunit alpha type
Q3TS44-TADARLLCNFMRQEC-85	Absent	Absent	Absent	Present	F	Q3TS44	TADARLLCNFMRQEC	85	Proteasome subunit alpha type
Q3TSQ1-DDMIFEDCGNVPSEP-126	Absent	Absent	Present	Present	E	Q3TSQ1	DDMIFEDCGNVPSEP	126	Sodium/potassium-transporting ATPase subunit beta
Q3TSQ1-PNVLPVQCTGKRDED-214	Absent	Absent	Present	Absent	D	Q3TSQ1	PNVLPVQCTGKRDED	214	Sodium/potassium-transporting ATPase subunit beta
Q3TUI9-PSGTFVQCDARAIGS-165	Absent	Present	Absent	Present	K	Q3TUI9	PSGTFVQCDARAIGS	165	Proteasome subunit alpha type
Q3TVK3-HSIRETACTTGVLQT-447	Absent	Absent	Absent	Present	F	Q3TVK3	HSIRETACTTGVLQT	447	Aspartyl aminopeptidase (EC 3.4.11.21)
Q3TVK3-MVRNDSPCGTTIGPI-413	Absent	Absent	Absent	Present	F	Q3TVK3	MVRNDSPCGTTIGPI	413	Aspartyl aminopeptidase (EC 3.4.11.21)
Q3TVK3-PFHVVAECRSRLLQA-38	Absent	Present	Absent	Present	K	Q3TVK3	PFHVVAECRSRLLQA	38	Aspartyl aminopeptidase (EC 3.4.11.21)
Q3TVK4-GSKKIKGCWDSIHVV-147	Absent	Absent	Absent	Present	F	Q3TVK4	GSKKIKGCWDSIHVV	147	F-actin-capping protein subunit beta
Q3TVK4-VGKDYLLCDYNRDGD-62	Absent	Present	Absent	Present	K	Q3TVK4	VGKDYLLCDYNRDGD	62	F-actin-capping protein subunit beta
Q3TVT6-HYEPPQKCPSIILHD-445	Absent	Present	Absent	Present	K	Q3TVT6	HYEPPQKCPSIILHD	445	Prenylcysteine oxidase 1 (EC 1.8.3.5)
Q3TVU9-AQSLGGRCVPVVCDS-58	Absent	Present	Absent	Present	K	Q3TVU9	AQSLGGRCVPVVCDS	58	Dehydrogenase/reductase SDR family member 1
Q3TVU9-CDRLAADCAHELRRH-177	Absent	Absent	Absent	Present	F	Q3TVU9	CDRLAADCAHELRRH	177	Dehydrogenase/reductase SDR family member 1
Q3TVU9-GLRGHYLCSVYGARL-130	Absent	Absent	Absent	Present	F	Q3TVU9	GLRGHYLCSVYGARL	130	Dehydrogenase/reductase SDR family member 1
Q3TVU9-GRCVPVVCDSSQESE-63	Absent	Present	Absent	Present	K	Q3TVU9	GRCVPVVCDSSQESE	63	Dehydrogenase/reductase SDR family member 1
Q3TVU9-RGIALQLCKAGATVY-28	Absent	Present	Absent	Present	K	Q3TVU9	RGIALQLCKAGATVY	28	Dehydrogenase/reductase SDR family member 1
Q3TVU9-SGKVLPSCDLARRYG-256	Absent	Absent	Absent	Present	F	Q3TVU9	SGKVLPSCDLARRYG	256	Dehydrogenase/reductase SDR family member 1
Q3TVU9-SPEMSGKCVVALATD-235	Absent	Present	Absent	Present	K	Q3TVU9	SPEMSGKCVVALATD	235	Dehydrogenase/reductase SDR family member 1
Q3TVV6-GVSKGKVCFEMKVTE-311	Absent	Absent	Absent	Present	F	Q3TVV6	GVSKGKVCFEMKVTE	311	Heterogeneous nuclear ribonucleoprotein U
Q3TVV6-LLQRAPQCLGKFIEI-538	Absent	Absent	Absent	Present	F	Q3TVV6	LLQRAPQCLGKFIEI	538	Heterogeneous nuclear ribonucleoprotein U
Q3TVV6-RGIKTCNCETEDYGE-367	Absent	Absent	Absent	Present	F	Q3TVV6	RGIKTCNCETEDYGE	367	Heterogeneous nuclear ribonucleoprotein U
Q3TVV6-SLRGIKTCNCETEDY-365	Absent	Absent	Absent	Present	F	Q3TVV6	SLRGIKTCNCETEDY	365	Heterogeneous nuclear ribonucleoprotein U
Q3TVV6-YFPIPEDCTFIQNVP-449	Absent	Present	Absent	Present	K	Q3TVV6	YFPIPEDCTFIQNVP	449	Heterogeneous nuclear ribonucleoprotein U
Q3TW51-EQNRLSECEEQAKAS-152	Absent	Present	Absent	Present	K	Q3TW51	EQNRLSECEEQAKAS	152	Staphylococcal nuclease domain-containing protein (EC 3.1.31.1)
Q3TW51-KLIGKEVCFTIENKT-96	Absent	Absent	Absent	Present	F	Q3TW51	KLIGKEVCFTIENKT	96	Staphylococcal nuclease domain-containing protein (EC 3.1.31.1)
Q3TW51-RDIQNTQCLLNVEHL-826	Absent	Absent	Absent	Present	F	Q3TW51	RDIQNTQCLLNVEHL	826	Staphylococcal nuclease domain-containing protein (EC 3.1.31.1)
Q3TW51-VEHLSASCPHVTLQF-837	Absent	Absent	Absent	Present	F	Q3TW51	VEHLSASCPHVTLQF	837	Staphylococcal nuclease domain-containing protein (EC 3.1.31.1)
Q3TW51-VKMVLSGCAIIVRGQ-31	Absent	Absent	Absent	Present	F	Q3TW51	VKMVLSGCAIIVRGQ	31	Staphylococcal nuclease domain-containing protein (EC 3.1.31.1)
Q3TWJ4-EEIGPSICRHNPVFG-408	Absent	Absent	Absent	Present	F	Q3TWJ4	EEIGPSICRHNPVFG	408	Actin-related protein 3 (Actin-like protein 3)
Q3TWJ4-EGYVIGSCIKHIPIA-189	Absent	Absent	Absent	Present	F	Q3TWJ4	EGYVIGSCIKHIPIA	189	Actin-related protein 3 (Actin-like protein 3)
Q3TWJ4-KERYSYVCPDLVKEF-235	Absent	Absent	Absent	Present	F	Q3TWJ4	KERYSYVCPDLVKEF	235	Actin-related protein 3 (Actin-like protein 3)
Q3TWJ4-LPACVVDCGTGYTKL-12	Absent	Absent	Absent	Present	F	Q3TWJ4	LPACVVDCGTGYTKL	12	Actin-related protein 3 (Actin-like protein 3)
Q3TWJ4-MAGRLPACVVDCGTG-8	Absent	Absent	Absent	Present	F	Q3TWJ4	MAGRLPACVVDCGTG	8	Actin-related protein 3 (Actin-like protein 3)
Q3TWT2-HHVPLSRCALSSVDI-88	Absent	Present	Absent	Absent	C	Q3TWT2	HHVPLSRCALSSVDI	88	Protein MEMO1 (Mediator of ErbB2-driven cell motility 1)
Q3TWT5-GKKSGEGCVITRERK-291	Absent	Absent	Absent	Present	F	Q3TWT5	GKKSGEGCVITRERK	291	Acid ceramidase (EC 3.5.1.23)
Q3TWV0-RQVQSLTCEVDALKG-328	Absent	Absent	Absent	Present	F	Q3TWV0	RQVQSLTCEVDALKG	328	Vimentin
Q3TXD3-LTLRVRACGLNFADL-99	Absent	Absent	Absent	Present	F	Q3TXD3	LTLRVRACGLNFADL	99	Enoyl reductase (ER) domain-containing protein
Q3TXD3-VSAPPLRCLVLTGFG-63	Absent	Present	Absent	Present	K	Q3TXD3	VSAPPLRCLVLTGFG	63	Enoyl reductase (ER) domain-containing protein
Q3TXJ4-GIVFLVDCADHSRLM-102	Absent	Absent	Absent	Present	F	Q3TXJ4	GIVFLVDCADHSRLM	102	GTP-binding protein SAR1a
Q3TXS7-DALIESLCRDKDPIL-571	Absent	Present	Absent	Present	K	Q3TXS7	DALIESLCRDKDPIL	571	26S proteasome non-ATPase regulatory subunit 1 (26S proteasome regulatory subunit RPN2) (26S proteasome regulatory subunit S1)
Q3TXS7-DAVRNSVCHTATVIA-365	Absent	Absent	Absent	Present	F	Q3TXS7	DAVRNSVCHTATVIA	365	26S proteasome non-ATPase regulatory subunit 1 (26S proteasome regulatory subunit RPN2) (26S proteasome regulatory subunit S1)
Q3TXS7-IANSFMHCGTTSDQF-378	Absent	Absent	Absent	Present	F	Q3TXS7	IANSFMHCGTTSDQF	378	26S proteasome non-ATPase regulatory subunit 1 (26S proteasome regulatory subunit RPN2) (26S proteasome regulatory subunit S1)
Q3TXS7-IDHYTKQCVENADLP-112	Absent	Absent	Absent	Present	F	Q3TXS7	IDHYTKQCVENADLP	112	26S proteasome non-ATPase regulatory subunit 1 (26S proteasome regulatory subunit RPN2) (26S proteasome regulatory subunit S1)
Q3TXS7-LFRTPEQCPSVVSLL-633	Absent	Absent	Absent	Present	F	Q3TXS7	LFRTPEQCPSVVSLL	633	26S proteasome non-ATPase regulatory subunit 1 (26S proteasome regulatory subunit RPN2) (26S proteasome regulatory subunit S1)
Q3TXS7-VETIIAKCIDHYTKQ-104	Absent	Absent	Absent	Present	F	Q3TXS7	VETIIAKCIDHYTKQ	104	26S proteasome non-ATPase regulatory subunit 1 (26S proteasome regulatory subunit RPN2) (26S proteasome regulatory subunit S1)
Q3TXS7-VLSMTETCRYQPFKP-898	Absent	Absent	Absent	Present	F	Q3TXS7	VLSMTETCRYQPFKP	898	26S proteasome non-ATPase regulatory subunit 1 (26S proteasome regulatory subunit RPN2) (26S proteasome regulatory subunit S1)
Q3TXV1-ANTLVDVCAYAGSGN-598	Absent	Absent	Absent	Present	F	Q3TXV1	ANTLVDVCAYAGSGN	598	26S proteasome non-ATPase regulatory subunit 2
Q3TXV1-ENSALLRCALGVFRK-251	Absent	Absent	Absent	Present	F	Q3TXV1	ENSALLRCALGVFRK	251	26S proteasome non-ATPase regulatory subunit 2
Q3TXV1-KSGALLACGIVNSGV-448	Absent	Absent	Absent	Present	F	Q3TXV1	KSGALLACGIVNSGV	448	26S proteasome non-ATPase regulatory subunit 2
Q3TXV1-NSGVRNECDPALALL-459	Absent	Absent	Absent	Present	F	Q3TXV1	NSGVRNECDPALALL	459	26S proteasome non-ATPase regulatory subunit 2
Q3TYK4-FERVLGPCSDILKRN-491	Absent	Absent	Absent	Present	F	Q3TYK4	FERVLGPCSDILKRN	491	cAMP-dependent protein kinase type I-alpha regulatory subunit
Q3TZP3-PQGGPVLCRDEMEEW-261	Absent	Absent	Absent	Present	F	Q3TZP3	PQGGPVLCRDEMEEW	261	Metastasis-associated protein MTA2
Q3U011-QNVTEEECLEKIRLF-176	Absent	Absent	Absent	Present	F	Q3U011	QNVTEEECLEKIRLF	176	Glycolipid transfer protein
Q3U026-ERHLDLRCWVALGAR-599	Absent	Present	Absent	Absent	C	Q3U026	ERHLDLRCWVALGAR	599	Mannosyl-oligosaccharide glucosidase (EC 3.2.1.106)
Q3U026-PPKLRHTCEQGDGVG-136	Absent	Absent	Absent	Present	F	Q3U026	PPKLRHTCEQGDGVG	136	Mannosyl-oligosaccharide glucosidase (EC 3.2.1.106)
Q3U057-LETRAVECEEGSEDD-655	Absent	Absent	Absent	Present	F	Q3U057	LETRAVECEEGSEDD	655	Cleavage and polyadenylation specificity factor subunit 3
Q3U0B3-GTLIPYRCDLSNEED-69	Absent	Absent	Absent	Present	F	Q3U0B3	GTLIPYRCDLSNEED	69	Dehydrogenase/reductase SDR family member 11 (17-beta-hydroxysteroid dehydrogenase) (3-beta-hydroxysteroid 3-dehydrogenase) (EC 1.1.1.270) (Estradiol 17-beta-dehydrogenase) (EC 1.1.1.62) (Short-chain dehydrogenase/reductase family 24C member 1)
Q3U0B3-IEELAAECKSAGYPG-55	Absent	Present	Absent	Present	K	Q3U0B3	IEELAAECKSAGYPG	55	Dehydrogenase/reductase SDR family member 11 (17-beta-hydroxysteroid dehydrogenase) (3-beta-hydroxysteroid 3-dehydrogenase) (EC 1.1.1.270) (Estradiol 17-beta-dehydrogenase) (EC 1.1.1.62) (Short-chain dehydrogenase/reductase family 24C member 1)
Q3U111-ILNDEIYCPPETAVL-196	Absent	Absent	Absent	Present	F	Q3U111	ILNDEIYCPPETAVL	196	Radixin
Q3U199-NLVSPLDCEVDAQEG-504	Absent	Absent	Absent	Present	F	Q3U199	NLVSPLDCEVDAQEG	504	Cytosol aminopeptidase domain-containing protein
Q3U1C2-AVKRQGRCDTYATEF-206	Absent	Absent	Absent	Present	F	Q3U1C2	AVKRQGRCDTYATEF	206	RuvB-like helicase (EC 3.6.4.12)
Q3U1C2-EVTELTPCETENPMG-141	Absent	Absent	Absent	Present	F	Q3U1C2	EVTELTPCETENPMG	141	RuvB-like helicase (EC 3.6.4.12)
Q3U1J4-IGIIDPECRMIGLRL-128	Absent	Present	Absent	Present	K	Q3U1J4	IGIIDPECRMIGLRL	128	DNA damage-binding protein 1 (DDB p127 subunit) (Damage-specific DNA-binding protein 1) (UV-damaged DNA-binding factor)
Q3U1N0-QPAKADQCYEDVRVS-24	Absent	Absent	Absent	Present	F	Q3U1N0	QPAKADQCYEDVRVS	24	Coronin
Q3U1N0-TTWDSGFCAVNPKFM-40	Absent	Absent	Absent	Present	F	Q3U1N0	TTWDSGFCAVNPKFM	40	Coronin
Q3U1Q4-LKVLNEECDQNWYKA-32	Absent	Absent	Absent	Present	F	Q3U1Q4	LKVLNEECDQNWYKA	32	Growth factor receptor-bound protein 2
Q3U281-GIVFLVDCADHERLL-102	Absent	Absent	Absent	Present	F	Q3U281	GIVFLVDCADHERLL	102	GTP-binding protein SAR1b
Q3U2P1-DERIFAMCQVKSQPL-925	Absent	Absent	Absent	Present	F	Q3U2P1	DERIFAMCQVKSQPL	925	Protein transport protein Sec24A (SEC24-related protein A)
Q3U2P1-EDIQKLNCNPELFRC-378	Absent	Absent	Absent	Present	F	Q3U2P1	EDIQKLNCNPELFRC	378	Protein transport protein Sec24A (SEC24-related protein A)
Q3U2P1-MLWVGRNCSQNFLSQ-997	Absent	Absent	Absent	Present	F	Q3U2P1	MLWVGRNCSQNFLSQ	997	Protein transport protein Sec24A (SEC24-related protein A)
Q3U2X5-DIRKRKICELYAKVL-374	Absent	Absent	Absent	Present	F	Q3U2X5	DIRKRKICELYAKVL	374	Amine oxidase (EC 1.4.3.-)
Q3U2X5-LNHEHYECKYVISAI-266	Absent	Absent	Absent	Present	F	Q3U2X5	LNHEHYECKYVISAI	266	Amine oxidase (EC 1.4.3.-)
Q3U3C2-PIPEPDGCKSGINCP-93	Absent	Absent	Absent	Present	F	Q3U3C2	PIPEPDGCKSGINCP	93	NPC intracellular cholesterol transporter 2 (Epididymal secretory protein E1)
Q3U3G2-PDYICPRCESGFIEE-32	Absent	Present	Absent	Absent	C	Q3U3G2	PDYICPRCESGFIEE	32	RING-type E3 ubiquitin transferase (EC 2.3.2.27)
Q3U3G8-NSHLDKDCGELILQR-195	Absent	Absent	Absent	Present	F	Q3U3G8	NSHLDKDCGELILQR	195	Serine hydrolase-like
Q3U3J1-QMPVHYGCKERHFVT-198	Absent	Absent	Absent	Present	F	Q3U3J1	QMPVHYGCKERHFVT	198	2-oxoisovalerate dehydrogenase subunit alpha (EC 1.2.4.4) (Branched-chain alpha-keto acid dehydrogenase E1 component alpha chain)
Q3U3R4-WEDYEFKCKPGDPWR-445	Absent	Absent	Present	Absent	D	Q3U3R4	WEDYEFKCKPGDPWR	445	Lipase maturation factor 1 (Transmembrane protein 112)
Q3U4H0-LRNIELICQENEGEN-228	Absent	Present	Absent	Present	K	Q3U4H0	LRNIELICQENEGEN	228	Microtubule-associated protein RP/EB family member 1 (APC-binding protein EB1) (End-binding protein 1)
Q3U4P0-TTIGVFLCGPEALAE-537	Absent	Absent	Absent	Present	F	Q3U4P0	TTIGVFLCGPEALAE	537	Cytochrome b-245 heavy chain (CGD91-phox) (Cytochrome b(558) subunit beta) (Heme-binding membrane glycoprotein gp91phox) (Neutrophil cytochrome b 91 kDa polypeptide) (gp91-1) (gp91-phox) (p22 phagocyte B-cytochrome)
Q3U4U6-DCKDPKACTILLRGA-372	Absent	Absent	Absent	Present	F	Q3U4U6	DCKDPKACTILLRGA	372	T-complex protein 1 subunit gamma
Q3U4U6-GGIIEDSCVLRGVMI-213	Absent	Present	Absent	Present	K	Q3U4U6	GGIIEDSCVLRGVMI	213	T-complex protein 1 subunit gamma
Q3U4U6-LQDAMQVCRNVLLDP-398	Absent	Absent	Absent	Present	F	Q3U4U6	LQDAMQVCRNVLLDP	398	T-complex protein 1 subunit gamma
Q3U4U6-PRTLIQNCGASTIRL-455	Absent	Absent	Absent	Present	F	Q3U4U6	PRTLIQNCGASTIRL	455	T-complex protein 1 subunit gamma
Q3U4U6-SRWSSLACNIALDAV-173	Absent	Absent	Absent	Present	F	Q3U4U6	SRWSSLACNIALDAV	173	T-complex protein 1 subunit gamma
Q3U518-KYEQGTGCWQGPNRS-464	Absent	Absent	Present	Present	E	Q3U518	KYEQGTGCWQGPNRS	464	Glucosidase 2 subunit beta
Q3U561-FQMKKVLCLAVAVGH-164	Absent	Absent	Absent	Present	F	Q3U561	FQMKKVLCLAVAVGH	164	Ribosomal protein
Q3U561-PRPKFSVCVLGDQQH-66	Absent	Present	Absent	Present	K	Q3U561	PRPKFSVCVLGDQQH	66	Ribosomal protein
Q3U561-VLGDQQHCDEAKAVD-74	Absent	Present	Absent	Present	K	Q3U561	VLGDQQHCDEAKAVD	74	Ribosomal protein
Q3U5Q7-ARAVLEECTSFIPEA-226	Absent	Absent	Absent	Present	F	Q3U5Q7	ARAVLEECTSFIPEA	226	UMP-CMP kinase 2, mitochondrial (EC 2.7.4.14) (Nucleoside-diphosphate kinase) (EC 2.7.4.6) (Thymidylate kinase LPS-inducible member) (TYKi)
Q3U6B1-LSLNFSECHTKIRHV-141	Absent	Absent	Absent	Present	F	Q3U6B1	LSLNFSECHTKIRHV	141	Ras GTPase-activating protein-binding protein 2
Q3U6C7-IFGGIMRCDVIAQGI-391	Absent	Present	Absent	Absent	C	Q3U6C7	IFGGIMRCDVIAQGI	391	Succinate-CoA ligase subunit beta (EC 6.2.1.-)
Q3U6C7-SGLKILACDDLDEAA-437	Absent	Present	Absent	Present	K	Q3U6C7	SGLKILACDDLDEAA	437	Succinate-CoA ligase subunit beta (EC 6.2.1.-)
Q3U6Q5-RMPRMENCPDELYDI-447	Absent	Absent	Absent	Present	F	Q3U6Q5	RMPRMENCPDELYDI	447	Tyrosine-protein kinase (EC 2.7.10.2)
Q3U741-FVETKRRCDDLTRRM-352	Absent	Absent	Absent	Present	F	Q3U741	FVETKRRCDDLTRRM	352	RNA helicase (EC 3.6.4.13)
Q3U741-GKTNLRRCTYLVLDE-240	Absent	Present	Absent	Present	K	Q3U741	GKTNLRRCTYLVLDE	240	RNA helicase (EC 3.6.4.13)
Q3U7N2-EDTIKTECPNTNEGK-161	Absent	Absent	Absent	Present	F	Q3U7N2	EDTIKTECPNTNEGK	161	MICOS complex subunit MIC60 (Mitofilin)
Q3U7N2-VEAIRVNCSDNEFTQ-586	Absent	Absent	Absent	Present	F	Q3U7N2	VEAIRVNCSDNEFTQ	586	MICOS complex subunit MIC60 (Mitofilin)
Q3U7Z6-AGYEFDICFTSVQKR-55	Absent	Absent	Absent	Present	F	Q3U7Z6	AGYEFDICFTSVQKR	55	Phosphoglycerate mutase (EC 5.4.2.11) (EC 5.4.2.4)
Q3U7Z6-TEDQLPSCESLKDTI-153	Absent	Present	Absent	Present	K	Q3U7Z6	TEDQLPSCESLKDTI	153	Phosphoglycerate mutase (EC 5.4.2.11) (EC 5.4.2.4)
Q3U890-LDGMFAVCGVPDSKF-224	Absent	Absent	Absent	Present	F	Q3U890	LDGMFAVCGVPDSKF	224	Histidine--tRNA ligase, cytoplasmic (EC 6.1.1.21) (Histidyl-tRNA synthetase)
Q3U893-SVSLQHFCGGDLSTP-199	Absent	Absent	Absent	Present	F	Q3U893	SVSLQHFCGGDLSTP	199	C2 domain-containing protein
Q3U8D2-AHDLALACKLDYDED-208	Absent	Present	Absent	Present	K	Q3U8D2	AHDLALACKLDYDED	208	STI1 domain-containing protein
Q3U8F5-AKMVQQCCTYVEEIT-109	Absent	Absent	Absent	Present	F	Q3U8F5	AKMVQQCCTYVEEIT	109	PCI domain-containing protein
Q3U8F5-ILEQMRLCLAVKDYI-193	Absent	Absent	Absent	Present	F	Q3U8F5	ILEQMRLCLAVKDYI	193	PCI domain-containing protein
Q3U8F5-LVAAVKMCYEAKEWD-74	Absent	Absent	Absent	Present	F	Q3U8F5	LVAAVKMCYEAKEWD	74	PCI domain-containing protein
Q3U8F5-RAIYDTPCIQAESDK-255	Absent	Absent	Absent	Present	F	Q3U8F5	RAIYDTPCIQAESDK	255	PCI domain-containing protein
Q3U8F5-VAKMVQQCCTYVEEI-108	Absent	Absent	Absent	Present	F	Q3U8F5	VAKMVQQCCTYVEEI	108	PCI domain-containing protein
Q3U8F5-VDQRLPECEKLAKEG-31	Absent	Absent	Absent	Present	F	Q3U8F5	VDQRLPECEKLAKEG	31	PCI domain-containing protein
Q3U8X1-VDLIMKTCFSPNRVI-260	Absent	Absent	Absent	Present	F	Q3U8X1	VDLIMKTCFSPNRVI	260	Eukaryotic translation initiation factor 3 subunit F (eIF3f) (Eukaryotic translation initiation factor 3 subunit 5) (eIF-3-epsilon) (eIF3 p47)
Q3U8Y1-ASLARASCGTEGFRN-109	Absent	Absent	Absent	Present	F	Q3U8Y1	ASLARASCGTEGFRN	109	Mitochondrial ribosomal protein S11
Q3U944-ATQALASCQRDFRNK-198	Present	Absent	Absent	Absent	A	Q3U944	ATQALASCQRDFRNK	198	L-type lectin-like domain-containing protein
Q3U9A8-PPQIFNECQYRGDYD-73	Absent	Absent	Absent	Present	F	Q3U9A8	PPQIFNECQYRGDYD	73	SH3 domain-binding glutamic acid-rich-like protein
Q3UA17-ESKYCGLCDSIVTIY-163	Absent	Absent	Absent	Present	F	Q3UA17	ESKYCGLCDSIVTIY	163	Mitochondrial carrier homolog 2
Q3UA17-IGRESKYCGLCDSIV-160	Absent	Absent	Absent	Present	F	Q3UA17	IGRESKYCGLCDSIV	160	Mitochondrial carrier homolog 2
Q3UA17-TGLTPRLCSGVLGTV-79	Absent	Absent	Absent	Present	F	Q3UA17	TGLTPRLCSGVLGTV	79	Mitochondrial carrier homolog 2
Q3UA17-VPCGKTYCYDLRMLI-296	Absent	Absent	Absent	Present	F	Q3UA17	VPCGKTYCYDLRMLI	296	Mitochondrial carrier homolog 2
Q3UAG2-FKSAVDNCQDSWRRV-402	Absent	Present	Absent	Present	K	Q3UAG2	FKSAVDNCQDSWRRV	402	6-phosphogluconate dehydrogenase, decarboxylating (EC 1.1.1.44)
Q3UAG2-GEAVFARCLSSLKEE-289	Absent	Absent	Absent	Present	F	Q3UAG2	GEAVFARCLSSLKEE	289	6-phosphogluconate dehydrogenase, decarboxylating (EC 1.1.1.44)
Q3UAG2-KVGTGEPCCDWVGDE-170	Absent	Present	Absent	Present	K	Q3UAG2	KVGTGEPCCDWVGDE	170	6-phosphogluconate dehydrogenase, decarboxylating (EC 1.1.1.44)
Q3UAG2-VGTGEPCCDWVGDEG-171	Absent	Present	Absent	Present	K	Q3UAG2	VGTGEPCCDWVGDEG	171	6-phosphogluconate dehydrogenase, decarboxylating (EC 1.1.1.44)
Q3UB60-AENFRALCTGEKGTG-52	Absent	Absent	Absent	Present	F	Q3UB60	AENFRALCTGEKGTG	52	peptidylprolyl isomerase (EC 5.2.1.8)
Q3UBN8-GCKKWDTCAPEVILH-249	Absent	Present	Absent	Present	K	Q3UBN8	GCKKWDTCAPEVILH	249	3'(2'),5'-bisphosphate nucleotidase 1 (EC 3.1.3.7) (Bisphosphate 3'-nucleotidase 1)
Q3UBN8-KAGTIVRCVIAEGDL-28	Absent	Present	Absent	Present	K	Q3UBN8	KAGTIVRCVIAEGDL	28	3'(2'),5'-bisphosphate nucleotidase 1 (EC 3.1.3.7) (Bisphosphate 3'-nucleotidase 1)
Q3UBN8-RLVQMSICSSLARKF-59	Absent	Absent	Absent	Present	F	Q3UBN8	RLVQMSICSSLARKF	59	3'(2'),5'-bisphosphate nucleotidase 1 (EC 3.1.3.7) (Bisphosphate 3'-nucleotidase 1)
Q3UBN8-SNQLVTDCISAMNPD-206	Absent	Present	Absent	Present	K	Q3UBN8	SNQLVTDCISAMNPD	206	3'(2'),5'-bisphosphate nucleotidase 1 (EC 3.1.3.7) (Bisphosphate 3'-nucleotidase 1)
Q3UBN8-YVFASPGCKKWDTCA-243	Absent	Absent	Absent	Present	F	Q3UBN8	YVFASPGCKKWDTCA	243	3'(2'),5'-bisphosphate nucleotidase 1 (EC 3.1.3.7) (Bisphosphate 3'-nucleotidase 1)
Q3UC14-DAPRWDQCTFLGRVK-18	Absent	Absent	Absent	Present	F	Q3UC14	DAPRWDQCTFLGRVK	18	Sidoreflexin
Q3UC67-ADIPVVICDTPQKAT-185	Absent	Present	Absent	Present	K	Q3UC67	ADIPVVICDTPQKAT	185	Long-chain-fatty-acid--CoA ligase (EC 6.2.1.15) (EC 6.2.1.3) (Acyl-CoA synthetase) (Long-chain acyl-CoA synthetase)
Q3UC67-AVSDNGPCLGYRKPN-93	Absent	Present	Absent	Present	K	Q3UC67	AVSDNGPCLGYRKPN	93	Long-chain-fatty-acid--CoA ligase (EC 6.2.1.15) (EC 6.2.1.3) (Acyl-CoA synthetase) (Long-chain acyl-CoA synthetase)
[truncated: 2,261 more rows]
