# Supplementary material for: Cysteine redoxome landscape in the liver of male mice fed a high-fat high-sucrose diet
Source: J Biol Chem. 2025 Sep 16;301(10):110730. doi: 10.1016/j.jbc.2025.110730 (PMC12547247; doi:10.1016/j.jbc.2025.110730)
Supplement: Supplementary Table 15 [file mmc16.xlsx]

## Sheet: KEGG pathways in dynamic cystei
Supplementary Table 8. KEGG pathways in dynamic cysteine residues
KEGG	Name	Function	Ensembl	Protein Name	Gene Name	Uniprot	Query	Term frequency within the dataset (%)	Term frequency within the genome (%)	P-value (fdr)	Parents term
KEGG:01100	Metabolic pathways	Metabolic pathways	ENSMUSG00000010651 ENSMUSG00000036880 ENSMUSG00000026003 ENSMUSG00000022477 ENSMUSG00000074207 ENSMUSG00000027597 ENSMUSG00000048087 ENSMUSG00000028792 ENSMUSG00000053644 ENSMUSG00000028307 ENSMUSG00000076441 ENSMUSG00000046598 ENSMUSG00000074768 ENSMUSG00000027187 ENSMUSG00000024039 ENSMUSG00000025991 ENSMUSG00000025479 ENSMUSG00000032350 ENSMUSG00000028124 ENSMUSG00000026473 ENSMUSG00000063856 …	'Uncharacterized protein'; '3-ketoacyl-CoA thiolase, mitochondrial'; 'Long-chain specific acyl-CoA dehydrogenase, mitochondrial'; 'Aconitate hydratase, mitochondrial'; 'Alcohol dehydrogenase 1'; 'Adenosylhomocysteinase'; 'Adenylate kinase 2, mitochondrial'; 'Alpha-aminoadipic semialdehyde dehydrogenase'; 'Fructose-bisphosphate aldolase B'; 'Argininosuccinate synthase'; 'D-beta-hydroxybutyrate deh…	Acaa1b Acaa2 Acadl Aco2 Adh1 Ahcy Ak2 Aldh7a1 Aldob Ass1 Bdh1 Bhmt Cat Cbs Cps1 Cyp2e1 Gclc Gclm Glul Gpx1 Gstm1 Hadha Hibadh Hmgcs2 Idh1 Ldhb Ldhd Mgst1 Pah Prdx6 Prodh Selenbp1 Selenbp2 Suclg2 Tkfc Tst	Q3UKM0 Q8BWT1 A0A0R4J083 Q99KI0 P00329 Q3TF14 Q9WTP6 Q9DBF1 Q91Y97 P16460 Q80XN0 O35490 P24270 Q91WT9 Q8C196 Q05421 P97494 Q3T9P2 P15105 P11352 P10649 Q8BMS1 Q99L13 P54869 Q8C338 A0A6I8MX27 Q7TNG8 E9QJW0 P16331 Q6GT24 Q9WU79 P17563 A0A0R4J135 Q9Z2I8 Q8VC30 P52196	Q3UKM0 Q8BWT1 A0A0R4J083 Q99KI0 P00329 Q3TF14 Q9WTP6 Q9DBF1 Q91Y97 P16460 Q80XN0 O35490 P24270 Q91WT9 Q8C196 Q05421 P97494 Q3T9P2 P15105 P11352 P10649 Q8BMS1 Q99L13 P54869 Q8C338 A0A6I8MX27 Q7TNG8 E9QJW0 P16331 Q6GT24 Q9WU79 P17563 A0A0R4J135 Q9Z2I8 Q8VC30 P52196	44.58 37/83	2.29 37/1616	9.47619e-07	KEGG:00000
KEGG:00270	Cysteine and methionine metabolism	Cysteine and methionine metabolism	ENSMUSG00000027597 ENSMUSG00000048087 ENSMUSG00000074768 ENSMUSG00000024039 ENSMUSG00000032350 ENSMUSG00000028124 ENSMUSG00000030246 ENSMUSG00000044986	'Adenosylhomocysteinase'; 'Betaine--homocysteine S-methyltransferase 1'; 'Cystathionine beta-synthase'; 'Glutamate--cysteine ligase catalytic subunit'; 'GCS light chain'; 'L-lactate dehydrogenase'; 'Thiosulfate sulfurtransferase'	Ahcy Bhmt Cbs Gclc Gclm Ldhb Tst	Q3TF14 O35490 Q91WT9 P97494 Q3T9P2 A0A6I8MX27 P52196	Q3TF14 O35490 Q91WT9 P97494 Q3T9P2 A0A6I8MX27 P52196	9.64 8/83	14.81 8/54	1.61018e-06	KEGG:00000
KEGG:01230	Biosynthesis of amino acids	Biosynthesis of amino acids	ENSMUSG00000022477 ENSMUSG00000028307 ENSMUSG00000076441 ENSMUSG00000024039 ENSMUSG00000025991 ENSMUSG00000026473 ENSMUSG00000025950 ENSMUSG00000020051	'Aconitate hydratase, mitochondrial'; 'Fructose-bisphosphate aldolase B'; 'Argininosuccinate synthase'; 'Cystathionine beta-synthase'; 'Carbamoyl-phosphate synthase'; 'Glutamine synthetase'; 'Isocitrate dehydrogenase'; 'Phenylalanine-4-hydroxylase'	Aco2 Aldob Ass1 Cbs Cps1 Glul Idh1 Pah	Q99KI0 Q91Y97 P16460 Q91WT9 Q8C196 P15105 Q8C338 P16331	Q99KI0 Q91Y97 P16460 Q91WT9 Q8C196 P15105 Q8C338 P16331	9.64 8/83	10.26 8/78	2.0362e-05	KEGG:00000
KEGG:00480	Glutathione metabolism	Glutathione metabolism	ENSMUSG00000032350 ENSMUSG00000028124 ENSMUSG00000063856 ENSMUSG00000058135 ENSMUSG00000025950 ENSMUSG00000008540 ENSMUSG00000026701	'Glutamate--cysteine ligase catalytic subunit'; 'GCS light chain'; 'Glutathione peroxidase 1'; 'Glutathione S-transferase Mu 1'; 'Isocitrate dehydrogenase'; 'Microsomal glutathione S-transferase 1'; 'Peroxiredoxin-6'	Gclc Gclm Gpx1 Gstm1 Idh1 Mgst1 Prdx6	P97494 Q3T9P2 P11352 P10649 Q8C338 E9QJW0 Q6GT24	P97494 Q3T9P2 P11352 P10649 Q8C338 E9QJW0 Q6GT24	8.43 7/83	9.72 7/72	0.000122198	KEGG:00000
KEGG:00071	Fatty acid degradation	Fatty acid degradation	ENSMUSG00000010651 ENSMUSG00000036880 ENSMUSG00000026003 ENSMUSG00000074207 ENSMUSG00000053644 ENSMUSG00000025745	'Uncharacterized protein'; '3-ketoacyl-CoA thiolase, mitochondrial'; 'Long-chain specific acyl-CoA dehydrogenase, mitochondrial'; 'Alcohol dehydrogenase 1'; 'Alpha-aminoadipic semialdehyde dehydrogenase'; 'Trifunctional enzyme subunit alpha, mitochondrial'	Acaa1b Acaa2 Acadl Adh1 Aldh7a1 Hadha	Q3UKM0 Q8BWT1 A0A0R4J083 P00329 Q9DBF1 Q8BMS1	Q3UKM0 Q8BWT1 A0A0R4J083 P00329 Q9DBF1 Q8BMS1	7.23 6/83	11.54 6/52	0.000187922	KEGG:00000
KEGG:00280	Valine, leucine and isoleucine degradation	Valine, leucine and isoleucine degradation	ENSMUSG00000010651 ENSMUSG00000036880 ENSMUSG00000053644 ENSMUSG00000025745 ENSMUSG00000029776 ENSMUSG00000027875	'Uncharacterized protein'; '3-ketoacyl-CoA thiolase, mitochondrial'; 'Alpha-aminoadipic semialdehyde dehydrogenase'; 'Trifunctional enzyme subunit alpha, mitochondrial'; '3-hydroxyisobutyrate dehydrogenase, mitochondrial'; 'Hydroxymethylglutaryl-CoA synthase, mitochondrial'	Acaa1b Acaa2 Aldh7a1 Hadha Hibadh Hmgcs2	Q3UKM0 Q8BWT1 Q9DBF1 Q8BMS1 Q99L13 P54869	Q3UKM0 Q8BWT1 Q9DBF1 Q8BMS1 Q99L13 P54869	7.23 6/83	10.71 6/56	0.000242777	KEGG:00000
KEGG:05171	Coronavirus disease - COVID-19	Coronavirus disease - COVID-19	ENSMUSG00000024164 ENSMUSG00000028001 ENSMUSG00000033831 ENSMUSG00000071415 ENSMUSG00000098274 ENSMUSG00000046364 ENSMUSG00000007892 ENSMUSG00000003429 ENSMUSG00000061983 ENSMUSG00000028495	'Complement C3'; 'Fibrinogen alpha chain'; 'Fibrinogen C-terminal domain-containing protein'; 'Large ribosomal subunit protein uL14'; 'Large ribosomal subunit protein eL24'; 'Large ribosomal subunit protein uL15'; 'Large ribosomal subunit protein P1'; 'Small ribosomal subunit protein uS17'; '40S ribosomal protein S12'; '40S ribosomal protein S6'	C3 Fga Fgb Rpl23 Rpl24 Rpl27a Rplp1 Rps11 Rps12 Rps6	P01027 E9PV24 Q3TGR2 P62830 Q3UW40 P14115 Q58E35 Q9DB79 A0A1W2P7A1 Q5BLK1	P01027 E9PV24 Q3TGR2 P62830 Q3UW40 P14115 Q58E35 Q9DB79 A0A1W2P7A1 Q5BLK1	12.05 10/83	4.12 10/243	0.00121137	KEGG:00000
KEGG:01200	Carbon metabolism	Carbon metabolism	ENSMUSG00000022477 ENSMUSG00000028307 ENSMUSG00000027187 ENSMUSG00000025991 ENSMUSG00000025950 ENSMUSG00000061838 ENSMUSG00000034371	'Aconitate hydratase, mitochondrial'; 'Fructose-bisphosphate aldolase B'; 'Catalase'; 'Carbamoyl-phosphate synthase'; 'Isocitrate dehydrogenase'; 'Succinate--CoA ligase'; 'Triokinase/FMN cyclase'	Aco2 Aldob Cat Cps1 Idh1 Suclg2 Tkfc	Q99KI0 Q91Y97 P24270 Q8C196 Q8C338 Q9Z2I8 Q8VC30	Q99KI0 Q91Y97 P24270 Q8C196 Q8C338 Q9Z2I8 Q8VC30	8.43 7/83	5.83 7/120	0.0017513	KEGG:00000
KEGG:00920	Sulfur metabolism	Sulfur metabolism	ENSMUSG00000068874 ENSMUSG00000068877 ENSMUSG00000044986	'Methanethiol oxidase'; 'Thiosulfate sulfurtransferase'	Selenbp1 Selenbp2 Tst	P17563 A0A0R4J135 P52196	P17563 A0A0R4J135 P52196	3.61 3/83	27.27 3/11	0.00181941	KEGG:00000
KEGG:04146	Peroxisome	Peroxisome	ENSMUSG00000010651 ENSMUSG00000027187 ENSMUSG00000036775 ENSMUSG00000025950 ENSMUSG00000028691 ENSMUSG00000024953	'Uncharacterized protein'; 'Catalase'; 'Peroxisomal 2,4-dienoyl-CoA reductase'; 'Isocitrate dehydrogenase'; 'Peroxiredoxin-1'; 'Peroxiredoxin-5, mitochondrial'	Acaa1b Cat Decr2 Idh1 Prdx1 Prdx5	Q3UKM0 P24270 Q3TR93 Q8C338 P35700 P99029	Q3UKM0 P24270 Q3TR93 Q8C338 P35700 P99029	7.23 6/83	6.90 6/87	0.00181941	KEGG:00000
KEGG:04216	Ferroptosis	Ferroptosis	ENSMUSG00000032350 ENSMUSG00000028124 ENSMUSG00000051695 ENSMUSG00000032554	'Glutamate--cysteine ligase catalytic subunit'; 'GCS light chain'; 'Poly'; 'Serotransferrin'	Gclc Gclm Pcbp1 Tf	P97494 Q3T9P2 P60335 Q921I1	P97494 Q3T9P2 P60335 Q921I1	4.82 4/83	10.00 4/40	0.00587652	KEGG:00000
KEGG:00620	Pyruvate metabolism	Pyruvate metabolism	ENSMUSG00000074207 ENSMUSG00000053644 ENSMUSG00000030246 ENSMUSG00000031958	'Alcohol dehydrogenase 1'; 'Alpha-aminoadipic semialdehyde dehydrogenase'; 'L-lactate dehydrogenase'; 'Probable D-lactate dehydrogenase, mitochondrial'	Adh1 Aldh7a1 Ldhb Ldhd	P00329 Q9DBF1 A0A6I8MX27 Q7TNG8	P00329 Q9DBF1 A0A6I8MX27 Q7TNG8	4.82 4/83	9.09 4/44	0.00778852	KEGG:00000
KEGG:00220	Arginine biosynthesis	Arginine biosynthesis	ENSMUSG00000076441 ENSMUSG00000025991 ENSMUSG00000026473	'Argininosuccinate synthase'; 'Carbamoyl-phosphate synthase'; 'Glutamine synthetase'	Ass1 Cps1 Glul	P16460 Q8C196 P15105	P16460 Q8C196 P15105	3.61 3/83	15.00 3/20	0.00827277	KEGG:00000
KEGG:03010	Ribosome	Ribosome	ENSMUSG00000071415 ENSMUSG00000098274 ENSMUSG00000046364 ENSMUSG00000007892 ENSMUSG00000003429 ENSMUSG00000061983 ENSMUSG00000028495	'Large ribosomal subunit protein uL14'; 'Large ribosomal subunit protein eL24'; 'Large ribosomal subunit protein uL15'; 'Large ribosomal subunit protein P1'; 'Small ribosomal subunit protein uS17'; '40S ribosomal protein S12'; '40S ribosomal protein S6'	Rpl23 Rpl24 Rpl27a Rplp1 Rps11 Rps12 Rps6	P62830 Q3UW40 P14115 Q58E35 Q9DB79 A0A1W2P7A1 Q5BLK1	P62830 Q3UW40 P14115 Q58E35 Q9DB79 A0A1W2P7A1 Q5BLK1	8.43 7/83	4.12 7/170	0.00846279	KEGG:00000
KEGG:04145	Phagosome	Phagosome	ENSMUSG00000024164 ENSMUSG00000003814 ENSMUSG00000061232 ENSMUSG00000072235 ENSMUSG00000043091 ENSMUSG00000026202 ENSMUSG00000058672	'Complement C3'; 'Calreticulin'; 'H-2 class I histocompatibility antigen, K-B alpha chain'; 'Tubulin alpha-1A chain'; 'Tubulin alpha chain'; 'Tubulin beta-2A chain'	C3 Calr H2-K1 Tuba1a Tuba1c Tuba4a Tubb2a	P01027 B2MWM9 P01901 P68369 Q3TIZ0 A0A0A0MQA5 Q7TMM9	P01027 B2MWM9 P01901 P68369 Q3TIZ0 A0A0A0MQA5 Q7TMM9	8.43 7/83	4.05 7/173	0.00875815	KEGG:00000
KEGG:03320	PPAR signaling pathway	PPAR signaling pathway	ENSMUSG00000010651 ENSMUSG00000026003 ENSMUSG00000054422 ENSMUSG00000027875 ENSMUSG00000028494	'Uncharacterized protein'; 'Long-chain specific acyl-CoA dehydrogenase, mitochondrial'; 'Fatty acid-binding protein, liver'; 'Hydroxymethylglutaryl-CoA synthase, mitochondrial'; 'Perilipin-2'	Acaa1b Acadl Fabp1 Hmgcs2 Plin2	Q3UKM0 A0A0R4J083 P12710 P54869 P43883	Q3UKM0 A0A0R4J083 P12710 P54869 P43883	6.02 5/83	5.62 5/89	0.0110554	KEGG:00000
KEGG:04610	Complement and coagulation cascades	Complement and coagulation cascades	ENSMUSG00000024164 ENSMUSG00000026365 ENSMUSG00000028001 ENSMUSG00000033831 ENSMUSG00000022875	'Complement C3'; 'Complement component factor h'; 'Fibrinogen alpha chain'; 'Fibrinogen C-terminal domain-containing protein'; 'Kininogen 1'	C3 Cfh Fga Fgb Kng1	P01027 E9Q8I0 E9PV24 Q3TGR2 A0A0R4J038	P01027 E9Q8I0 E9PV24 Q3TGR2 A0A0R4J038	6.02 5/83	5.38 5/93	0.0126725	KEGG:00000
KEGG:00650	Butanoate metabolism	Butanoate metabolism	ENSMUSG00000046598 ENSMUSG00000025745 ENSMUSG00000027875	'D-beta-hydroxybutyrate dehydrogenase, mitochondrial'; 'Trifunctional enzyme subunit alpha, mitochondrial'; 'Hydroxymethylglutaryl-CoA synthase, mitochondrial'	Bdh1 Hadha Hmgcs2	Q80XN0 Q8BMS1 P54869	Q80XN0 Q8BMS1 P54869	3.61 3/83	11.11 3/27	0.0146576	KEGG:00000
KEGG:05134	Legionellosis	Legionellosis	ENSMUSG00000024164 ENSMUSG00000037742 ENSMUSG00000071644 ENSMUSG00000025980	'Complement C3'; 'Elongation factor 1-alpha 1'; 'Elongation factor 1-gamma'; '60 kDa heat shock protein, mitochondrial'	C3 Eef1a1 Eef1g Hspd1	P01027 P10126 Q9D8N0 P63038	P01027 P10126 Q9D8N0 P63038	4.82 4/83	6.78 4/59	0.0149076	KEGG:00000
KEGG:01212	Fatty acid metabolism	Fatty acid metabolism	ENSMUSG00000010651 ENSMUSG00000036880 ENSMUSG00000026003 ENSMUSG00000025745	'Uncharacterized protein'; '3-ketoacyl-CoA thiolase, mitochondrial'; 'Long-chain specific acyl-CoA dehydrogenase, mitochondrial'; 'Trifunctional enzyme subunit alpha, mitochondrial'	Acaa1b Acaa2 Acadl Hadha	Q3UKM0 Q8BWT1 A0A0R4J083 Q8BMS1	Q3UKM0 Q8BWT1 A0A0R4J083 Q8BMS1	4.82 4/83	6.45 4/62	0.0170121	KEGG:00000
KEGG:00630	Glyoxylate and dicarboxylate metabolism	Glyoxylate and dicarboxylate metabolism	ENSMUSG00000022477 ENSMUSG00000027187 ENSMUSG00000026473	'Aconitate hydratase, mitochondrial'; 'Catalase'; 'Glutamine synthetase'	Aco2 Cat Glul	Q99KI0 P24270 P15105	Q99KI0 P24270 P15105	3.61 3/83	9.68 3/31	0.0179642	KEGG:00000
KEGG:00640	Propanoate metabolism	Propanoate metabolism	ENSMUSG00000025745 ENSMUSG00000030246 ENSMUSG00000061838	'Trifunctional enzyme subunit alpha, mitochondrial'; 'L-lactate dehydrogenase'; 'Succinate--CoA ligase'	Hadha Ldhb Suclg2	Q8BMS1 A0A6I8MX27 Q9Z2I8	Q8BMS1 A0A6I8MX27 Q9Z2I8	3.61 3/83	9.68 3/31	0.0179642	KEGG:00000
KEGG:00020	Citrate cycle (TCA cycle)	Citrate cycle (TCA cycle)	ENSMUSG00000022477 ENSMUSG00000025950 ENSMUSG00000061838	'Aconitate hydratase, mitochondrial'; 'Isocitrate dehydrogenase'; 'Succinate--CoA ligase'	Aco2 Idh1 Suclg2	Q99KI0 Q8C338 Q9Z2I8	Q99KI0 Q8C338 Q9Z2I8	3.61 3/83	9.38 3/32	0.0180549	KEGG:00000
KEGG:00010	Glycolysis / Gluconeogenesis	Glycolysis / Gluconeogenesis	ENSMUSG00000074207 ENSMUSG00000053644 ENSMUSG00000028307 ENSMUSG00000030246	'Alcohol dehydrogenase 1'; 'Alpha-aminoadipic semialdehyde dehydrogenase'; 'Fructose-bisphosphate aldolase B'; 'L-lactate dehydrogenase'	Adh1 Aldh7a1 Aldob Ldhb	P00329 Q9DBF1 Q91Y97 A0A6I8MX27	P00329 Q9DBF1 Q91Y97 A0A6I8MX27	4.82 4/83	6.06 4/66	0.0180549	KEGG:00000
KEGG:00982	Drug metabolism - cytochrome P450	Drug metabolism - cytochrome P450	ENSMUSG00000074207 ENSMUSG00000025479 ENSMUSG00000058135 ENSMUSG00000008540	'Alcohol dehydrogenase 1'; 'Cytochrome P450 2E1'; 'Glutathione S-transferase Mu 1'; 'Microsomal glutathione S-transferase 1'	Adh1 Cyp2e1 Gstm1 Mgst1	P00329 Q05421 P10649 E9QJW0	P00329 Q05421 P10649 E9QJW0	4.82 4/83	5.63 4/71	0.0223157	KEGG:00000
KEGG:00980	Metabolism of xenobiotics by cytochrome P450	Metabolism of xenobiotics by cytochrome P450	ENSMUSG00000074207 ENSMUSG00000025479 ENSMUSG00000058135 ENSMUSG00000008540	'Alcohol dehydrogenase 1'; 'Cytochrome P450 2E1'; 'Glutathione S-transferase Mu 1'; 'Microsomal glutathione S-transferase 1'	Adh1 Cyp2e1 Gstm1 Mgst1	P00329 Q05421 P10649 E9QJW0	P00329 Q05421 P10649 E9QJW0	4.82 4/83	5.41 4/74	0.0249045	KEGG:00000
KEGG:00250	Alanine, aspartate and glutamate metabolism	Alanine, aspartate and glutamate metabolism	ENSMUSG00000076441 ENSMUSG00000025991 ENSMUSG00000026473	'Argininosuccinate synthase'; 'Carbamoyl-phosphate synthase'; 'Glutamine synthetase'	Ass1 Cps1 Glul	P16460 Q8C196 P15105	P16460 Q8C196 P15105	3.61 3/83	7.89 3/38	0.0262707	KEGG:00000
KEGG:00260	Glycine, serine and threonine metabolism	Glycine, serine and threonine metabolism	ENSMUSG00000053644 ENSMUSG00000074768 ENSMUSG00000024039	'Alpha-aminoadipic semialdehyde dehydrogenase'; 'Betaine--homocysteine S-methyltransferase 1'; 'Cystathionine beta-synthase'	Aldh7a1 Bhmt Cbs	Q9DBF1 O35490 Q91WT9	Q9DBF1 O35490 Q91WT9	3.61 3/83	7.69 3/39	0.0272692	KEGG:00000
KEGG:05204	Chemical carcinogenesis - DNA adducts	Chemical carcinogenesis - DNA adducts	ENSMUSG00000025479 ENSMUSG00000058135 ENSMUSG00000008540 ENSMUSG00000030711	'Cytochrome P450 2E1'; 'Glutathione S-transferase Mu 1'; 'Microsomal glutathione S-transferase 1'; 'Sulfotransferase'	Cyp2e1 Gstm1 Mgst1 Sult1a1	Q05421 P10649 E9QJW0 E9QNL5	Q05421 P10649 E9QJW0 E9QNL5	4.82 4/83	4.76 4/84	0.0350193	KEGG:00000
KEGG:04210	Apoptosis	Apoptosis	ENSMUSG00000021939 ENSMUSG00000007891 ENSMUSG00000072235 ENSMUSG00000043091 ENSMUSG00000026202	'Cathepsin B'; 'Cathepsin D'; 'Tubulin alpha-1A chain'; 'Tubulin alpha chain'	Ctsb Ctsd Tuba1a Tuba1c Tuba4a	P10605 Q8C243 P68369 Q3TIZ0 A0A0A0MQA5	P10605 Q8C243 P68369 Q3TIZ0 A0A0A0MQA5	6.02 5/83	3.68 5/136	0.0357793	KEGG:00000
KEGG:04540	Gap junction	Gap junction	ENSMUSG00000072235 ENSMUSG00000043091 ENSMUSG00000026202 ENSMUSG00000058672	'Tubulin alpha-1A chain'; 'Tubulin alpha chain'; 'Tubulin beta-2A chain'	Tuba1a Tuba1c Tuba4a Tubb2a	P68369 Q3TIZ0 A0A0A0MQA5 Q7TMM9	P68369 Q3TIZ0 A0A0A0MQA5 Q7TMM9	4.82 4/83	4.65 4/86	0.0357793	KEGG:00000
KEGG:00983	Drug metabolism - other enzymes	Drug metabolism - other enzymes	ENSMUSG00000056973 ENSMUSG00000025479 ENSMUSG00000058135 ENSMUSG00000008540	'Carboxylesterase 1D'; 'Cytochrome P450 2E1'; 'Glutathione S-transferase Mu 1'; 'Microsomal glutathione S-transferase 1'	Ces1d Cyp2e1 Gstm1 Mgst1	Q8VCT4 Q05421 P10649 E9QJW0	Q8VCT4 Q05421 P10649 E9QJW0	4.82 4/83	4.44 4/90	0.0391534	KEGG:00000
KEGG:04936	Alcoholic liver disease	Alcoholic liver disease	ENSMUSG00000074207 ENSMUSG00000053644 ENSMUSG00000024164 ENSMUSG00000025479 ENSMUSG00000054422	'Alcohol dehydrogenase 1'; 'Alpha-aminoadipic semialdehyde dehydrogenase'; 'Complement C3'; 'Cytochrome P450 2E1'; 'Fatty acid-binding protein, liver'	Adh1 Aldh7a1 C3 Cyp2e1 Fabp1	P00329 Q9DBF1 P01027 Q05421 P12710	P00329 Q9DBF1 P01027 Q05421 P12710	6.02 5/83	3.55 5/141	0.0391534	KEGG:00000
KEGG:00910	Nitrogen metabolism	Nitrogen metabolism	ENSMUSG00000025991 ENSMUSG00000026473	'Carbamoyl-phosphate synthase'; 'Glutamine synthetase'	Cps1 Glul	Q8C196 P15105	Q8C196 P15105	2.41 2/83	11.76 2/17	0.0444548	KEGG:00000
KEGG:00380	Tryptophan metabolism	Tryptophan metabolism	ENSMUSG00000053644 ENSMUSG00000027187 ENSMUSG00000025745	'Alpha-aminoadipic semialdehyde dehydrogenase'; 'Catalase'; 'Trifunctional enzyme subunit alpha, mitochondrial'	Aldh7a1 Cat Hadha	Q9DBF1 P24270 Q8BMS1	Q9DBF1 P24270 Q8BMS1	3.61 3/83	5.88 3/51	0.0460597	KEGG:00000
KEGG:00000	KEGG root term	KEGG root term	ENSMUSG00000010651 ENSMUSG00000036880 ENSMUSG00000026003 ENSMUSG00000022477 ENSMUSG00000074207 ENSMUSG00000027597 ENSMUSG00000048087 ENSMUSG00000028792 ENSMUSG00000029368 ENSMUSG00000053644 ENSMUSG00000028307 ENSMUSG00000000049 ENSMUSG00000076441 ENSMUSG00000046598 ENSMUSG00000074768 ENSMUSG00000024164 ENSMUSG00000003814 ENSMUSG00000027187 ENSMUSG00000024039 ENSMUSG00000056973 ENSMUSG00000026365 …	'Uncharacterized protein'; '3-ketoacyl-CoA thiolase, mitochondrial'; 'Long-chain specific acyl-CoA dehydrogenase, mitochondrial'; 'Aconitate hydratase, mitochondrial'; 'Alcohol dehydrogenase 1'; 'Adenosylhomocysteinase'; 'Adenylate kinase 2, mitochondrial'; 'Albumin'; 'Alpha-aminoadipic semialdehyde dehydrogenase'; 'Fructose-bisphosphate aldolase B'; 'Beta-2-glycoprotein 1'; 'Argininosuccinate sy…	Acaa1b Acaa2 Acadl Aco2 Adh1 Ahcy Ak2 Alb Aldh7a1 Aldob Apoh Ass1 Bdh1 Bhmt C3 Calr Cat Cbs Ces1d Cfh Cfl1 Cps1 Ctsb Ctsd Cyp2e1 Decr2 Eef1a1 Eef1g Eef2 Fabp1 Fga Fgb Fkbp8 Gclc Gclm Glul Gpd1 Gpx1 Gstm1 H2-K1 Hadha Hibadh Hmgcs2 Hspd1 Idh1 Iqgap2 Kng1 Ldhb Ldhd Mgst1 Pah Pcbp1 Pfn1 Plin2 Ppia Prdx1 Prdx5 Prdx6 Prodh Rpl23 Rpl24 Rpl27a Rplp1 Rps11 Rps12 Rps6 Selenbp1 Selenbp2 Slc25a20 Slc38a3 Suc…	Q3UKM0 Q8BWT1 A0A0R4J083 Q99KI0 P00329 Q3TF14 Q9WTP6 Q546G4 Q9DBF1 Q91Y97 Q01339 P16460 Q80XN0 O35490 P01027 B2MWM9 P24270 Q91WT9 Q8VCT4 E9Q8I0 Q544Y7 Q8C196 P10605 Q8C243 Q05421 Q3TR93 P10126 Q9D8N0 P58252 P12710 E9PV24 Q3TGR2 O35465 P97494 Q3T9P2 P15105 P13707 P11352 P10649 P01901 Q8BMS1 Q99L13 P54869 P63038 Q8C338 Q3UQ44 A0A0R4J038 A0A6I8MX27 Q7TNG8 E9QJW0 P16331 P60335 Q5SX50 P43883 Q3TE63 P3…	Q3UKM0 Q8BWT1 A0A0R4J083 Q99KI0 P00329 Q3TF14 Q9WTP6 Q546G4 Q9DBF1 Q91Y97 Q01339 P16460 Q80XN0 O35490 P01027 B2MWM9 P24270 Q91WT9 Q8VCT4 E9Q8I0 Q544Y7 Q8C196 P10605 Q8C243 Q05421 Q3TR93 P10126 Q9D8N0 P58252 P12710 E9PV24 Q3TGR2 O35465 P97494 Q3T9P2 P15105 P13707 P11352 P10649 P01901 Q8BMS1 Q99L13 P54869 P63038 Q8C338 Q3UQ44 A0A0R4J038 A0A6I8MX27 Q7TNG8 E9QJW0 P16331 P60335 Q5SX50 P43883 Q3TE63 P3…	100.00 83/83	0.89 83/9330	1
