# Supplementary material for: Cysteine redoxome landscape in the liver of male mice fed a high-fat high-sucrose diet
Source: J Biol Chem. 2025 Sep 16;301(10):110730. doi: 10.1016/j.jbc.2025.110730 (PMC12547247; doi:10.1016/j.jbc.2025.110730)
Supplement: Supplementary Table 16 [file mmc17.xlsx]

## Sheet: GOCC_cysteines_reduction
Supplementary Table 9. Gene Ontology analysis: Cellular compartment in reactive cysteines sensitive to HFHSD-induced reduction
GO_CC	Name	Function	Ensembl	Protein Name	Gene Name	Uniprot	Query	Term frequency within the dataset (%)	Term frequency within the genome (%)	P-value (fdr)	Parents term
GO:0062023	collagen-containing extracellular matrix	An extracellular matrix consisting mainly of proteins (especially collagen) and glycosaminoglycans (mostly as proteoglycans) that provides not only essential physical scaffolding for the cellular constituents but can also initiate crucial biochemical and biomechanical cues required for tissue morphogenesis, differentiation and homeostasis. The components are secreted by cells in the vicinity and …	ENSMUSG00000022875 ENSMUSG00000021939 ENSMUSG00000022868 ENSMUSG00000033831 ENSMUSG00000029368 ENSMUSG00000030359 ENSMUSG00000032554	'Kininogen 1'; 'Cathepsin B'; 'Alpha-2-HS-glycoprotein'; 'Fibrinogen C-terminal domain-containing protein'; 'Albumin'; 'Pregnancy zone protein'; 'Serotransferrin'	Kng1 Ctsb Ahsg Fgb Alb Pzp Tf	A0A0R4J038 P10605 P29699 Q3TGR2 Q546G4 Q61838 Q921I1	A0A0R4J038 P10605 P29699 Q3TGR2 Q546G4 Q61838 Q921I1	23.33 7/30	1.89 7/371	2.20521e-05	GO:0031012
GO:0005615	extracellular space	That part of a multicellular organism outside the cells proper, usually taken to be outside the plasma membranes, and occupied by fluid.	ENSMUSG00000022875 ENSMUSG00000024164 ENSMUSG00000021939 ENSMUSG00000059908 ENSMUSG00000022868 ENSMUSG00000002588 ENSMUSG00000033831 ENSMUSG00000029368 ENSMUSG00000031722 ENSMUSG00000030359 ENSMUSG00000030895 ENSMUSG00000032554	'Kininogen 1'; 'Complement C3'; 'Cathepsin B'; 'Murinoglobulin-1'; 'Alpha-2-HS-glycoprotein'; 'Serum paraoxonase/arylesterase 1'; 'Fibrinogen C-terminal domain-containing protein'; 'Albumin'; 'Haptoglobin'; 'Pregnancy zone protein'; 'Hemopexin'; 'Serotransferrin'	Kng1 C3 Ctsb Mug1 Ahsg Pon1 Fgb Alb Hp Pzp Hpx Tf	A0A0R4J038 P01027 P10605 P28665 P29699 P52430 Q3TGR2 Q546G4 Q61646 Q61838 Q91X72 Q921I1	A0A0R4J038 P01027 P10605 P28665 P29699 P52430 Q3TGR2 Q546G4 Q61646 Q61838 Q91X72 Q921I1	40.00 12/30	0.65 12/1836	2.20521e-05	GO:0110165;GO:0005576
GO:0005576	extracellular region	The space external to the outermost structure of a cell. For cells without external protective or external encapsulating structures this refers to space outside of the plasma membrane. This term covers the host cell environment outside an intracellular parasite.	ENSMUSG00000022875 ENSMUSG00000038650 ENSMUSG00000024164 ENSMUSG00000021939 ENSMUSG00000059908 ENSMUSG00000022868 ENSMUSG00000002588 ENSMUSG00000033831 ENSMUSG00000029368 ENSMUSG00000031722 ENSMUSG00000030359 ENSMUSG00000030895 ENSMUSG00000032554	'Kininogen 1'; 'Ribonuclease inhibitor'; 'Complement C3'; 'Cathepsin B'; 'Murinoglobulin-1'; 'Alpha-2-HS-glycoprotein'; 'Serum paraoxonase/arylesterase 1'; 'Fibrinogen C-terminal domain-containing protein'; 'Albumin'; 'Haptoglobin'; 'Pregnancy zone protein'; 'Hemopexin'; 'Serotransferrin'	Kng1 Rnh1 C3 Ctsb Mug1 Ahsg Pon1 Fgb Alb Hp Pzp Hpx Tf	A0A0R4J038 A0A1B0GSG5 P01027 P10605 P28665 P29699 P52430 Q3TGR2 Q546G4 Q61646 Q61838 Q91X72 Q921I1	A0A0R4J038 A0A1B0GSG5 P01027 P10605 P28665 P29699 P52430 Q3TGR2 Q546G4 Q61646 Q61838 Q91X72 Q921I1	43.33 13/30	0.51 13/2554	4.11748e-05	GO:0110165
GO:0030312	external encapsulating structure	A structure that lies outside the plasma membrane and surrounds the entire cell or cells. This does not include the periplasmic space.	ENSMUSG00000022875 ENSMUSG00000021939 ENSMUSG00000022868 ENSMUSG00000033831 ENSMUSG00000029368 ENSMUSG00000030359 ENSMUSG00000032554	'Kininogen 1'; 'Cathepsin B'; 'Alpha-2-HS-glycoprotein'; 'Fibrinogen C-terminal domain-containing protein'; 'Albumin'; 'Pregnancy zone protein'; 'Serotransferrin'	Kng1 Ctsb Ahsg Fgb Alb Pzp Tf	A0A0R4J038 P10605 P29699 Q3TGR2 Q546G4 Q61838 Q921I1	A0A0R4J038 P10605 P29699 Q3TGR2 Q546G4 Q61838 Q921I1	23.33 7/30	1.40 7/501	4.11748e-05	GO:0110165;GO:0071944
GO:0031012	extracellular matrix	A structure lying external to one or more cells, which provides structural support, biochemical or biomechanical cues for cells or tissues.	ENSMUSG00000022875 ENSMUSG00000021939 ENSMUSG00000022868 ENSMUSG00000033831 ENSMUSG00000029368 ENSMUSG00000030359 ENSMUSG00000032554	'Kininogen 1'; 'Cathepsin B'; 'Alpha-2-HS-glycoprotein'; 'Fibrinogen C-terminal domain-containing protein'; 'Albumin'; 'Pregnancy zone protein'; 'Serotransferrin'	Kng1 Ctsb Ahsg Fgb Alb Pzp Tf	A0A0R4J038 P10605 P29699 Q3TGR2 Q546G4 Q61838 Q921I1	A0A0R4J038 P10605 P29699 Q3TGR2 Q546G4 Q61838 Q921I1	23.33 7/30	1.40 7/499	4.11748e-05	GO:0030312
GO:0072562	blood microparticle	A phospholipid microvesicle that is derived from any of several cell types, such as platelets, blood cells, endothelial cells, or others, and contains membrane receptors as well as other proteins characteristic of the parental cell. Microparticles are heterogeneous in size, and are characterized as microvesicles free of nucleic acids.	ENSMUSG00000033831 ENSMUSG00000031722	'Fibrinogen C-terminal domain-containing protein'; 'Haptoglobin'	Fgb Hp	Q3TGR2 Q61646	Q3TGR2 Q61646	6.67 2/30	28.57 2/7	0.000712083	GO:0005615;GO:0110165
GO:0034366	spherical high-density lipoprotein particle	A mature high-density lipoprotein (HDL) particle, converted from discoidal HDL particles following the esterification of cholesterol in the particle by phosphatidylcholine-sterol O-acyltransferase (lecithin cholesterol acyltransferase; LCAT).	ENSMUSG00000002588 ENSMUSG00000031722	'Serum paraoxonase/arylesterase 1'; 'Haptoglobin'	Pon1 Hp	P52430 Q61646	P52430 Q61646	6.67 2/30	25.00 2/8	0.000813247	GO:0034364
GO:0005737	cytoplasm	The contents of a cell excluding the plasma membrane and nucleus, but including other subcellular structures.	ENSMUSG00000026202 ENSMUSG00000068877 ENSMUSG00000038650 ENSMUSG00000021939 ENSMUSG00000024997 ENSMUSG00000022868 ENSMUSG00000034994 ENSMUSG00000051695 ENSMUSG00000024953 ENSMUSG00000033831 ENSMUSG00000043091 ENSMUSG00000010651 ENSMUSG00000029368 ENSMUSG00000028495 ENSMUSG00000058672 ENSMUSG00000073838 ENSMUSG00000025991 ENSMUSG00000056973 ENSMUSG00000038991 ENSMUSG00000032554 ENSMUSG00000003429 …	'Tubulin alpha chain'; 'Methanethiol oxidase'; 'Ribonuclease inhibitor'; 'Cathepsin B'; 'Thioredoxin-dependent peroxide reductase, mitochondrial'; 'Alpha-2-HS-glycoprotein'; 'Elongation factor 2'; 'Poly'; 'Peroxiredoxin-5, mitochondrial'; 'Fibrinogen C-terminal domain-containing protein'; 'Uncharacterized protein'; 'Albumin'; '40S ribosomal protein S6'; 'Tubulin beta-2A chain'; 'Elongation factor…	Tuba4a Selenbp2 Rnh1 Ctsb Prdx3 Ahsg Eef2 Pcbp1 Prdx5 Fgb Tuba1c Acaa1b Alb Rps6 Tubb2a Tufm Cps1 Ces1d Txndc5 Tf Rps11 Ak2 Suclg2	A0A0A0MQA5 A0A0R4J135 A0A1B0GSG5 P10605 P20108 P29699 P58252 P60335 P99029 Q3TGR2 Q3TIZ0 Q3UKM0 Q546G4 Q5BLK1 Q7TMM9 Q8BFR5 Q8C196 Q8VCT4 Q91W90 Q921I1 Q9DB79 Q9WTP6 Q9Z2I8	A0A0A0MQA5 A0A0R4J135 A0A1B0GSG5 P10605 P20108 P29699 P58252 P60335 P99029 Q3TGR2 Q3TIZ0 Q3UKM0 Q546G4 Q5BLK1 Q7TMM9 Q8BFR5 Q8C196 Q8VCT4 Q91W90 Q921I1 Q9DB79 Q9WTP6 Q9Z2I8	76.67 23/30	0.20 23/11561	0.0036888	GO:0110165;GO:0005622
GO:0034364	high-density lipoprotein particle	A lipoprotein particle with a high density (typically 1.063-1.21 g/ml) and a diameter of 5-10 nm that contains APOAs and may contain APOCs and APOE; found in blood and carries lipids from body tissues to the liver as part of the reverse cholesterol transport process.	ENSMUSG00000002588 ENSMUSG00000031722	'Serum paraoxonase/arylesterase 1'; 'Haptoglobin'	Pon1 Hp	P52430 Q61646	P52430 Q61646	6.67 2/30	6.06 2/33	0.0117233	GO:0034358
GO:0022627	cytosolic small ribosomal subunit	The small subunit of a ribosome located in the cytosol.	ENSMUSG00000028495 ENSMUSG00000003429	'40S ribosomal protein S6'; 'Small ribosomal subunit protein uS17'	Rps6 Rps11	Q5BLK1 Q9DB79	Q5BLK1 Q9DB79	6.67 2/30	4.44 2/45	0.0133711	GO:0022626;GO:0015935
GO:0042645	mitochondrial nucleoid	The region of a mitochondrion to which the DNA is confined.	ENSMUSG00000073838 ENSMUSG00000025991	'Elongation factor Tu, mitochondrial'; 'Carbamoyl-phosphate synthase'	Tufm Cps1	Q8BFR5 Q8C196	Q8BFR5 Q8C196	6.67 2/30	4.26 2/47	0.0133711	GO:0005759;GO:0009295;GO:0043232
GO:0032994	protein-lipid complex	A macromolecular complex containing separate protein and lipid molecules. Separate in this context means not covalently bound to each other.	ENSMUSG00000002588 ENSMUSG00000031722	'Serum paraoxonase/arylesterase 1'; 'Haptoglobin'	Pon1 Hp	P52430 Q61646	P52430 Q61646	6.67 2/30	4.55 2/44	0.0133711	GO:0032991
GO:0009295	nucleoid	The region of a virus, bacterial cell, mitochondrion or chloroplast to which the nucleic acid is confined.	ENSMUSG00000073838 ENSMUSG00000025991	'Elongation factor Tu, mitochondrial'; 'Carbamoyl-phosphate synthase'	Tufm Cps1	Q8BFR5 Q8C196	Q8BFR5 Q8C196	6.67 2/30	4.26 2/47	0.0133711	GO:0110165
GO:0034358	plasma lipoprotein particle	A spherical particle with a hydrophobic core of triglycerides and/or cholesterol esters, surrounded by an amphipathic monolayer of phospholipids, cholesterol and apolipoproteins. Plasma lipoprotein particles transport lipids, which are non-covalently associated with the particles, in the blood or lymph.	ENSMUSG00000002588 ENSMUSG00000031722	'Serum paraoxonase/arylesterase 1'; 'Haptoglobin'	Pon1 Hp	P52430 Q61646	P52430 Q61646	6.67 2/30	4.88 2/41	0.0133711	GO:1990777;GO:0005615
GO:0005739	mitochondrion	A semiautonomous, self replicating organelle that occurs in varying numbers, shapes, and sizes in the cytoplasm of virtually all eukaryotic cells. It is notably the site of tissue respiration.	ENSMUSG00000021939 ENSMUSG00000024997 ENSMUSG00000024953 ENSMUSG00000010651 ENSMUSG00000073838 ENSMUSG00000025991 ENSMUSG00000028792 ENSMUSG00000061838	'Cathepsin B'; 'Thioredoxin-dependent peroxide reductase, mitochondrial'; 'Peroxiredoxin-5, mitochondrial'; 'Uncharacterized protein'; 'Elongation factor Tu, mitochondrial'; 'Carbamoyl-phosphate synthase'; 'Adenylate kinase 2, mitochondrial'; 'Succinate--CoA ligase'	Ctsb Prdx3 Prdx5 Acaa1b Tufm Cps1 Ak2 Suclg2	P10605 P20108 P99029 Q3UKM0 Q8BFR5 Q8C196 Q9WTP6 Q9Z2I8	P10605 P20108 P99029 Q3UKM0 Q8BFR5 Q8C196 Q9WTP6 Q9Z2I8	26.67 8/30	0.42 8/1895	0.0133711	GO:0043231;GO:0005737
GO:1990777	lipoprotein particle	A spherical particle containing non-covalently associated proteins and lipids. Examples are plasma lipoprotein particles which transport lipids in the blood or lymph.	ENSMUSG00000002588 ENSMUSG00000031722	'Serum paraoxonase/arylesterase 1'; 'Haptoglobin'	Pon1 Hp	P52430 Q61646	P52430 Q61646	6.67 2/30	4.88 2/41	0.0133711	GO:0032994
GO:0043209	myelin sheath	An electrically insulating fatty layer that surrounds the axons of many neurons. It is an outgrowth of glial cells: Schwann cells supply the myelin for peripheral neurons while oligodendrocytes supply it to those of the central nervous system.	ENSMUSG00000024997 ENSMUSG00000029368 ENSMUSG00000073838	'Thioredoxin-dependent peroxide reductase, mitochondrial'; 'Albumin'; 'Elongation factor Tu, mitochondrial'	Prdx3 Alb Tufm	P20108 Q546G4 Q8BFR5	P20108 Q546G4 Q8BFR5	10.00 3/30	1.49 3/202	0.0145253	GO:0110165
GO:0032311	angiogenin-PRI complex	A stable heterodimer of angiogenin and placental ribonuclease inhibitor; interaction between angiogenin and PRI prevents angiogenin binding to its receptor to stimulate angiogenesis.	ENSMUSG00000038650	'Ribonuclease inhibitor'	Rnh1	A0A1B0GSG5	A0A1B0GSG5	3.33 1/30	50.00 1/2	0.019993	GO:0032991;GO:0005576
GO:0045244	succinate-CoA ligase complex (GDP-forming)	A heterodimeric enzyme complex, usually composed of an alpha and beta chain. Functions in the TCA cycle, hydrolyzing succinyl-CoA into succinate and CoA, thereby forming GTP.	ENSMUSG00000061838	'Succinate--CoA ligase'	Suclg2	Q9Z2I8	Q9Z2I8	3.33 1/30	50.00 1/2	0.019993	GO:0030062;GO:0042709
GO:0032991	protein-containing complex	A stable assembly of two or more macromolecules, i.e. proteins, nucleic acids, carbohydrates or lipids, in which at least one component is a protein and the constituent parts function together.	ENSMUSG00000038650 ENSMUSG00000024164 ENSMUSG00000021939 ENSMUSG00000024997 ENSMUSG00000022868 ENSMUSG00000002588 ENSMUSG00000034994 ENSMUSG00000051695 ENSMUSG00000033831 ENSMUSG00000029368 ENSMUSG00000028495 ENSMUSG00000031722 ENSMUSG00000025991 ENSMUSG00000032554 ENSMUSG00000003429 ENSMUSG00000061838	'Ribonuclease inhibitor'; 'Complement C3'; 'Cathepsin B'; 'Thioredoxin-dependent peroxide reductase, mitochondrial'; 'Alpha-2-HS-glycoprotein'; 'Serum paraoxonase/arylesterase 1'; 'Elongation factor 2'; 'Poly'; 'Fibrinogen C-terminal domain-containing protein'; 'Albumin'; '40S ribosomal protein S6'; 'Haptoglobin'; 'Carbamoyl-phosphate synthase'; 'Serotransferrin'; 'Small ribosomal subunit protein…	Rnh1 C3 Ctsb Prdx3 Ahsg Pon1 Eef2 Pcbp1 Fgb Alb Rps6 Hp Cps1 Tf Rps11 Suclg2	A0A1B0GSG5 P01027 P10605 P20108 P29699 P52430 P58252 P60335 Q3TGR2 Q546G4 Q5BLK1 Q61646 Q8C196 Q921I1 Q9DB79 Q9Z2I8	A0A1B0GSG5 P01027 P10605 P20108 P29699 P52430 P58252 P60335 Q3TGR2 Q546G4 Q5BLK1 Q61646 Q8C196 Q921I1 Q9DB79 Q9Z2I8	53.33 16/30	0.22 16/7427	0.0209875	GO:0005575
GO:0032040	small-subunit processome	A large ribonucleoprotein complex that is an early preribosomal complex. In S. cerevisiae, it has a size of 80S and consists of the 35S pre-rRNA, early-associating ribosomal proteins most of which are part of the small ribosomal subunit, the U3 snoRNA and associated proteins.	ENSMUSG00000028495 ENSMUSG00000003429	'40S ribosomal protein S6'; 'Small ribosomal subunit protein uS17'	Rps6 Rps11	Q5BLK1 Q9DB79	Q5BLK1 Q9DB79	6.67 2/30	2.74 2/73	0.0243268	GO:0030684
GO:0042709	succinate-CoA ligase complex	A heterodimeric enzyme complex, usually composed of an alpha and beta chain. Functions in the TCA cycle, hydrolyzing succinyl-CoA into succinate and CoA, thereby forming ATP or GTP.	ENSMUSG00000061838	'Succinate--CoA ligase'	Suclg2	Q9Z2I8	Q9Z2I8	3.33 1/30	33.33 1/3	0.0258861	GO:0045239
GO:0015935	small ribosomal subunit	The smaller of the two subunits of a ribosome.	ENSMUSG00000028495 ENSMUSG00000003429	'40S ribosomal protein S6'; 'Small ribosomal subunit protein uS17'	Rps6 Rps11	Q5BLK1 Q9DB79	Q5BLK1 Q9DB79	6.67 2/30	2.47 2/81	0.0272334	GO:0044391
GO:0110165	cellular anatomical entity	A part of a cellular organism that is either an immaterial entity or a material entity with granularity above the level of a protein complex but below that of an anatomical system. Or, a substance produced by a cellular organism with granularity above the level of a protein complex.	ENSMUSG00000026202 ENSMUSG00000022875 ENSMUSG00000068877 ENSMUSG00000038650 ENSMUSG00000024164 ENSMUSG00000021939 ENSMUSG00000024997 ENSMUSG00000059908 ENSMUSG00000022868 ENSMUSG00000002588 ENSMUSG00000034994 ENSMUSG00000051695 ENSMUSG00000024953 ENSMUSG00000033831 ENSMUSG00000043091 ENSMUSG00000010651 ENSMUSG00000029368 ENSMUSG00000028495 ENSMUSG00000031722 ENSMUSG00000030359 ENSMUSG00000058672 …	'Tubulin alpha chain'; 'Kininogen 1'; 'Methanethiol oxidase'; 'Ribonuclease inhibitor'; 'Complement C3'; 'Cathepsin B'; 'Thioredoxin-dependent peroxide reductase, mitochondrial'; 'Murinoglobulin-1'; 'Alpha-2-HS-glycoprotein'; 'Serum paraoxonase/arylesterase 1'; 'Elongation factor 2'; 'Poly'; 'Peroxiredoxin-5, mitochondrial'; 'Fibrinogen C-terminal domain-containing protein'; 'Uncharacterized prot…	Tuba4a Kng1 Selenbp2 Rnh1 C3 Ctsb Prdx3 Mug1 Ahsg Pon1 Eef2 Pcbp1 Prdx5 Fgb Tuba1c Acaa1b Alb Rps6 Hp Pzp Tubb2a Tufm Cps1 Ces1d Txndc5 Hpx Tf Rps11 Ak2 Suclg2	A0A0A0MQA5 A0A0R4J038 A0A0R4J135 A0A1B0GSG5 P01027 P10605 P20108 P28665 P29699 P52430 P58252 P60335 P99029 Q3TGR2 Q3TIZ0 Q3UKM0 Q546G4 Q5BLK1 Q61646 Q61838 Q7TMM9 Q8BFR5 Q8C196 Q8VCT4 Q91W90 Q91X72 Q921I1 Q9DB79 Q9WTP6 Q9Z2I8	A0A0A0MQA5 A0A0R4J038 A0A0R4J135 A0A1B0GSG5 P01027 P10605 P20108 P28665 P29699 P52430 P58252 P60335 P99029 Q3TGR2 Q3TIZ0 Q3UKM0 Q546G4 Q5BLK1 Q61646 Q61838 Q7TMM9 Q8BFR5 Q8C196 Q8VCT4 Q91W90 Q91X72 Q921I1 Q9DB79 Q9WTP6 Q9Z2I8	100.00 30/30	0.13 30/22653	0.0368735	GO:0005575
GO:0005577	fibrinogen complex	A highly soluble, elongated protein complex found in blood plasma and involved in clot formation. It is converted into fibrin monomer by the action of thrombin. In the mouse, fibrinogen is a hexamer, 46 nm long and 9 nm maximal diameter, containing two sets of nonidentical chains (alpha, beta, and gamma) linked together by disulfide bonds.	ENSMUSG00000033831	'Fibrinogen C-terminal domain-containing protein'	Fgb	Q3TGR2	Q3TGR2	3.33 1/30	16.67 1/6	0.0392122	GO:0032991;GO:0005615
GO:0005604	basement membrane	A collagen-containing extracellular matrix consisting of a thin layer of dense material found in various animal tissues interposed between the cells and the adjacent connective tissue. It consists of the basal lamina plus an associated layer of reticulin fibers.	ENSMUSG00000029368 ENSMUSG00000032554	'Albumin'; 'Serotransferrin'	Alb Tf	Q546G4 Q921I1	Q546G4 Q921I1	6.67 2/30	1.83 2/109	0.0392122	GO:0062023
GO:0097226	sperm mitochondrial sheath	The tightly packed helical sheath of ATP-producing mitochondria restricted to the midpiece of the sperm flagellum.	ENSMUSG00000028792	'Adenylate kinase 2, mitochondrial'	Ak2	Q9WTP6	Q9WTP6	3.33 1/30	16.67 1/6	0.0392122	GO:0097225;GO:0110165
GO:0030684	preribosome	Any complex of pre-rRNAs, ribosomal proteins, and associated proteins formed during ribosome biogenesis.	ENSMUSG00000028495 ENSMUSG00000003429	'40S ribosomal protein S6'; 'Small ribosomal subunit protein uS17'	Rps6 Rps11	Q5BLK1 Q9DB79	Q5BLK1 Q9DB79	6.67 2/30	1.89 2/106	0.0392122	GO:1990904
GO:1990712	HFE-transferrin receptor complex	A protein complex containing at least HFE and a transferrin receptor (either TFR1/TFRC or TFR2), proposed to play a role in the sensing of transferrin-bound Fe (Fe2-Tf) on the plasma membrane to regulate hepcidin transcription.	ENSMUSG00000032554	'Serotransferrin'	Tf	Q921I1	Q921I1	3.33 1/30	16.67 1/6	0.0392122	GO:0098802
GO:0005759	mitochondrial matrix	The gel-like material, with considerable fine structure, that lies in the matrix space, or lumen, of a mitochondrion. It contains the enzymes of the tricarboxylic acid cycle and, in some organisms, the enzymes concerned with fatty acid oxidation.	ENSMUSG00000073838 ENSMUSG00000025991 ENSMUSG00000061838	'Elongation factor Tu, mitochondrial'; 'Carbamoyl-phosphate synthase'; 'Succinate--CoA ligase'	Tufm Cps1 Suclg2	Q8BFR5 Q8C196 Q9Z2I8	Q8BFR5 Q8C196 Q9Z2I8	10.00 3/30	0.83 3/360	0.0416847	GO:0005739;GO:0070013
GO:0097433	dense body	An electron dense body which may contain granules.	ENSMUSG00000032554	'Serotransferrin'	Tf	Q921I1	Q921I1	3.33 1/30	14.29 1/7	0.0427731	GO:0110165;GO:0005737
GO:0045202	synapse	The junction between an axon of one neuron and a dendrite of another neuron, a muscle fiber or a glial cell. As the axon approaches the synapse it enlarges into a specialized structure, the presynaptic terminal bouton, which contains mitochondria and synaptic vesicles. At the tip of the terminal bouton is the presynaptic membrane; facing it, and separated from it by a minute cleft (the synaptic c…	ENSMUSG00000034994 ENSMUSG00000051695 ENSMUSG00000033831 ENSMUSG00000028495 ENSMUSG00000073838 ENSMUSG00000003429	'Elongation factor 2'; 'Poly'; 'Fibrinogen C-terminal domain-containing protein'; '40S ribosomal protein S6'; 'Elongation factor Tu, mitochondrial'; 'Small ribosomal subunit protein uS17'	Eef2 Pcbp1 Fgb Rps6 Tufm Rps11	P58252 P60335 Q3TGR2 Q5BLK1 Q8BFR5 Q9DB79	P58252 P60335 Q3TGR2 Q5BLK1 Q8BFR5 Q9DB79	20.00 6/30	0.37 6/1641	0.0449537	GO:0030054
GO:0005788	endoplasmic reticulum lumen	The volume enclosed by the membranes of the endoplasmic reticulum.	ENSMUSG00000056973 ENSMUSG00000038991	'Carboxylesterase 1D'; 'Thioredoxin domain-containing protein 5'	Ces1d Txndc5	Q8VCT4 Q91W90	Q8VCT4 Q91W90	6.67 2/30	1.56 2/128	0.0460977	GO:0005783;GO:0070013
GO:0022626	cytosolic ribosome	A ribosome located in the cytosol.	ENSMUSG00000028495 ENSMUSG00000003429	'40S ribosomal protein S6'; 'Small ribosomal subunit protein uS17'	Rps6 Rps11	Q5BLK1 Q9DB79	Q5BLK1 Q9DB79	6.67 2/30	1.54 2/130	0.0460977	GO:0005829;GO:0005840
